# Supplementary material for: Lipidomic profiling reveals distinct differences in plasma lipid composition in overweight or obese adolescent students
Source: BMC Endocr Disord. 2021 Oct 13;21:201. doi: 10.1186/s12902-021-00859-7 (PMC8513241; doi:10.1186/s12902-021-00859-7)
Supplement: Supplementary file 1 — Additional file 1. Basic information, clinical and phenotypic data of participants. [file 12902_2021_859_MOESM1_ESM.xlsx]

## Sheet: sheet
Number	Group	Sex (1-boy,2- girl)	Birth date	Examination date	Age	Height(cm)	Weight (kg)	BMI（Kg/m2)	Vital capacity (ml)	Systolic pressure (mmHg)	Diastolic blood pressure (mmHg)	Hemoglobin	TP	ALB	ALT	AST	GGT	ALP	TBIL	DBIL	TBA	K	Na	Cl	CO2	GLU	CREA	UREA	Ca	P	UA	CK	LDH	TG	CHO	HDL	LDL	WBC	NEUT%	LYMPH%	MONO%	EO%	BASO%	NEUT	LYMPH	MONO	EO	BASO	RBC
1	1	2	2006-06-12	2018-10-23	12.3726	149.2	39.6	17.7892	1950	90	60	148	81.5	52.5	11	20	12	357	9.3	3.2	1.8	4.54	139	101.8	24	6.01	58	3.17	2.5	1.55	296	136	273	0.7	3.43	1.26	1.8	7.06	43.3	45.79	7.65	2.9	0.36	3.06	3.23	0.54	0.2	0.03	5.76
3	1	2	2006-07-01	2018-10-23	12.3205	163.9	52	19.3573	1450	128	74	141	84.2	49.8	7	14	14	204	12.3	3.7	1.8	4.4	140	103.9	23.2	5.19	54	4.52	2.41	1.5	316	65	181	1	4	1.27	2.39	5.01	47.95	41.62	7.18	2.28	0.97	2.4	2.09	0.36	0.11	0.05	4.89
4	1	1	2006-06-14	2018-10-23	12.3671	146.3	34.9	16.3056	1900	114	72	142	77.8	52.2	7	17	10	279	7.6	1.7	2.4	4.89	139	101.4	24.3	5.47	53	4.51	2.52	1.75	270	102	230	1	5.24	1.72	2.88	5.86	57.16	28.56	9.98	3.16	1.14	3.35	1.67	0.58	0.19	0.07	5.07
5	1	2	2006-04-30	2018-10-23	12.4904	153.8	39.9	16.8679	1500	120	64	139	86.2	48	9	17	16	172	8.3	2.8	0.5	4.82	140	103	23.1	5.38	52	1.68	2.43	1.52	239	57	212	1.7	2.75	0.83	1.56	7.41	52.47	32.8	11.88	2.01	0.84	3.89	2.43	0.88	0.15	0.06	5.19
6	1	1	2006-04-18	2018-10-23	12.5233	155	44	18.3143	1200	114	60	148	83.7	52.3	8	19	12	587	15.9	4.1	2.7	4.68	140	101.5	25.8	5.13	56	3.87	2.52	1.57	345	140	275	0.38	5.85	2.36	2.8	4.16	39.77	51.51	5.76	2.24	0.72	1.65	2.14	0.24	0.09	0.03	5.21
7	1	2	2006-03-31	2018-10-23	12.5726	154.3	39.5	16.5907	1700	118	74	138	77	46.1	8	16	12	221	23.7	6.6	1.1	4.21	138	104.9	21.9	5.49	47	3.9	2.46	1.52	289	81	150	1.15	4.26	1.08	2.7	5.06	50.62	39.66	7.31	2.05	0.36	2.56	2.01	0.37	0.1	0.02	4.68
9	1	2	2006-07-18	2018-10-23	12.274	147.5	36.1	16.5929	1100	108	68	157	73.1	50.1	8	16	10	248	8.1	2.3	2.6	4.38	141	103.4	24.3	5.43	54	2.81	2.43	1.56	253	121	198	0.6	3.93	1.31	2.21	6.38	58.5	32.25	5.72	2.77	0.76	3.73	2.06	0.37	0.18	0.05	4.99
11	1	1	2006-02-19	2018-10-23	12.6822	171.7	49.5	16.7905	2100	116	64	163	73.1	48.7	10	17	15	264	8.4	2.6	2	4.7	140	103.1	24.4	5.56	64	3.88	2.43	1.54	401	100	193	0.45	3.56	1.26	1.89	7.4	54.19	36.38	6.39	2.39	0.65	4.01	2.69	0.47	0.18	0.05	5.32
13	1	1	2006-02-13	2018-10-23	12.6986	148.8	42.1	19.0141	1400	120	76	151	75.7	48.7	8	16	14	277	7.1	1.9	4.4	4.56	140	102.1	24.4	5.51	42	4.07	2.38	1.69	309	137	221	1.82	4.96	1.15	3.34	7.13	58.65	32.29	5.65	3.1	0.31	4.18	2.3	0.4	0.22	0.02	5.14
14	1	1	2006-01-18	2018-10-23	12.7699	168.2	56.3	19.9002	1800	120	78	159	76.8	50.1	14	18	21	431	13.1	3.8	2.1	4.77	141	102.4	25.2	6.03	62	4.6	2.55	1.81	328	158	269	1.01	5.19	1.92	2.78	6.37	61.77	29.36	6.23	1.59	1.05	3.93	1.87	0.4	0.1	0.07	5.27
15	1	2	2005-12-15	2018-10-23	12.863	161	47.4	18.2863	1600	108	64	134	75.9	49.7	15	16	11	121	22.1	7.8	1.4	4.53	141	104.5	25.3	5.21	53	3.12	2.33	1.66	298	77	144	0.98	3.19	1.24	1.61	4.35	43.22	47.79	7.2	1.29	0.5	1.88	2.08	0.31	0.06	0.02	4.75
16	1	1	2006-05-08	2018-10-23	12.4685	141.1	29.4	14.767	2000	102	60	133	80.5	49.2	21	30	13	166	8.1	2.3	2.1	4.36	139	101.8	24.2	5.19	51	3.74	2.5	1.46	351	145	185	0.7	4.3	1.45	2.35	12.19	67.72	23.11	5.84	2.66	0.67	8.26	2.82	0.71	0.32	0.08	4.55
17	1	1	2006-06-02	2018-10-23	12.4	162.5	50.5	19.1243	1800	120	74	155	81.8	52.4	24	19	15	567	11.3	4.1	2.4	4.55	140	102.5	24	5.78	63	3.99	2.54	1.86	254	143	207	0.72	3.84	1.51	1.86	10.3	66.99	23.63	7.99	0.96	0.43	6.9	2.43	0.82	0.1	0.04	6
18	1	1	2005-09-12	2018-10-23	13.1205	150	34.4	15.2889	1200	118	72	134	80.9	51.5	13	19	11	228	13.1	3.6	2.2	4.59	142	104.3	24.9	5.84	45	4.88	2.49	1.67	361	129	206	0.53	4.06	1.65	1.91	5.07	53.2	36.74	5.65	4	0.41	2.7	1.86	0.29	0.2	0.02	4.76
19	1	2	2006-02-13	2018-10-23	12.6986	161.4	52.5	20.1536	1800	112	64	139	79.8	49.7	8	13	12	140	9	2.7	1.4	4.93	141	104.3	24.9	4.89	59	3.27	2.44	1.23	355	87	155	0.7	4.25	1.36	2.49	5.89	59.6	32.01	6.68	1.3	0.41	3.51	1.88	0.39	0.08	0.02	4.68
20	1	2	2006-02-14	2018-10-23	12.6959	147.6	37	16.9836	1300	114	74	143	78.7	48.7	9	19	23	234	8.1	2.3	3.9	4.58	141	103.2	23	6.02	54	3.97	2.44	1.56	330	82	116	0.88	4.37	1.14	2.89	8.52	49.77	38.51	9	2.34	0.38	4.24	3.28	0.77	0.2	0.03	5.31
22	1	1	2006-05-15	2018-10-23	12.4493	160	43.2	16.875	1900	120	80	152	76.5	48.8	8	13	16	566	10.7	3.4	3.4	4.59	141	104.1	23.7	6.03	59	3.55	2.45	1.67	315	75	179	0.71	4.27	1.41	2.32	7.18	61.13	31.51	5.39	1.57	0.4	4.39	2.26	0.39	0.11	0.03	4.91
24	1	2	2006-03-30	2018-10-23	12.5753	152.7	39.6	16.9831	1300	100	60	144	76.8	47.3	17	15	14	85	4.9	1.4	3.8	4.11	144	107.6	23.8	5.64	48	2.02	2.39	1.03	238	59	187	0.81	3.21	1.15	1.68	5.07	55.45	28.44	13.19	2.72	0.2	2.81	1.44	0.67	0.14	0.01	4.48
25	1	2	2006-06-30	2018-10-23	12.3233	144.2	32.8	15.7741	1200	94	60	120	75.3	45.2	8	18	10	270	11.4	2.7	3.4	4.5	139	103.5	24.4	5.61	43	3.79	2.28	1.67	222	103	222	0.81	3.64	1.28	1.93	5.23	40.86	52.01	5.54	0.62	0.97	2.14	2.72	0.29	0.03	0.05	4.31
26	1	2	2006-08-13	2018-10-23	12.2027	164.6	47.2	17.4214	2400	116	70	152	82.8	53.4	9	16	15	236	15.9	5	1.3	4.98	141	103	24.8	5.39	50	2.66	2.5	1.75	240	82	232	1.45	3.68	1.06	2.26	5.84	56.12	35.21	5.85	1.82	1	3.28	2.06	0.34	0.11	0.06	5.24
27	1	1	2006-04-28	2018-10-23	12.4959	155	42.4	17.6483	2000	110	60	156	71.6	47.5	9	15	12	340	7.9	2.4	4.1	4.75	141	104.4	24.2	5.81	54	5.16	2.46	1.64	309	128	227	0.64	4.36	1.53	2.37	7.05	49.83	38.94	7.68	2.94	0.61	3.51	2.74	0.54	0.21	0.04	5.21
28	1	1	2005-11-07	2018-10-23	12.9671	173.5	56.9	18.9022	3800	120	74	143	77.4	50.3	9	14	11	313	10.6	3.6	3.1	4.87	141	103	25.9	5.6	77	6.06	2.43	1.84	346	131	188	0.6	3.79	1.54	1.77	4.6	36.22	51.59	10.36	1.37	0.46	1.67	2.37	0.48	0.06	0.02	5.33
30	1	1	2006-05-10	2018-10-23	12.463	147.6	33.2	15.2393	1900	100	62	136	85.7	49.5	8	20	13	278	8.3	1.8	0.6	5.37	139	102.2	22.7	5.55	60	4.24	2.57	1.77	282	180	307	0.61	4.84	1.53	2.85	10.23	67.7	25.29	5.31	1.16	0.54	6.92	2.59	0.54	0.12	0.06	5.14
31	1	2	2006-08-26	2018-10-23	12.1671	155	45	18.7305	1900	116	76	143	82.1	52.9	9	16	12	123	12.3	3.8	2.2	4.59	143	104.7	25.5	5.54	50	5.96	2.46	1.42	366	114	187	0.44	3.61	1.43	1.85	6.62	51.32	40.68	6.09	1.48	0.43	3.4	2.69	0.4	0.1	0.03	4.97
32	1	2	2005-09-17	2018-10-23	13.1068	160.8	49.2	19.028	2200	128	66	132	82.1	50	11	17	18	126	9.1	3.1	0.7	4.99	139	100.7	25.4	5.28	67	3.3	2.44	1.29	412	75	177	1.45	3.81	1.37	1.96	8.69	71.77	19.84	5.7	1.67	1.02	6.24	1.72	0.5	0.14	0.09	4.56
33	1	2	2006-06-07	2018-10-23	12.3863	152	39.3	17.01	1300	108	66	131	82.4	50.1	10	16	15	199	6.9	1.8	4.9	4.63	141	101.8	26	4.53	54	3.72	2.38	1.84	360	71	204	0.94	4.12	1.33	2.4	10.18	63.66	29.05	5.56	1.39	0.34	6.48	2.96	0.57	0.14	0.03	4.98
34	1	2	2005-10-04	2018-10-23	13.0603	151.8	37	16.0568	1800	100	80	145	76	46.1	7	17	9	137	5.7	1.4	2.2	4.71	140	103.1	21.9	5.01	50	5.39	2.32	1.63	296	58	229	1.24	4.1	1.1	2.54	10.16	56.72	35.22	6.3	1.43	0.33	5.76	3.58	0.64	0.15	0.03	4.98
35	1	2	2006-01-18	2018-10-23	12.7699	164.1	44.8	16.6365	1500	116	66	146	81.9	52.9	19	15	18	201	9.4	3.1	3.9	4.41	142	104.4	25	5.65	45	5.01	2.44	1.42	317	65	162	0.58	3.95	1.48	2.11	4.68	63.79	26.85	8	1.01	0.35	2.98	1.25	0.37	0.05	0.02	5.08
36	1	2	2005-09-24	2018-10-23	13.0877	151.2	40.6	17.7592	1900	94	58	146	81.7	50.4	9	16	10	159	18.4	5.6	0.5	5.01	139	103.4	24.5	5.59	61	4.32	2.51	1.56	284	52	175	0.99	4.03	1.21	2.39	7.91	71.2	21.25	5.32	1.95	0.28	5.64	1.68	0.42	0.15	0.02	4.95
38	1	2	2006-06-09	2018-10-23	12.3808	156.1	44.5	18.2622	1700	114	68	146	78.2	49.6	14	17	15	116	10.1	2.4	3.2	4.63	137	104.2	19.7	6.23	59	4.12	2.51	1.15	227	97	207	0.79	6.26	1.7	3.93	7.98	54.98	38.91	4.81	1.05	0.25	4.39	3.11	0.38	0.08	0.02	4.72
3	2	2	2006-05-09	2018-10-23	12.4658	154.3	53.1	22.303	2600	122	70	158	74.6	49.2	6	13	10	140	15	4.3	3.3	4.25	141	103.9	24	5.1	58	4.8	2.4	1.53	278	77	188	0.56	4.67	1.09	3.09	7.01	67.38	26.18	5.44	0.55	0.45	4.72	1.84	0.38	0.04	0.03	4.68
4	2	2	2005-12-17	2018-10-23	12.8575	149.5	54.7	24.474	1100	124	70	137	80	50.5	11	17	11	138	5.5	1.6	0.8	4.49	141	104.1	23.6	4.63	59	5.78	2.26	1.55	316	55	207	1.14	4.46	1.64	2.2	4.55	50.77	39.39	8.61	0.45	0.78	2.31	1.79	0.39	0.02	0.04	4.88
5	2	1	2006-07-11	2018-10-23	12.2932	162.2	58.3	22.1599	1900	118	60	128	87.3	50.9	14	23	22	304	6	1.6	1.1	5.32	140	102.7	21.5	5.59	53	5.58	2.57	1.76	321	132	334	0.51	3.52	1	2.24	10.41	63.4	28.05	6.49	1.59	0.47	6.6	2.92	0.68	0.17	0.05	5.29
6	2	2	2005-11-09	2018-10-23	12.9616	152.5	58.8	25.2835	2100	114	66	140	76.4	49.3	11	12	12	120	5.5	2.1	2.9	4.7	140	106.5	21.2	5.5	60	5.24	2.36	1.29	282	115	188	0.39	2.26	1.2	0.88	6.6	56.09	34.52	5.26	3	1.13	3.7	2.28	0.35	0.2	0.07	5.13
7	2	2	2006-04-13	2018-10-23	12.537	156.6	58.8	23.9769	2000	120	68	137	78.6	53.3	9	15	13	226	10.8	2.8	6.6	4.38	141	103	23.6	5.35	60	5.35	2.52	1.36	466	75	182	1.88	4.97	1.31	3.07	9.21	67.36	25.14	5.9	0.93	0.67	6.2	2.32	0.54	0.09	0.06	4.31
9	2	1	2006-05-26	2018-10-23	12.4192	155	51.7	21.5193	1700	118	60	141	77.6	50.9	7	15	14	300	12.2	3.8	4	4.39	140	101.6	23.8	5.5	53	3.38	2.49	1.94	305	92	202	0.82	4.44	1.48	2.58	8.06	69.57	22.93	6.54	0.65	0.31	5.6	1.85	0.53	0.05	0.03	5.16
11	2	1	2005-11-16	2018-10-23	12.9425	160.3	60	23.3499	1200	136	74	130	84.6	54.5	36	21	32	232	12.2	5.3	1.7	4.92	142	102.9	25.4	6.33	47	6.22	2.55	1.7	391	74	178	0.49	2.85	1.2	1.39	8.55	68.49	23.84	7.13	0.25	0.29	5.85	2.04	0.61	0.02	0.03	5.64
13	2	1	2005-11-27	2018-10-23	12.9123	165.5	66.5	24.2787	2800	116	66	151	93.3	56	22	19	25	311	7.6	2.1	1	4.62	139	102	21.4	5.4	54	4.46	2.65	1.84	574	103	216	1.98	5.06	1.45	2.98	9.43	59.61	34.53	4.75	0.78	0.33	5.62	3.26	0.45	0.07	0.03	5.77
14	2	2	2006-05-09	2018-10-23	12.4658	155.6	55	22.7166	1900	118	64	131	81.3	49.9	11	12	15	93	8.1	2.8	0.7	4.1	141	104.7	24.2	5.78	54	4.25	2.43	1.35	360	130	171	1.96	3.72	0.78	2.51	8.52	67.73	26.43	4.6	0.96	0.28	5.77	2.25	0.39	0.08	0.02	5.01
16	2	1	2006-01-13	2018-10-23	12.7836	160.8	61.2	23.669	2200	130	70	148	80.4	54.2	14	17	18	510	11.2	3.3	0.7	4.6	142	102.9	25.3	5.23	56	5.51	2.57	2.02	385	99	214	1.15	5.3	1.51	3.1	7.61	62.57	29.87	4.54	1.77	1.25	4.76	2.28	0.35	0.14	0.09	5.33
17	2	1	2005-10-08	2018-10-23	13.0493	167.8	67.4	23.9373	3200	120	70	160	84.1	51	12	13	15	213	14.2	5	1.4	4.48	141	103.7	23.9	5.47	77	4.35	2.48	1.41	427	86	161	0.76	3.92	1.11	2.41	6.44	51.7	41.56	4.98	1.5	0.26	3.33	2.67	0.32	0.1	0.02	5.68
19	2	2	2006-05-04	2018-10-23	12.4795	153.2	56.6	24.1156	2400	126	70	154	80.1	52.4	12	16	28	269	8	1.8	1	5.18	140	105.9	20.6	5.75	48	4.15	2.58	1.83	293	69	230	3.27	5.34	1.22	3.47	8.28	59.63	31.48	7.11	1.23	0.55	4.94	2.61	0.59	0.1	0.05	5
20	2	2	2006-04-25	2018-10-23	12.5041	162.5	67	25.3728	2100	130	70	141	78.1	51.9	15	15	15	122	14.8	4.1	1.6	4.33	141	105.6	23.2	5.52	59	5.19	2.41	1.42	371	166	201	0.79	4.77	1.49	2.8	7.82	66.76	29.13	3.4	0.37	0.34	5.22	2.28	0.27	0.03	0.03	4.57
21	2	1	2005-09-13	2018-10-23	13.1178	159.6	56.5	22.1811	2500	114	70	140	85.8	52.7	20	24	15	318	9	2.4	0.7	4.63	140	101.9	24	5.42	51	3.32	2.47	1.57	266	157	265	0.64	4.95	1.73	2.71	7.96	52.28	41.81	5.37	0.35	0.19	4.16	3.33	0.43	0.03	0.01	5.16
24	2	1	2005-10-30	2018-10-23	12.989	166.1	62	22.4726	2200	130	68	156	78.2	49.5	14	17	12	299	12	3.9	2.3	4.72	143	107	22.5	5.95	52	4.18	2.44	1.85	418	146	254	0.58	3.69	1.17	2.08	6.76	49.22	44.05	5.95	0.67	0.11	3.33	2.98	0.4	0.05	0.01	5.31
26	2	1	2006-02-05	2018-10-23	12.7205	156.3	57.9	23.7007	2200	120	68	134	72.2	46.5	20	16	23	292	7.5	2.2	1.5	4.99	142	106.9	23.4	5.88	56	3.45	2.43	1.93	369	82	227	1.4	5.2	1.24	3.38	5.93	37.76	52.97	5.15	3.1	1.02	2.24	3.14	0.31	0.18	0.06	5.01
29	2	2	2006-07-14	2018-10-23	12.2849	159	60	23.7332	1700	120	80	122	81.7	52.4	10	15	11	106	10.7	4	0.9	4.74	143	106.3	24.5	5.19	48	2.72	2.48	1.35	330	82	196	0.58	3.16	0.84	2.03	7.56	71.02	23.12	4.79	0.77	0.3	5.37	1.75	0.36	0.06	0.02	4.49
30	2	2	2006-01-31	2018-10-23	12.7342	149	53.5	24.098	1600	124	66	146	73.7	48.1	13	19	15	138	5.6	2	2.2	4.58	141	105.6	22.5	6.14	48	4.82	2.38	1.29	323	118	187	0.61	3.59	1.29	1.9	5.86	53.28	36.37	6.14	3.83	0.38	3.12	2.13	0.36	0.22	0.02	4.82
31	2	2	2005-10-20	2018-10-23	13.0164	156.2	58.4	23.936	1700	120	66	125	78.8	48.3	13	14	17	161	7.5	2.6	2.4	4.55	141	105.1	23.3	5.94	52	4.81	2.36	1.15	254	76	214	0.7	3.25	1.14	1.74	8.46	66.34	28.14	4.45	0.84	0.23	5.61	2.38	0.38	0.07	0.02	4.82
32	2	2	2006-04-04	2018-10-23	12.5616	158.5	59.8	23.8036	2200	110	62	139	82.7	50.3	11	14	11	109	12.4	3.8	1.1	4.77	139	102.9	23.3	4.97	66	4.38	2.43	1.39	360	74	196	1.05	3.45	1.18	1.92	8.67	72.4	18.59	7.08	0.89	1.04	6.28	1.61	0.61	0.08	0.09	5.17
33	2	2	2005-12-12	2018-10-23	12.8712	159.5	62.8	24.6853	2100	120	78	148	80.5	49.2	17	18	13	178	7.6	2.4	1.5	4.58	138	102.9	22.2	5.62	49	3.68	2.41	1.49	397	82	233	0.83	3.9	1.12	2.37	6.43	51.05	38.88	7.3	2.04	0.73	3.29	2.5	0.47	0.13	0.05	5.2
35	2	1	2005-09-22	2018-10-23	13.0932	169.8	67.5	23.4115	2500	120	64	151	80.4	52.9	10	15	21	203	10	4.6	1.3	5.1	142	102.9	24.9	5.33	70	6.53	2.58	1.65	430	84	172	0.74	3.43	1.33	1.74	9.14	48.53	43.46	6.23	1.2	0.58	4.44	3.97	0.57	0.11	0.05	5.45
36	2	2	2005-12-26	2018-10-23	12.8329	158	61	24.4352	1800	124	72	131	78.8	51.5	9	15	13	143	9.8	3.6	1.6	4.31	140	104.3	25.4	5.27	57	4.99	2.43	1.12	349	96	181	1.45	3.02	0.88	1.86	8.31	63.27	27.87	6.61	1.84	0.41	5.26	2.32	0.55	0.15	0.03	4.46
37	2	2	2006-06-22	2018-10-23	12.3452	158	60	24.0346	1800	130	70	142	81	49.9	12	14	16	137	5.6	1.5	2.7	5.06	139	103.2	23.5	5.32	44	3.93	2.38	1.75	334	58	197	1.16	4.7	1.31	2.91	7.41	54.72	38.07	5.08	1.15	0.98	4.05	2.82	0.38	0.09	0.07	4.85
38	2	2	2006-02-04	2018-10-23	12.7233	157.2	56	22.6612	1600	114	70	138	77.2	48.7	9	18	15	126	7	2.4	3	4.62	142	106.4	23.9	5.71	55	3.92	2.38	1.31	330	106	212	0.62	3.44	1.33	1.7	6.14	64.02	28.87	5.8	1.06	0.25	3.93	1.77	0.36	0.06	0.01	4.7
41	2	2	2005-05-07	2018-10-23	13.4712	161.2	60.3	23.2053	2050	112	74	134	77.3	50.5	9	14	10	217	5.8	1.7	3.3	4.82	140	103.8	22.9	6.76	60	4.21	2.46	1.68	279	88	183	1.84	4.37	1.37	2.48	7.26	47.55	44.38	6.26	1.48	0.33	3.45	3.22	0.45	0.11	0.02	5.22
8	3	1	2006-04-26	2018-10-23	12.5014	160.7	62.4	24.1631	1200	120	66	149	77.5	48	17	14	17	188	6.7	2	4	4.35	143	104.7	25.9	5.47	58	4.51	2.45	1.6	369	79	263	2.36	4.38	1.15	2.77	12.83	64.42	27.85	6.03	1.5	0.2	8.26	3.57	0.77	0.19	0.03	4.89
23	3	1	2005-09-02	2018-10-23	13.1479	161.5	65.5	25.1129	2200	124	72	150	83.5	53.1	6	13	10	219	13.2	4.8	2.4	4.96	141	102.9	25.4	5.85	92	3.41	2.54	1.32	407	121	176	0.8	3.64	1.47	1.77	5.76	48.84	38.55	9.08	3.12	0.41	2.81	2.22	0.52	0.18	0.02	5.42
27	3	1	2006-02-10	2018-10-23	12.7068	171.1	74.2	25.3457	2700	114	74	144	89.1	54.9	32	18	17	431	21.3	7.3	2.2	4.89	141	102.2	23.5	5.49	60	3.85	2.58	1.86	440	98	242	0.85	3.43	1.17	1.88	6.93	39.7	53.1	3.7	3.2	0.3	2.75	3.68	0.26	0.22	0.02	5.6
28	3	1	2006-07-28	2018-10-23	12.2466	160.1	63	24.5786	2400	100	64	137	80.7	48.7	12	17	11	336	6.3	2	1.3	4.68	141	104.7	23.4	5.24	62	4.1	2.47	1.92	397	204	214	0.6	4.09	1.13	2.59	6.93	49.59	44.09	4.97	1.16	0.19	3.44	3.06	0.34	0.08	0.01	5.35
1	3	1	2006-01-14	2018-10-23	12.7808	168	84.7	30.0099	3300	130	70	145	72.9	50.7	14	14	17	192	9.5	3.4	1.8	4.49	140	103.6	24.4	5.88	63	5.81	2.44	1.61	397	131	180	0.58	4.25	1.08	2.8	10.2278.3	58.99	31.7	6.93	1.62	0.76	6.03	3.24	0.71	0.17	0.08	5.27
2	3	1	2005-09-03	2018-10-23	13.1452	160.8	71.4	27.6138	1900	128	60	157	78.3	49.1	56	28	32	337	5.5	1.2	2.4	4.78	142	102.8	22.8	5.77	59	4.56	2.47	1.92	438	131	361	1.06	4.39	1.22	2.67	8.92	56.48	33.49	6.35	2.46	1.22	5.04	2.99	0.57	0.22	0.11	5.41
9	3	1	2005-12-20	2018-10-23	12.8493	163	87.2	32.8202	2700	120	64	142	77.1	52.7	12	17	20	198	7.9	3	2.9	4.71	142	103.3	25.3	5.88	64	4.94	2.47	1.68	363	114	223	0.32	3.49	1.53	1.61	13.27	76.11	15.67	7.29	0.61	0.32	10.1	2.08	0.97	0.08	0.04	4.7
10	3	1	2005-11-27	2018-10-23	12.9123	169.8	85	29.4811	2800	122	60	164	80.4	54.1	13	19	14	166	8.1	3.3	2.4	5.28	144	105.8	24.8	5.97	74	3.14	2.56	1.29	399	144	220	0.83	3.06	0.94	1.85	8.25	69.86	24.34	4.71	0.63	0.46	5.76	2.01	0.39	0.05	0.04	5.77
11	3	1	2005-11-23	2018-10-23	12.9233	160	92.5	36.1328	2000	118	78	147	78.2	49.8	15	18	22	269	8.3	3.4	1	4.81	142	105.8	23.4	5.91	69	4.55	2.49	1.97	482	215	295	0.76	3.17	1.1	1.75	9.67	59.94	34.92	3.93	0.82	0.39	5.8	3.38	0.38	0.08	0.04	5.55
12	3	2	2006-03-03	2018-10-23	12.6493	157.1	69.5	28.16	2200	130	82	122	77.3	49.2	10	15	12	84	9.5	3	1.4	4.45	140	103.5	22.8	5.42	58	2.25	2.41	1.28	286	69	147	1.34	5.12	1.44	3.17	7.02	74.47	20.69	3.79	0.68	0.37	5.23	1.45	0.27	0.05	0.03	4.85
13	3	2	2005-12-22	2018-10-23	12.8438	162.1	69.8	26.5638	2300	118	72	151	86.4	55	12	11	24	133	14.6	4.5	0.7	4.44	140	101.8	23	5.57	66	5.28	2.52	1.23	394	69	228	0.91	4.98	1.24	3.23	9.36	73.36	18.77	7.43	0.19	0.25	6.87	1.76	0.7	0.02	0.02	5.52
14	3	1	2005-10-19	2018-10-23	13.0192	158.4	72.1	28.7359	2400	116	64	144	76.1	49.5	10	15	12	260	15.8	5.1	0.8	4.81	142	104.2	24	5.63	68	4.15	2.54	2.02	493	70	229	0.91	4.21	1.06	2.66	7.34	63.12	29.98	6.06	0.64	0.2	4.63	2.2	0.44	0.05	0.01	4.85
15	3	1	2006-06-05	2018-10-23	12.3918	158	73.2	29.3222	1500	130	68	135	85	50.9	34	18	32	417	11.4	3.7	1.6	4.45	140	100	24.4	5.21	50	3.93	2.56	2.17	466	100	208	1.14	5.05	1.51	3.26	18.7	77.28	15.38	6.06	0.85	0.43	14.45	2.88	1.13	0.16	0.08	5.09
17	3	2	2006-01-28	2018-10-23	12.7425	165.5	91	33.2235	3600	130	70	130	80.2	51.3	22	18	25	78	12.4	3.6	2.2	4.63	141	103.1	24.2	5.15	66	4.8	2.45	1.23	404	67	205	1.11	4.4	1.08	2.91	6.7	60.02	30.33	7.97	0.59	1.09	4.02	2.03	0.54	0.04	0.07	4.69
18	3	1	2005-09-22	2018-10-23	13.0932	161.3	74.3	28.5575	2700	120	60	127	78.4	49.7	13	17	16	255	14.4	4.7	1.8	4.86	142	105.1	24.6	5.81	62	4.45	2.48	1.72	346	102	200	0.6	4.22	1.27	2.59	8.33	62.92	30.66	5.32	0.73	0.37	5.24	2.55	0.44	0.06	0.03	5.25
19	3	2	2006-03-20	2018-10-23	12.6027	160.4	69.4	26.9743	2300	120	72	136	74.2	49.1	18	15	16	155	4.6	1.5	3.3	4.84	143	106.7	23.7	6	52	5.03	2.44	1.66	254	67	165	0.78	4.44	1.39	2.58	6.24	53.46	37.83	6.18	2.08	0.45	3.34	2.36	0.39	0.13	0.03	4.8
21	3	2	2005-09-29	2018-10-23	13.074	155.2	67.1	27.8573	2200	130	68	131	79	48.2	13	17	15	127	4.3	1.3	3.5	4.54	141	104.4	21.6	5.61	54	2.89	2.37	1.27	393	85	216	2.32	4.88	1.11	3.23	6.99	37.85	54.1	6.15	1.57	0.33	2.65	3.78	0.43	0.11	0.02	4.74
22	3	1	2006-08-01	2018-10-23	12.2356	159.3	66.2	26.0871	1600	124	62	148	86	53	47	25	32	416	7.2	2.1	1.2	4.46	140	101.2	21.6	4.79	45	3.28	2.55	2.02	376	94	208	1.73	5.97	1.27	4.09	8.82	65.63	27.78	4.77	0.66	1.16	5.79	2.45	0.42	0.06	0.1	5.27
23	3	1	2005-10-08	2018-10-23	13.0493	167.5	84.1	29.9755	2700	118	66	159	80.7	49.8	16	21	19	231	14.4	4.8	3	4.76	141	102.2	24.9	4.86	74	5.54	2.47	1.88	443	112	225	1.07	3.44	0.86	2.25	9.99	67.27	23.24	7.81	1.38	0.3	6.72	2.32	0.78	0.14	0.03	5.68
24	3	1	2005-06-28	2018-10-23	13.3288	169.8	75.9	26.3249	2700	120	68	148	79.4	54	20	18	17	172	9	2.7	6.1	4.57	142	103.7	25.3	5.33	54	5.93	2.41	1.6	429	122	173	0.75	4.72	1.56	2.74	5.41	46.21	43.78	7.02	2.3	0.69	2.5	2.37	0.38	0.13	0.04	5.24
25	3	1	2006-02-09	2018-10-23	12.7096	153.6	68.2	28.9069	1500	120	72	149	84.9	49.8	49	27	28	86	4.9	1.4	2.2	4.78	142	105.3	22.8	5.98	46	4.78	2.42	1.52	408	84	246	1.78	5.12	1.24	3.36	9.65	56.37	36.72	5.12	1.35	0.44	5.44	3.54	0.49	0.13	0.04	5.24
26	3	1	2006-06-09	2018-10-23	12.3808	163.2	83.3	31.2755	1400	120	68	137	83.5	50	12	16	20	229	7	2.2	2.8	4.53	142	104	22.6	6.07	45	5.36	2.49	1.58	293	149	236	2.37	4.56	0.95	3.18	10.81	66.81	27.07	4.44	1.33	0.35	7.22	2.92	0.48	0.14	0.04	5.22
28	3	2	2005-11-24	2018-10-23	12.9205	163.1	88.1	33.1183	2000	120	64	156	77.1	51.1	14	15	12	203	14.2	4.3	2.1	4.38	143	105.7	23.4	5.23	60	3.52	2.5	1.57	349	79	197	1.69	3.79	1.1	2.2	8.39	63.4	32	3.2	0.9	0.5	5.32	2.68	0.27	0.08	0.04	4.89
29	3	2	2005-12-09	2018-10-23	12.8795	164.3	72.1	26.7092	2600	120	74	144	88.3	56.5	27	22	24	172	7.3	2.1	3.3	4.89	140	103.6	21.7	6.03	53	4.33	2.61	1.64	491	105	203	2.82	4.4	1.12	2.67	7.27	44.35	49.4	4.37	1.16	0.72	3.22	3.59	0.32	0.08	0.05	5.34
31	3	1	2006-02-08	2018-10-23	12.7123	159.9	92.2	36.0607	2250	120	76	131	79.2	50.2	18	17	19	365	6.4	2.2	1.9	4.86	141	102.6	25.6	6.43	54	4.56	2.58	1.63	379	86	207	1.54	5.19	1.15	3.51	6.78	49.91	42.68	5.35	1.69	0.37	3.38	2.89	0.36	0.11	0.03	5.39
32	3	1	2005-12-05	2018-10-23	12.8904	158	91	36.4525	2800	140	90	146	80.7	50	15	14	31	247	8.4	2.9	2.8	4.7	140	101.4	25.4	5.75	53	3.99	2.42	1.93	394	135	257	1.2	4.09	0.97	2.66	9.13	61.67	32.55	4.7	0.26	0.82	5.63	2.97	0.43	0.02	0.08	5.47
33	3	2	2006-01-05	2018-10-23	12.8055	161.4	81.5	31.286	2700	120	78	135	81.4	54.6	25	16	14	146	17.1	5.7	1.8	4.95	142	105.2	23.9	6.2	60	5	2.49	1.33	250	87	215	0.62	3.84	1.41	2.22	6.72	56.67	36.57	5.8	0.64	0.32	3.81	2.46	0.39	0.04	0.02	4.88
34	3	2	2006-05-29	2018-10-23	12.411	157.3	67	27.078	2000	116	62	130	70.2	46.4	11	16	14	250	9.7	3.2	2.9	4.62	143	106	25.1	5.43	51	3.18	2.39	1.88	273	93	210	0.83	3.9	1.14	2.36	6.38	57.8	35.95	4.86	0.58	0.81	3.69	2.29	0.31	0.04	0.05	5.27
35	3	2	2006-05-19	2018-10-23	12.4384	151	73.2	32.1039	2000	118	72	134	80.8	51.7	11	17	16	105	7	2.4	4.1	4.67	142	101.7	26.2	5.6	61	3.83	2.41	1.55	373	142	269	0.58	4.11	1.38	2.31	7.94	66.98	26.32	5.8	0.34	0.56	5.32	2.09	0.46	0.03	0.05	4.93
37	3	2	2006-06-09	2018-10-23	12.3808	161.5	70.1	26.8765	1400	124	80	139	88.1	56	14	23	15	133	12.3	3.1	2.8	4.84	139	102	22	4.74	71	5.11	2.65	1.43	405	82	220	1.4	6.18	1.35	4.3	9.28	64.86	26.29	7.11	1.47	0.27	6.02	2.44	0.66	0.14	0.03	5.96
38	3	1	2005-12-13	2018-10-23	12.8685	151.7	61.3	26.6372	1900	120	76	122	85.4	52.4	17	17	18	323	14.4	5	1	5.11	142	103	25.3	5.79	50	3.35	2.6	1.76	446	119	178	1.01	3.67	1.34	1.98	10.99	65.13	29.46	3.48	1.22	0.71	7.16	3.24	0.38	0.13	0.08	5.52
39	3	2	2005-10-30	2018-10-23	12.989	163.5	79.9	29.889	3100	136	66	139	79.7	51.6	9	11	12	30	6.1	2.6	2.6	4.46	142	105.9	22.8	5.39	61	4.28	2.38	1.32	346	66	169	0.42	3.96	1.58	1.96	5.66	69.94	23.19	5.42	1.24	0.21	3.96	1.31	0.31	0.07	0.01	4.83
40	3	2	2005-10-21	2018-10-23	13.0137	158	87	34.8502	2500	130	70	126	79.8	51.9	41	22	26	257	10.5	3.6	3.2	4.85	140	102.8	23.6	5.37	53	5.6	2.45	1.63	439	121	223	0.6	4.74	1.14	3.2	6.72	52.33	38.05	7.16	1.64	0.82	3.52	2.56	0.48	0.11	0.05	4.64
43	3	2	2006-08-15	2018-10-23	12.1973	155.2	66.3	27.5252	1700	116	70	143	78.8	50.7	20	17	16	167	8	3.2	3.5	4.76	141	103.7	24.2	5.22	56	4.44	2.4	1.55	498	53	219	0.56	3.04	0.92	1.85	8.34	61.36	32.14	5.66	0.59	0.25	5.11	2.68	0.47	0.05	0.02	4.82
[truncated: 33 more columns]
