# Supplementary material for: Lipidomic profiling reveals distinct differences in plasma lipid composition in overweight or obese adolescent students
Source: BMC Endocr Disord. 2021 Oct 13;21:201. doi: 10.1186/s12902-021-00859-7 (PMC8513241; doi:10.1186/s12902-021-00859-7)
Supplement: Supplementary file 2 — Additional file 2. 51135 positive ion modes from non-targeted metabolomics analysis. [file 12902_2021_859_MOESM2_ESM.xlsx]

## Sheet: metaboAnalystInput-pos
Additional file 2. 51135 positive ion modes from non-targeted metabolomics analysis.
Compound.ID	ratio	t.test_p.value	wilcox.test_p.value	t.test_p.value_BHcorrect	wilcox.test_p.value_BHcorrect	VIP	sample	ID	KEGG.ID	Formula	Adducts	Score	Fragmentation.Score	Mass.Error..ppm.	Isotope.Similarity	Description	Super.class	Class	Sub.class	m.z	Neutral.mass..Da.	Retention.time..min.	Charge	Pathway
0.04_326.3417m/z	0.967081	0.850461	0.774744	0.999502	0.99928	0.196231	obesity-A:control	LMFA05000533	null	C21H40O	M+NH4	38.1	0	-0.294273	91.0046	6Z,9Z-Heneicosadien-11R-ol	Fatty Acyls [FA]	Fatty alcohols [FA05]	null	326.342	NA	0.0404333	1	NA
0.04_326.3417m/z	0.967081	0.850461	0.774744	0.999502	0.99928	0.196231	obesity-A:control	LMFA05000534	null	C21H40O	M+NH4	38.1	0	-0.294273	91.0046	6Z,9Z-Heneicosadien-11S-ol	Fatty Acyls [FA]	Fatty alcohols [FA05]	null	326.342	NA	0.0404333	1	NA
0.04_326.3417m/z	0.967081	0.850461	0.774744	0.999502	0.99928	0.196231	obesity-A:control	LMFA12000211	null	C21H40O	M+NH4	38.1	0	-0.294273	91.0046	6E-Heneicosen-11-one	Fatty Acyls [FA]	Oxygenated hydrocarbons [FA12]	null	326.342	NA	0.0404333	1	NA
0.04_326.3417m/z	0.967081	0.850461	0.774744	0.999502	0.99928	0.196231	obesity-A:control	LMFA12000214	null	C21H40O	M+NH4	38.1	0	-0.294273	91.0046	6Z-Heneicosen-11-one	Fatty Acyls [FA]	Oxygenated hydrocarbons [FA12]	null	326.342	NA	0.0404333	1	NA
0.04_326.3417m/z	0.967081	0.850461	0.774744	0.999502	0.99928	0.196231	obesity-A:control	LMFA12000215	null	C21H40O	M+NH4	38.1	0	-0.294273	91.0046	6Z-Heneicosen-9-one	Fatty Acyls [FA]	Oxygenated hydrocarbons [FA12]	null	326.342	NA	0.0404333	1	NA
0.04_326.3417m/z	0.967081	0.850461	0.774744	0.999502	0.99928	0.196231	obesity-A:control	LMFA12000315	null	C21H40O	M+NH4	38.1	0	-0.294273	91.0046	9R,10S-Epoxy-6Z-heneicosene	Fatty Acyls [FA]	Oxygenated hydrocarbons [FA12]	null	326.342	NA	0.0404333	1	NA
0.04_326.3417m/z	1.00383	0.832889	0.797323	0.999947	1	0.192986	obesity-B:control	LMFA05000533	null	C21H40O	M+NH4	38.1	0	-0.294273	91.0046	6Z,9Z-Heneicosadien-11R-ol	Fatty Acyls [FA]	Fatty alcohols [FA05]	null	326.342	NA	0.0404333	1	NA
0.04_326.3417m/z	1.00383	0.832889	0.797323	0.999947	1	0.192986	obesity-B:control	LMFA05000534	null	C21H40O	M+NH4	38.1	0	-0.294273	91.0046	6Z,9Z-Heneicosadien-11S-ol	Fatty Acyls [FA]	Fatty alcohols [FA05]	null	326.342	NA	0.0404333	1	NA
0.04_326.3417m/z	1.00383	0.832889	0.797323	0.999947	1	0.192986	obesity-B:control	LMFA12000211	null	C21H40O	M+NH4	38.1	0	-0.294273	91.0046	6E-Heneicosen-11-one	Fatty Acyls [FA]	Oxygenated hydrocarbons [FA12]	null	326.342	NA	0.0404333	1	NA
0.04_326.3417m/z	1.00383	0.832889	0.797323	0.999947	1	0.192986	obesity-B:control	LMFA12000214	null	C21H40O	M+NH4	38.1	0	-0.294273	91.0046	6Z-Heneicosen-11-one	Fatty Acyls [FA]	Oxygenated hydrocarbons [FA12]	null	326.342	NA	0.0404333	1	NA
0.04_326.3417m/z	1.00383	0.832889	0.797323	0.999947	1	0.192986	obesity-B:control	LMFA12000215	null	C21H40O	M+NH4	38.1	0	-0.294273	91.0046	6Z-Heneicosen-9-one	Fatty Acyls [FA]	Oxygenated hydrocarbons [FA12]	null	326.342	NA	0.0404333	1	NA
0.04_326.3417m/z	1.00383	0.832889	0.797323	0.999947	1	0.192986	obesity-B:control	LMFA12000315	null	C21H40O	M+NH4	38.1	0	-0.294273	91.0046	9R,10S-Epoxy-6Z-heneicosene	Fatty Acyls [FA]	Oxygenated hydrocarbons [FA12]	null	326.342	NA	0.0404333	1	NA
0.04_326.3417m/z	0.963396	0.676336	0.82007	0.999875	1	0.43321	obesity-A:obesity-B	LMFA05000533	null	C21H40O	M+NH4	38.1	0	-0.294273	91.0046	6Z,9Z-Heneicosadien-11R-ol	Fatty Acyls [FA]	Fatty alcohols [FA05]	null	326.342	NA	0.0404333	1	NA
0.04_326.3417m/z	0.963396	0.676336	0.82007	0.999875	1	0.43321	obesity-A:obesity-B	LMFA05000534	null	C21H40O	M+NH4	38.1	0	-0.294273	91.0046	6Z,9Z-Heneicosadien-11S-ol	Fatty Acyls [FA]	Fatty alcohols [FA05]	null	326.342	NA	0.0404333	1	NA
0.04_326.3417m/z	0.963396	0.676336	0.82007	0.999875	1	0.43321	obesity-A:obesity-B	LMFA12000211	null	C21H40O	M+NH4	38.1	0	-0.294273	91.0046	6E-Heneicosen-11-one	Fatty Acyls [FA]	Oxygenated hydrocarbons [FA12]	null	326.342	NA	0.0404333	1	NA
0.04_326.3417m/z	0.963396	0.676336	0.82007	0.999875	1	0.43321	obesity-A:obesity-B	LMFA12000214	null	C21H40O	M+NH4	38.1	0	-0.294273	91.0046	6Z-Heneicosen-11-one	Fatty Acyls [FA]	Oxygenated hydrocarbons [FA12]	null	326.342	NA	0.0404333	1	NA
0.04_326.3417m/z	0.963396	0.676336	0.82007	0.999875	1	0.43321	obesity-A:obesity-B	LMFA12000215	null	C21H40O	M+NH4	38.1	0	-0.294273	91.0046	6Z-Heneicosen-9-one	Fatty Acyls [FA]	Oxygenated hydrocarbons [FA12]	null	326.342	NA	0.0404333	1	NA
0.04_326.3417m/z	0.963396	0.676336	0.82007	0.999875	1	0.43321	obesity-A:obesity-B	LMFA12000315	null	C21H40O	M+NH4	38.1	0	-0.294273	91.0046	9R,10S-Epoxy-6Z-heneicosene	Fatty Acyls [FA]	Oxygenated hydrocarbons [FA12]	null	326.342	NA	0.0404333	1	NA
0.04_609.3402m/z	1.02316	0.0399505	0.063228	0.846266	0.972421	0.563363	obesity-A:control	LMGP06050019	null	C29H55O12P	M+H-H2O	34	0	0.624714	70.6591	PI(20:1(11Z)/0:0)	Glycerophospholipids [GP]	Glycerophosphoinositols [GP06]	Monoacylglycerophosphoinositols [GP0605]	609.34	NA	0.0404333	1	NA
0.04_609.3402m/z	1.00224	0.955968	0.797323	0.999947	1	0.256884	obesity-B:control	LMGP06050019	null	C29H55O12P	M+H-H2O	34	0	0.624714	70.6591	PI(20:1(11Z)/0:0)	Glycerophospholipids [GP]	Glycerophosphoinositols [GP06]	Monoacylglycerophosphoinositols [GP0605]	609.34	NA	0.0404333	1	NA
0.04_609.3402m/z	1.02087	0.138381	0.182256	0.999875	1	0.534455	obesity-A:obesity-B	LMGP06050019	null	C29H55O12P	M+H-H2O	34	0	0.624714	70.6591	PI(20:1(11Z)/0:0)	Glycerophospholipids [GP]	Glycerophosphoinositols [GP06]	Monoacylglycerophosphoinositols [GP0605]	609.34	NA	0.0404333	1	NA
0.04_632.4143m/z	1.02344	0.0688084	0.146231	0.871932	0.99928	0.523237	obesity-A:control	LMGP06060001	null	C29H59O11P	M+NH4	37.6	0	1.63461	89.8296	PI(O-20:0/0:0)	Glycerophospholipids [GP]	Glycerophosphoinositols [GP06]	Monoalkylglycerophosphoinositols [GP0606]	632.414	NA	0.0404333	1	NA
0.04_632.4143m/z	1.00735	0.742322	0.458091	0.999947	1	0.248435	obesity-B:control	LMGP06060001	null	C29H59O11P	M+NH4	37.6	0	1.63461	89.8296	PI(O-20:0/0:0)	Glycerophospholipids [GP]	Glycerophosphoinositols [GP06]	Monoalkylglycerophosphoinositols [GP0606]	632.414	NA	0.0404333	1	NA
0.04_632.4143m/z	1.01597	0.295512	0.622838	0.999875	1	0.396038	obesity-A:obesity-B	LMGP06060001	null	C29H59O11P	M+NH4	37.6	0	1.63461	89.8296	PI(O-20:0/0:0)	Glycerophospholipids [GP]	Glycerophosphoinositols [GP06]	Monoalkylglycerophosphoinositols [GP0606]	632.414	NA	0.0404333	1	NA
0.04_646.4301m/z	1.0154	0.13681	0.134204	0.948509	0.99928	0.394724	obesity-A:control	HMDB0034610	null	C44H57NO4	M+H-H2O	30.6	0	7.0243	61.0768	Zucchini factor B	Lipids and lipid-like molecules	Prenol lipids	Triterpenoids	646.43	NA	0.0404333	1	NA
0.04_646.4301m/z	0.997059	0.781443	0.994147	0.999947	1	0.191217	obesity-B:control	HMDB0034610	null	C44H57NO4	M+H-H2O	30.6	0	7.0243	61.0768	Zucchini factor B	Lipids and lipid-like molecules	Prenol lipids	Triterpenoids	646.43	NA	0.0404333	1	NA
0.04_646.4301m/z	1.0184	0.144699	0.197313	0.999875	1	0.492349	obesity-A:obesity-B	HMDB0034610	null	C44H57NO4	M+H-H2O	30.6	0	7.0243	61.0768	Zucchini factor B	Lipids and lipid-like molecules	Prenol lipids	Triterpenoids	646.43	NA	0.0404333	1	NA
0.12_126.9888m/z	0.976828	0.963142	0.900743	0.999502	0.99928	0.42354	obesity-A:control	HMDB0031832	null	C2H6O2S2	M+H	37.2	0	4.54546	91.1128	Methyl methanethiosulfonate	Organosulfur compounds	Sulfonyls	null	126.989	NA	0.1166	1	NA
0.12_126.9888m/z	1.00288	0.666358	0.786011	0.999947	1	0.571547	obesity-B:control	HMDB0031832	null	C2H6O2S2	M+H	37.2	0	4.54546	91.1128	Methyl methanethiosulfonate	Organosulfur compounds	Sulfonyls	null	126.989	NA	0.1166	1	NA
0.12_126.9888m/z	0.974027	0.583054	0.494558	0.999875	1	0.589366	obesity-A:obesity-B	HMDB0031832	null	C2H6O2S2	M+H	37.2	0	4.54546	91.1128	Methyl methanethiosulfonate	Organosulfur compounds	Sulfonyls	null	126.989	NA	0.1166	1	NA
0.16_418.2437m/z	1.01356	0.240635	0.381736	0.950387	0.99928	0.388758	obesity-A:control	HMDB0036855	null	C20H32O8	M+NH4	35.7	0	0.477458	78.8368	Cincassiol B	Lipids and lipid-like molecules	Prenol lipids	Diterpenoids	418.244	NA	0.162283	1	NA
0.16_418.2437m/z	0.997496	0.822304	0.82007	0.999947	1	0.140533	obesity-B:control	HMDB0036855	null	C20H32O8	M+NH4	35.7	0	0.477458	78.8368	Cincassiol B	Lipids and lipid-like molecules	Prenol lipids	Diterpenoids	418.244	NA	0.162283	1	NA
0.16_418.2437m/z	1.0161	0.206912	0.260147	0.999875	1	0.434681	obesity-A:obesity-B	HMDB0036855	null	C20H32O8	M+NH4	35.7	0	0.477458	78.8368	Cincassiol B	Lipids and lipid-like molecules	Prenol lipids	Diterpenoids	418.244	NA	0.162283	1	NA
0.23_414.3209m/z	1.0157	0.142675	0.365877	0.950387	0.99928	0.392323	obesity-A:control	LMFA07070044	null	C23H43NO5	M+H	38.1	0	-1.16679	91.9031	3-hydroxypalmitoleoylcarnitine	Fatty Acyls [FA]	Fatty esters [FA07]	Fatty acyl carnitines [FA0707]	414.321	NA	0.230833	1	NA
0.23_414.3209m/z	1.0157	0.142675	0.365877	0.950387	0.99928	0.392323	obesity-A:control	LMFA08020090	null	C23H43NO5	M+H	38.1	0	-1.16679	91.9031	N-stearoyl glutamic acid	Fatty Acyls [FA]	Fatty amides [FA08]	N-acyl amines [FA0802]	414.321	NA	0.230833	1	NA
0.23_414.3209m/z	1.00056	0.978112	0.82007	0.999947	1	0.0924671	obesity-B:control	LMFA07070044	null	C23H43NO5	M+H	38.1	0	-1.16679	91.9031	3-hydroxypalmitoleoylcarnitine	Fatty Acyls [FA]	Fatty esters [FA07]	Fatty acyl carnitines [FA0707]	414.321	NA	0.230833	1	NA
0.23_414.3209m/z	1.00056	0.978112	0.82007	0.999947	1	0.0924671	obesity-B:control	LMFA08020090	null	C23H43NO5	M+H	38.1	0	-1.16679	91.9031	N-stearoyl glutamic acid	Fatty Acyls [FA]	Fatty amides [FA08]	N-acyl amines [FA0802]	414.321	NA	0.230833	1	NA
0.23_414.3209m/z	1.01514	0.232945	0.542205	0.999875	1	0.410651	obesity-A:obesity-B	LMFA07070044	null	C23H43NO5	M+H	38.1	0	-1.16679	91.9031	3-hydroxypalmitoleoylcarnitine	Fatty Acyls [FA]	Fatty esters [FA07]	Fatty acyl carnitines [FA0707]	414.321	NA	0.230833	1	NA
0.23_414.3209m/z	1.01514	0.232945	0.542205	0.999875	1	0.410651	obesity-A:obesity-B	LMFA08020090	null	C23H43NO5	M+H	38.1	0	-1.16679	91.9031	N-stearoyl glutamic acid	Fatty Acyls [FA]	Fatty amides [FA08]	N-acyl amines [FA0802]	414.321	NA	0.230833	1	NA
0.24_432.2595m/z	1.00568	0.630762	0.912371	0.985741	0.99928	0.158177	obesity-A:control	LMFA01040061	null	C21H34O8	M+NH4	38.7	0	0.848673	94.4177	methyl 5-hydroperoxy-6,8,9,11-bisepidioxy-12,14-eicosadienoate	Fatty Acyls [FA]	Fatty Acids and Conjugates [FA01]	Hydroperoxy fatty acids [FA0104]	432.26	NA	0.23845	1	NA
0.24_432.2595m/z	1.00568	0.630762	0.912371	0.985741	0.99928	0.158177	obesity-A:control	LMFA03050013	null	C21H34O8	M+NH4	38.7	0	0.848673	94.4177	methyl 9,11-epidioxy-12,15-dihydroperoxy-5,7,13-eicosatrienoate	Fatty Acyls [FA]	Eicosanoids [FA03]	Hydroxy/hydroperoxyeicosatrienoic acids [FA0305]	432.26	NA	0.23845	1	NA
0.24_432.2595m/z	1.00568	0.630762	0.912371	0.985741	0.99928	0.158177	obesity-A:control	LMFA03050014	null	C21H34O8	M+NH4	38.7	0	0.848673	94.4177	methyl 6,8-epidioxy-5,15-dihydroperoxy-9,11,13-eicosatrienoate	Fatty Acyls [FA]	Eicosanoids [FA03]	Hydroxy/hydroperoxyeicosatrienoic acids [FA0305]	432.26	NA	0.23845	1	NA
0.24_432.2595m/z	0.9941	0.647954	0.786011	0.999947	1	0.178813	obesity-B:control	LMFA01040061	null	C21H34O8	M+NH4	38.7	0	0.848673	94.4177	methyl 5-hydroperoxy-6,8,9,11-bisepidioxy-12,14-eicosadienoate	Fatty Acyls [FA]	Fatty Acids and Conjugates [FA01]	Hydroperoxy fatty acids [FA0104]	432.26	NA	0.23845	1	NA
0.24_432.2595m/z	0.9941	0.647954	0.786011	0.999947	1	0.178813	obesity-B:control	LMFA03050013	null	C21H34O8	M+NH4	38.7	0	0.848673	94.4177	methyl 9,11-epidioxy-12,15-dihydroperoxy-5,7,13-eicosatrienoate	Fatty Acyls [FA]	Eicosanoids [FA03]	Hydroxy/hydroperoxyeicosatrienoic acids [FA0305]	432.26	NA	0.23845	1	NA
0.24_432.2595m/z	0.9941	0.647954	0.786011	0.999947	1	0.178813	obesity-B:control	LMFA03050014	null	C21H34O8	M+NH4	38.7	0	0.848673	94.4177	methyl 6,8-epidioxy-5,15-dihydroperoxy-9,11,13-eicosatrienoate	Fatty Acyls [FA]	Eicosanoids [FA03]	Hydroxy/hydroperoxyeicosatrienoic acids [FA0305]	432.26	NA	0.23845	1	NA
0.24_432.2595m/z	1.01165	0.377165	0.592002	0.999875	1	0.326414	obesity-A:obesity-B	LMFA01040061	null	C21H34O8	M+NH4	38.7	0	0.848673	94.4177	methyl 5-hydroperoxy-6,8,9,11-bisepidioxy-12,14-eicosadienoate	Fatty Acyls [FA]	Fatty Acids and Conjugates [FA01]	Hydroperoxy fatty acids [FA0104]	432.26	NA	0.23845	1	NA
0.24_432.2595m/z	1.01165	0.377165	0.592002	0.999875	1	0.326414	obesity-A:obesity-B	LMFA03050013	null	C21H34O8	M+NH4	38.7	0	0.848673	94.4177	methyl 9,11-epidioxy-12,15-dihydroperoxy-5,7,13-eicosatrienoate	Fatty Acyls [FA]	Eicosanoids [FA03]	Hydroxy/hydroperoxyeicosatrienoic acids [FA0305]	432.26	NA	0.23845	1	NA
0.24_432.2595m/z	1.01165	0.377165	0.592002	0.999875	1	0.326414	obesity-A:obesity-B	LMFA03050014	null	C21H34O8	M+NH4	38.7	0	0.848673	94.4177	methyl 6,8-epidioxy-5,15-dihydroperoxy-9,11,13-eicosatrienoate	Fatty Acyls [FA]	Eicosanoids [FA03]	Hydroxy/hydroperoxyeicosatrienoic acids [FA0305]	432.26	NA	0.23845	1	NA
0.38_1148.5185m/z	0.88226	0.464283	0.476136	0.964173	0.99928	2.33123	obesity-A:control	HMDB0015601	null	C57H70N12O9S2	M+NH4	33	5.27	1.44527	61.3455	Vapreotide	Organic acids and derivatives	Carboxylic acids and derivatives	Amino acids, peptides, and analogues	1148.52	NA	0.378233	1	NA
0.38_1148.5185m/z	0.76889	0.868353	0.889136	0.999947	1	0.824251	obesity-B:control	HMDB0015601	null	C57H70N12O9S2	M+NH4	33	5.27	1.44527	61.3455	Vapreotide	Organic acids and derivatives	Carboxylic acids and derivatives	Amino acids, peptides, and analogues	1148.52	NA	0.378233	1	NA
0.38_1148.5185m/z	1.14745	0.57752	0.4853	0.999875	1	1.4503	obesity-A:obesity-B	HMDB0015601	null	C57H70N12O9S2	M+NH4	33	5.27	1.44527	61.3455	Vapreotide	Organic acids and derivatives	Carboxylic acids and derivatives	Amino acids, peptides, and analogues	1148.52	NA	0.378233	1	NA
0.39_1037.8509m/z	2.69061	0.595065	0.612483	0.980679	0.99928	2.21562	obesity-A:control	HMDB0051213	null	C67H114O6	M+Na	34.9	0	0.104357	74.6044	TG(20:3(5Z,8Z,11Z)/20:4(5Z,8Z,11Z,14Z)/24:1(15Z))	Lipids and lipid-like molecules	Glycerolipids	Triradylcglycerols	1037.85	NA	0.3895	1	NA
0.39_1037.8509m/z	2.69061	0.595065	0.612483	0.980679	0.99928	2.21562	obesity-A:control	HMDB0054958	null	C67H114O6	M+Na	34.9	0	0.104357	74.6044	TG(22:5(4Z,7Z,10Z,13Z,16Z)/24:0/18:3(9Z,12Z,15Z))	Lipids and lipid-like molecules	Glycerolipids	Triradylcglycerols	1037.85	NA	0.3895	1	NA
0.39_1037.8509m/z	1.77225	0.946794	0.763523	0.999947	1	0.659583	obesity-B:control	HMDB0051213	null	C67H114O6	M+Na	34.9	0	0.104357	74.6044	TG(20:3(5Z,8Z,11Z)/20:4(5Z,8Z,11Z,14Z)/24:1(15Z))	Lipids and lipid-like molecules	Glycerolipids	Triradylcglycerols	1037.85	NA	0.3895	1	NA
0.39_1037.8509m/z	1.77225	0.946794	0.763523	0.999947	1	0.659583	obesity-B:control	HMDB0054958	null	C67H114O6	M+Na	34.9	0	0.104357	74.6044	TG(22:5(4Z,7Z,10Z,13Z,16Z)/24:0/18:3(9Z,12Z,15Z))	Lipids and lipid-like molecules	Glycerolipids	Triradylcglycerols	1037.85	NA	0.3895	1	NA
0.39_1037.8509m/z	1.51818	0.620515	0.542205	0.999875	1	1.43288	obesity-A:obesity-B	HMDB0051213	null	C67H114O6	M+Na	34.9	0	0.104357	74.6044	TG(20:3(5Z,8Z,11Z)/20:4(5Z,8Z,11Z,14Z)/24:1(15Z))	Lipids and lipid-like molecules	Glycerolipids	Triradylcglycerols	1037.85	NA	0.3895	1	NA
0.39_1037.8509m/z	1.51818	0.620515	0.542205	0.999875	1	1.43288	obesity-A:obesity-B	HMDB0054958	null	C67H114O6	M+Na	34.9	0	0.104357	74.6044	TG(22:5(4Z,7Z,10Z,13Z,16Z)/24:0/18:3(9Z,12Z,15Z))	Lipids and lipid-like molecules	Glycerolipids	Triradylcglycerols	1037.85	NA	0.3895	1	NA
0.39_1107.5509m/z	0.998133	0.656659	0.581878	0.991844	0.99928	1.00089	obesity-A:control	HMDB0034308	null	C53H86O24	M+H	35	0	-6.60128	82.2339	Neomacrostemonoside D	Lipids and lipid-like molecules	Steroids and steroid derivatives	Steroidal glycosides	1107.55	NA	0.3895	1	NA
0.39_1107.5509m/z	0.998133	0.656659	0.581878	0.991844	0.99928	1.00089	obesity-A:control	HMDB0038607	null	C53H86O24	M+H	35	0	-6.60128	82.2339	Soyasaponin A2	Lipids and lipid-like molecules	Prenol lipids	Terpene glycosides	1107.55	NA	0.3895	1	NA
0.39_1107.5509m/z	1.11057	0.672457	0.912371	0.999947	1	0.529978	obesity-B:control	HMDB0034308	null	C53H86O24	M+H	35	0	-6.60128	82.2339	Neomacrostemonoside D	Lipids and lipid-like molecules	Steroids and steroid derivatives	Steroidal glycosides	1107.55	NA	0.3895	1	NA
0.39_1107.5509m/z	1.11057	0.672457	0.912371	0.999947	1	0.529978	obesity-B:control	HMDB0038607	null	C53H86O24	M+H	35	0	-6.60128	82.2339	Soyasaponin A2	Lipids and lipid-like molecules	Prenol lipids	Terpene glycosides	1107.55	NA	0.3895	1	NA
0.39_1107.5509m/z	0.898755	0.37305	0.522879	0.999875	1	1.34801	obesity-A:obesity-B	HMDB0034308	null	C53H86O24	M+H	35	0	-6.60128	82.2339	Neomacrostemonoside D	Lipids and lipid-like molecules	Steroids and steroid derivatives	Steroidal glycosides	1107.55	NA	0.3895	1	NA
0.39_1107.5509m/z	0.898755	0.37305	0.522879	0.999875	1	1.34801	obesity-A:obesity-B	HMDB0038607	null	C53H86O24	M+H	35	0	-6.60128	82.2339	Soyasaponin A2	Lipids and lipid-like molecules	Prenol lipids	Terpene glycosides	1107.55	NA	0.3895	1	NA
0.39_1159.5150m/z	0.904678	0.6488	0.970739	0.988962	0.99928	0.762663	obesity-A:control	HMDB0037924	null	C57H84O22	M+K	32.5	3.16	5.70236	66.0941	Tragopogonsaponin J	Lipids and lipid-like molecules	Prenol lipids	Terpene glycosides	1159.51	NA	0.3895	1	NA
0.39_1159.5150m/z	0.902227	0.377204	0.686461	0.985581	1	1.33816	obesity-B:control	HMDB0037924	null	C57H84O22	M+K	32.5	3.16	5.70236	66.0941	Tragopogonsaponin J	Lipids and lipid-like molecules	Prenol lipids	Terpene glycosides	1159.51	NA	0.3895	1	NA
0.39_1159.5150m/z	1.00272	0.68428	0.808676	0.999875	1	0.801787	obesity-A:obesity-B	HMDB0037924	null	C57H84O22	M+K	32.5	3.16	5.70236	66.0941	Tragopogonsaponin J	Lipids and lipid-like molecules	Prenol lipids	Terpene glycosides	1159.51	NA	0.3895	1	NA
0.39_1222.7495m/z	1.09888	0.318158	0.423161	0.950387	0.99928	0.982782	obesity-A:control	LMGP15010084	null	C58H109O23P	M+NH4	34.5	7	4.93507	71.1945	PIM2(19:0/18:0)	Glycerophospholipids [GP]	Glycerophosphoinositolglycans [GP15]	Diacylglycerophosphoinositolglycans [GP1501]	1222.75	NA	0.3895	1	NA
0.39_1222.7495m/z	1.01438	0.799985	0.865995	0.999947	1	0.199808	obesity-B:control	LMGP15010084	null	C58H109O23P	M+NH4	34.5	7	4.93507	71.1945	PIM2(19:0/18:0)	Glycerophospholipids [GP]	Glycerophosphoinositolglycans [GP15]	Diacylglycerophosphoinositolglycans [GP1501]	1222.75	NA	0.3895	1	NA
0.39_1222.7495m/z	1.0833	0.422231	0.503907	0.999875	1	0.743188	obesity-A:obesity-B	LMGP15010084	null	C58H109O23P	M+NH4	34.5	7	4.93507	71.1945	PIM2(19:0/18:0)	Glycerophospholipids [GP]	Glycerophosphoinositolglycans [GP15]	Diacylglycerophosphoinositolglycans [GP1501]	1222.75	NA	0.3895	1	NA
0.39_1259.7155m/z	1.05133	0.853992	0.982441	0.999502	0.99928	0.665249	obesity-A:control	LMSP03030116	null	C56H109NO24P2	M+NH4	35.6	3.9	0.119141	74.101	M(IP)2C(d18:0/20:0)	Sphingolipids [SP]	Phosphosphingolipids [SP03]	Ceramide phosphoinositols [SP0303]	1259.72	NA	0.3895	1	NA
0.39_1259.7155m/z	0.938333	0.450492	0.561875	0.999947	1	0.665669	obesity-B:control	LMSP03030116	null	C56H109NO24P2	M+NH4	35.6	3.9	0.119141	74.101	M(IP)2C(d18:0/20:0)	Sphingolipids [SP]	Phosphosphingolipids [SP03]	Ceramide phosphoinositols [SP0303]	1259.72	NA	0.3895	1	NA
0.39_1259.7155m/z	1.12042	0.691177	0.65434	0.999875	1	0.46737	obesity-A:obesity-B	LMSP03030116	null	C56H109NO24P2	M+NH4	35.6	3.9	0.119141	74.101	M(IP)2C(d18:0/20:0)	Sphingolipids [SP]	Phosphosphingolipids [SP03]	Ceramide phosphoinositols [SP0303]	1259.72	NA	0.3895	1	NA
0.39_1301.6627m/z	1.03797	0.818668	0.842967	0.999502	0.99928	0.582283	obesity-A:control	LMGP15010119	null	C61H107O28P	M+H-H2O	34.7	8.91	-2.021	66.9551	PIM3(18:1(9Z)/16:2(9Z,12Z))	Glycerophospholipids [GP]	Glycerophosphoinositolglycans [GP15]	Diacylglycerophosphoinositolglycans [GP1501]	1301.66	NA	0.3895	1	NA
0.39_1301.6627m/z	0.934398	0.466526	0.664981	0.999947	1	0.775183	obesity-B:control	LMGP15010119	null	C61H107O28P	M+H-H2O	34.7	8.91	-2.021	66.9551	PIM3(18:1(9Z)/16:2(9Z,12Z))	Glycerophospholipids [GP]	Glycerophosphoinositolglycans [GP15]	Diacylglycerophosphoinositolglycans [GP1501]	1301.66	NA	0.3895	1	NA
0.39_1301.6627m/z	1.11085	0.712715	0.633267	0.999875	1	0.521666	obesity-A:obesity-B	LMGP15010119	null	C61H107O28P	M+H-H2O	34.7	8.91	-2.021	66.9551	PIM3(18:1(9Z)/16:2(9Z,12Z))	Glycerophospholipids [GP]	Glycerophosphoinositolglycans [GP15]	Diacylglycerophosphoinositolglycans [GP1501]	1301.66	NA	0.3895	1	NA
0.39_1305.8882m/z	0.981438	0.9448	0.612483	0.999502	0.99928	0.188413	obesity-A:control	HMDB0118282	null	C68H132O17P2	M+Na	32.5	0.556	3.88427	66.4257	CL(8:0/11:0/15:0/a-25:0)	Lipids and lipid-like molecules	Glycerophospholipids	Glycerophosphoglycerophosphoglycerols	1305.89	NA	0.3895	1	NA
0.39_1305.8882m/z	0.981438	0.9448	0.612483	0.999502	0.99928	0.188413	obesity-A:control	HMDB0118349	null	C68H132O17P2	M+Na	32.5	0.556	3.88427	66.4257	CL(8:0/11:0/16:0/i-24:0)	Lipids and lipid-like molecules	Glycerophospholipids	Glycerophosphoglycerophosphoglycerols	1305.89	NA	0.3895	1	NA
0.39_1305.8882m/z	0.981438	0.9448	0.612483	0.999502	0.99928	0.188413	obesity-A:control	HMDB0118441	null	C68H132O17P2	M+Na	32.5	0.556	3.88427	66.4257	CL(8:0/11:0/18:0/i-22:0)	Lipids and lipid-like molecules	Glycerophospholipids	Glycerophosphoglycerophosphoglycerols	1305.89	NA	0.3895	1	NA
0.39_1305.8882m/z	0.981438	0.9448	0.612483	0.999502	0.99928	0.188413	obesity-A:control	HMDB0118483	null	C68H132O17P2	M+Na	32.5	0.556	3.88427	66.4257	CL(8:0/11:0/19:0/a-21:0)	Lipids and lipid-like molecules	Glycerophospholipids	Glycerophosphoglycerophosphoglycerols	1305.89	NA	0.3895	1	NA
0.39_1305.8882m/z	0.981438	0.9448	0.612483	0.999502	0.99928	0.188413	obesity-A:control	HMDB0118484	null	C68H132O17P2	M+Na	32.5	0.556	3.88427	66.4257	CL(8:0/11:0/19:0/i-21:0)	Lipids and lipid-like molecules	Glycerophospholipids	Glycerophosphoglycerophosphoglycerols	1305.89	NA	0.3895	1	NA
0.39_1305.8882m/z	0.981438	0.9448	0.612483	0.999502	0.99928	0.188413	obesity-A:control	HMDB0118506	null	C68H132O17P2	M+Na	32.5	0.556	3.88427	66.4257	CL(8:0/11:0/20:0/i-20:0)	Lipids and lipid-like molecules	Glycerophospholipids	Glycerophosphoglycerophosphoglycerols	1305.89	NA	0.3895	1	NA
0.39_1305.8882m/z	1.04974	0.688959	0.730162	0.999947	1	0.466816	obesity-B:control	HMDB0118282	null	C68H132O17P2	M+Na	32.5	0.556	3.88427	66.4257	CL(8:0/11:0/15:0/a-25:0)	Lipids and lipid-like molecules	Glycerophospholipids	Glycerophosphoglycerophosphoglycerols	1305.89	NA	0.3895	1	NA
0.39_1305.8882m/z	1.04974	0.688959	0.730162	0.999947	1	0.466816	obesity-B:control	HMDB0118349	null	C68H132O17P2	M+Na	32.5	0.556	3.88427	66.4257	CL(8:0/11:0/16:0/i-24:0)	Lipids and lipid-like molecules	Glycerophospholipids	Glycerophosphoglycerophosphoglycerols	1305.89	NA	0.3895	1	NA
0.39_1305.8882m/z	1.04974	0.688959	0.730162	0.999947	1	0.466816	obesity-B:control	HMDB0118441	null	C68H132O17P2	M+Na	32.5	0.556	3.88427	66.4257	CL(8:0/11:0/18:0/i-22:0)	Lipids and lipid-like molecules	Glycerophospholipids	Glycerophosphoglycerophosphoglycerols	1305.89	NA	0.3895	1	NA
0.39_1305.8882m/z	1.04974	0.688959	0.730162	0.999947	1	0.466816	obesity-B:control	HMDB0118483	null	C68H132O17P2	M+Na	32.5	0.556	3.88427	66.4257	CL(8:0/11:0/19:0/a-21:0)	Lipids and lipid-like molecules	Glycerophospholipids	Glycerophosphoglycerophosphoglycerols	1305.89	NA	0.3895	1	NA
0.39_1305.8882m/z	1.04974	0.688959	0.730162	0.999947	1	0.466816	obesity-B:control	HMDB0118484	null	C68H132O17P2	M+Na	32.5	0.556	3.88427	66.4257	CL(8:0/11:0/19:0/i-21:0)	Lipids and lipid-like molecules	Glycerophospholipids	Glycerophosphoglycerophosphoglycerols	1305.89	NA	0.3895	1	NA
0.39_1305.8882m/z	1.04974	0.688959	0.730162	0.999947	1	0.466816	obesity-B:control	HMDB0118506	null	C68H132O17P2	M+Na	32.5	0.556	3.88427	66.4257	CL(8:0/11:0/20:0/i-20:0)	Lipids and lipid-like molecules	Glycerophospholipids	Glycerophosphoglycerophosphoglycerols	1305.89	NA	0.3895	1	NA
0.39_1305.8882m/z	0.934934	0.691213	0.449212	0.999875	1	0.698388	obesity-A:obesity-B	HMDB0118282	null	C68H132O17P2	M+Na	32.5	0.556	3.88427	66.4257	CL(8:0/11:0/15:0/a-25:0)	Lipids and lipid-like molecules	Glycerophospholipids	Glycerophosphoglycerophosphoglycerols	1305.89	NA	0.3895	1	NA
0.39_1305.8882m/z	0.934934	0.691213	0.449212	0.999875	1	0.698388	obesity-A:obesity-B	HMDB0118349	null	C68H132O17P2	M+Na	32.5	0.556	3.88427	66.4257	CL(8:0/11:0/16:0/i-24:0)	Lipids and lipid-like molecules	Glycerophospholipids	Glycerophosphoglycerophosphoglycerols	1305.89	NA	0.3895	1	NA
0.39_1305.8882m/z	0.934934	0.691213	0.449212	0.999875	1	0.698388	obesity-A:obesity-B	HMDB0118441	null	C68H132O17P2	M+Na	32.5	0.556	3.88427	66.4257	CL(8:0/11:0/18:0/i-22:0)	Lipids and lipid-like molecules	Glycerophospholipids	Glycerophosphoglycerophosphoglycerols	1305.89	NA	0.3895	1	NA
0.39_1305.8882m/z	0.934934	0.691213	0.449212	0.999875	1	0.698388	obesity-A:obesity-B	HMDB0118483	null	C68H132O17P2	M+Na	32.5	0.556	3.88427	66.4257	CL(8:0/11:0/19:0/a-21:0)	Lipids and lipid-like molecules	Glycerophospholipids	Glycerophosphoglycerophosphoglycerols	1305.89	NA	0.3895	1	NA
0.39_1305.8882m/z	0.934934	0.691213	0.449212	0.999875	1	0.698388	obesity-A:obesity-B	HMDB0118484	null	C68H132O17P2	M+Na	32.5	0.556	3.88427	66.4257	CL(8:0/11:0/19:0/i-21:0)	Lipids and lipid-like molecules	Glycerophospholipids	Glycerophosphoglycerophosphoglycerols	1305.89	NA	0.3895	1	NA
0.39_1305.8882m/z	0.934934	0.691213	0.449212	0.999875	1	0.698388	obesity-A:obesity-B	HMDB0118506	null	C68H132O17P2	M+Na	32.5	0.556	3.88427	66.4257	CL(8:0/11:0/20:0/i-20:0)	Lipids and lipid-like molecules	Glycerophospholipids	Glycerophosphoglycerophosphoglycerols	1305.89	NA	0.3895	1	NA
0.39_1323.9669m/z	1.96997	0.566784	0.612483	0.976249	0.99928	2.02803	obesity-A:control	LMPR01070112	null	C82H132O14	M+H-H2O	31.2	0	6.31833	63.2843	Thermobiszeaxanthin-15-15/ Zeaxanthin diglucoside diester	Prenol Lipids [PR]	Isoprenoids [PR01]	C40 isoprenoids (tetraterpenes) [PR0107]	1323.97	NA	0.3895	1	NA
0.39_1323.9669m/z	2.042	0.883384	0.970739	0.999947	1	0.521569	obesity-B:control	LMPR01070112	null	C82H132O14	M+H-H2O	31.2	0	6.31833	63.2843	Thermobiszeaxanthin-15-15/ Zeaxanthin diglucoside diester	Prenol Lipids [PR]	Isoprenoids [PR01]	C40 isoprenoids (tetraterpenes) [PR0107]	1323.97	NA	0.3895	1	NA
0.39_1323.9669m/z	0.964727	0.702144	0.65434	0.999875	1	1.18597	obesity-A:obesity-B	LMPR01070112	null	C82H132O14	M+H-H2O	31.2	0	6.31833	63.2843	Thermobiszeaxanthin-15-15/ Zeaxanthin diglucoside diester	Prenol Lipids [PR]	Isoprenoids [PR01]	C40 isoprenoids (tetraterpenes) [PR0107]	1323.97	NA	0.3895	1	NA
0.39_1405.8735m/z	0.916949	0.529249	0.365877	0.966834	0.99928	0.911787	obesity-A:control	LMSP0502AU03	null	C68H125NO27	M+NH4	36	10.6	-3.04428	73.0615	Fucalpha1-2Galalpha1-3Galalpha1-4Galbeta1-4Glcbeta-Cer(d18:1/20:0)	Sphingolipids [SP]	Neutral glycosphingolipids [SP05]	GalNAcbeta1-3Galalpha1-4Galbeta1-4Glc- (Globo series) [SP0502]	1405.87	NA	0.3895	1	NA
0.39_1405.8735m/z	0.99421	0.847574	0.982441	0.999947	1	0.170573	obesity-B:control	LMSP0502AU03	null	C68H125NO27	M+NH4	36	10.6	-3.04428	73.0615	Fucalpha1-2Galalpha1-3Galalpha1-4Galbeta1-4Glcbeta-Cer(d18:1/20:0)	Sphingolipids [SP]	Neutral glycosphingolipids [SP05]	GalNAcbeta1-3Galalpha1-4Galbeta1-4Glc- (Globo series) [SP0502]	1405.87	NA	0.3895	1	NA
0.39_1405.8735m/z	0.922289	0.372704	0.365877	0.999875	1	0.814449	obesity-A:obesity-B	LMSP0502AU03	null	C68H125NO27	M+NH4	36	10.6	-3.04428	73.0615	Fucalpha1-2Galalpha1-3Galalpha1-4Galbeta1-4Glcbeta-Cer(d18:1/20:0)	Sphingolipids [SP]	Neutral glycosphingolipids [SP05]	GalNAcbeta1-3Galalpha1-4Galbeta1-4Glc- (Globo series) [SP0502]	1405.87	NA	0.3895	1	NA
0.39_1513.9351m/z	0.944944	0.805155	0.900743	0.999502	0.99928	0.382954	obesity-A:control	LMSP0601CI07	null	C74H133N3O27	M+NH4	29.6	6.25	-7.58665	50.1202	GalNAcbeta1-4(NeuGcalpha2-3)Galbeta1-4Glcbeta-Cer(d18:1/24:1(15Z))	Sphingolipids [SP]	Acidic glycosphingolipids [SP06]	Gangliosides [SP0601]	1513.94	NA	0.3895	1	NA
0.39_1513.9351m/z	1.17089	0.801637	0.561875	0.999947	1	0.370045	obesity-B:control	LMSP0601CI07	null	C74H133N3O27	M+NH4	29.6	6.25	-7.58665	50.1202	GalNAcbeta1-4(NeuGcalpha2-3)Galbeta1-4Glcbeta-Cer(d18:1/24:1(15Z))	Sphingolipids [SP]	Acidic glycosphingolipids [SP06]	Gangliosides [SP0601]	1513.94	NA	0.3895	1	NA
0.39_1513.9351m/z	0.807029	0.642539	0.65434	0.999875	1	0.830465	obesity-A:obesity-B	LMSP0601CI07	null	C74H133N3O27	M+NH4	29.6	6.25	-7.58665	50.1202	GalNAcbeta1-4(NeuGcalpha2-3)Galbeta1-4Glcbeta-Cer(d18:1/24:1(15Z))	Sphingolipids [SP]	Acidic glycosphingolipids [SP06]	Gangliosides [SP0601]	1513.94	NA	0.3895	1	NA
0.39_1531.6834m/z	1.20211	0.236214	0.335396	0.950387	0.99928	1.5949	obesity-A:control	LMGP15010191	null	C68H117O33P	M+K	27	7.76	-0.801267	28.0346	PIM4(19:2(9Z,12Z)/16:2(9Z,12Z))	Glycerophospholipids [GP]	Glycerophosphoinositolglycans [GP15]	Diacylglycerophosphoinositolglycans [GP1501]	1531.68	NA	0.3895	1	NA
0.39_1531.6834m/z	0.84728	0.461824	0.592002	0.999947	1	0.938211	obesity-B:control	LMGP15010191	null	C68H117O33P	M+K	27	7.76	-0.801267	28.0346	PIM4(19:2(9Z,12Z)/16:2(9Z,12Z))	Glycerophospholipids [GP]	Glycerophosphoinositolglycans [GP15]	Diacylglycerophosphoinositolglycans [GP1501]	1531.68	NA	0.3895	1	NA
0.39_1531.6834m/z	1.41878	0.0520104	0.0676303	0.870575	0.913398	2.82357	obesity-A:obesity-B	LMGP15010191	null	C68H117O33P	M+K	27	7.76	-0.801267	28.0346	PIM4(19:2(9Z,12Z)/16:2(9Z,12Z))	Glycerophospholipids [GP]	Glycerophosphoinositolglycans [GP15]	Diacylglycerophosphoinositolglycans [GP1501]	1531.68	NA	0.3895	1	NA
0.39_1639.7428m/z	0.940836	0.385006	0.406289	0.950387	0.99928	1.48892	obesity-A:control	LMGP15010197	null	C71H125O38P	M+Na	31.7	0.913	-3.1509	61.4517	PIM5(16:0/16:2(9Z,12Z))	Glycerophospholipids [GP]	Glycerophosphoinositolglycans [GP15]	Diacylglycerophosphoinositolglycans [GP1501]	1639.74	NA	0.3895	1	NA
0.39_1639.7428m/z	0.940836	0.385006	0.406289	0.950387	0.99928	1.48892	obesity-A:control	LMGP15010218	null	C71H125O38P	M+Na	31.7	0.913	-3.1509	61.4517	PIM5(18:2(9Z,12Z)/14:0)	Glycerophospholipids [GP]	Glycerophosphoinositolglycans [GP15]	Diacylglycerophosphoinositolglycans [GP1501]	1639.74	NA	0.3895	1	NA
0.39_1639.7428m/z	1.22834	0.46382	0.675688	0.999947	1	1.43331	obesity-B:control	LMGP15010197	null	C71H125O38P	M+Na	31.7	0.913	-3.1509	61.4517	PIM5(16:0/16:2(9Z,12Z))	Glycerophospholipids [GP]	Glycerophosphoinositolglycans [GP15]	Diacylglycerophosphoinositolglycans [GP1501]	1639.74	NA	0.3895	1	NA
0.39_1639.7428m/z	1.22834	0.46382	0.675688	0.999947	1	1.43331	obesity-B:control	LMGP15010218	null	C71H125O38P	M+Na	31.7	0.913	-3.1509	61.4517	PIM5(18:2(9Z,12Z)/14:0)	Glycerophospholipids [GP]	Glycerophosphoinositolglycans [GP15]	Diacylglycerophosphoinositolglycans [GP1501]	1639.74	NA	0.3895	1	NA
0.39_1639.7428m/z	0.765939	0.958194	0.730162	0.999875	1	0.491418	obesity-A:obesity-B	LMGP15010197	null	C71H125O38P	M+Na	31.7	0.913	-3.1509	61.4517	PIM5(16:0/16:2(9Z,12Z))	Glycerophospholipids [GP]	Glycerophosphoinositolglycans [GP15]	Diacylglycerophosphoinositolglycans [GP1501]	1639.74	NA	0.3895	1	NA
0.39_1639.7428m/z	0.765939	0.958194	0.730162	0.999875	1	0.491418	obesity-A:obesity-B	LMGP15010218	null	C71H125O38P	M+Na	31.7	0.913	-3.1509	61.4517	PIM5(18:2(9Z,12Z)/14:0)	Glycerophospholipids [GP]	Glycerophosphoinositolglycans [GP15]	Diacylglycerophosphoinositolglycans [GP1501]	1639.74	NA	0.3895	1	NA
0.39_1743.9940n	1.09958	0.864097	0.797323	0.999502	0.99928	0.487279	obesity-A:control	HMDB0011855	null	C84H149N3O34	M+H-H2O, M+Na	33.6	13.2	-4.7391	60.3101	Ganglioside GD2 (d18:1/23:0)	Lipids and lipid-like molecules	Sphingolipids	Glycosphingolipids	1767.04	1743.99	0.3895	1	NA
0.39_1743.9940n	1.08932	0.710622	0.93568	0.999947	1	0.825063	obesity-B:control	HMDB0011855	null	C84H149N3O34	M+H-H2O, M+Na	33.6	13.2	-4.7391	60.3101	Ganglioside GD2 (d18:1/23:0)	Lipids and lipid-like molecules	Sphingolipids	Glycosphingolipids	1767.04	1743.99	0.3895	1	NA
0.39_1743.9940n	1.00942	0.596246	0.664981	0.999875	1	0.861629	obesity-A:obesity-B	HMDB0011855	null	C84H149N3O34	M+H-H2O, M+Na	33.6	13.2	-4.7391	60.3101	Ganglioside GD2 (d18:1/23:0)	Lipids and lipid-like molecules	Sphingolipids	Glycosphingolipids	1767.04	1743.99	0.3895	1	NA
0.40_1224.1449n	1.02813	0.786848	0.82007	0.999502	0.99928	0.268713	obesity-A:control	HMDB0039269	null	C56H40O32	M+NH4, M+H	35.1	1.01	-4.39297	79.4108	Guavin A	Phenylpropanoids and polyketides	Tannins	Complex tannins	1242.18	1224.14	0.40055	1	NA
0.40_1224.1449n	0.83996	0.0730816	0.0964641	0.597674	0.711075	1.77119	obesity-B:control	HMDB0039269	null	C56H40O32	M+NH4, M+H	35.1	1.01	-4.39297	79.4108	Guavin A	Phenylpropanoids and polyketides	Tannins	Complex tannins	1242.18	1224.14	0.40055	1	NA
0.40_1224.1449n	1.22402	0.172656	0.163508	0.999875	1	1.65027	obesity-A:obesity-B	HMDB0039269	null	C56H40O32	M+NH4, M+H	35.1	1.01	-4.39297	79.4108	Guavin A	Phenylpropanoids and polyketides	Tannins	Complex tannins	1242.18	1224.14	0.40055	1	NA
0.40_1241.4002m/z	1.07635	0.247746	0.313625	0.950387	0.99928	1.14166	obesity-A:control	HMDB0006611	null	C46H78N2O34	M+K	24.5	1.26	-5.4137	27.4343	Alpha-Heptasaccharide	Organic oxygen compounds	Organooxygen compounds	Carbohydrates and carbohydrate conjugates	1241.4	NA	0.40055	1	NA
0.40_1241.4002m/z	1.10858	0.157015	0.187179	0.822159	0.876933	1.18068	obesity-B:control	HMDB0006611	null	C46H78N2O34	M+K	24.5	1.26	-5.4137	27.4343	Alpha-Heptasaccharide	Organic oxygen compounds	Organooxygen compounds	Carbohydrates and carbohydrate conjugates	1241.4	NA	0.40055	1	NA
0.40_1241.4002m/z	0.970929	0.740257	0.622838	0.999875	1	0.25264	obesity-A:obesity-B	HMDB0006611	null	C46H78N2O34	M+K	24.5	1.26	-5.4137	27.4343	Alpha-Heptasaccharide	Organic oxygen compounds	Organooxygen compounds	Carbohydrates and carbohydrate conjugates	1241.4	NA	0.40055	1	NA
0.40_1314.4329n	1.03207	0.784178	0.854466	0.999502	0.99928	0.241328	obesity-A:control	HMDB0059935	null	C48H82O41	M+NH4, M+Na, M+K, M+H	36.4	5.6	-0.221666	76.8641	Maltooctaose	Organic oxygen compounds	Organooxygen compounds	Carbohydrates and carbohydrate conjugates	1353.47	1314.43	0.40055	1	NA
0.40_1314.4329n	0.982421	0.667535	0.664981	0.999947	1	0.421985	obesity-B:control	HMDB0059935	null	C48H82O41	M+NH4, M+Na, M+K, M+H	36.4	5.6	-0.221666	76.8641	Maltooctaose	Organic oxygen compounds	Organooxygen compounds	Carbohydrates and carbohydrate conjugates	1353.47	1314.43	0.40055	1	NA
0.40_1314.4329n	1.05054	0.501764	0.602204	0.999875	1	0.626548	obesity-A:obesity-B	HMDB0059935	null	C48H82O41	M+NH4, M+Na, M+K, M+H	36.4	5.6	-0.221666	76.8641	Maltooctaose	Organic oxygen compounds	Organooxygen compounds	Carbohydrates and carbohydrate conjugates	1353.47	1314.43	0.40055	1	NA
0.40_1320.2969m/z	1.09262	0.47976	0.266469	0.964173	0.99928	0.839749	obesity-A:control	LMFA01160009	null	C87H172O4	M+K	28.9	7.27	6.38009	44.6501	(2R)-2-[(1R)-1-hydroxy-17-{(1R,2R)-2-[(2R,21R,22R)-21-hydroxy-22-methyltetracontan-2-yl]cyclopropyl}heptadecyl]hexacosanoic acid	Fatty Acyls [FA]	Fatty Acids and Conjugates [FA01]	Mycolic acids [FA0116]	1320.3	NA	0.40055	1	NA
0.40_1320.2969m/z	1.09262	0.47976	0.266469	0.964173	0.99928	0.839749	obesity-A:control	LMFA01160010	null	C87H172O4	M+K	28.9	7.27	6.38009	44.6501	(2R)-2-[(1R)-1-hydroxy-17-{(1R,2R)-2-[(2R,21S,22S)-21-hydroxy-22-methyltetracontan-2-yl]cyclopropyl}heptadecyl]hexacosanoic acid	Fatty Acyls [FA]	Fatty Acids and Conjugates [FA01]	Mycolic acids [FA0116]	1320.3	NA	0.40055	1	NA
0.40_1320.2969m/z	0.888625	0.205738	0.150416	0.890066	0.828979	1.2846	obesity-B:control	LMFA01160009	null	C87H172O4	M+K	28.9	7.27	6.38009	44.6501	(2R)-2-[(1R)-1-hydroxy-17-{(1R,2R)-2-[(2R,21R,22R)-21-hydroxy-22-methyltetracontan-2-yl]cyclopropyl}heptadecyl]hexacosanoic acid	Fatty Acyls [FA]	Fatty Acids and Conjugates [FA01]	Mycolic acids [FA0116]	1320.3	NA	0.40055	1	NA
0.40_1320.2969m/z	0.888625	0.205738	0.150416	0.890066	0.828979	1.2846	obesity-B:control	LMFA01160010	null	C87H172O4	M+K	28.9	7.27	6.38009	44.6501	(2R)-2-[(1R)-1-hydroxy-17-{(1R,2R)-2-[(2R,21S,22S)-21-hydroxy-22-methyltetracontan-2-yl]cyclopropyl}heptadecyl]hexacosanoic acid	Fatty Acyls [FA]	Fatty Acids and Conjugates [FA01]	Mycolic acids [FA0116]	1320.3	NA	0.40055	1	NA
0.40_1320.2969m/z	1.22957	0.0766676	0.0224695	0.925199	0.770659	1.80205	obesity-A:obesity-B	LMFA01160009	null	C87H172O4	M+K	28.9	7.27	6.38009	44.6501	(2R)-2-[(1R)-1-hydroxy-17-{(1R,2R)-2-[(2R,21R,22R)-21-hydroxy-22-methyltetracontan-2-yl]cyclopropyl}heptadecyl]hexacosanoic acid	Fatty Acyls [FA]	Fatty Acids and Conjugates [FA01]	Mycolic acids [FA0116]	1320.3	NA	0.40055	1	NA
0.40_1320.2969m/z	1.22957	0.0766676	0.0224695	0.925199	0.770659	1.80205	obesity-A:obesity-B	LMFA01160010	null	C87H172O4	M+K	28.9	7.27	6.38009	44.6501	(2R)-2-[(1R)-1-hydroxy-17-{(1R,2R)-2-[(2R,21S,22S)-21-hydroxy-22-methyltetracontan-2-yl]cyclopropyl}heptadecyl]hexacosanoic acid	Fatty Acyls [FA]	Fatty Acids and Conjugates [FA01]	Mycolic acids [FA0116]	1320.3	NA	0.40055	1	NA
0.40_1418.0379m/z	0.920852	0.343075	0.292791	0.950387	0.99928	0.819713	obesity-A:control	LMGP12010083	null	C79H152O17P2	M+H-H2O	35.1	0.922	-6.47173	82.0968	CL(1'-[16:0/18:1(9Z)],3'-[16:0/20:0])	Glycerophospholipids [GP]	Glycerophosphoglycerophosphoglycerols [GP12]	Diacylglycerophosphoglycerophosphodiradylglycerols [GP1201]	1418.04	NA	0.40055	1	NA
0.40_1418.0379m/z	0.920852	0.343075	0.292791	0.950387	0.99928	0.819713	obesity-A:control	LMGP12010086	null	C79H152O17P2	M+H-H2O	35.1	0.922	-6.47173	82.0968	CL(1'-[16:0/18:1(9Z)],3'-[18:0/18:0])	Glycerophospholipids [GP]	Glycerophosphoglycerophosphoglycerols [GP12]	Diacylglycerophosphoglycerophosphodiradylglycerols [GP1201]	1418.04	NA	0.40055	1	NA
0.40_1418.0379m/z	0.920852	0.343075	0.292791	0.950387	0.99928	0.819713	obesity-A:control	LMGP12010103	null	C79H152O17P2	M+H-H2O	35.1	0.922	-6.47173	82.0968	CL(1'-[16:0/18:1(9Z)],3'-[20:0/16:0])	Glycerophospholipids [GP]	Glycerophosphoglycerophosphoglycerols [GP12]	Diacylglycerophosphoglycerophosphodiradylglycerols [GP1201]	1418.04	NA	0.40055	1	NA
0.40_1418.0379m/z	0.920852	0.343075	0.292791	0.950387	0.99928	0.819713	obesity-A:control	LMGP12010296	null	C79H152O17P2	M+H-H2O	35.1	0.922	-6.47173	82.0968	CL(1'-[18:0/18:1(9Z)],3'-[16:0/18:0])	Glycerophospholipids [GP]	Glycerophosphoglycerophosphoglycerols [GP12]	Diacylglycerophosphoglycerophosphodiradylglycerols [GP1201]	1418.04	NA	0.40055	1	NA
0.40_1418.0379m/z	0.920852	0.343075	0.292791	0.950387	0.99928	0.819713	obesity-A:control	LMGP12010301	null	C79H152O17P2	M+H-H2O	35.1	0.922	-6.47173	82.0968	CL(1'-[18:0/18:1(9Z)],3'-[18:0/16:0])	Glycerophospholipids [GP]	Glycerophosphoglycerophosphoglycerols [GP12]	Diacylglycerophosphoglycerophosphodiradylglycerols [GP1201]	1418.04	NA	0.40055	1	NA
0.40_1418.0379m/z	0.920852	0.343075	0.292791	0.950387	0.99928	0.819713	obesity-A:control	LMGP12010443	null	C79H152O17P2	M+H-H2O	35.1	0.922	-6.47173	82.0968	CL(1'-[18:1(9Z)/16:0],3'-[16:0/20:0])	Glycerophospholipids [GP]	Glycerophosphoglycerophosphoglycerols [GP12]	Diacylglycerophosphoglycerophosphodiradylglycerols [GP1201]	1418.04	NA	0.40055	1	NA
0.40_1418.0379m/z	0.920852	0.343075	0.292791	0.950387	0.99928	0.819713	obesity-A:control	LMGP12010446	null	C79H152O17P2	M+H-H2O	35.1	0.922	-6.47173	82.0968	CL(1'-[18:1(9Z)/16:0],3'-[18:0/18:0])	Glycerophospholipids [GP]	Glycerophosphoglycerophosphoglycerols [GP12]	Diacylglycerophosphoglycerophosphodiradylglycerols [GP1201]	1418.04	NA	0.40055	1	NA
0.40_1418.0379m/z	0.920852	0.343075	0.292791	0.950387	0.99928	0.819713	obesity-A:control	LMGP12010463	null	C79H152O17P2	M+H-H2O	35.1	0.922	-6.47173	82.0968	CL(1'-[18:1(9Z)/16:0],3'-[20:0/16:0])	Glycerophospholipids [GP]	Glycerophosphoglycerophosphoglycerols [GP12]	Diacylglycerophosphoglycerophosphodiradylglycerols [GP1201]	1418.04	NA	0.40055	1	NA
0.40_1418.0379m/z	0.920852	0.343075	0.292791	0.950387	0.99928	0.819713	obesity-A:control	LMGP12010476	null	C79H152O17P2	M+H-H2O	35.1	0.922	-6.47173	82.0968	CL(1'-[18:1(9Z)/18:0],3'-[16:0/18:0])	Glycerophospholipids [GP]	Glycerophosphoglycerophosphoglycerols [GP12]	Diacylglycerophosphoglycerophosphodiradylglycerols [GP1201]	1418.04	NA	0.40055	1	NA
0.40_1418.0379m/z	0.920852	0.343075	0.292791	0.950387	0.99928	0.819713	obesity-A:control	LMGP12010481	null	C79H152O17P2	M+H-H2O	35.1	0.922	-6.47173	82.0968	CL(1'-[18:1(9Z)/18:0],3'-[18:0/16:0])	Glycerophospholipids [GP]	Glycerophosphoglycerophosphoglycerols [GP12]	Diacylglycerophosphoglycerophosphodiradylglycerols [GP1201]	1418.04	NA	0.40055	1	NA
0.40_1418.0379m/z	0.989434	0.93337	0.877553	0.999947	1	0.45743	obesity-B:control	LMGP12010083	null	C79H152O17P2	M+H-H2O	35.1	0.922	-6.47173	82.0968	CL(1'-[16:0/18:1(9Z)],3'-[16:0/20:0])	Glycerophospholipids [GP]	Glycerophosphoglycerophosphoglycerols [GP12]	Diacylglycerophosphoglycerophosphodiradylglycerols [GP1201]	1418.04	NA	0.40055	1	NA
0.40_1418.0379m/z	0.989434	0.93337	0.877553	0.999947	1	0.45743	obesity-B:control	LMGP12010086	null	C79H152O17P2	M+H-H2O	35.1	0.922	-6.47173	82.0968	CL(1'-[16:0/18:1(9Z)],3'-[18:0/18:0])	Glycerophospholipids [GP]	Glycerophosphoglycerophosphoglycerols [GP12]	Diacylglycerophosphoglycerophosphodiradylglycerols [GP1201]	1418.04	NA	0.40055	1	NA
0.40_1418.0379m/z	0.989434	0.93337	0.877553	0.999947	1	0.45743	obesity-B:control	LMGP12010103	null	C79H152O17P2	M+H-H2O	35.1	0.922	-6.47173	82.0968	CL(1'-[16:0/18:1(9Z)],3'-[20:0/16:0])	Glycerophospholipids [GP]	Glycerophosphoglycerophosphoglycerols [GP12]	Diacylglycerophosphoglycerophosphodiradylglycerols [GP1201]	1418.04	NA	0.40055	1	NA
0.40_1418.0379m/z	0.989434	0.93337	0.877553	0.999947	1	0.45743	obesity-B:control	LMGP12010296	null	C79H152O17P2	M+H-H2O	35.1	0.922	-6.47173	82.0968	CL(1'-[18:0/18:1(9Z)],3'-[16:0/18:0])	Glycerophospholipids [GP]	Glycerophosphoglycerophosphoglycerols [GP12]	Diacylglycerophosphoglycerophosphodiradylglycerols [GP1201]	1418.04	NA	0.40055	1	NA
0.40_1418.0379m/z	0.989434	0.93337	0.877553	0.999947	1	0.45743	obesity-B:control	LMGP12010301	null	C79H152O17P2	M+H-H2O	35.1	0.922	-6.47173	82.0968	CL(1'-[18:0/18:1(9Z)],3'-[18:0/16:0])	Glycerophospholipids [GP]	Glycerophosphoglycerophosphoglycerols [GP12]	Diacylglycerophosphoglycerophosphodiradylglycerols [GP1201]	1418.04	NA	0.40055	1	NA
0.40_1418.0379m/z	0.989434	0.93337	0.877553	0.999947	1	0.45743	obesity-B:control	LMGP12010443	null	C79H152O17P2	M+H-H2O	35.1	0.922	-6.47173	82.0968	CL(1'-[18:1(9Z)/16:0],3'-[16:0/20:0])	Glycerophospholipids [GP]	Glycerophosphoglycerophosphoglycerols [GP12]	Diacylglycerophosphoglycerophosphodiradylglycerols [GP1201]	1418.04	NA	0.40055	1	NA
0.40_1418.0379m/z	0.989434	0.93337	0.877553	0.999947	1	0.45743	obesity-B:control	LMGP12010446	null	C79H152O17P2	M+H-H2O	35.1	0.922	-6.47173	82.0968	CL(1'-[18:1(9Z)/16:0],3'-[18:0/18:0])	Glycerophospholipids [GP]	Glycerophosphoglycerophosphoglycerols [GP12]	Diacylglycerophosphoglycerophosphodiradylglycerols [GP1201]	1418.04	NA	0.40055	1	NA
0.40_1418.0379m/z	0.989434	0.93337	0.877553	0.999947	1	0.45743	obesity-B:control	LMGP12010463	null	C79H152O17P2	M+H-H2O	35.1	0.922	-6.47173	82.0968	CL(1'-[18:1(9Z)/16:0],3'-[20:0/16:0])	Glycerophospholipids [GP]	Glycerophosphoglycerophosphoglycerols [GP12]	Diacylglycerophosphoglycerophosphodiradylglycerols [GP1201]	1418.04	NA	0.40055	1	NA
0.40_1418.0379m/z	0.989434	0.93337	0.877553	0.999947	1	0.45743	obesity-B:control	LMGP12010476	null	C79H152O17P2	M+H-H2O	35.1	0.922	-6.47173	82.0968	CL(1'-[18:1(9Z)/18:0],3'-[16:0/18:0])	Glycerophospholipids [GP]	Glycerophosphoglycerophosphoglycerols [GP12]	Diacylglycerophosphoglycerophosphodiradylglycerols [GP1201]	1418.04	NA	0.40055	1	NA
0.40_1418.0379m/z	0.989434	0.93337	0.877553	0.999947	1	0.45743	obesity-B:control	LMGP12010481	null	C79H152O17P2	M+H-H2O	35.1	0.922	-6.47173	82.0968	CL(1'-[18:1(9Z)/18:0],3'-[18:0/16:0])	Glycerophospholipids [GP]	Glycerophosphoglycerophosphoglycerols [GP12]	Diacylglycerophosphoglycerophosphodiradylglycerols [GP1201]	1418.04	NA	0.40055	1	NA
0.40_1418.0379m/z	0.930686	0.368817	0.467066	0.999875	1	0.820835	obesity-A:obesity-B	LMGP12010083	null	C79H152O17P2	M+H-H2O	35.1	0.922	-6.47173	82.0968	CL(1'-[16:0/18:1(9Z)],3'-[16:0/20:0])	Glycerophospholipids [GP]	Glycerophosphoglycerophosphoglycerols [GP12]	Diacylglycerophosphoglycerophosphodiradylglycerols [GP1201]	1418.04	NA	0.40055	1	NA
0.40_1418.0379m/z	0.930686	0.368817	0.467066	0.999875	1	0.820835	obesity-A:obesity-B	LMGP12010086	null	C79H152O17P2	M+H-H2O	35.1	0.922	-6.47173	82.0968	CL(1'-[16:0/18:1(9Z)],3'-[18:0/18:0])	Glycerophospholipids [GP]	Glycerophosphoglycerophosphoglycerols [GP12]	Diacylglycerophosphoglycerophosphodiradylglycerols [GP1201]	1418.04	NA	0.40055	1	NA
0.40_1418.0379m/z	0.930686	0.368817	0.467066	0.999875	1	0.820835	obesity-A:obesity-B	LMGP12010103	null	C79H152O17P2	M+H-H2O	35.1	0.922	-6.47173	82.0968	CL(1'-[16:0/18:1(9Z)],3'-[20:0/16:0])	Glycerophospholipids [GP]	Glycerophosphoglycerophosphoglycerols [GP12]	Diacylglycerophosphoglycerophosphodiradylglycerols [GP1201]	1418.04	NA	0.40055	1	NA
0.40_1418.0379m/z	0.930686	0.368817	0.467066	0.999875	1	0.820835	obesity-A:obesity-B	LMGP12010296	null	C79H152O17P2	M+H-H2O	35.1	0.922	-6.47173	82.0968	CL(1'-[18:0/18:1(9Z)],3'-[16:0/18:0])	Glycerophospholipids [GP]	Glycerophosphoglycerophosphoglycerols [GP12]	Diacylglycerophosphoglycerophosphodiradylglycerols [GP1201]	1418.04	NA	0.40055	1	NA
0.40_1418.0379m/z	0.930686	0.368817	0.467066	0.999875	1	0.820835	obesity-A:obesity-B	LMGP12010301	null	C79H152O17P2	M+H-H2O	35.1	0.922	-6.47173	82.0968	CL(1'-[18:0/18:1(9Z)],3'-[18:0/16:0])	Glycerophospholipids [GP]	Glycerophosphoglycerophosphoglycerols [GP12]	Diacylglycerophosphoglycerophosphodiradylglycerols [GP1201]	1418.04	NA	0.40055	1	NA
0.40_1418.0379m/z	0.930686	0.368817	0.467066	0.999875	1	0.820835	obesity-A:obesity-B	LMGP12010443	null	C79H152O17P2	M+H-H2O	35.1	0.922	-6.47173	82.0968	CL(1'-[18:1(9Z)/16:0],3'-[16:0/20:0])	Glycerophospholipids [GP]	Glycerophosphoglycerophosphoglycerols [GP12]	Diacylglycerophosphoglycerophosphodiradylglycerols [GP1201]	1418.04	NA	0.40055	1	NA
0.40_1418.0379m/z	0.930686	0.368817	0.467066	0.999875	1	0.820835	obesity-A:obesity-B	LMGP12010446	null	C79H152O17P2	M+H-H2O	35.1	0.922	-6.47173	82.0968	CL(1'-[18:1(9Z)/16:0],3'-[18:0/18:0])	Glycerophospholipids [GP]	Glycerophosphoglycerophosphoglycerols [GP12]	Diacylglycerophosphoglycerophosphodiradylglycerols [GP1201]	1418.04	NA	0.40055	1	NA
0.40_1418.0379m/z	0.930686	0.368817	0.467066	0.999875	1	0.820835	obesity-A:obesity-B	LMGP12010463	null	C79H152O17P2	M+H-H2O	35.1	0.922	-6.47173	82.0968	CL(1'-[18:1(9Z)/16:0],3'-[20:0/16:0])	Glycerophospholipids [GP]	Glycerophosphoglycerophosphoglycerols [GP12]	Diacylglycerophosphoglycerophosphodiradylglycerols [GP1201]	1418.04	NA	0.40055	1	NA
0.40_1418.0379m/z	0.930686	0.368817	0.467066	0.999875	1	0.820835	obesity-A:obesity-B	LMGP12010476	null	C79H152O17P2	M+H-H2O	35.1	0.922	-6.47173	82.0968	CL(1'-[18:1(9Z)/18:0],3'-[16:0/18:0])	Glycerophospholipids [GP]	Glycerophosphoglycerophosphoglycerols [GP12]	Diacylglycerophosphoglycerophosphodiradylglycerols [GP1201]	1418.04	NA	0.40055	1	NA
0.40_1418.0379m/z	0.930686	0.368817	0.467066	0.999875	1	0.820835	obesity-A:obesity-B	LMGP12010481	null	C79H152O17P2	M+H-H2O	35.1	0.922	-6.47173	82.0968	CL(1'-[18:1(9Z)/18:0],3'-[18:0/16:0])	Glycerophospholipids [GP]	Glycerophosphoglycerophosphoglycerols [GP12]	Diacylglycerophosphoglycerophosphodiradylglycerols [GP1201]	1418.04	NA	0.40055	1	NA
0.41_1019.2617n	0.479847	0.925823	0.877553	0.999502	0.99928	0.18417	obesity-A:control	HMDB0035453	null	C46H51O26+	M+H-H2O, M+NH4	35.6	0	-5.08496	83.818	Pelargonidin 3-O-[b-D-Glucopyranosyl-(1->2)-[4-hydroxy-3-methoxy-(E)-cinnamoyl-(->6)]-b-D-glucopyranoside] 5-O-(6-O-malonyl-b-D-glucopyranoside)	Phenylpropanoids and polyketides	Flavonoids	Flavonoid glycosides	1002.26	1019.26	0.411533	1	NA
0.41_1019.2617n	0.801881	0.986481	0.970739	0.999947	1	0.321103	obesity-B:control	HMDB0035453	null	C46H51O26+	M+H-H2O, M+NH4	35.6	0	-5.08496	83.818	Pelargonidin 3-O-[b-D-Glucopyranosyl-(1->2)-[4-hydroxy-3-methoxy-(E)-cinnamoyl-(->6)]-b-D-glucopyranoside] 5-O-(6-O-malonyl-b-D-glucopyranoside)	Phenylpropanoids and polyketides	Flavonoids	Flavonoid glycosides	1002.26	1019.26	0.411533	1	NA
0.41_1019.2617n	0.598402	0.938004	0.730162	0.999875	1	0.270905	obesity-A:obesity-B	HMDB0035453	null	C46H51O26+	M+H-H2O, M+NH4	35.6	0	-5.08496	83.818	Pelargonidin 3-O-[b-D-Glucopyranosyl-(1->2)-[4-hydroxy-3-methoxy-(E)-cinnamoyl-(->6)]-b-D-glucopyranoside] 5-O-(6-O-malonyl-b-D-glucopyranoside)	Phenylpropanoids and polyketides	Flavonoids	Flavonoid glycosides	1002.26	1019.26	0.411533	1	NA
0.41_1098.5757m/z	1.53434	0.903884	0.581878	0.999502	0.99928	0.811609	obesity-A:control	HMDB0029769	null	C51H84O24	M+NH4	33.8	0	6.13693	76.0096	Isoeruboside B	Lipids and lipid-like molecules	Steroids and steroid derivatives	Steroidal glycosides	1098.58	NA	0.411533	1	NA
0.41_1098.5757m/z	1.53434	0.903884	0.581878	0.999502	0.99928	0.811609	obesity-A:control	HMDB0038992	null	C51H84O24	M+NH4	33.8	0	6.13693	76.0096	Cistocardin	Lipids and lipid-like molecules	Steroids and steroid derivatives	Steroidal glycosides	1098.58	NA	0.411533	1	NA
0.41_1098.5757m/z	1.927	0.831943	0.994147	0.999947	1	0.317591	obesity-B:control	HMDB0029769	null	C51H84O24	M+NH4	33.8	0	6.13693	76.0096	Isoeruboside B	Lipids and lipid-like molecules	Steroids and steroid derivatives	Steroidal glycosides	1098.58	NA	0.411533	1	NA
0.41_1098.5757m/z	1.927	0.831943	0.994147	0.999947	1	0.317591	obesity-B:control	HMDB0038992	null	C51H84O24	M+NH4	33.8	0	6.13693	76.0096	Cistocardin	Lipids and lipid-like molecules	Steroids and steroid derivatives	Steroidal glycosides	1098.58	NA	0.411533	1	NA
0.41_1098.5757m/z	0.796234	0.947345	0.65434	0.999875	1	0.367169	obesity-A:obesity-B	HMDB0029769	null	C51H84O24	M+NH4	33.8	0	6.13693	76.0096	Isoeruboside B	Lipids and lipid-like molecules	Steroids and steroid derivatives	Steroidal glycosides	1098.58	NA	0.411533	1	NA
0.41_1098.5757m/z	0.796234	0.947345	0.65434	0.999875	1	0.367169	obesity-A:obesity-B	HMDB0038992	null	C51H84O24	M+NH4	33.8	0	6.13693	76.0096	Cistocardin	Lipids and lipid-like molecules	Steroids and steroid derivatives	Steroidal glycosides	1098.58	NA	0.411533	1	NA
0.41_1141.5128m/z	1.22161	0.305756	0.982441	0.950387	0.99928	2.24795	obesity-A:control	HMDB0033157	null	C54H86O23	M+K	32.3	0	-5.80149	68.0105	Protoprimulagenin A 3-[glucosyl-(1->3)-galactosyl-(1->4)-[rhamnosyl-(1->2)]-glucuronide]	Lipids and lipid-like molecules	Prenol lipids	Terpene glycosides	1141.51	NA	0.411533	1	NA
0.41_1141.5128m/z	1.49828	0.160097	0.272894	0.829425	0.952208	2.56992	obesity-B:control	HMDB0033157	null	C54H86O23	M+K	32.3	0	-5.80149	68.0105	Protoprimulagenin A 3-[glucosyl-(1->3)-galactosyl-(1->4)-[rhamnosyl-(1->2)]-glucuronide]	Lipids and lipid-like molecules	Prenol lipids	Terpene glycosides	1141.51	NA	0.411533	1	NA
0.41_1141.5128m/z	0.815344	0.564538	0.423161	0.999875	1	0.803413	obesity-A:obesity-B	HMDB0033157	null	C54H86O23	M+K	32.3	0	-5.80149	68.0105	Protoprimulagenin A 3-[glucosyl-(1->3)-galactosyl-(1->4)-[rhamnosyl-(1->2)]-glucuronide]	Lipids and lipid-like molecules	Prenol lipids	Terpene glycosides	1141.51	NA	0.411533	1	NA
0.41_1258.3632m/z	0.996444	0.815567	0.877553	0.999502	0.99928	0.582174	obesity-A:control	LMPK12010200	null	C58H65O31+	M+H	33.8	1.94	3.94274	71.481	Cyanidin 3-O-[2''-O-(2'''-O-(sinapoyl) xylosyl) 6''-O-(p-O-(glucosyl) p-coumaroyl) glucoside] 5-O-glucoside	Polyketides [PK]	Flavonoids [PK12]	Anthocyanidins [PK1201]	1258.36	NA	0.411533	1	NA
0.41_1258.3632m/z	0.900311	0.380719	0.476136	0.986762	1	1.00267	obesity-B:control	LMPK12010200	null	C58H65O31+	M+H	33.8	1.94	3.94274	71.481	Cyanidin 3-O-[2''-O-(2'''-O-(sinapoyl) xylosyl) 6''-O-(p-O-(glucosyl) p-coumaroyl) glucoside] 5-O-glucoside	Polyketides [PK]	Flavonoids [PK12]	Anthocyanidins [PK1201]	1258.36	NA	0.411533	1	NA
0.41_1258.3632m/z	1.10678	0.253319	0.389819	0.999875	1	1.28168	obesity-A:obesity-B	LMPK12010200	null	C58H65O31+	M+H	33.8	1.94	3.94274	71.481	Cyanidin 3-O-[2''-O-(2'''-O-(sinapoyl) xylosyl) 6''-O-(p-O-(glucosyl) p-coumaroyl) glucoside] 5-O-glucoside	Polyketides [PK]	Flavonoids [PK12]	Anthocyanidins [PK1201]	1258.36	NA	0.411533	1	NA
0.41_1305.2278m/z	1.19635	0.0974092	0.159053	0.941248	0.99928	1.60174	obesity-A:control	HMDB0037663	null	C66H50O30	M+H-H2O	29.6	2.09	-5.77366	52.3427	Epicatechin 3-O-gallate-(4beta->6)-epicatechin 3-O-gallate-(4beta->6)-epicatechin 3-O-gallate	Phenylpropanoids and polyketides	Flavonoids	Biflavonoids and polyflavonoids	1305.23	NA	0.411533	1	NA
0.41_1305.2278m/z	1.00836	0.755625	1	0.999947	1	0.375899	obesity-B:control	HMDB0037663	null	C66H50O30	M+H-H2O	29.6	2.09	-5.77366	52.3427	Epicatechin 3-O-gallate-(4beta->6)-epicatechin 3-O-gallate-(4beta->6)-epicatechin 3-O-gallate	Phenylpropanoids and polyketides	Flavonoids	Biflavonoids and polyflavonoids	1305.23	NA	0.411533	1	NA
0.41_1305.2278m/z	1.18643	0.0862822	0.177428	0.937797	1	1.81416	obesity-A:obesity-B	HMDB0037663	null	C66H50O30	M+H-H2O	29.6	2.09	-5.77366	52.3427	Epicatechin 3-O-gallate-(4beta->6)-epicatechin 3-O-gallate-(4beta->6)-epicatechin 3-O-gallate	Phenylpropanoids and polyketides	Flavonoids	Biflavonoids and polyflavonoids	1305.23	NA	0.411533	1	NA
0.42_1043.8911m/z	1.31659	0.175614	0.130367	0.950387	0.99928	2.68903	obesity-A:control	HMDB0044849	null	C67H120O6	M+Na	28.9	0	-6.46431	51.8007	TG(18:0/24:0/22:5(4Z,7Z,10Z,13Z,16Z))	Lipids and lipid-like molecules	Glycerolipids	Triradylcglycerols	1043.89	NA	0.42265	1	NA
0.42_1043.8911m/z	1.31659	0.175614	0.130367	0.950387	0.99928	2.68903	obesity-A:control	HMDB0044854	null	C67H120O6	M+Na	28.9	0	-6.46431	51.8007	TG(18:0/24:0/22:5(7Z,10Z,13Z,16Z,19Z))	Lipids and lipid-like molecules	Glycerolipids	Triradylcglycerols	1043.89	NA	0.42265	1	NA
0.42_1043.8911m/z	1.31659	0.175614	0.130367	0.950387	0.99928	2.68903	obesity-A:control	HMDB0045064	null	C67H120O6	M+Na	28.9	0	-6.46431	51.8007	TG(18:0/24:1(15Z)/22:4(7Z,10Z,13Z,16Z))	Lipids and lipid-like molecules	Glycerolipids	Triradylcglycerols	1043.89	NA	0.42265	1	NA
0.42_1043.8911m/z	1.31659	0.175614	0.130367	0.950387	0.99928	2.68903	obesity-A:control	HMDB0045625	null	C67H120O6	M+Na	28.9	0	-6.46431	51.8007	TG(20:0/22:0/22:5(4Z,7Z,10Z,13Z,16Z))	Lipids and lipid-like molecules	Glycerolipids	Triradylcglycerols	1043.89	NA	0.42265	1	NA
0.42_1043.8911m/z	1.31659	0.175614	0.130367	0.950387	0.99928	2.68903	obesity-A:control	HMDB0045630	null	C67H120O6	M+Na	28.9	0	-6.46431	51.8007	TG(20:0/22:0/22:5(7Z,10Z,13Z,16Z,19Z))	Lipids and lipid-like molecules	Glycerolipids	Triradylcglycerols	1043.89	NA	0.42265	1	NA
0.42_1043.8911m/z	1.31659	0.175614	0.130367	0.950387	0.99928	2.68903	obesity-A:control	HMDB0045655	null	C67H120O6	M+Na	28.9	0	-6.46431	51.8007	TG(20:0/24:0/20:5(5Z,8Z,11Z,14Z,17Z))	Lipids and lipid-like molecules	Glycerolipids	Triradylcglycerols	1043.89	NA	0.42265	1	NA
0.42_1043.8911m/z	1.31659	0.175614	0.130367	0.950387	0.99928	2.68903	obesity-A:control	HMDB0045832	null	C67H120O6	M+Na	28.9	0	-6.46431	51.8007	TG(20:0/22:1(13Z)/22:4(7Z,10Z,13Z,16Z))	Lipids and lipid-like molecules	Glycerolipids	Triradylcglycerols	1043.89	NA	0.42265	1	NA
0.42_1043.8911m/z	1.31659	0.175614	0.130367	0.950387	0.99928	2.68903	obesity-A:control	HMDB0045856	null	C67H120O6	M+Na	28.9	0	-6.46431	51.8007	TG(20:0/24:1(15Z)/20:4(5Z,8Z,11Z,14Z))	Lipids and lipid-like molecules	Glycerolipids	Triradylcglycerols	1043.89	NA	0.42265	1	NA
0.42_1043.8911m/z	1.31659	0.175614	0.130367	0.950387	0.99928	2.68903	obesity-A:control	HMDB0045862	null	C67H120O6	M+Na	28.9	0	-6.46431	51.8007	TG(20:0/24:1(15Z)/20:4(8Z,11Z,14Z,17Z))	Lipids and lipid-like molecules	Glycerolipids	Triradylcglycerols	1043.89	NA	0.42265	1	NA
0.42_1043.8911m/z	1.31659	0.175614	0.130367	0.950387	0.99928	2.68903	obesity-A:control	HMDB0046373	null	C67H120O6	M+Na	28.9	0	-6.46431	51.8007	TG(22:0/20:0/22:5(4Z,7Z,10Z,13Z,16Z))	Lipids and lipid-like molecules	Glycerolipids	Triradylcglycerols	1043.89	NA	0.42265	1	NA
0.42_1043.8911m/z	1.31659	0.175614	0.130367	0.950387	0.99928	2.68903	obesity-A:control	HMDB0046378	null	C67H120O6	M+Na	28.9	0	-6.46431	51.8007	TG(22:0/20:0/22:5(7Z,10Z,13Z,16Z,19Z))	Lipids and lipid-like molecules	Glycerolipids	Triradylcglycerols	1043.89	NA	0.42265	1	NA
0.42_1043.8911m/z	1.31659	0.175614	0.130367	0.950387	0.99928	2.68903	obesity-A:control	HMDB0046402	null	C67H120O6	M+Na	28.9	0	-6.46431	51.8007	TG(22:0/22:0/20:5(5Z,8Z,11Z,14Z,17Z))	Lipids and lipid-like molecules	Glycerolipids	Triradylcglycerols	1043.89	NA	0.42265	1	NA
0.42_1043.8911m/z	1.31659	0.175614	0.130367	0.950387	0.99928	2.68903	obesity-A:control	HMDB0046547	null	C67H120O6	M+Na	28.9	0	-6.46431	51.8007	TG(22:0/20:1(11Z)/22:4(7Z,10Z,13Z,16Z))	Lipids and lipid-like molecules	Glycerolipids	Triradylcglycerols	1043.89	NA	0.42265	1	NA
0.42_1043.8911m/z	1.31659	0.175614	0.130367	0.950387	0.99928	2.68903	obesity-A:control	HMDB0046595	null	C67H120O6	M+Na	28.9	0	-6.46431	51.8007	TG(22:0/22:1(13Z)/20:4(5Z,8Z,11Z,14Z))	Lipids and lipid-like molecules	Glycerolipids	Triradylcglycerols	1043.89	NA	0.42265	1	NA
0.42_1043.8911m/z	1.31659	0.175614	0.130367	0.950387	0.99928	2.68903	obesity-A:control	HMDB0046601	null	C67H120O6	M+Na	28.9	0	-6.46431	51.8007	TG(22:0/22:1(13Z)/20:4(8Z,11Z,14Z,17Z))	Lipids and lipid-like molecules	Glycerolipids	Triradylcglycerols	1043.89	NA	0.42265	1	NA
0.42_1043.8911m/z	1.31659	0.175614	0.130367	0.950387	0.99928	2.68903	obesity-A:control	HMDB0046625	null	C67H120O6	M+Na	28.9	0	-6.46431	51.8007	TG(22:0/24:1(15Z)/18:4(6Z,9Z,12Z,15Z))	Lipids and lipid-like molecules	Glycerolipids	Triradylcglycerols	1043.89	NA	0.42265	1	NA
0.42_1043.8911m/z	1.31659	0.175614	0.130367	0.950387	0.99928	2.68903	obesity-A:control	HMDB0046721	null	C67H120O6	M+Na	28.9	0	-6.46431	51.8007	TG(22:0/20:3n6/22:2(13Z,16Z))	Lipids and lipid-like molecules	Glycerolipids	Triradylcglycerols	1043.89	NA	0.42265	1	NA
0.42_1043.8911m/z	1.31659	0.175614	0.130367	0.950387	0.99928	2.68903	obesity-A:control	HMDB0046763	null	C67H120O6	M+Na	28.9	0	-6.46431	51.8007	TG(22:0/22:2(13Z,16Z)/20:3(5Z,8Z,11Z))	Lipids and lipid-like molecules	Glycerolipids	Triradylcglycerols	1043.89	NA	0.42265	1	NA
0.42_1043.8911m/z	1.31659	0.175614	0.130367	0.950387	0.99928	2.68903	obesity-A:control	HMDB0046769	null	C67H120O6	M+Na	28.9	0	-6.46431	51.8007	TG(22:0/22:2(13Z,16Z)/20:3n6)	Lipids and lipid-like molecules	Glycerolipids	Triradylcglycerols	1043.89	NA	0.42265	1	NA
0.42_1043.8911m/z	1.31659	0.175614	0.130367	0.950387	0.99928	2.68903	obesity-A:control	HMDB0046787	null	C67H120O6	M+Na	28.9	0	-6.46431	51.8007	TG(22:0/22:4(7Z,10Z,13Z,16Z)/20:1(11Z))	Lipids and lipid-like molecules	Glycerolipids	Triradylcglycerols	1043.89	NA	0.42265	1	NA
0.42_1043.8911m/z	1.31659	0.175614	0.130367	0.950387	0.99928	2.68903	obesity-A:control	HMDB0046889	null	C67H120O6	M+Na	28.9	0	-6.46431	51.8007	TG(22:0/20:4(8Z,11Z,14Z,17Z)/22:1(13Z))	Lipids and lipid-like molecules	Glycerolipids	Triradylcglycerols	1043.89	NA	0.42265	1	NA
0.42_1043.8911m/z	1.31659	0.175614	0.130367	0.950387	0.99928	2.68903	obesity-A:control	HMDB0047093	null	C67H120O6	M+Na	28.9	0	-6.46431	51.8007	TG(24:0/18:0/22:5(4Z,7Z,10Z,13Z,16Z))	Lipids and lipid-like molecules	Glycerolipids	Triradylcglycerols	1043.89	NA	0.42265	1	NA
0.42_1043.8911m/z	1.31659	0.175614	0.130367	0.950387	0.99928	2.68903	obesity-A:control	HMDB0047098	null	C67H120O6	M+Na	28.9	0	-6.46431	51.8007	TG(24:0/18:0/22:5(7Z,10Z,13Z,16Z,19Z))	Lipids and lipid-like molecules	Glycerolipids	Triradylcglycerols	1043.89	NA	0.42265	1	NA
0.42_1043.8911m/z	1.31659	0.175614	0.130367	0.950387	0.99928	2.68903	obesity-A:control	HMDB0047121	null	C67H120O6	M+Na	28.9	0	-6.46431	51.8007	TG(24:0/20:0/20:5(5Z,8Z,11Z,14Z,17Z))	Lipids and lipid-like molecules	Glycerolipids	Triradylcglycerols	1043.89	NA	0.42265	1	NA
0.42_1043.8911m/z	1.31659	0.175614	0.130367	0.950387	0.99928	2.68903	obesity-A:control	HMDB0047236	null	C67H120O6	M+Na	28.9	0	-6.46431	51.8007	TG(24:0/18:1(11Z)/22:4(7Z,10Z,13Z,16Z))	Lipids and lipid-like molecules	Glycerolipids	Triradylcglycerols	1043.89	NA	0.42265	1	NA
0.42_1043.8911m/z	1.31659	0.175614	0.130367	0.950387	0.99928	2.68903	obesity-A:control	HMDB0047260	null	C67H120O6	M+Na	28.9	0	-6.46431	51.8007	TG(24:0/18:1(9Z)/22:4(7Z,10Z,13Z,16Z))	Lipids and lipid-like molecules	Glycerolipids	Triradylcglycerols	1043.89	NA	0.42265	1	NA
0.42_1043.8911m/z	1.31659	0.175614	0.130367	0.950387	0.99928	2.68903	obesity-A:control	HMDB0047282	null	C67H120O6	M+Na	28.9	0	-6.46431	51.8007	TG(24:0/20:1(11Z)/20:4(5Z,8Z,11Z,14Z))	Lipids and lipid-like molecules	Glycerolipids	Triradylcglycerols	1043.89	NA	0.42265	1	NA
0.42_1043.8911m/z	1.31659	0.175614	0.130367	0.950387	0.99928	2.68903	obesity-A:control	HMDB0047288	null	C67H120O6	M+Na	28.9	0	-6.46431	51.8007	TG(24:0/20:1(11Z)/20:4(8Z,11Z,14Z,17Z))	Lipids and lipid-like molecules	Glycerolipids	Triradylcglycerols	1043.89	NA	0.42265	1	NA
0.42_1043.8911m/z	1.31659	0.175614	0.130367	0.950387	0.99928	2.68903	obesity-A:control	HMDB0047304	null	C67H120O6	M+Na	28.9	0	-6.46431	51.8007	TG(24:0/20:3(5Z,8Z,11Z)/20:2n6)	Lipids and lipid-like molecules	Glycerolipids	Triradylcglycerols	1043.89	NA	0.42265	1	NA
0.42_1043.8911m/z	1.31659	0.175614	0.130367	0.950387	0.99928	2.68903	obesity-A:control	HMDB0047335	null	C67H120O6	M+Na	28.9	0	-6.46431	51.8007	TG(24:0/22:1(13Z)/18:4(6Z,9Z,12Z,15Z))	Lipids and lipid-like molecules	Glycerolipids	Triradylcglycerols	1043.89	NA	0.42265	1	NA
0.42_1043.8911m/z	1.31659	0.175614	0.130367	0.950387	0.99928	2.68903	obesity-A:control	HMDB0047403	null	C67H120O6	M+Na	28.9	0	-6.46431	51.8007	TG(24:0/18:3(6Z,9Z,12Z)/22:2(13Z,16Z))	Lipids and lipid-like molecules	Glycerolipids	Triradylcglycerols	1043.89	NA	0.42265	1	NA
0.42_1043.8911m/z	1.31659	0.175614	0.130367	0.950387	0.99928	2.68903	obesity-A:control	HMDB0047419	null	C67H120O6	M+Na	28.9	0	-6.46431	51.8007	TG(24:0/20:2n6/20:3(5Z,8Z,11Z))	Lipids and lipid-like molecules	Glycerolipids	Triradylcglycerols	1043.89	NA	0.42265	1	NA
0.42_1043.8911m/z	1.31659	0.175614	0.130367	0.950387	0.99928	2.68903	obesity-A:control	HMDB0047425	null	C67H120O6	M+Na	28.9	0	-6.46431	51.8007	TG(24:0/20:2n6/20:3n6)	Lipids and lipid-like molecules	Glycerolipids	Triradylcglycerols	1043.89	NA	0.42265	1	NA
0.42_1043.8911m/z	1.31659	0.175614	0.130367	0.950387	0.99928	2.68903	obesity-A:control	HMDB0047448	null	C67H120O6	M+Na	28.9	0	-6.46431	51.8007	TG(24:0/20:3n6/20:2n6)	Lipids and lipid-like molecules	Glycerolipids	Triradylcglycerols	1043.89	NA	0.42265	1	NA
0.42_1043.8911m/z	1.31659	0.175614	0.130367	0.950387	0.99928	2.68903	obesity-A:control	HMDB0047466	null	C67H120O6	M+Na	28.9	0	-6.46431	51.8007	TG(24:0/20:4(5Z,8Z,11Z,14Z)/20:1(11Z))	Lipids and lipid-like molecules	Glycerolipids	Triradylcglycerols	1043.89	NA	0.42265	1	NA
0.42_1043.8911m/z	1.31659	0.175614	0.130367	0.950387	0.99928	2.68903	obesity-A:control	HMDB0047495	null	C67H120O6	M+Na	28.9	0	-6.46431	51.8007	TG(24:0/22:2(13Z,16Z)/18:3(6Z,9Z,12Z))	Lipids and lipid-like molecules	Glycerolipids	Triradylcglycerols	1043.89	NA	0.42265	1	NA
0.42_1043.8911m/z	1.31659	0.175614	0.130367	0.950387	0.99928	2.68903	obesity-A:control	HMDB0047502	null	C67H120O6	M+Na	28.9	0	-6.46431	51.8007	TG(24:0/22:2(13Z,16Z)/18:3(9Z,12Z,15Z))	Lipids and lipid-like molecules	Glycerolipids	Triradylcglycerols	1043.89	NA	0.42265	1	NA
0.42_1043.8911m/z	1.31659	0.175614	0.130367	0.950387	0.99928	2.68903	obesity-A:control	HMDB0047512	null	C67H120O6	M+Na	28.9	0	-6.46431	51.8007	TG(24:0/22:4(7Z,10Z,13Z,16Z)/18:1(11Z))	Lipids and lipid-like molecules	Glycerolipids	Triradylcglycerols	1043.89	NA	0.42265	1	NA
0.42_1043.8911m/z	1.31659	0.175614	0.130367	0.950387	0.99928	2.68903	obesity-A:control	HMDB0047513	null	C67H120O6	M+Na	28.9	0	-6.46431	51.8007	TG(24:0/22:4(7Z,10Z,13Z,16Z)/18:1(9Z))	Lipids and lipid-like molecules	Glycerolipids	Triradylcglycerols	1043.89	NA	0.42265	1	NA
0.42_1043.8911m/z	1.31659	0.175614	0.130367	0.950387	0.99928	2.68903	obesity-A:control	HMDB0047571	null	C67H120O6	M+Na	28.9	0	-6.46431	51.8007	TG(24:0/18:3(9Z,12Z,15Z)/22:2(13Z,16Z))	Lipids and lipid-like molecules	Glycerolipids	Triradylcglycerols	1043.89	NA	0.42265	1	NA
0.42_1043.8911m/z	1.31659	0.175614	0.130367	0.950387	0.99928	2.68903	obesity-A:control	HMDB0047588	null	C67H120O6	M+Na	28.9	0	-6.46431	51.8007	TG(24:0/18:4(6Z,9Z,12Z,15Z)/22:1(13Z))	Lipids and lipid-like molecules	Glycerolipids	Triradylcglycerols	1043.89	NA	0.42265	1	NA
0.42_1043.8911m/z	1.31659	0.175614	0.130367	0.950387	0.99928	2.68903	obesity-A:control	HMDB0047610	null	C67H120O6	M+Na	28.9	0	-6.46431	51.8007	TG(24:0/20:4(8Z,11Z,14Z,17Z)/20:1(11Z))	Lipids and lipid-like molecules	Glycerolipids	Triradylcglycerols	1043.89	NA	0.42265	1	NA
0.42_1043.8911m/z	1.31659	0.175614	0.130367	0.950387	0.99928	2.68903	obesity-A:control	LMGL03012215	null	C67H120O6	M+Na	28.9	0	-6.46431	51.8007	TG(20:2(11Z,14Z)/22:0/22:3(10Z,13Z,16Z))[iso6]	Glycerolipids [GL]	Triradylglycerols [GL03]	Triacylglycerols [GL0301]	1043.89	NA	0.42265	1	NA
0.42_1043.8911m/z	1.31659	0.175614	0.130367	0.950387	0.99928	2.68903	obesity-A:control	LMGL03012254	null	C67H120O6	M+Na	28.9	0	-6.46431	51.8007	TG(20:5(5Z,8Z,11Z,14Z,17Z)/22:0/22:0)[iso3]	Glycerolipids [GL]	Triradylglycerols [GL03]	Triacylglycerols [GL0301]	1043.89	NA	0.42265	1	NA
0.42_1043.8911m/z	1.31659	0.175614	0.130367	0.950387	0.99928	2.68903	obesity-A:control	LMGL03012257	null	C67H120O6	M+Na	28.9	0	-6.46431	51.8007	TG(20:4(5Z,8Z,11Z,14Z)/22:0/22:1(13Z))[iso6]	Glycerolipids [GL]	Triradylglycerols [GL03]	Triacylglycerols [GL0301]	1043.89	NA	0.42265	1	NA
0.42_1043.8911m/z	1.31659	0.175614	0.130367	0.950387	0.99928	2.68903	obesity-A:control	LMGL03012274	null	C67H120O6	M+Na	28.9	0	-6.46431	51.8007	TG(20:1(11Z)/22:0/22:4(7Z,10Z,13Z,16Z))[iso6]	Glycerolipids [GL]	Triradylglycerols [GL03]	Triacylglycerols [GL0301]	1043.89	NA	0.42265	1	NA
0.42_1043.8911m/z	1.31659	0.175614	0.130367	0.950387	0.99928	2.68903	obesity-A:control	LMGL03012283	null	C67H120O6	M+Na	28.9	0	-6.46431	51.8007	TG(20:0/22:0/22:5(7Z,10Z,13Z,16Z,19Z))[iso6]	Glycerolipids [GL]	Triradylglycerols [GL03]	Triacylglycerols [GL0301]	1043.89	NA	0.42265	1	NA
0.42_1043.8911m/z	1.31659	0.175614	0.130367	0.950387	0.99928	2.68903	obesity-A:control	LMGL03012309	null	C67H120O6	M+Na	28.9	0	-6.46431	51.8007	TG(20:3(8Z,11Z,14Z)/22:0/22:2(13Z,16Z))[iso6]	Glycerolipids [GL]	Triradylglycerols [GL03]	Triacylglycerols [GL0301]	1043.89	NA	0.42265	1	NA
0.42_1043.8911m/z	1.31659	0.175614	0.130367	0.950387	0.99928	2.68903	obesity-A:control	LMGL03012456	null	C67H120O6	M+Na	28.9	0	-6.46431	51.8007	TG(21:0/21:0/22:5(7Z,10Z,13Z,16Z,19Z))[iso3]	Glycerolipids [GL]	Triradylglycerols [GL03]	Triacylglycerols [GL0301]	1043.89	NA	0.42265	1	NA
0.42_1043.8911m/z	1.31659	0.175614	0.130367	0.950387	0.99928	2.68903	obesity-A:control	LMGL03016841	null	C67H120O6	M+Na	28.9	0	-6.46431	51.8007	TG(20:4(5Z,8Z,11Z,14Z)/22:0/22:1(11Z))[iso6]	Glycerolipids [GL]	Triradylglycerols [GL03]	Triacylglycerols [GL0301]	1043.89	NA	0.42265	1	NA
0.42_1043.8911m/z	1.03966	0.40154	0.197313	0.999947	0.896532	1.5511	obesity-B:control	HMDB0044849	null	C67H120O6	M+Na	28.9	0	-6.46431	51.8007	TG(18:0/24:0/22:5(4Z,7Z,10Z,13Z,16Z))	Lipids and lipid-like molecules	Glycerolipids	Triradylcglycerols	1043.89	NA	0.42265	1	NA
0.42_1043.8911m/z	1.03966	0.40154	0.197313	0.999947	0.896532	1.5511	obesity-B:control	HMDB0044854	null	C67H120O6	M+Na	28.9	0	-6.46431	51.8007	TG(18:0/24:0/22:5(7Z,10Z,13Z,16Z,19Z))	Lipids and lipid-like molecules	Glycerolipids	Triradylcglycerols	1043.89	NA	0.42265	1	NA
0.42_1043.8911m/z	1.03966	0.40154	0.197313	0.999947	0.896532	1.5511	obesity-B:control	HMDB0045064	null	C67H120O6	M+Na	28.9	0	-6.46431	51.8007	TG(18:0/24:1(15Z)/22:4(7Z,10Z,13Z,16Z))	Lipids and lipid-like molecules	Glycerolipids	Triradylcglycerols	1043.89	NA	0.42265	1	NA
0.42_1043.8911m/z	1.03966	0.40154	0.197313	0.999947	0.896532	1.5511	obesity-B:control	HMDB0045625	null	C67H120O6	M+Na	28.9	0	-6.46431	51.8007	TG(20:0/22:0/22:5(4Z,7Z,10Z,13Z,16Z))	Lipids and lipid-like molecules	Glycerolipids	Triradylcglycerols	1043.89	NA	0.42265	1	NA
0.42_1043.8911m/z	1.03966	0.40154	0.197313	0.999947	0.896532	1.5511	obesity-B:control	HMDB0045630	null	C67H120O6	M+Na	28.9	0	-6.46431	51.8007	TG(20:0/22:0/22:5(7Z,10Z,13Z,16Z,19Z))	Lipids and lipid-like molecules	Glycerolipids	Triradylcglycerols	1043.89	NA	0.42265	1	NA
0.42_1043.8911m/z	1.03966	0.40154	0.197313	0.999947	0.896532	1.5511	obesity-B:control	HMDB0045655	null	C67H120O6	M+Na	28.9	0	-6.46431	51.8007	TG(20:0/24:0/20:5(5Z,8Z,11Z,14Z,17Z))	Lipids and lipid-like molecules	Glycerolipids	Triradylcglycerols	1043.89	NA	0.42265	1	NA
0.42_1043.8911m/z	1.03966	0.40154	0.197313	0.999947	0.896532	1.5511	obesity-B:control	HMDB0045832	null	C67H120O6	M+Na	28.9	0	-6.46431	51.8007	TG(20:0/22:1(13Z)/22:4(7Z,10Z,13Z,16Z))	Lipids and lipid-like molecules	Glycerolipids	Triradylcglycerols	1043.89	NA	0.42265	1	NA
0.42_1043.8911m/z	1.03966	0.40154	0.197313	0.999947	0.896532	1.5511	obesity-B:control	HMDB0045856	null	C67H120O6	M+Na	28.9	0	-6.46431	51.8007	TG(20:0/24:1(15Z)/20:4(5Z,8Z,11Z,14Z))	Lipids and lipid-like molecules	Glycerolipids	Triradylcglycerols	1043.89	NA	0.42265	1	NA
0.42_1043.8911m/z	1.03966	0.40154	0.197313	0.999947	0.896532	1.5511	obesity-B:control	HMDB0045862	null	C67H120O6	M+Na	28.9	0	-6.46431	51.8007	TG(20:0/24:1(15Z)/20:4(8Z,11Z,14Z,17Z))	Lipids and lipid-like molecules	Glycerolipids	Triradylcglycerols	1043.89	NA	0.42265	1	NA
0.42_1043.8911m/z	1.03966	0.40154	0.197313	0.999947	0.896532	1.5511	obesity-B:control	HMDB0046373	null	C67H120O6	M+Na	28.9	0	-6.46431	51.8007	TG(22:0/20:0/22:5(4Z,7Z,10Z,13Z,16Z))	Lipids and lipid-like molecules	Glycerolipids	Triradylcglycerols	1043.89	NA	0.42265	1	NA
0.42_1043.8911m/z	1.03966	0.40154	0.197313	0.999947	0.896532	1.5511	obesity-B:control	HMDB0046378	null	C67H120O6	M+Na	28.9	0	-6.46431	51.8007	TG(22:0/20:0/22:5(7Z,10Z,13Z,16Z,19Z))	Lipids and lipid-like molecules	Glycerolipids	Triradylcglycerols	1043.89	NA	0.42265	1	NA
0.42_1043.8911m/z	1.03966	0.40154	0.197313	0.999947	0.896532	1.5511	obesity-B:control	HMDB0046402	null	C67H120O6	M+Na	28.9	0	-6.46431	51.8007	TG(22:0/22:0/20:5(5Z,8Z,11Z,14Z,17Z))	Lipids and lipid-like molecules	Glycerolipids	Triradylcglycerols	1043.89	NA	0.42265	1	NA
0.42_1043.8911m/z	1.03966	0.40154	0.197313	0.999947	0.896532	1.5511	obesity-B:control	HMDB0046547	null	C67H120O6	M+Na	28.9	0	-6.46431	51.8007	TG(22:0/20:1(11Z)/22:4(7Z,10Z,13Z,16Z))	Lipids and lipid-like molecules	Glycerolipids	Triradylcglycerols	1043.89	NA	0.42265	1	NA
0.42_1043.8911m/z	1.03966	0.40154	0.197313	0.999947	0.896532	1.5511	obesity-B:control	HMDB0046595	null	C67H120O6	M+Na	28.9	0	-6.46431	51.8007	TG(22:0/22:1(13Z)/20:4(5Z,8Z,11Z,14Z))	Lipids and lipid-like molecules	Glycerolipids	Triradylcglycerols	1043.89	NA	0.42265	1	NA
0.42_1043.8911m/z	1.03966	0.40154	0.197313	0.999947	0.896532	1.5511	obesity-B:control	HMDB0046601	null	C67H120O6	M+Na	28.9	0	-6.46431	51.8007	TG(22:0/22:1(13Z)/20:4(8Z,11Z,14Z,17Z))	Lipids and lipid-like molecules	Glycerolipids	Triradylcglycerols	1043.89	NA	0.42265	1	NA
0.42_1043.8911m/z	1.03966	0.40154	0.197313	0.999947	0.896532	1.5511	obesity-B:control	HMDB0046625	null	C67H120O6	M+Na	28.9	0	-6.46431	51.8007	TG(22:0/24:1(15Z)/18:4(6Z,9Z,12Z,15Z))	Lipids and lipid-like molecules	Glycerolipids	Triradylcglycerols	1043.89	NA	0.42265	1	NA
0.42_1043.8911m/z	1.03966	0.40154	0.197313	0.999947	0.896532	1.5511	obesity-B:control	HMDB0046721	null	C67H120O6	M+Na	28.9	0	-6.46431	51.8007	TG(22:0/20:3n6/22:2(13Z,16Z))	Lipids and lipid-like molecules	Glycerolipids	Triradylcglycerols	1043.89	NA	0.42265	1	NA
0.42_1043.8911m/z	1.03966	0.40154	0.197313	0.999947	0.896532	1.5511	obesity-B:control	HMDB0046763	null	C67H120O6	M+Na	28.9	0	-6.46431	51.8007	TG(22:0/22:2(13Z,16Z)/20:3(5Z,8Z,11Z))	Lipids and lipid-like molecules	Glycerolipids	Triradylcglycerols	1043.89	NA	0.42265	1	NA
0.42_1043.8911m/z	1.03966	0.40154	0.197313	0.999947	0.896532	1.5511	obesity-B:control	HMDB0046769	null	C67H120O6	M+Na	28.9	0	-6.46431	51.8007	TG(22:0/22:2(13Z,16Z)/20:3n6)	Lipids and lipid-like molecules	Glycerolipids	Triradylcglycerols	1043.89	NA	0.42265	1	NA
0.42_1043.8911m/z	1.03966	0.40154	0.197313	0.999947	0.896532	1.5511	obesity-B:control	HMDB0046787	null	C67H120O6	M+Na	28.9	0	-6.46431	51.8007	TG(22:0/22:4(7Z,10Z,13Z,16Z)/20:1(11Z))	Lipids and lipid-like molecules	Glycerolipids	Triradylcglycerols	1043.89	NA	0.42265	1	NA
0.42_1043.8911m/z	1.03966	0.40154	0.197313	0.999947	0.896532	1.5511	obesity-B:control	HMDB0046889	null	C67H120O6	M+Na	28.9	0	-6.46431	51.8007	TG(22:0/20:4(8Z,11Z,14Z,17Z)/22:1(13Z))	Lipids and lipid-like molecules	Glycerolipids	Triradylcglycerols	1043.89	NA	0.42265	1	NA
0.42_1043.8911m/z	1.03966	0.40154	0.197313	0.999947	0.896532	1.5511	obesity-B:control	HMDB0047093	null	C67H120O6	M+Na	28.9	0	-6.46431	51.8007	TG(24:0/18:0/22:5(4Z,7Z,10Z,13Z,16Z))	Lipids and lipid-like molecules	Glycerolipids	Triradylcglycerols	1043.89	NA	0.42265	1	NA
0.42_1043.8911m/z	1.03966	0.40154	0.197313	0.999947	0.896532	1.5511	obesity-B:control	HMDB0047098	null	C67H120O6	M+Na	28.9	0	-6.46431	51.8007	TG(24:0/18:0/22:5(7Z,10Z,13Z,16Z,19Z))	Lipids and lipid-like molecules	Glycerolipids	Triradylcglycerols	1043.89	NA	0.42265	1	NA
0.42_1043.8911m/z	1.03966	0.40154	0.197313	0.999947	0.896532	1.5511	obesity-B:control	HMDB0047121	null	C67H120O6	M+Na	28.9	0	-6.46431	51.8007	TG(24:0/20:0/20:5(5Z,8Z,11Z,14Z,17Z))	Lipids and lipid-like molecules	Glycerolipids	Triradylcglycerols	1043.89	NA	0.42265	1	NA
0.42_1043.8911m/z	1.03966	0.40154	0.197313	0.999947	0.896532	1.5511	obesity-B:control	HMDB0047236	null	C67H120O6	M+Na	28.9	0	-6.46431	51.8007	TG(24:0/18:1(11Z)/22:4(7Z,10Z,13Z,16Z))	Lipids and lipid-like molecules	Glycerolipids	Triradylcglycerols	1043.89	NA	0.42265	1	NA
0.42_1043.8911m/z	1.03966	0.40154	0.197313	0.999947	0.896532	1.5511	obesity-B:control	HMDB0047260	null	C67H120O6	M+Na	28.9	0	-6.46431	51.8007	TG(24:0/18:1(9Z)/22:4(7Z,10Z,13Z,16Z))	Lipids and lipid-like molecules	Glycerolipids	Triradylcglycerols	1043.89	NA	0.42265	1	NA
0.42_1043.8911m/z	1.03966	0.40154	0.197313	0.999947	0.896532	1.5511	obesity-B:control	HMDB0047282	null	C67H120O6	M+Na	28.9	0	-6.46431	51.8007	TG(24:0/20:1(11Z)/20:4(5Z,8Z,11Z,14Z))	Lipids and lipid-like molecules	Glycerolipids	Triradylcglycerols	1043.89	NA	0.42265	1	NA
0.42_1043.8911m/z	1.03966	0.40154	0.197313	0.999947	0.896532	1.5511	obesity-B:control	HMDB0047288	null	C67H120O6	M+Na	28.9	0	-6.46431	51.8007	TG(24:0/20:1(11Z)/20:4(8Z,11Z,14Z,17Z))	Lipids and lipid-like molecules	Glycerolipids	Triradylcglycerols	1043.89	NA	0.42265	1	NA
0.42_1043.8911m/z	1.03966	0.40154	0.197313	0.999947	0.896532	1.5511	obesity-B:control	HMDB0047304	null	C67H120O6	M+Na	28.9	0	-6.46431	51.8007	TG(24:0/20:3(5Z,8Z,11Z)/20:2n6)	Lipids and lipid-like molecules	Glycerolipids	Triradylcglycerols	1043.89	NA	0.42265	1	NA
0.42_1043.8911m/z	1.03966	0.40154	0.197313	0.999947	0.896532	1.5511	obesity-B:control	HMDB0047335	null	C67H120O6	M+Na	28.9	0	-6.46431	51.8007	TG(24:0/22:1(13Z)/18:4(6Z,9Z,12Z,15Z))	Lipids and lipid-like molecules	Glycerolipids	Triradylcglycerols	1043.89	NA	0.42265	1	NA
0.42_1043.8911m/z	1.03966	0.40154	0.197313	0.999947	0.896532	1.5511	obesity-B:control	HMDB0047403	null	C67H120O6	M+Na	28.9	0	-6.46431	51.8007	TG(24:0/18:3(6Z,9Z,12Z)/22:2(13Z,16Z))	Lipids and lipid-like molecules	Glycerolipids	Triradylcglycerols	1043.89	NA	0.42265	1	NA
0.42_1043.8911m/z	1.03966	0.40154	0.197313	0.999947	0.896532	1.5511	obesity-B:control	HMDB0047419	null	C67H120O6	M+Na	28.9	0	-6.46431	51.8007	TG(24:0/20:2n6/20:3(5Z,8Z,11Z))	Lipids and lipid-like molecules	Glycerolipids	Triradylcglycerols	1043.89	NA	0.42265	1	NA
0.42_1043.8911m/z	1.03966	0.40154	0.197313	0.999947	0.896532	1.5511	obesity-B:control	HMDB0047425	null	C67H120O6	M+Na	28.9	0	-6.46431	51.8007	TG(24:0/20:2n6/20:3n6)	Lipids and lipid-like molecules	Glycerolipids	Triradylcglycerols	1043.89	NA	0.42265	1	NA
0.42_1043.8911m/z	1.03966	0.40154	0.197313	0.999947	0.896532	1.5511	obesity-B:control	HMDB0047448	null	C67H120O6	M+Na	28.9	0	-6.46431	51.8007	TG(24:0/20:3n6/20:2n6)	Lipids and lipid-like molecules	Glycerolipids	Triradylcglycerols	1043.89	NA	0.42265	1	NA
0.42_1043.8911m/z	1.03966	0.40154	0.197313	0.999947	0.896532	1.5511	obesity-B:control	HMDB0047466	null	C67H120O6	M+Na	28.9	0	-6.46431	51.8007	TG(24:0/20:4(5Z,8Z,11Z,14Z)/20:1(11Z))	Lipids and lipid-like molecules	Glycerolipids	Triradylcglycerols	1043.89	NA	0.42265	1	NA
0.42_1043.8911m/z	1.03966	0.40154	0.197313	0.999947	0.896532	1.5511	obesity-B:control	HMDB0047495	null	C67H120O6	M+Na	28.9	0	-6.46431	51.8007	TG(24:0/22:2(13Z,16Z)/18:3(6Z,9Z,12Z))	Lipids and lipid-like molecules	Glycerolipids	Triradylcglycerols	1043.89	NA	0.42265	1	NA
0.42_1043.8911m/z	1.03966	0.40154	0.197313	0.999947	0.896532	1.5511	obesity-B:control	HMDB0047502	null	C67H120O6	M+Na	28.9	0	-6.46431	51.8007	TG(24:0/22:2(13Z,16Z)/18:3(9Z,12Z,15Z))	Lipids and lipid-like molecules	Glycerolipids	Triradylcglycerols	1043.89	NA	0.42265	1	NA
0.42_1043.8911m/z	1.03966	0.40154	0.197313	0.999947	0.896532	1.5511	obesity-B:control	HMDB0047512	null	C67H120O6	M+Na	28.9	0	-6.46431	51.8007	TG(24:0/22:4(7Z,10Z,13Z,16Z)/18:1(11Z))	Lipids and lipid-like molecules	Glycerolipids	Triradylcglycerols	1043.89	NA	0.42265	1	NA
0.42_1043.8911m/z	1.03966	0.40154	0.197313	0.999947	0.896532	1.5511	obesity-B:control	HMDB0047513	null	C67H120O6	M+Na	28.9	0	-6.46431	51.8007	TG(24:0/22:4(7Z,10Z,13Z,16Z)/18:1(9Z))	Lipids and lipid-like molecules	Glycerolipids	Triradylcglycerols	1043.89	NA	0.42265	1	NA
0.42_1043.8911m/z	1.03966	0.40154	0.197313	0.999947	0.896532	1.5511	obesity-B:control	HMDB0047571	null	C67H120O6	M+Na	28.9	0	-6.46431	51.8007	TG(24:0/18:3(9Z,12Z,15Z)/22:2(13Z,16Z))	Lipids and lipid-like molecules	Glycerolipids	Triradylcglycerols	1043.89	NA	0.42265	1	NA
0.42_1043.8911m/z	1.03966	0.40154	0.197313	0.999947	0.896532	1.5511	obesity-B:control	HMDB0047588	null	C67H120O6	M+Na	28.9	0	-6.46431	51.8007	TG(24:0/18:4(6Z,9Z,12Z,15Z)/22:1(13Z))	Lipids and lipid-like molecules	Glycerolipids	Triradylcglycerols	1043.89	NA	0.42265	1	NA
0.42_1043.8911m/z	1.03966	0.40154	0.197313	0.999947	0.896532	1.5511	obesity-B:control	HMDB0047610	null	C67H120O6	M+Na	28.9	0	-6.46431	51.8007	TG(24:0/20:4(8Z,11Z,14Z,17Z)/20:1(11Z))	Lipids and lipid-like molecules	Glycerolipids	Triradylcglycerols	1043.89	NA	0.42265	1	NA
0.42_1043.8911m/z	1.03966	0.40154	0.197313	0.999947	0.896532	1.5511	obesity-B:control	LMGL03012215	null	C67H120O6	M+Na	28.9	0	-6.46431	51.8007	TG(20:2(11Z,14Z)/22:0/22:3(10Z,13Z,16Z))[iso6]	Glycerolipids [GL]	Triradylglycerols [GL03]	Triacylglycerols [GL0301]	1043.89	NA	0.42265	1	NA
0.42_1043.8911m/z	1.03966	0.40154	0.197313	0.999947	0.896532	1.5511	obesity-B:control	LMGL03012254	null	C67H120O6	M+Na	28.9	0	-6.46431	51.8007	TG(20:5(5Z,8Z,11Z,14Z,17Z)/22:0/22:0)[iso3]	Glycerolipids [GL]	Triradylglycerols [GL03]	Triacylglycerols [GL0301]	1043.89	NA	0.42265	1	NA
0.42_1043.8911m/z	1.03966	0.40154	0.197313	0.999947	0.896532	1.5511	obesity-B:control	LMGL03012257	null	C67H120O6	M+Na	28.9	0	-6.46431	51.8007	TG(20:4(5Z,8Z,11Z,14Z)/22:0/22:1(13Z))[iso6]	Glycerolipids [GL]	Triradylglycerols [GL03]	Triacylglycerols [GL0301]	1043.89	NA	0.42265	1	NA
0.42_1043.8911m/z	1.03966	0.40154	0.197313	0.999947	0.896532	1.5511	obesity-B:control	LMGL03012274	null	C67H120O6	M+Na	28.9	0	-6.46431	51.8007	TG(20:1(11Z)/22:0/22:4(7Z,10Z,13Z,16Z))[iso6]	Glycerolipids [GL]	Triradylglycerols [GL03]	Triacylglycerols [GL0301]	1043.89	NA	0.42265	1	NA
0.42_1043.8911m/z	1.03966	0.40154	0.197313	0.999947	0.896532	1.5511	obesity-B:control	LMGL03012283	null	C67H120O6	M+Na	28.9	0	-6.46431	51.8007	TG(20:0/22:0/22:5(7Z,10Z,13Z,16Z,19Z))[iso6]	Glycerolipids [GL]	Triradylglycerols [GL03]	Triacylglycerols [GL0301]	1043.89	NA	0.42265	1	NA
0.42_1043.8911m/z	1.03966	0.40154	0.197313	0.999947	0.896532	1.5511	obesity-B:control	LMGL03012309	null	C67H120O6	M+Na	28.9	0	-6.46431	51.8007	TG(20:3(8Z,11Z,14Z)/22:0/22:2(13Z,16Z))[iso6]	Glycerolipids [GL]	Triradylglycerols [GL03]	Triacylglycerols [GL0301]	1043.89	NA	0.42265	1	NA
0.42_1043.8911m/z	1.03966	0.40154	0.197313	0.999947	0.896532	1.5511	obesity-B:control	LMGL03012456	null	C67H120O6	M+Na	28.9	0	-6.46431	51.8007	TG(21:0/21:0/22:5(7Z,10Z,13Z,16Z,19Z))[iso3]	Glycerolipids [GL]	Triradylglycerols [GL03]	Triacylglycerols [GL0301]	1043.89	NA	0.42265	1	NA
0.42_1043.8911m/z	1.03966	0.40154	0.197313	0.999947	0.896532	1.5511	obesity-B:control	LMGL03016841	null	C67H120O6	M+Na	28.9	0	-6.46431	51.8007	TG(20:4(5Z,8Z,11Z,14Z)/22:0/22:1(11Z))[iso6]	Glycerolipids [GL]	Triradylglycerols [GL03]	Triacylglycerols [GL0301]	1043.89	NA	0.42265	1	NA
0.42_1043.8911m/z	1.26637	0.632459	0.774744	0.999875	1	1.76234	obesity-A:obesity-B	HMDB0044849	null	C67H120O6	M+Na	28.9	0	-6.46431	51.8007	TG(18:0/24:0/22:5(4Z,7Z,10Z,13Z,16Z))	Lipids and lipid-like molecules	Glycerolipids	Triradylcglycerols	1043.89	NA	0.42265	1	NA
0.42_1043.8911m/z	1.26637	0.632459	0.774744	0.999875	1	1.76234	obesity-A:obesity-B	HMDB0044854	null	C67H120O6	M+Na	28.9	0	-6.46431	51.8007	TG(18:0/24:0/22:5(7Z,10Z,13Z,16Z,19Z))	Lipids and lipid-like molecules	Glycerolipids	Triradylcglycerols	1043.89	NA	0.42265	1	NA
0.42_1043.8911m/z	1.26637	0.632459	0.774744	0.999875	1	1.76234	obesity-A:obesity-B	HMDB0045064	null	C67H120O6	M+Na	28.9	0	-6.46431	51.8007	TG(18:0/24:1(15Z)/22:4(7Z,10Z,13Z,16Z))	Lipids and lipid-like molecules	Glycerolipids	Triradylcglycerols	1043.89	NA	0.42265	1	NA
0.42_1043.8911m/z	1.26637	0.632459	0.774744	0.999875	1	1.76234	obesity-A:obesity-B	HMDB0045625	null	C67H120O6	M+Na	28.9	0	-6.46431	51.8007	TG(20:0/22:0/22:5(4Z,7Z,10Z,13Z,16Z))	Lipids and lipid-like molecules	Glycerolipids	Triradylcglycerols	1043.89	NA	0.42265	1	NA
0.42_1043.8911m/z	1.26637	0.632459	0.774744	0.999875	1	1.76234	obesity-A:obesity-B	HMDB0045630	null	C67H120O6	M+Na	28.9	0	-6.46431	51.8007	TG(20:0/22:0/22:5(7Z,10Z,13Z,16Z,19Z))	Lipids and lipid-like molecules	Glycerolipids	Triradylcglycerols	1043.89	NA	0.42265	1	NA
0.42_1043.8911m/z	1.26637	0.632459	0.774744	0.999875	1	1.76234	obesity-A:obesity-B	HMDB0045655	null	C67H120O6	M+Na	28.9	0	-6.46431	51.8007	TG(20:0/24:0/20:5(5Z,8Z,11Z,14Z,17Z))	Lipids and lipid-like molecules	Glycerolipids	Triradylcglycerols	1043.89	NA	0.42265	1	NA
0.42_1043.8911m/z	1.26637	0.632459	0.774744	0.999875	1	1.76234	obesity-A:obesity-B	HMDB0045832	null	C67H120O6	M+Na	28.9	0	-6.46431	51.8007	TG(20:0/22:1(13Z)/22:4(7Z,10Z,13Z,16Z))	Lipids and lipid-like molecules	Glycerolipids	Triradylcglycerols	1043.89	NA	0.42265	1	NA
0.42_1043.8911m/z	1.26637	0.632459	0.774744	0.999875	1	1.76234	obesity-A:obesity-B	HMDB0045856	null	C67H120O6	M+Na	28.9	0	-6.46431	51.8007	TG(20:0/24:1(15Z)/20:4(5Z,8Z,11Z,14Z))	Lipids and lipid-like molecules	Glycerolipids	Triradylcglycerols	1043.89	NA	0.42265	1	NA
0.42_1043.8911m/z	1.26637	0.632459	0.774744	0.999875	1	1.76234	obesity-A:obesity-B	HMDB0045862	null	C67H120O6	M+Na	28.9	0	-6.46431	51.8007	TG(20:0/24:1(15Z)/20:4(8Z,11Z,14Z,17Z))	Lipids and lipid-like molecules	Glycerolipids	Triradylcglycerols	1043.89	NA	0.42265	1	NA
0.42_1043.8911m/z	1.26637	0.632459	0.774744	0.999875	1	1.76234	obesity-A:obesity-B	HMDB0046373	null	C67H120O6	M+Na	28.9	0	-6.46431	51.8007	TG(22:0/20:0/22:5(4Z,7Z,10Z,13Z,16Z))	Lipids and lipid-like molecules	Glycerolipids	Triradylcglycerols	1043.89	NA	0.42265	1	NA
0.42_1043.8911m/z	1.26637	0.632459	0.774744	0.999875	1	1.76234	obesity-A:obesity-B	HMDB0046378	null	C67H120O6	M+Na	28.9	0	-6.46431	51.8007	TG(22:0/20:0/22:5(7Z,10Z,13Z,16Z,19Z))	Lipids and lipid-like molecules	Glycerolipids	Triradylcglycerols	1043.89	NA	0.42265	1	NA
0.42_1043.8911m/z	1.26637	0.632459	0.774744	0.999875	1	1.76234	obesity-A:obesity-B	HMDB0046402	null	C67H120O6	M+Na	28.9	0	-6.46431	51.8007	TG(22:0/22:0/20:5(5Z,8Z,11Z,14Z,17Z))	Lipids and lipid-like molecules	Glycerolipids	Triradylcglycerols	1043.89	NA	0.42265	1	NA
0.42_1043.8911m/z	1.26637	0.632459	0.774744	0.999875	1	1.76234	obesity-A:obesity-B	HMDB0046547	null	C67H120O6	M+Na	28.9	0	-6.46431	51.8007	TG(22:0/20:1(11Z)/22:4(7Z,10Z,13Z,16Z))	Lipids and lipid-like molecules	Glycerolipids	Triradylcglycerols	1043.89	NA	0.42265	1	NA
0.42_1043.8911m/z	1.26637	0.632459	0.774744	0.999875	1	1.76234	obesity-A:obesity-B	HMDB0046595	null	C67H120O6	M+Na	28.9	0	-6.46431	51.8007	TG(22:0/22:1(13Z)/20:4(5Z,8Z,11Z,14Z))	Lipids and lipid-like molecules	Glycerolipids	Triradylcglycerols	1043.89	NA	0.42265	1	NA
0.42_1043.8911m/z	1.26637	0.632459	0.774744	0.999875	1	1.76234	obesity-A:obesity-B	HMDB0046601	null	C67H120O6	M+Na	28.9	0	-6.46431	51.8007	TG(22:0/22:1(13Z)/20:4(8Z,11Z,14Z,17Z))	Lipids and lipid-like molecules	Glycerolipids	Triradylcglycerols	1043.89	NA	0.42265	1	NA
0.42_1043.8911m/z	1.26637	0.632459	0.774744	0.999875	1	1.76234	obesity-A:obesity-B	HMDB0046625	null	C67H120O6	M+Na	28.9	0	-6.46431	51.8007	TG(22:0/24:1(15Z)/18:4(6Z,9Z,12Z,15Z))	Lipids and lipid-like molecules	Glycerolipids	Triradylcglycerols	1043.89	NA	0.42265	1	NA
0.42_1043.8911m/z	1.26637	0.632459	0.774744	0.999875	1	1.76234	obesity-A:obesity-B	HMDB0046721	null	C67H120O6	M+Na	28.9	0	-6.46431	51.8007	TG(22:0/20:3n6/22:2(13Z,16Z))	Lipids and lipid-like molecules	Glycerolipids	Triradylcglycerols	1043.89	NA	0.42265	1	NA
0.42_1043.8911m/z	1.26637	0.632459	0.774744	0.999875	1	1.76234	obesity-A:obesity-B	HMDB0046763	null	C67H120O6	M+Na	28.9	0	-6.46431	51.8007	TG(22:0/22:2(13Z,16Z)/20:3(5Z,8Z,11Z))	Lipids and lipid-like molecules	Glycerolipids	Triradylcglycerols	1043.89	NA	0.42265	1	NA
0.42_1043.8911m/z	1.26637	0.632459	0.774744	0.999875	1	1.76234	obesity-A:obesity-B	HMDB0046769	null	C67H120O6	M+Na	28.9	0	-6.46431	51.8007	TG(22:0/22:2(13Z,16Z)/20:3n6)	Lipids and lipid-like molecules	Glycerolipids	Triradylcglycerols	1043.89	NA	0.42265	1	NA
0.42_1043.8911m/z	1.26637	0.632459	0.774744	0.999875	1	1.76234	obesity-A:obesity-B	HMDB0046787	null	C67H120O6	M+Na	28.9	0	-6.46431	51.8007	TG(22:0/22:4(7Z,10Z,13Z,16Z)/20:1(11Z))	Lipids and lipid-like molecules	Glycerolipids	Triradylcglycerols	1043.89	NA	0.42265	1	NA
0.42_1043.8911m/z	1.26637	0.632459	0.774744	0.999875	1	1.76234	obesity-A:obesity-B	HMDB0046889	null	C67H120O6	M+Na	28.9	0	-6.46431	51.8007	TG(22:0/20:4(8Z,11Z,14Z,17Z)/22:1(13Z))	Lipids and lipid-like molecules	Glycerolipids	Triradylcglycerols	1043.89	NA	0.42265	1	NA
0.42_1043.8911m/z	1.26637	0.632459	0.774744	0.999875	1	1.76234	obesity-A:obesity-B	HMDB0047093	null	C67H120O6	M+Na	28.9	0	-6.46431	51.8007	TG(24:0/18:0/22:5(4Z,7Z,10Z,13Z,16Z))	Lipids and lipid-like molecules	Glycerolipids	Triradylcglycerols	1043.89	NA	0.42265	1	NA
0.42_1043.8911m/z	1.26637	0.632459	0.774744	0.999875	1	1.76234	obesity-A:obesity-B	HMDB0047098	null	C67H120O6	M+Na	28.9	0	-6.46431	51.8007	TG(24:0/18:0/22:5(7Z,10Z,13Z,16Z,19Z))	Lipids and lipid-like molecules	Glycerolipids	Triradylcglycerols	1043.89	NA	0.42265	1	NA
0.42_1043.8911m/z	1.26637	0.632459	0.774744	0.999875	1	1.76234	obesity-A:obesity-B	HMDB0047121	null	C67H120O6	M+Na	28.9	0	-6.46431	51.8007	TG(24:0/20:0/20:5(5Z,8Z,11Z,14Z,17Z))	Lipids and lipid-like molecules	Glycerolipids	Triradylcglycerols	1043.89	NA	0.42265	1	NA
0.42_1043.8911m/z	1.26637	0.632459	0.774744	0.999875	1	1.76234	obesity-A:obesity-B	HMDB0047236	null	C67H120O6	M+Na	28.9	0	-6.46431	51.8007	TG(24:0/18:1(11Z)/22:4(7Z,10Z,13Z,16Z))	Lipids and lipid-like molecules	Glycerolipids	Triradylcglycerols	1043.89	NA	0.42265	1	NA
0.42_1043.8911m/z	1.26637	0.632459	0.774744	0.999875	1	1.76234	obesity-A:obesity-B	HMDB0047260	null	C67H120O6	M+Na	28.9	0	-6.46431	51.8007	TG(24:0/18:1(9Z)/22:4(7Z,10Z,13Z,16Z))	Lipids and lipid-like molecules	Glycerolipids	Triradylcglycerols	1043.89	NA	0.42265	1	NA
0.42_1043.8911m/z	1.26637	0.632459	0.774744	0.999875	1	1.76234	obesity-A:obesity-B	HMDB0047282	null	C67H120O6	M+Na	28.9	0	-6.46431	51.8007	TG(24:0/20:1(11Z)/20:4(5Z,8Z,11Z,14Z))	Lipids and lipid-like molecules	Glycerolipids	Triradylcglycerols	1043.89	NA	0.42265	1	NA
0.42_1043.8911m/z	1.26637	0.632459	0.774744	0.999875	1	1.76234	obesity-A:obesity-B	HMDB0047288	null	C67H120O6	M+Na	28.9	0	-6.46431	51.8007	TG(24:0/20:1(11Z)/20:4(8Z,11Z,14Z,17Z))	Lipids and lipid-like molecules	Glycerolipids	Triradylcglycerols	1043.89	NA	0.42265	1	NA
0.42_1043.8911m/z	1.26637	0.632459	0.774744	0.999875	1	1.76234	obesity-A:obesity-B	HMDB0047304	null	C67H120O6	M+Na	28.9	0	-6.46431	51.8007	TG(24:0/20:3(5Z,8Z,11Z)/20:2n6)	Lipids and lipid-like molecules	Glycerolipids	Triradylcglycerols	1043.89	NA	0.42265	1	NA
0.42_1043.8911m/z	1.26637	0.632459	0.774744	0.999875	1	1.76234	obesity-A:obesity-B	HMDB0047335	null	C67H120O6	M+Na	28.9	0	-6.46431	51.8007	TG(24:0/22:1(13Z)/18:4(6Z,9Z,12Z,15Z))	Lipids and lipid-like molecules	Glycerolipids	Triradylcglycerols	1043.89	NA	0.42265	1	NA
0.42_1043.8911m/z	1.26637	0.632459	0.774744	0.999875	1	1.76234	obesity-A:obesity-B	HMDB0047403	null	C67H120O6	M+Na	28.9	0	-6.46431	51.8007	TG(24:0/18:3(6Z,9Z,12Z)/22:2(13Z,16Z))	Lipids and lipid-like molecules	Glycerolipids	Triradylcglycerols	1043.89	NA	0.42265	1	NA
0.42_1043.8911m/z	1.26637	0.632459	0.774744	0.999875	1	1.76234	obesity-A:obesity-B	HMDB0047419	null	C67H120O6	M+Na	28.9	0	-6.46431	51.8007	TG(24:0/20:2n6/20:3(5Z,8Z,11Z))	Lipids and lipid-like molecules	Glycerolipids	Triradylcglycerols	1043.89	NA	0.42265	1	NA
0.42_1043.8911m/z	1.26637	0.632459	0.774744	0.999875	1	1.76234	obesity-A:obesity-B	HMDB0047425	null	C67H120O6	M+Na	28.9	0	-6.46431	51.8007	TG(24:0/20:2n6/20:3n6)	Lipids and lipid-like molecules	Glycerolipids	Triradylcglycerols	1043.89	NA	0.42265	1	NA
0.42_1043.8911m/z	1.26637	0.632459	0.774744	0.999875	1	1.76234	obesity-A:obesity-B	HMDB0047448	null	C67H120O6	M+Na	28.9	0	-6.46431	51.8007	TG(24:0/20:3n6/20:2n6)	Lipids and lipid-like molecules	Glycerolipids	Triradylcglycerols	1043.89	NA	0.42265	1	NA
0.42_1043.8911m/z	1.26637	0.632459	0.774744	0.999875	1	1.76234	obesity-A:obesity-B	HMDB0047466	null	C67H120O6	M+Na	28.9	0	-6.46431	51.8007	TG(24:0/20:4(5Z,8Z,11Z,14Z)/20:1(11Z))	Lipids and lipid-like molecules	Glycerolipids	Triradylcglycerols	1043.89	NA	0.42265	1	NA
0.42_1043.8911m/z	1.26637	0.632459	0.774744	0.999875	1	1.76234	obesity-A:obesity-B	HMDB0047495	null	C67H120O6	M+Na	28.9	0	-6.46431	51.8007	TG(24:0/22:2(13Z,16Z)/18:3(6Z,9Z,12Z))	Lipids and lipid-like molecules	Glycerolipids	Triradylcglycerols	1043.89	NA	0.42265	1	NA
0.42_1043.8911m/z	1.26637	0.632459	0.774744	0.999875	1	1.76234	obesity-A:obesity-B	HMDB0047502	null	C67H120O6	M+Na	28.9	0	-6.46431	51.8007	TG(24:0/22:2(13Z,16Z)/18:3(9Z,12Z,15Z))	Lipids and lipid-like molecules	Glycerolipids	Triradylcglycerols	1043.89	NA	0.42265	1	NA
0.42_1043.8911m/z	1.26637	0.632459	0.774744	0.999875	1	1.76234	obesity-A:obesity-B	HMDB0047512	null	C67H120O6	M+Na	28.9	0	-6.46431	51.8007	TG(24:0/22:4(7Z,10Z,13Z,16Z)/18:1(11Z))	Lipids and lipid-like molecules	Glycerolipids	Triradylcglycerols	1043.89	NA	0.42265	1	NA
0.42_1043.8911m/z	1.26637	0.632459	0.774744	0.999875	1	1.76234	obesity-A:obesity-B	HMDB0047513	null	C67H120O6	M+Na	28.9	0	-6.46431	51.8007	TG(24:0/22:4(7Z,10Z,13Z,16Z)/18:1(9Z))	Lipids and lipid-like molecules	Glycerolipids	Triradylcglycerols	1043.89	NA	0.42265	1	NA
0.42_1043.8911m/z	1.26637	0.632459	0.774744	0.999875	1	1.76234	obesity-A:obesity-B	HMDB0047571	null	C67H120O6	M+Na	28.9	0	-6.46431	51.8007	TG(24:0/18:3(9Z,12Z,15Z)/22:2(13Z,16Z))	Lipids and lipid-like molecules	Glycerolipids	Triradylcglycerols	1043.89	NA	0.42265	1	NA
0.42_1043.8911m/z	1.26637	0.632459	0.774744	0.999875	1	1.76234	obesity-A:obesity-B	HMDB0047588	null	C67H120O6	M+Na	28.9	0	-6.46431	51.8007	TG(24:0/18:4(6Z,9Z,12Z,15Z)/22:1(13Z))	Lipids and lipid-like molecules	Glycerolipids	Triradylcglycerols	1043.89	NA	0.42265	1	NA
0.42_1043.8911m/z	1.26637	0.632459	0.774744	0.999875	1	1.76234	obesity-A:obesity-B	HMDB0047610	null	C67H120O6	M+Na	28.9	0	-6.46431	51.8007	TG(24:0/20:4(8Z,11Z,14Z,17Z)/20:1(11Z))	Lipids and lipid-like molecules	Glycerolipids	Triradylcglycerols	1043.89	NA	0.42265	1	NA
0.42_1043.8911m/z	1.26637	0.632459	0.774744	0.999875	1	1.76234	obesity-A:obesity-B	LMGL03012215	null	C67H120O6	M+Na	28.9	0	-6.46431	51.8007	TG(20:2(11Z,14Z)/22:0/22:3(10Z,13Z,16Z))[iso6]	Glycerolipids [GL]	Triradylglycerols [GL03]	Triacylglycerols [GL0301]	1043.89	NA	0.42265	1	NA
0.42_1043.8911m/z	1.26637	0.632459	0.774744	0.999875	1	1.76234	obesity-A:obesity-B	LMGL03012254	null	C67H120O6	M+Na	28.9	0	-6.46431	51.8007	TG(20:5(5Z,8Z,11Z,14Z,17Z)/22:0/22:0)[iso3]	Glycerolipids [GL]	Triradylglycerols [GL03]	Triacylglycerols [GL0301]	1043.89	NA	0.42265	1	NA
0.42_1043.8911m/z	1.26637	0.632459	0.774744	0.999875	1	1.76234	obesity-A:obesity-B	LMGL03012257	null	C67H120O6	M+Na	28.9	0	-6.46431	51.8007	TG(20:4(5Z,8Z,11Z,14Z)/22:0/22:1(13Z))[iso6]	Glycerolipids [GL]	Triradylglycerols [GL03]	Triacylglycerols [GL0301]	1043.89	NA	0.42265	1	NA
0.42_1043.8911m/z	1.26637	0.632459	0.774744	0.999875	1	1.76234	obesity-A:obesity-B	LMGL03012274	null	C67H120O6	M+Na	28.9	0	-6.46431	51.8007	TG(20:1(11Z)/22:0/22:4(7Z,10Z,13Z,16Z))[iso6]	Glycerolipids [GL]	Triradylglycerols [GL03]	Triacylglycerols [GL0301]	1043.89	NA	0.42265	1	NA
0.42_1043.8911m/z	1.26637	0.632459	0.774744	0.999875	1	1.76234	obesity-A:obesity-B	LMGL03012283	null	C67H120O6	M+Na	28.9	0	-6.46431	51.8007	TG(20:0/22:0/22:5(7Z,10Z,13Z,16Z,19Z))[iso6]	Glycerolipids [GL]	Triradylglycerols [GL03]	Triacylglycerols [GL0301]	1043.89	NA	0.42265	1	NA
0.42_1043.8911m/z	1.26637	0.632459	0.774744	0.999875	1	1.76234	obesity-A:obesity-B	LMGL03012309	null	C67H120O6	M+Na	28.9	0	-6.46431	51.8007	TG(20:3(8Z,11Z,14Z)/22:0/22:2(13Z,16Z))[iso6]	Glycerolipids [GL]	Triradylglycerols [GL03]	Triacylglycerols [GL0301]	1043.89	NA	0.42265	1	NA
0.42_1043.8911m/z	1.26637	0.632459	0.774744	0.999875	1	1.76234	obesity-A:obesity-B	LMGL03012456	null	C67H120O6	M+Na	28.9	0	-6.46431	51.8007	TG(21:0/21:0/22:5(7Z,10Z,13Z,16Z,19Z))[iso3]	Glycerolipids [GL]	Triradylglycerols [GL03]	Triacylglycerols [GL0301]	1043.89	NA	0.42265	1	NA
0.42_1043.8911m/z	1.26637	0.632459	0.774744	0.999875	1	1.76234	obesity-A:obesity-B	LMGL03016841	null	C67H120O6	M+Na	28.9	0	-6.46431	51.8007	TG(20:4(5Z,8Z,11Z,14Z)/22:0/22:1(11Z))[iso6]	Glycerolipids [GL]	Triradylglycerols [GL03]	Triacylglycerols [GL0301]	1043.89	NA	0.42265	1	NA
0.42_1177.1320m/z	0.94195	0.195537	0.10908	0.950387	0.99928	2.07255	obesity-A:control	HMDB0039628	null	C55H38O31	M+H-H2O	33.3	0	-3.73571	70.7698	Psidinin C	Phenylpropanoids and polyketides	Tannins	Complex tannins	1177.13	NA	0.42265	1	NA
0.42_1177.1320m/z	0.805945	0.266582	0.571836	0.923813	1	1.79305	obesity-B:control	HMDB0039628	null	C55H38O31	M+H-H2O	33.3	0	-3.73571	70.7698	Psidinin C	Phenylpropanoids and polyketides	Tannins	Complex tannins	1177.13	NA	0.42265	1	NA
0.42_1177.1320m/z	1.16875	0.982099	0.440431	0.999875	1	0.440617	obesity-A:obesity-B	HMDB0039628	null	C55H38O31	M+H-H2O	33.3	0	-3.73571	70.7698	Psidinin C	Phenylpropanoids and polyketides	Tannins	Complex tannins	1177.13	NA	0.42265	1	NA
0.42_1267.6397m/z	0.983237	0.976486	0.808676	0.999502	0.99928	0.377852	obesity-A:control	HMDB0039330	null	C60H98O28	M+H	28.1	7.95	6.276	39.4997	Bersimoside I	Lipids and lipid-like molecules	Prenol lipids	Terpene glycosides	1267.64	NA	0.42265	1	NA
0.42_1267.6397m/z	0.977177	0.803428	0.924017	0.999947	1	0.428356	obesity-B:control	HMDB0039330	null	C60H98O28	M+H	28.1	7.95	6.276	39.4997	Bersimoside I	Lipids and lipid-like molecules	Prenol lipids	Terpene glycosides	1267.64	NA	0.42265	1	NA
0.42_1267.6397m/z	1.0062	0.827302	0.93568	0.999875	1	0.266623	obesity-A:obesity-B	HMDB0039330	null	C60H98O28	M+H	28.1	7.95	6.276	39.4997	Bersimoside I	Lipids and lipid-like molecules	Prenol lipids	Terpene glycosides	1267.64	NA	0.42265	1	NA
0.43_1202.6920n	0.97031	0.989546	0.877553	0.999502	0.99928	0.0735429	obesity-A:control	LMGP15010085	null	C58H107O23P	M+NH4, M+Na	36.9	5.06	-1.68859	81.6337	PIM2(19:0/18:1(9Z))	Glycerophospholipids [GP]	Glycerophosphoinositolglycans [GP15]	Diacylglycerophosphoinositolglycans [GP1501]	1225.66	1202.69	0.4338	1	NA
0.43_1202.6920n	1.08405	0.812877	0.842967	0.999947	1	0.337183	obesity-B:control	LMGP15010085	null	C58H107O23P	M+NH4, M+Na	36.9	5.06	-1.68859	81.6337	PIM2(19:0/18:1(9Z))	Glycerophospholipids [GP]	Glycerophosphoinositolglycans [GP15]	Diacylglycerophosphoinositolglycans [GP1501]	1225.66	1202.69	0.4338	1	NA
0.43_1202.6920n	0.895082	0.829449	0.74123	0.999875	1	0.488894	obesity-A:obesity-B	LMGP15010085	null	C58H107O23P	M+NH4, M+Na	36.9	5.06	-1.68859	81.6337	PIM2(19:0/18:1(9Z))	Glycerophospholipids [GP]	Glycerophosphoinositolglycans [GP15]	Diacylglycerophosphoinositolglycans [GP1501]	1225.66	1202.69	0.4338	1	NA
0.43_1218.8253n	1.00252	0.782233	0.719149	0.999502	0.99928	0.277491	obesity-A:control	LMGL05010015	null	C69H118O17	M+H, M+NH4	33.2	0.732	-9.53785	75.6745	DGDG(18:2(9Z,12Z)/18:2(9Z,12Z)[15(R)OH-18:2(9Z,12Z])	Glycerolipids [GL]	Glycosyldiradylglycerols [GL05]	Glycosyldiacylglycerols [GL0501]	1237.02	1218.83	0.4338	1	NA
0.43_1218.8253n	1.15951	0.280951	0.286055	0.93359	0.956501	0.945367	obesity-B:control	LMGL05010015	null	C69H118O17	M+H, M+NH4	33.2	0.732	-9.53785	75.6745	DGDG(18:2(9Z,12Z)/18:2(9Z,12Z)[15(R)OH-18:2(9Z,12Z])	Glycerolipids [GL]	Glycosyldiradylglycerols [GL05]	Glycosyldiacylglycerols [GL0501]	1237.02	1218.83	0.4338	1	NA
0.43_1218.8253n	0.864609	0.229491	0.335396	0.999875	1	1.46319	obesity-A:obesity-B	LMGL05010015	null	C69H118O17	M+H, M+NH4	33.2	0.732	-9.53785	75.6745	DGDG(18:2(9Z,12Z)/18:2(9Z,12Z)[15(R)OH-18:2(9Z,12Z])	Glycerolipids [GL]	Glycosyldiradylglycerols [GL05]	Glycosyldiacylglycerols [GL0501]	1237.02	1218.83	0.4338	1	NA
0.43_1252.5839n	0.986566	0.717852	0.93568	0.998289	0.99928	0.384314	obesity-A:control	HMDB0037931	null	C62H92O26	M+H, M+Na	32.2	1.59	-2.99141	63.008	Tragopogonsaponin O	Lipids and lipid-like molecules	Prenol lipids	Terpene glycosides	1253.59	1252.58	0.4338	1	NA
0.43_1252.5839n	1.01074	0.939119	0.982441	0.999947	1	0.0904518	obesity-B:control	HMDB0037931	null	C62H92O26	M+H, M+Na	32.2	1.59	-2.99141	63.008	Tragopogonsaponin O	Lipids and lipid-like molecules	Prenol lipids	Terpene glycosides	1253.59	1252.58	0.4338	1	NA
0.43_1252.5839n	0.976082	0.670582	0.900743	0.999875	1	0.54371	obesity-A:obesity-B	HMDB0037931	null	C62H92O26	M+H, M+Na	32.2	1.59	-2.99141	63.008	Tragopogonsaponin O	Lipids and lipid-like molecules	Prenol lipids	Terpene glycosides	1253.59	1252.58	0.4338	1	NA
0.43_1294.3332m/z	0.45921	0.741058	0.675688	0.999502	0.99928	0.714014	obesity-A:control	LMPK12010404	null	C59H67O30+	M+K	33.6	2.26	-1.34685	67.256	Malvidin 3-O-(6-O-(4-O-(4-O-(6-O-E-p-coumaroyl-beta-D-glucopyranosyl)-E-p-coumaroyl)-alpha-rhamnosyl)-beta-D-glucopyranoside)-5-O-beta-D-glucopyranoside	Polyketides [PK]	Flavonoids [PK12]	Anthocyanidins [PK1201]	1294.33	NA	0.4338	1	NA
0.43_1294.3332m/z	1.14382	0.854538	0.854466	0.999947	1	0.709754	obesity-B:control	LMPK12010404	null	C59H67O30+	M+K	33.6	2.26	-1.34685	67.256	Malvidin 3-O-(6-O-(4-O-(4-O-(6-O-E-p-coumaroyl-beta-D-glucopyranosyl)-E-p-coumaroyl)-alpha-rhamnosyl)-beta-D-glucopyranoside)-5-O-beta-D-glucopyranoside	Polyketides [PK]	Flavonoids [PK12]	Anthocyanidins [PK1201]	1294.33	NA	0.4338	1	NA
0.43_1294.3332m/z	0.401469	0.87836	0.797323	0.999875	1	1.10133	obesity-A:obesity-B	LMPK12010404	null	C59H67O30+	M+K	33.6	2.26	-1.34685	67.256	Malvidin 3-O-(6-O-(4-O-(4-O-(6-O-E-p-coumaroyl-beta-D-glucopyranosyl)-E-p-coumaroyl)-alpha-rhamnosyl)-beta-D-glucopyranoside)-5-O-beta-D-glucopyranoside	Polyketides [PK]	Flavonoids [PK12]	Anthocyanidins [PK1201]	1294.33	NA	0.4338	1	NA
0.43_914.1864m/z	1.39449	0.654004	0.622838	0.991844	0.99928	0.80581	obesity-A:control	HMDB0002992	null	C29H48N7O17P3S	M+Na	36.2	0	-7.70331	89.4892	S-2-Octenoyl CoA	Lipids and lipid-like molecules	Fatty Acyls	Fatty acyl thioesters	914.186	NA	0.4338	1	NA
0.43_914.1864m/z	1.39449	0.654004	0.622838	0.991844	0.99928	0.80581	obesity-A:control	HMDB0003949	null	C29H48N7O17P3S	M+Na	36.2	0	-7.70331	89.4892	(2E)-Octenoyl-CoA	Lipids and lipid-like molecules	Fatty Acyls	Fatty acyl thioesters	914.186	NA	0.4338	1	NA
0.43_914.1864m/z	1.16966	0.968413	0.854466	0.999947	1	0.234362	obesity-B:control	HMDB0002992	null	C29H48N7O17P3S	M+Na	36.2	0	-7.70331	89.4892	S-2-Octenoyl CoA	Lipids and lipid-like molecules	Fatty Acyls	Fatty acyl thioesters	914.186	NA	0.4338	1	NA
0.43_914.1864m/z	1.16966	0.968413	0.854466	0.999947	1	0.234362	obesity-B:control	HMDB0003949	null	C29H48N7O17P3S	M+Na	36.2	0	-7.70331	89.4892	(2E)-Octenoyl-CoA	Lipids and lipid-like molecules	Fatty Acyls	Fatty acyl thioesters	914.186	NA	0.4338	1	NA
0.43_914.1864m/z	1.19223	0.653135	0.947356	0.999875	1	0.892518	obesity-A:obesity-B	HMDB0002992	null	C29H48N7O17P3S	M+Na	36.2	0	-7.70331	89.4892	S-2-Octenoyl CoA	Lipids and lipid-like molecules	Fatty Acyls	Fatty acyl thioesters	914.186	NA	0.4338	1	NA
0.43_914.1864m/z	1.19223	0.653135	0.947356	0.999875	1	0.892518	obesity-A:obesity-B	HMDB0003949	null	C29H48N7O17P3S	M+Na	36.2	0	-7.70331	89.4892	(2E)-Octenoyl-CoA	Lipids and lipid-like molecules	Fatty Acyls	Fatty acyl thioesters	914.186	NA	0.4338	1	NA
0.43_948.1023m/z	1.14785	0.246982	0.130367	0.950387	0.99928	2.36687	obesity-A:control	HMDB0060378	C02232	C27H42N7O20P3S	M+K	32.9	0	-2.98797	68.0529	3-Oxoadipyl-CoA	Lipids and lipid-like molecules	Fatty Acyls	Fatty acyl thioesters	948.102	NA	0.4338	1	map00360 Phenylalanine metabolism; map00362 Benzoate degradation; map00930 Caprolactam degradation; map01100 Metabolic pathways; map01120 Microbial metabolism in diverse environments
0.43_948.1023m/z	1.18304	0.104416	0.423161	0.699455	1	2.73471	obesity-B:control	HMDB0060378	C02232	C27H42N7O20P3S	M+K	32.9	0	-2.98797	68.0529	3-Oxoadipyl-CoA	Lipids and lipid-like molecules	Fatty Acyls	Fatty acyl thioesters	948.102	NA	0.4338	1	map00360 Phenylalanine metabolism; map00362 Benzoate degradation; map00930 Caprolactam degradation; map01100 Metabolic pathways; map01120 Microbial metabolism in diverse environments
0.43_948.1023m/z	0.970257	0.449598	0.532498	0.999875	1	0.851944	obesity-A:obesity-B	HMDB0060378	C02232	C27H42N7O20P3S	M+K	32.9	0	-2.98797	68.0529	3-Oxoadipyl-CoA	Lipids and lipid-like molecules	Fatty Acyls	Fatty acyl thioesters	948.102	NA	0.4338	1	map00360 Phenylalanine metabolism; map00362 Benzoate degradation; map00930 Caprolactam degradation; map01100 Metabolic pathways; map01120 Microbial metabolism in diverse environments
0.44_1134.5789m/z	0.962412	0.767296	0.970739	0.999502	0.99928	1.63775	obesity-A:control	HMDB0040859	null	C54H84O24	M+NH4	33.7	2.14	8.79203	76.295	28-Glucosyloleanolic acid 3-[rhamnosyl-(1->2)-galactosyl-(1->3)-glucuronide]	Lipids and lipid-like molecules	Prenol lipids	Terpene glycosides	1134.58	NA	0.444883	1	NA
0.44_1134.5789m/z	1.18733	0.592404	0.675688	0.999947	1	1.18114	obesity-B:control	HMDB0040859	null	C54H84O24	M+NH4	33.7	2.14	8.79203	76.295	28-Glucosyloleanolic acid 3-[rhamnosyl-(1->2)-galactosyl-(1->3)-glucuronide]	Lipids and lipid-like molecules	Prenol lipids	Terpene glycosides	1134.58	NA	0.444883	1	NA
0.44_1134.5789m/z	0.810566	0.801655	0.994147	0.999875	1	1.1886	obesity-A:obesity-B	HMDB0040859	null	C54H84O24	M+NH4	33.7	2.14	8.79203	76.295	28-Glucosyloleanolic acid 3-[rhamnosyl-(1->2)-galactosyl-(1->3)-glucuronide]	Lipids and lipid-like molecules	Prenol lipids	Terpene glycosides	1134.58	NA	0.444883	1	NA
0.44_1253.7782m/z	0.794597	0.219864	0.414675	0.950387	0.99928	2.02267	obesity-A:control	HMDB0004901	null	C62H112N2O23	M+H	32.9	16.2	4.23024	53.1609	Ganglioside GA1 (d18:1/9Z-18:1)	Lipids and lipid-like molecules	Sphingolipids	Glycosphingolipids	1253.78	NA	0.444883	1	NA
0.44_1253.7782m/z	0.794597	0.219864	0.414675	0.950387	0.99928	2.02267	obesity-A:control	HMDB0004959	null	C62H112N2O23	M+H	32.9	16.2	4.23024	53.1609	Tetrahexosylceramide (d18:1/9Z-18:1)	Lipids and lipid-like molecules	Sphingolipids	Glycosphingolipids	1253.78	NA	0.444883	1	NA
0.44_1253.7782m/z	1.06142	0.752413	0.994147	0.999947	1	0.565079	obesity-B:control	HMDB0004901	null	C62H112N2O23	M+H	32.9	16.2	4.23024	53.1609	Ganglioside GA1 (d18:1/9Z-18:1)	Lipids and lipid-like molecules	Sphingolipids	Glycosphingolipids	1253.78	NA	0.444883	1	NA
0.44_1253.7782m/z	1.06142	0.752413	0.994147	0.999947	1	0.565079	obesity-B:control	HMDB0004959	null	C62H112N2O23	M+H	32.9	16.2	4.23024	53.1609	Tetrahexosylceramide (d18:1/9Z-18:1)	Lipids and lipid-like molecules	Sphingolipids	Glycosphingolipids	1253.78	NA	0.444883	1	NA
0.44_1253.7782m/z	0.748615	0.406728	0.381736	0.999875	1	1.55425	obesity-A:obesity-B	HMDB0004901	null	C62H112N2O23	M+H	32.9	16.2	4.23024	53.1609	Ganglioside GA1 (d18:1/9Z-18:1)	Lipids and lipid-like molecules	Sphingolipids	Glycosphingolipids	1253.78	NA	0.444883	1	NA
0.44_1253.7782m/z	0.748615	0.406728	0.381736	0.999875	1	1.55425	obesity-A:obesity-B	HMDB0004959	null	C62H112N2O23	M+H	32.9	16.2	4.23024	53.1609	Tetrahexosylceramide (d18:1/9Z-18:1)	Lipids and lipid-like molecules	Sphingolipids	Glycosphingolipids	1253.78	NA	0.444883	1	NA
0.44_870.2520m/z	0.647439	0.961823	0.900743	0.999502	0.99928	0.739527	obesity-A:control	LMPK12010064	null	C42H47O21+	M+H-H2O	34	0	-6.45433	77.4473	Pelargonidin 3-(4'''-p-coumarylrutinoside)-5-glucoside	Polyketides [PK]	Flavonoids [PK12]	Anthocyanidins [PK1201]	870.252	NA	0.444883	1	NA
0.44_870.2520m/z	0.676455	0.70989	0.842967	0.999947	1	0.926681	obesity-B:control	LMPK12010064	null	C42H47O21+	M+H-H2O	34	0	-6.45433	77.4473	Pelargonidin 3-(4'''-p-coumarylrutinoside)-5-glucoside	Polyketides [PK]	Flavonoids [PK12]	Anthocyanidins [PK1201]	870.252	NA	0.444883	1	NA
0.44_870.2520m/z	0.957106	0.738314	0.622838	0.999875	1	1.29772	obesity-A:obesity-B	LMPK12010064	null	C42H47O21+	M+H-H2O	34	0	-6.45433	77.4473	Pelargonidin 3-(4'''-p-coumarylrutinoside)-5-glucoside	Polyketides [PK]	Flavonoids [PK12]	Anthocyanidins [PK1201]	870.252	NA	0.444883	1	NA
0.46_1371.6923m/z	1.44918	0.47494	0.431747	0.964173	0.99928	1.1557	obesity-A:control	LMGP15010126	null	C63H113O28P	M+Na	34.1	7.87	-9.27059	72.785	PIM3(18:2(9Z,12Z)/18:0)	Glycerophospholipids [GP]	Glycerophosphoinositolglycans [GP15]	Diacylglycerophosphoinositolglycans [GP1501]	1371.69	NA	0.456233	1	NA
0.46_1371.6923m/z	1.02997	0.841934	0.643768	0.999947	1	0.27648	obesity-B:control	LMGP15010126	null	C63H113O28P	M+Na	34.1	7.87	-9.27059	72.785	PIM3(18:2(9Z,12Z)/18:0)	Glycerophospholipids [GP]	Glycerophosphoinositolglycans [GP15]	Diacylglycerophosphoinositolglycans [GP1501]	1371.69	NA	0.456233	1	NA
0.46_1371.6923m/z	1.40701	0.601073	0.602204	0.999875	1	0.848123	obesity-A:obesity-B	LMGP15010126	null	C63H113O28P	M+Na	34.1	7.87	-9.27059	72.785	PIM3(18:2(9Z,12Z)/18:0)	Glycerophospholipids [GP]	Glycerophosphoinositolglycans [GP15]	Diacylglycerophosphoinositolglycans [GP1501]	1371.69	NA	0.456233	1	NA
0.46_1413.7094m/z	1.22073	0.641191	0.842967	0.988958	0.99928	1.5274	obesity-A:control	LMGP15010146	null	C63H115O33P	M+H-H2O	33.5	4.01	4.81624	68.8591	PIM4(16:0/14:0)	Glycerophospholipids [GP]	Glycerophosphoinositolglycans [GP15]	Diacylglycerophosphoinositolglycans [GP1501]	1413.71	NA	0.456233	1	NA
0.46_1413.7094m/z	1.4629	0.0781793	0.172695	0.614864	0.862006	2.87798	obesity-B:control	LMGP15010146	null	C63H115O33P	M+H-H2O	33.5	4.01	4.81624	68.8591	PIM4(16:0/14:0)	Glycerophospholipids [GP]	Glycerophosphoinositolglycans [GP15]	Diacylglycerophosphoinositolglycans [GP1501]	1413.71	NA	0.456233	1	NA
0.46_1413.7094m/z	0.834461	0.216804	0.241798	0.999875	1	2.63311	obesity-A:obesity-B	LMGP15010146	null	C63H115O33P	M+H-H2O	33.5	4.01	4.81624	68.8591	PIM4(16:0/14:0)	Glycerophospholipids [GP]	Glycerophosphoinositolglycans [GP15]	Diacylglycerophosphoinositolglycans [GP1501]	1413.71	NA	0.456233	1	NA
0.47_1302.5588m/z	0.380707	0.868432	0.8315	0.999502	0.99928	0.589403	obesity-A:control	HMDB0012184	null	C58H85CoN16O14P+	M+H-H2O	30.6	2.71	9.09455	60.1775	Adenosyl cobinamide phosphate	Organic compounds	Organoheterocyclic compounds	Tetrapyrroles and derivatives	1302.56	NA	0.467333	1	NA
0.47_1302.5588m/z	0.655944	0.649326	0.697296	0.999947	1	1.69881	obesity-B:control	HMDB0012184	null	C58H85CoN16O14P+	M+H-H2O	30.6	2.71	9.09455	60.1775	Adenosyl cobinamide phosphate	Organic compounds	Organoheterocyclic compounds	Tetrapyrroles and derivatives	1302.56	NA	0.467333	1	NA
0.47_1302.5588m/z	0.580396	0.507683	0.494558	0.999875	1	1.62826	obesity-A:obesity-B	HMDB0012184	null	C58H85CoN16O14P+	M+H-H2O	30.6	2.71	9.09455	60.1775	Adenosyl cobinamide phosphate	Organic compounds	Organoheterocyclic compounds	Tetrapyrroles and derivatives	1302.56	NA	0.467333	1	NA
0.48_999.8053m/z	0.422276	0.286665	0.279422	0.950387	0.99928	2.4053	obesity-A:control	LMGP02010358	null	C57H108NO9P	M+NH4	32.4	0	-4.73445	67.6083	NAPE(18:1(9Z)/16:1(9Z)/18:0)	Glycerophospholipids [GP]	Glycerophosphoethanolamines [GP02]	Diacylglycerophosphoethanolamines [GP0201]	999.805	NA	0.478583	1	NA
0.48_999.8053m/z	0.77987	0.331929	0.414675	0.953818	1	3.16535	obesity-B:control	LMGP02010358	null	C57H108NO9P	M+NH4	32.4	0	-4.73445	67.6083	NAPE(18:1(9Z)/16:1(9Z)/18:0)	Glycerophospholipids [GP]	Glycerophosphoethanolamines [GP02]	Diacylglycerophosphoethanolamines [GP0201]	999.805	NA	0.478583	1	NA
0.48_999.8053m/z	0.54147	0.903691	0.93568	0.999875	1	0.877774	obesity-A:obesity-B	LMGP02010358	null	C57H108NO9P	M+NH4	32.4	0	-4.73445	67.6083	NAPE(18:1(9Z)/16:1(9Z)/18:0)	Glycerophospholipids [GP]	Glycerophosphoethanolamines [GP02]	Diacylglycerophosphoethanolamines [GP0201]	999.805	NA	0.478583	1	NA
0.49_612.1036m/z	0.859077	0.241233	0.513348	0.950387	0.99928	1.0753	obesity-A:control	HMDB0004220	null	C20H28N7O9PS	M+K	34.5	0	-0.335709	72.8002	Biotinyl-5'-AMP	Nucleosides, nucleotides, and analogues	Purine nucleotides	Purine ribonucleotides	612.104	NA	0.489433	1	NA
0.49_612.1036m/z	1.09703	0.514615	0.947356	0.999947	1	1.3794	obesity-B:control	HMDB0004220	null	C20H28N7O9PS	M+K	34.5	0	-0.335709	72.8002	Biotinyl-5'-AMP	Nucleosides, nucleotides, and analogues	Purine nucleotides	Purine ribonucleotides	612.104	NA	0.489433	1	NA
0.49_612.1036m/z	0.783094	0.952498	0.4853	0.999875	1	0.166211	obesity-A:obesity-B	HMDB0004220	null	C20H28N7O9PS	M+K	34.5	0	-0.335709	72.8002	Biotinyl-5'-AMP	Nucleosides, nucleotides, and analogues	Purine nucleotides	Purine ribonucleotides	612.104	NA	0.489433	1	NA
0.49_832.1218m/z	1.00075	0.909531	0.877553	0.999502	0.99928	0.150745	obesity-A:control	LMFA07050281	C00024	C23H38N7O17P3S	M+Na	31.9	0	8.45984	69.0793	Acetyl-CoA	Fatty Acyls [FA]	Fatty esters [FA07]	Fatty acyl CoAs [FA0705]	832.122	NA	0.489433	1	map00010 Glycolysis / Gluconeogenesis; map00020 Citrate cycle (TCA cycle); map00061 Fatty acid biosynthesis; map00062 Fatty acid elongation; map00071 Fatty acid degradation; map00072 Synthesis and degradation of ketone bodies; map00254 Aflatoxin biosynthesis; map00280 Valine, leucine and isoleucine degradation; map00290 Valine, leucine and isoleucine biosynthesis; map00300 Lysine biosynthesis; ma…
0.49_832.1218m/z	1.13009	0.705535	0.697296	0.999947	1	0.431862	obesity-B:control	LMFA07050281	C00024	C23H38N7O17P3S	M+Na	31.9	0	8.45984	69.0793	Acetyl-CoA	Fatty Acyls [FA]	Fatty esters [FA07]	Fatty acyl CoAs [FA0705]	832.122	NA	0.489433	1	map00010 Glycolysis / Gluconeogenesis; map00020 Citrate cycle (TCA cycle); map00061 Fatty acid biosynthesis; map00062 Fatty acid elongation; map00071 Fatty acid degradation; map00072 Synthesis and degradation of ketone bodies; map00254 Aflatoxin biosynthesis; map00280 Valine, leucine and isoleucine degradation; map00290 Valine, leucine and isoleucine biosynthesis; map00300 Lysine biosynthesis; ma…
0.49_832.1218m/z	0.885552	0.787101	0.842967	0.999875	1	0.413442	obesity-A:obesity-B	LMFA07050281	C00024	C23H38N7O17P3S	M+Na	31.9	0	8.45984	69.0793	Acetyl-CoA	Fatty Acyls [FA]	Fatty esters [FA07]	Fatty acyl CoAs [FA0705]	832.122	NA	0.489433	1	map00010 Glycolysis / Gluconeogenesis; map00020 Citrate cycle (TCA cycle); map00061 Fatty acid biosynthesis; map00062 Fatty acid elongation; map00071 Fatty acid degradation; map00072 Synthesis and degradation of ketone bodies; map00254 Aflatoxin biosynthesis; map00280 Valine, leucine and isoleucine degradation; map00290 Valine, leucine and isoleucine biosynthesis; map00300 Lysine biosynthesis; ma…
0.49_857.7304n	1.0223	0.830318	0.774744	0.999502	0.99928	0.498803	obesity-A:control	HMDB0011263	null	C50H100NO7P	M+H-H2O, M+H	29.7	0	7.75484	57.1265	PC(P-18:0/24:0)	Lipids and lipid-like molecules	Glycerophospholipids	Glycerophosphocholines	840.727	857.73	0.489433	1	NA
0.49_857.7304n	1.0223	0.830318	0.774744	0.999502	0.99928	0.498803	obesity-A:control	HMDB0013434	null	C50H100NO7P	M+H-H2O, M+H	29.7	0	7.75484	57.1265	PC(o-18:1(9Z)/24:0)	Lipids and lipid-like molecules	Glycerophospholipids	Glycerophosphocholines	840.727	857.73	0.489433	1	NA
0.49_857.7304n	1.06662	0.369865	0.522879	0.980726	1	1.03316	obesity-B:control	HMDB0011263	null	C50H100NO7P	M+H-H2O, M+H	29.7	0	7.75484	57.1265	PC(P-18:0/24:0)	Lipids and lipid-like molecules	Glycerophospholipids	Glycerophosphocholines	840.727	857.73	0.489433	1	NA
0.49_857.7304n	1.06662	0.369865	0.522879	0.980726	1	1.03316	obesity-B:control	HMDB0013434	null	C50H100NO7P	M+H-H2O, M+H	29.7	0	7.75484	57.1265	PC(o-18:1(9Z)/24:0)	Lipids and lipid-like molecules	Glycerophospholipids	Glycerophosphocholines	840.727	857.73	0.489433	1	NA
0.49_857.7304n	0.95845	0.417237	0.522879	0.999875	1	0.98469	obesity-A:obesity-B	HMDB0011263	null	C50H100NO7P	M+H-H2O, M+H	29.7	0	7.75484	57.1265	PC(P-18:0/24:0)	Lipids and lipid-like molecules	Glycerophospholipids	Glycerophosphocholines	840.727	857.73	0.489433	1	NA
0.49_857.7304n	0.95845	0.417237	0.522879	0.999875	1	0.98469	obesity-A:obesity-B	HMDB0013434	null	C50H100NO7P	M+H-H2O, M+H	29.7	0	7.75484	57.1265	PC(o-18:1(9Z)/24:0)	Lipids and lipid-like molecules	Glycerophospholipids	Glycerophosphocholines	840.727	857.73	0.489433	1	NA
0.49_911.3701m/z	0.793286	0.929715	1	0.999502	1	0.463577	obesity-A:control	LMST01120019	C08882	C42H64O19	M+K	31.3	0	3.11808	60.3328	thevetin A	Sterol Lipids [ST]	Sterols [ST01]	Cardanolides and derivatives [ST0112]	911.37	NA	0.489433	1	NULL
0.49_911.3701m/z	1.11765	0.955593	0.842967	0.999947	1	0.411593	obesity-B:control	LMST01120019	C08882	C42H64O19	M+K	31.3	0	3.11808	60.3328	thevetin A	Sterol Lipids [ST]	Sterols [ST01]	Cardanolides and derivatives [ST0112]	911.37	NA	0.489433	1	NULL
0.49_911.3701m/z	0.709778	0.884722	0.970739	0.999875	1	1.02116	obesity-A:obesity-B	LMST01120019	C08882	C42H64O19	M+K	31.3	0	3.11808	60.3328	thevetin A	Sterol Lipids [ST]	Sterols [ST01]	Cardanolides and derivatives [ST0112]	911.37	NA	0.489433	1	NULL
0.50_1012.3762n	0.926067	0.544264	0.522879	0.971743	0.99928	0.676955	obesity-A:control	HMDB0040913	null	C60H56N2O13	M+H, M+Na	29.8	0	-2.04432	51.4712	Gossypurpurin	Lipids and lipid-like molecules	Prenol lipids	Sesquiterpenoids	1035.4	1012.38	0.5002	1	NA
0.50_1012.3762n	1.07216	0.445678	0.522879	0.999947	1	0.64887	obesity-B:control	HMDB0040913	null	C60H56N2O13	M+H, M+Na	29.8	0	-2.04432	51.4712	Gossypurpurin	Lipids and lipid-like molecules	Prenol lipids	Sesquiterpenoids	1035.4	1012.38	0.5002	1	NA
0.50_1012.3762n	0.863737	0.159203	0.177428	0.999875	1	1.29642	obesity-A:obesity-B	HMDB0040913	null	C60H56N2O13	M+H, M+Na	29.8	0	-2.04432	51.4712	Gossypurpurin	Lipids and lipid-like molecules	Prenol lipids	Sesquiterpenoids	1035.4	1012.38	0.5002	1	NA
0.50_796.7009m/z	0.993614	0.856015	0.877553	0.999502	0.99928	0.355416	obesity-A:control	LMSP0501AA23	null	C48H95NO8	M+H-H2O	31.2	0	-1.98725	58.2722	GlcCer(d18:0/24:0)	Sphingolipids [SP]	Neutral glycosphingolipids [SP05]	Simple Glc series [SP0501]	796.701	NA	0.5002	1	NA
0.50_796.7009m/z	0.993614	0.856015	0.877553	0.999502	0.99928	0.355416	obesity-A:control	LMSP0501AC14	null	C48H95NO8	M+H-H2O	31.2	0	-1.98725	58.2722	GalCer(d18:0/24:0)	Sphingolipids [SP]	Neutral glycosphingolipids [SP05]	Simple Glc series [SP0501]	796.701	NA	0.5002	1	NA
0.50_796.7009m/z	1.03061	0.749362	0.730162	0.999947	1	1.12895	obesity-B:control	LMSP0501AA23	null	C48H95NO8	M+H-H2O	31.2	0	-1.98725	58.2722	GlcCer(d18:0/24:0)	Sphingolipids [SP]	Neutral glycosphingolipids [SP05]	Simple Glc series [SP0501]	796.701	NA	0.5002	1	NA
0.50_796.7009m/z	1.03061	0.749362	0.730162	0.999947	1	1.12895	obesity-B:control	LMSP0501AC14	null	C48H95NO8	M+H-H2O	31.2	0	-1.98725	58.2722	GalCer(d18:0/24:0)	Sphingolipids [SP]	Neutral glycosphingolipids [SP05]	Simple Glc series [SP0501]	796.701	NA	0.5002	1	NA
0.50_796.7009m/z	0.964102	0.878893	0.877553	0.999875	1	0.235984	obesity-A:obesity-B	LMSP0501AA23	null	C48H95NO8	M+H-H2O	31.2	0	-1.98725	58.2722	GlcCer(d18:0/24:0)	Sphingolipids [SP]	Neutral glycosphingolipids [SP05]	Simple Glc series [SP0501]	796.701	NA	0.5002	1	NA
0.50_796.7009m/z	0.964102	0.878893	0.877553	0.999875	1	0.235984	obesity-A:obesity-B	LMSP0501AC14	null	C48H95NO8	M+H-H2O	31.2	0	-1.98725	58.2722	GalCer(d18:0/24:0)	Sphingolipids [SP]	Neutral glycosphingolipids [SP05]	Simple Glc series [SP0501]	796.701	NA	0.5002	1	NA
0.50_880.7937n	0.956947	0.44283	0.763523	0.964173	0.99928	0.829425	obesity-A:control	HMDB0054924	null	C58H104O5	M+H, M+Na	29.1	0	6.10053	52.31	TG(22:5(4Z,7Z,10Z,13Z,16Z)/15:0/o-18:0)	Lipids and lipid-like molecules	Glycerolipids	Triradylcglycerols	881.801	880.794	0.5002	1	NA
0.50_880.7937n	0.956947	0.44283	0.763523	0.964173	0.99928	0.829425	obesity-A:control	HMDB0055809	null	C58H104O5	M+H, M+Na	29.1	0	6.10053	52.31	TG(22:5(7Z,10Z,13Z,16Z,19Z)/15:0/o-18:0)	Lipids and lipid-like molecules	Glycerolipids	Triradylcglycerols	881.801	880.794	0.5002	1	NA
0.50_880.7937n	1.02852	0.92121	0.398003	0.999947	1	0.159285	obesity-B:control	HMDB0054924	null	C58H104O5	M+H, M+Na	29.1	0	6.10053	52.31	TG(22:5(4Z,7Z,10Z,13Z,16Z)/15:0/o-18:0)	Lipids and lipid-like molecules	Glycerolipids	Triradylcglycerols	881.801	880.794	0.5002	1	NA
0.50_880.7937n	1.02852	0.92121	0.398003	0.999947	1	0.159285	obesity-B:control	HMDB0055809	null	C58H104O5	M+H, M+Na	29.1	0	6.10053	52.31	TG(22:5(7Z,10Z,13Z,16Z,19Z)/15:0/o-18:0)	Lipids and lipid-like molecules	Glycerolipids	Triradylcglycerols	881.801	880.794	0.5002	1	NA
0.50_880.7937n	0.93041	0.43633	0.292791	0.999875	1	0.928783	obesity-A:obesity-B	HMDB0054924	null	C58H104O5	M+H, M+Na	29.1	0	6.10053	52.31	TG(22:5(4Z,7Z,10Z,13Z,16Z)/15:0/o-18:0)	Lipids and lipid-like molecules	Glycerolipids	Triradylcglycerols	881.801	880.794	0.5002	1	NA
0.50_880.7937n	0.93041	0.43633	0.292791	0.999875	1	0.928783	obesity-A:obesity-B	HMDB0055809	null	C58H104O5	M+H, M+Na	29.1	0	6.10053	52.31	TG(22:5(7Z,10Z,13Z,16Z,19Z)/15:0/o-18:0)	Lipids and lipid-like molecules	Glycerolipids	Triradylcglycerols	881.801	880.794	0.5002	1	NA
0.52_1088.6764n	0.923212	0.573824	0.774744	0.977731	0.99928	0.800407	obesity-A:control	LMPR03030010	null	C61H102O12P2	M+H-H2O, M+K	34.6	15.8	-7.56821	65.5495	alpha-D-galactosyl undecaprenyl diphosphate	Prenol Lipids [PR]	Polyprenols [PR03]	Bactoprenol diphosphates [PR0303]	1127.71	1088.68	0.5211	1	NA
0.52_1088.6764n	1.00011	0.649364	0.571836	0.999947	1	0.513477	obesity-B:control	LMPR03030010	null	C61H102O12P2	M+H-H2O, M+K	34.6	15.8	-7.56821	65.5495	alpha-D-galactosyl undecaprenyl diphosphate	Prenol Lipids [PR]	Polyprenols [PR03]	Bactoprenol diphosphates [PR0303]	1127.71	1088.68	0.5211	1	NA
0.52_1088.6764n	0.923111	0.925252	0.877553	0.999875	1	0.307149	obesity-A:obesity-B	LMPR03030010	null	C61H102O12P2	M+H-H2O, M+K	34.6	15.8	-7.56821	65.5495	alpha-D-galactosyl undecaprenyl diphosphate	Prenol Lipids [PR]	Polyprenols [PR03]	Bactoprenol diphosphates [PR0303]	1127.71	1088.68	0.5211	1	NA
0.52_947.2667m/z	0.95304	0.506586	0.697296	0.964795	0.99928	0.963299	obesity-A:control	LMPK12112360	null	C40H52O27	M+H-H2O	32.1	0	0.420243	61.0687	Isorhamnetin 3-gentiotrioside-7-glucoside	Polyketides [PK]	Flavonoids [PK12]	Flavones and Flavonols [PK1211]	947.267	NA	0.5211	1	NA
0.52_947.2667m/z	1.05839	0.731776	0.65434	0.999947	1	0.629526	obesity-B:control	LMPK12112360	null	C40H52O27	M+H-H2O	32.1	0	0.420243	61.0687	Isorhamnetin 3-gentiotrioside-7-glucoside	Polyketides [PK]	Flavonoids [PK12]	Flavones and Flavonols [PK1211]	947.267	NA	0.5211	1	NA
0.52_947.2667m/z	0.900465	0.329195	0.423161	0.999875	1	1.18824	obesity-A:obesity-B	LMPK12112360	null	C40H52O27	M+H-H2O	32.1	0	0.420243	61.0687	Isorhamnetin 3-gentiotrioside-7-glucoside	Polyketides [PK]	Flavonoids [PK12]	Flavones and Flavonols [PK1211]	947.267	NA	0.5211	1	NA
0.53_1069.3519m/z	1.81547	0.0489587	0.126614	0.857417	0.99928	3.4352	obesity-A:control	HMDB0013187	null	C37H64N7O20P3S	M+NH4	36.2	9.21	3.94496	76.5003	3-Hydroxyhexdecanedioyl-CoA	Lipids and lipid-like molecules	Fatty Acyls	Fatty acyl thioesters	1069.35	NA	0.530333	1	NA
0.53_1069.3519m/z	1.81547	0.0489587	0.126614	0.857417	0.99928	3.4352	obesity-A:control	LMFA07050217	null	C37H64N7O20P3S	M+NH4	36.2	9.21	3.94496	76.5003	3-Hydroxyhexdecanedioyl-CoA	Fatty Acyls [FA]	Fatty esters [FA07]	Fatty acyl CoAs [FA0705]	1069.35	NA	0.530333	1	NA
0.53_1069.3519m/z	1.40241	0.133669	0.266469	0.779618	0.952208	2.99174	obesity-B:control	HMDB0013187	null	C37H64N7O20P3S	M+NH4	36.2	9.21	3.94496	76.5003	3-Hydroxyhexdecanedioyl-CoA	Lipids and lipid-like molecules	Fatty Acyls	Fatty acyl thioesters	1069.35	NA	0.530333	1	NA
0.53_1069.3519m/z	1.40241	0.133669	0.266469	0.779618	0.952208	2.99174	obesity-B:control	LMFA07050217	null	C37H64N7O20P3S	M+NH4	36.2	9.21	3.94496	76.5003	3-Hydroxyhexdecanedioyl-CoA	Fatty Acyls [FA]	Fatty esters [FA07]	Fatty acyl CoAs [FA0705]	1069.35	NA	0.530333	1	NA
0.53_1069.3519m/z	1.29454	0.549027	0.513348	0.999875	1	0.864989	obesity-A:obesity-B	HMDB0013187	null	C37H64N7O20P3S	M+NH4	36.2	9.21	3.94496	76.5003	3-Hydroxyhexdecanedioyl-CoA	Lipids and lipid-like molecules	Fatty Acyls	Fatty acyl thioesters	1069.35	NA	0.530333	1	NA
0.53_1069.3519m/z	1.29454	0.549027	0.513348	0.999875	1	0.864989	obesity-A:obesity-B	LMFA07050217	null	C37H64N7O20P3S	M+NH4	36.2	9.21	3.94496	76.5003	3-Hydroxyhexdecanedioyl-CoA	Fatty Acyls [FA]	Fatty esters [FA07]	Fatty acyl CoAs [FA0705]	1069.35	NA	0.530333	1	NA
0.53_650.7488m/z	0.617047	0.38639	0.602204	0.950387	0.99928	3.07198	obesity-A:control	LMFA11000249	null	C45H92	M+NH4	30.5	0	-7.77268	60.9851	13,17-Dimethyltritetracontane	Fatty Acyls [FA]	Hydrocarbons [FA11]	null	650.749	NA	0.530333	1	NA
0.53_650.7488m/z	1.03489	0.885338	0.947356	0.999947	1	0.352861	obesity-B:control	LMFA11000249	null	C45H92	M+NH4	30.5	0	-7.77268	60.9851	13,17-Dimethyltritetracontane	Fatty Acyls [FA]	Hydrocarbons [FA11]	null	650.749	NA	0.530333	1	NA
0.53_650.7488m/z	0.596245	0.451395	0.542205	0.999875	1	2.89222	obesity-A:obesity-B	LMFA11000249	null	C45H92	M+NH4	30.5	0	-7.77268	60.9851	13,17-Dimethyltritetracontane	Fatty Acyls [FA]	Hydrocarbons [FA11]	null	650.749	NA	0.530333	1	NA
0.53_761.4825m/z	0.804497	0.0637428	0.126614	0.857417	0.99928	2.87368	obesity-A:control	LMGL05010027	null	C43H68O11	M+H	36.7	12.2	-1.19626	72.78	MGDG-O(16:3(7Z,10Z,13Z))	Glycerolipids [GL]	Glycosyldiradylglycerols [GL05]	Glycosyldiacylglycerols [GL0501]	761.483	NA	0.530333	1	NA
0.53_761.4825m/z	1.18616	0.279444	0.241798	0.931733	0.948306	1.05699	obesity-B:control	LMGL05010027	null	C43H68O11	M+H	36.7	12.2	-1.19626	72.78	MGDG-O(16:3(7Z,10Z,13Z))	Glycerolipids [GL]	Glycosyldiradylglycerols [GL05]	Glycosyldiacylglycerols [GL0501]	761.483	NA	0.530333	1	NA
0.53_761.4825m/z	0.678234	0.0081353	0.0183317	0.492731	0.713237	4.14907	obesity-A:obesity-B	LMGL05010027	null	C43H68O11	M+H	36.7	12.2	-1.19626	72.78	MGDG-O(16:3(7Z,10Z,13Z))	Glycerolipids [GL]	Glycosyldiradylglycerols [GL05]	Glycosyldiacylglycerols [GL0501]	761.483	NA	0.530333	1	NA
0.53_761.9907m/z	1.29172	0.163453	0.115852	0.950387	0.99928	1.43055	obesity-A:control	HMDB0033389	null	C28H21N5O14S4	M+H-H2O	30.7	0	-3.57062	57.647	C.I. Food Black 1	Benzenoids	Naphthalenes	Naphthalene sulfonic acids and derivatives	761.991	NA	0.530333	1	NA
0.53_761.9907m/z	0.966274	0.459626	0.93568	0.999947	1	1.48834	obesity-B:control	HMDB0033389	null	C28H21N5O14S4	M+H-H2O	30.7	0	-3.57062	57.647	C.I. Food Black 1	Benzenoids	Naphthalenes	Naphthalene sulfonic acids and derivatives	761.991	NA	0.530333	1	NA
0.53_761.9907m/z	1.33681	0.113831	0.10262	0.980778	1	2.5194	obesity-A:obesity-B	HMDB0033389	null	C28H21N5O14S4	M+H-H2O	30.7	0	-3.57062	57.647	C.I. Food Black 1	Benzenoids	Naphthalenes	Naphthalene sulfonic acids and derivatives	761.991	NA	0.530333	1	NA
0.53_835.5268m/z	0.945549	0.521016	0.423161	0.965301	0.99928	1.22239	obesity-A:control	LMGP03010307	null	C45H72NO10P	M+NH4	35.8	0	4.35877	83.9211	PS(17:2(9Z,12Z)/22:6(4Z,7Z,10Z,13Z,16Z,19Z))	Glycerophospholipids [GP]	Glycerophosphoserines [GP03]	Diacylglycerophosphoserines [GP0301]	835.527	NA	0.530333	1	NA
0.53_835.5268m/z	0.917805	0.961668	0.994147	0.999947	1	0.566388	obesity-B:control	LMGP03010307	null	C45H72NO10P	M+NH4	35.8	0	4.35877	83.9211	PS(17:2(9Z,12Z)/22:6(4Z,7Z,10Z,13Z,16Z,19Z))	Glycerophospholipids [GP]	Glycerophosphoserines [GP03]	Diacylglycerophosphoserines [GP0301]	835.527	NA	0.530333	1	NA
0.53_835.5268m/z	1.03023	0.514737	0.440431	0.999875	1	0.834802	obesity-A:obesity-B	LMGP03010307	null	C45H72NO10P	M+NH4	35.8	0	4.35877	83.9211	PS(17:2(9Z,12Z)/22:6(4Z,7Z,10Z,13Z,16Z,19Z))	Glycerophospholipids [GP]	Glycerophosphoserines [GP03]	Diacylglycerophosphoserines [GP0301]	835.527	NA	0.530333	1	NA
0.54_1136.2348m/z	0.337108	0.952708	0.900743	0.999502	0.99928	1.27085	obesity-A:control	LMPK12010182	null	C51H53O27+	M+K	33.9	0	-5.26093	75.4831	Cyanidin 3-(6'',6'''-dicaffeylsophoroside)-5-glucoside	Polyketides [PK]	Flavonoids [PK12]	Anthocyanidins [PK1201]	1136.23	NA	0.539867	1	NA
0.54_1136.2348m/z	0.337108	0.952708	0.900743	0.999502	0.99928	1.27085	obesity-A:control	LMPK12010190	null	C51H53O27+	M+K	33.9	0	-5.26093	75.4831	Gentiocyanin B	Polyketides [PK]	Flavonoids [PK12]	Anthocyanidins [PK1201]	1136.23	NA	0.539867	1	NA
0.54_1136.2348m/z	0.313989	0.628309	0.476136	0.999947	1	1.1651	obesity-B:control	LMPK12010182	null	C51H53O27+	M+K	33.9	0	-5.26093	75.4831	Cyanidin 3-(6'',6'''-dicaffeylsophoroside)-5-glucoside	Polyketides [PK]	Flavonoids [PK12]	Anthocyanidins [PK1201]	1136.23	NA	0.539867	1	NA
0.54_1136.2348m/z	0.313989	0.628309	0.476136	0.999947	1	1.1651	obesity-B:control	LMPK12010190	null	C51H53O27+	M+K	33.9	0	-5.26093	75.4831	Gentiocyanin B	Polyketides [PK]	Flavonoids [PK12]	Anthocyanidins [PK1201]	1136.23	NA	0.539867	1	NA
0.54_1136.2348m/z	1.07363	0.669845	0.719149	0.999875	1	1.64226	obesity-A:obesity-B	LMPK12010182	null	C51H53O27+	M+K	33.9	0	-5.26093	75.4831	Cyanidin 3-(6'',6'''-dicaffeylsophoroside)-5-glucoside	Polyketides [PK]	Flavonoids [PK12]	Anthocyanidins [PK1201]	1136.23	NA	0.539867	1	NA
0.54_1136.2348m/z	1.07363	0.669845	0.719149	0.999875	1	1.64226	obesity-A:obesity-B	LMPK12010190	null	C51H53O27+	M+K	33.9	0	-5.26093	75.4831	Gentiocyanin B	Polyketides [PK]	Flavonoids [PK12]	Anthocyanidins [PK1201]	1136.23	NA	0.539867	1	NA
0.54_1211.4500m/z	0.762805	0.210441	0.0722775	0.950387	0.98174	1.80394	obesity-A:control	HMDB0036625	null	C56H84O22S2	M+K	35.2	13.8	-2.3535	64.967	45-Hydroxyhomoyessotoxin	Phenylpropanoids and polyketides	Ciguatera toxins	null	1211.45	NA	0.539867	1	NA
0.54_1211.4500m/z	0.684357	0.217701	0.10908	0.903185	0.74344	2.1045	obesity-B:control	HMDB0036625	null	C56H84O22S2	M+K	35.2	13.8	-2.3535	64.967	45-Hydroxyhomoyessotoxin	Phenylpropanoids and polyketides	Ciguatera toxins	null	1211.45	NA	0.539867	1	NA
0.54_1211.4500m/z	1.11463	0.833438	0.467066	0.999875	1	0.468662	obesity-A:obesity-B	HMDB0036625	null	C56H84O22S2	M+K	35.2	13.8	-2.3535	64.967	45-Hydroxyhomoyessotoxin	Phenylpropanoids and polyketides	Ciguatera toxins	null	1211.45	NA	0.539867	1	NA
0.54_1311.5643m/z	0.870343	0.852737	0.467066	0.999502	0.99928	0.716638	obesity-A:control	HMDB0002174	null	C62H88CoN13O14P+	M+H-H2O	36.6	5.09	2.45166	80.783	Cobalamin	Organoheterocyclic compounds	Tetrapyrroles and derivatives	Corrinoids	1311.56	NA	0.539867	1	NA
0.54_1311.5643m/z	1.10203	0.709711	0.551997	0.999947	1	0.565638	obesity-B:control	HMDB0002174	null	C62H88CoN13O14P+	M+H-H2O	36.6	5.09	2.45166	80.783	Cobalamin	Organoheterocyclic compounds	Tetrapyrroles and derivatives	Corrinoids	1311.56	NA	0.539867	1	NA
0.54_1311.5643m/z	0.789762	0.548625	0.260147	0.999875	1	0.939592	obesity-A:obesity-B	HMDB0002174	null	C62H88CoN13O14P+	M+H-H2O	36.6	5.09	2.45166	80.783	Cobalamin	Organoheterocyclic compounds	Tetrapyrroles and derivatives	Corrinoids	1311.56	NA	0.539867	1	NA
0.54_1375.7992m/z	0.858316	0.777746	0.959043	0.999502	0.99928	0.612492	obesity-A:control	LMSP03030142	null	C62H121NO26P2	M+NH4	37	5.75	0.089811	79.3204	M(IP)2C(t20:0/24:0(2OH))	Sphingolipids [SP]	Phosphosphingolipids [SP03]	Ceramide phosphoinositols [SP0303]	1375.8	NA	0.539867	1	NA
0.54_1375.7992m/z	0.794247	0.627382	0.854466	0.999947	1	0.9951	obesity-B:control	LMSP03030142	null	C62H121NO26P2	M+NH4	37	5.75	0.089811	79.3204	M(IP)2C(t20:0/24:0(2OH))	Sphingolipids [SP]	Phosphosphingolipids [SP03]	Ceramide phosphoinositols [SP0303]	1375.8	NA	0.539867	1	NA
0.54_1375.7992m/z	1.08067	0.4567	0.854466	0.999875	1	1.39647	obesity-A:obesity-B	LMSP03030142	null	C62H121NO26P2	M+NH4	37	5.75	0.089811	79.3204	M(IP)2C(t20:0/24:0(2OH))	Sphingolipids [SP]	Phosphosphingolipids [SP03]	Ceramide phosphoinositols [SP0303]	1375.8	NA	0.539867	1	NA
0.54_687.4347m/z	1.07316	0.480465	0.532498	0.964173	0.99928	0.72127	obesity-A:control	LMGP10010657	null	C40H65O8P	M+H-H2O	38	0	-5.32871	95.9676	PA(20:5(5Z,8Z,11Z,14Z,17Z)/17:2(9Z,12Z))	Glycerophospholipids [GP]	Glycerophosphates [GP10]	Diacylglycerophosphates [GP1001]	687.435	NA	0.539867	1	NA
0.54_687.4347m/z	1.07316	0.480465	0.532498	0.964173	0.99928	0.72127	obesity-A:control	LMGP10010821	null	C40H65O8P	M+H-H2O	38	0	-5.32871	95.9676	PA(22:6(4Z,7Z,10Z,13Z,16Z,19Z)/15:1(9Z))	Glycerophospholipids [GP]	Glycerophosphates [GP10]	Diacylglycerophosphates [GP1001]	687.435	NA	0.539867	1	NA
0.54_687.4347m/z	0.949325	0.697254	0.643768	0.999947	1	0.328055	obesity-B:control	LMGP10010657	null	C40H65O8P	M+H-H2O	38	0	-5.32871	95.9676	PA(20:5(5Z,8Z,11Z,14Z,17Z)/17:2(9Z,12Z))	Glycerophospholipids [GP]	Glycerophosphates [GP10]	Diacylglycerophosphates [GP1001]	687.435	NA	0.539867	1	NA
0.54_687.4347m/z	0.949325	0.697254	0.643768	0.999947	1	0.328055	obesity-B:control	LMGP10010821	null	C40H65O8P	M+H-H2O	38	0	-5.32871	95.9676	PA(22:6(4Z,7Z,10Z,13Z,16Z,19Z)/15:1(9Z))	Glycerophospholipids [GP]	Glycerophosphates [GP10]	Diacylglycerophosphates [GP1001]	687.435	NA	0.539867	1	NA
0.54_687.4347m/z	1.13045	0.252161	0.292791	0.999875	1	0.985586	obesity-A:obesity-B	LMGP10010657	null	C40H65O8P	M+H-H2O	38	0	-5.32871	95.9676	PA(20:5(5Z,8Z,11Z,14Z,17Z)/17:2(9Z,12Z))	Glycerophospholipids [GP]	Glycerophosphates [GP10]	Diacylglycerophosphates [GP1001]	687.435	NA	0.539867	1	NA
0.54_687.4347m/z	1.13045	0.252161	0.292791	0.999875	1	0.985586	obesity-A:obesity-B	LMGP10010821	null	C40H65O8P	M+H-H2O	38	0	-5.32871	95.9676	PA(22:6(4Z,7Z,10Z,13Z,16Z,19Z)/15:1(9Z))	Glycerophospholipids [GP]	Glycerophosphates [GP10]	Diacylglycerophosphates [GP1001]	687.435	NA	0.539867	1	NA
0.55_1117.3594m/z	1.22516	0.43899	0.522879	0.964173	0.99928	1.29548	obesity-A:control	HMDB0029926	null	C42H70O35	M+H-H2O	31.3	0	-6.21202	63.5896	Betadex	Organic oxygen compounds	Organooxygen compounds	Carbohydrates and carbohydrate conjugates	1117.36	NA	0.55045	1	NA
0.55_1117.3594m/z	0.823491	0.964395	0.381736	0.999947	1	0.310936	obesity-B:control	HMDB0029926	null	C42H70O35	M+H-H2O	31.3	0	-6.21202	63.5896	Betadex	Organic oxygen compounds	Organooxygen compounds	Carbohydrates and carbohydrate conjugates	1117.36	NA	0.55045	1	NA
0.55_1117.3594m/z	1.48776	0.391513	0.142135	0.999875	1	1.23673	obesity-A:obesity-B	HMDB0029926	null	C42H70O35	M+H-H2O	31.3	0	-6.21202	63.5896	Betadex	Organic oxygen compounds	Organooxygen compounds	Carbohydrates and carbohydrate conjugates	1117.36	NA	0.55045	1	NA
0.55_1147.3174m/z	0.55357	0.819145	0.697296	0.999502	0.99928	1.72387	obesity-A:control	HMDB0012606	null	C41H62N7O22P3S	M+NH4	34.5	0.374	-4.0649	76.6368	18,20-Dioxo-20-CoA-leukotriene B4	Lipids and lipid-like molecules	Fatty Acyls	Fatty acyl thioesters	1147.32	NA	0.55045	1	NA
0.55_1147.3174m/z	0.877935	0.524668	0.350429	0.999947	0.993616	1.53841	obesity-B:control	HMDB0012606	null	C41H62N7O22P3S	M+NH4	34.5	0.374	-4.0649	76.6368	18,20-Dioxo-20-CoA-leukotriene B4	Lipids and lipid-like molecules	Fatty Acyls	Fatty acyl thioesters	1147.32	NA	0.55045	1	NA
0.55_1147.3174m/z	0.630536	0.657483	0.571836	0.999875	1	0.868549	obesity-A:obesity-B	HMDB0012606	null	C41H62N7O22P3S	M+NH4	34.5	0.374	-4.0649	76.6368	18,20-Dioxo-20-CoA-leukotriene B4	Lipids and lipid-like molecules	Fatty Acyls	Fatty acyl thioesters	1147.32	NA	0.55045	1	NA
0.55_1148.8481m/z	1.29167	0.79344	0.643768	0.999502	0.99928	0.478841	obesity-A:control	LMSP0601AA06	null	C61H114N2O16	M+NH4	35.9	0.387	-2.30074	81.9829	NeuAcalpha2-3Galbeta-Cer(d18:1/26:0)	Sphingolipids [SP]	Acidic glycosphingolipids [SP06]	Gangliosides [SP0601]	1148.85	NA	0.55045	1	NA
0.55_1148.8481m/z	1.60348	0.0463113	0.0551225	0.488689	0.542454	3.00936	obesity-B:control	LMSP0601AA06	null	C61H114N2O16	M+NH4	35.9	0.387	-2.30074	81.9829	NeuAcalpha2-3Galbeta-Cer(d18:1/26:0)	Sphingolipids [SP]	Acidic glycosphingolipids [SP06]	Gangliosides [SP0601]	1148.85	NA	0.55045	1	NA
0.55_1148.8481m/z	0.805542	0.125993	0.182256	0.996814	1	2.77599	obesity-A:obesity-B	LMSP0601AA06	null	C61H114N2O16	M+NH4	35.9	0.387	-2.30074	81.9829	NeuAcalpha2-3Galbeta-Cer(d18:1/26:0)	Sphingolipids [SP]	Acidic glycosphingolipids [SP06]	Gangliosides [SP0601]	1148.85	NA	0.55045	1	NA
0.55_118.0865m/z	1.06505	0.377403	0.414675	0.950387	0.99928	0.606547	obesity-A:control	HMDB0003355	C00431	C5H11NO2	M+H	38.2	0	2.21874	93.8654	5-Aminopentanoic acid	Organic acids and derivatives	Carboxylic acids and derivatives	Amino acids, peptides, and analogues	118.087	NA	0.55045	1	map00310 Lysine degradation; map00330 Arginine and proline metabolism; map01120 Microbial metabolism in diverse environments
0.55_118.0865m/z	1.06505	0.377403	0.414675	0.950387	0.99928	0.606547	obesity-A:control	HMDB0013716	C01799	C5H11NO2	M+H	38.2	0	2.21874	93.8654	Norvaline	Organic acids and derivatives	Carboxylic acids and derivatives	Amino acids, peptides, and analogues	118.087	NA	0.55045	1	NULL
0.55_118.0865m/z	1.0062	0.833382	0.808676	0.999947	1	0.51362	obesity-B:control	HMDB0003355	C00431	C5H11NO2	M+H	38.2	0	2.21874	93.8654	5-Aminopentanoic acid	Organic acids and derivatives	Carboxylic acids and derivatives	Amino acids, peptides, and analogues	118.087	NA	0.55045	1	map00310 Lysine degradation; map00330 Arginine and proline metabolism; map01120 Microbial metabolism in diverse environments
0.55_118.0865m/z	1.0062	0.833382	0.808676	0.999947	1	0.51362	obesity-B:control	HMDB0013716	C01799	C5H11NO2	M+H	38.2	0	2.21874	93.8654	Norvaline	Organic acids and derivatives	Carboxylic acids and derivatives	Amino acids, peptides, and analogues	118.087	NA	0.55045	1	NULL
0.55_118.0865m/z	1.05848	0.341507	0.381736	0.999875	1	1.1753	obesity-A:obesity-B	HMDB0003355	C00431	C5H11NO2	M+H	38.2	0	2.21874	93.8654	5-Aminopentanoic acid	Organic acids and derivatives	Carboxylic acids and derivatives	Amino acids, peptides, and analogues	118.087	NA	0.55045	1	map00310 Lysine degradation; map00330 Arginine and proline metabolism; map01120 Microbial metabolism in diverse environments
0.55_118.0865m/z	1.05848	0.341507	0.381736	0.999875	1	1.1753	obesity-A:obesity-B	HMDB0013716	C01799	C5H11NO2	M+H	38.2	0	2.21874	93.8654	Norvaline	Organic acids and derivatives	Carboxylic acids and derivatives	Amino acids, peptides, and analogues	118.087	NA	0.55045	1	NULL
0.55_1293.8260m/z	1.01217	0.57251	0.719149	0.977731	0.99928	0.984251	obesity-A:control	HMDB0117195	null	C66H128O17P2	M+K	38.1	7.95	0.14978	82.8482	CL(8:0/8:0/16:0/a-25:0)	Lipids and lipid-like molecules	Glycerophospholipids	Glycerophosphoglycerophosphoglycerols	1293.83	NA	0.55045	1	NA
0.55_1293.8260m/z	1.01217	0.57251	0.719149	0.977731	0.99928	0.984251	obesity-A:control	HMDB0117234	null	C66H128O17P2	M+K	38.1	7.95	0.14978	82.8482	CL(8:0/8:0/17:0/i-24:0)	Lipids and lipid-like molecules	Glycerophospholipids	Glycerophosphoglycerophosphoglycerols	1293.83	NA	0.55045	1	NA
0.55_1293.8260m/z	1.01217	0.57251	0.719149	0.977731	0.99928	0.984251	obesity-A:control	HMDB0117330	null	C66H128O17P2	M+K	38.1	7.95	0.14978	82.8482	CL(8:0/8:0/19:0/i-22:0)	Lipids and lipid-like molecules	Glycerophospholipids	Glycerophosphoglycerophosphoglycerols	1293.83	NA	0.55045	1	NA
0.55_1293.8260m/z	1.01217	0.57251	0.719149	0.977731	0.99928	0.984251	obesity-A:control	HMDB0117352	null	C66H128O17P2	M+K	38.1	7.95	0.14978	82.8482	CL(8:0/8:0/20:0/a-21:0)	Lipids and lipid-like molecules	Glycerophospholipids	Glycerophosphoglycerophosphoglycerols	1293.83	NA	0.55045	1	NA
0.55_1293.8260m/z	1.01217	0.57251	0.719149	0.977731	0.99928	0.984251	obesity-A:control	HMDB0117353	null	C66H128O17P2	M+K	38.1	7.95	0.14978	82.8482	CL(8:0/8:0/20:0/i-21:0)	Lipids and lipid-like molecules	Glycerophospholipids	Glycerophosphoglycerophosphoglycerols	1293.83	NA	0.55045	1	NA
0.55_1293.8260m/z	1.01217	0.57251	0.719149	0.977731	0.99928	0.984251	obesity-A:control	HMDB0117670	null	C66H128O17P2	M+K	38.1	7.95	0.14978	82.8482	CL(8:0/10:0/14:0/a-25:0)	Lipids and lipid-like molecules	Glycerophospholipids	Glycerophosphoglycerophosphoglycerols	1293.83	NA	0.55045	1	NA
0.55_1293.8260m/z	1.01217	0.57251	0.719149	0.977731	0.99928	0.984251	obesity-A:control	HMDB0117719	null	C66H128O17P2	M+K	38.1	7.95	0.14978	82.8482	CL(8:0/10:0/15:0/i-24:0)	Lipids and lipid-like molecules	Glycerophospholipids	Glycerophosphoglycerophosphoglycerols	1293.83	NA	0.55045	1	NA
0.55_1293.8260m/z	1.01217	0.57251	0.719149	0.977731	0.99928	0.984251	obesity-A:control	HMDB0117826	null	C66H128O17P2	M+K	38.1	7.95	0.14978	82.8482	CL(8:0/10:0/17:0/i-22:0)	Lipids and lipid-like molecules	Glycerophospholipids	Glycerophosphoglycerophosphoglycerols	1293.83	NA	0.55045	1	NA
0.55_1293.8260m/z	1.01217	0.57251	0.719149	0.977731	0.99928	0.984251	obesity-A:control	HMDB0117877	null	C66H128O17P2	M+K	38.1	7.95	0.14978	82.8482	CL(8:0/10:0/18:0/a-21:0)	Lipids and lipid-like molecules	Glycerophospholipids	Glycerophosphoglycerophosphoglycerols	1293.83	NA	0.55045	1	NA
0.55_1293.8260m/z	1.01217	0.57251	0.719149	0.977731	0.99928	0.984251	obesity-A:control	HMDB0117878	null	C66H128O17P2	M+K	38.1	7.95	0.14978	82.8482	CL(8:0/10:0/18:0/i-21:0)	Lipids and lipid-like molecules	Glycerophospholipids	Glycerophosphoglycerophosphoglycerols	1293.83	NA	0.55045	1	NA
0.55_1293.8260m/z	1.01217	0.57251	0.719149	0.977731	0.99928	0.984251	obesity-A:control	HMDB0117920	null	C66H128O17P2	M+K	38.1	7.95	0.14978	82.8482	CL(8:0/10:0/19:0/i-20:0)	Lipids and lipid-like molecules	Glycerophospholipids	Glycerophosphoglycerophosphoglycerols	1293.83	NA	0.55045	1	NA
0.55_1293.8260m/z	1.01217	0.57251	0.719149	0.977731	0.99928	0.984251	obesity-A:control	HMDB0118147	null	C66H128O17P2	M+K	38.1	7.95	0.14978	82.8482	CL(8:0/11:0/13:0/a-25:0)	Lipids and lipid-like molecules	Glycerophospholipids	Glycerophosphoglycerophosphoglycerols	1293.83	NA	0.55045	1	NA
0.55_1293.8260m/z	1.01217	0.57251	0.719149	0.977731	0.99928	0.984251	obesity-A:control	HMDB0118229	null	C66H128O17P2	M+K	38.1	7.95	0.14978	82.8482	CL(8:0/11:0/14:0/i-24:0)	Lipids and lipid-like molecules	Glycerophospholipids	Glycerophosphoglycerophosphoglycerols	1293.83	NA	0.55045	1	NA
0.55_1293.8260m/z	1.01217	0.57251	0.719149	0.977731	0.99928	0.984251	obesity-A:control	HMDB0118346	null	C66H128O17P2	M+K	38.1	7.95	0.14978	82.8482	CL(8:0/11:0/16:0/i-22:0)	Lipids and lipid-like molecules	Glycerophospholipids	Glycerophosphoglycerophosphoglycerols	1293.83	NA	0.55045	1	NA
0.55_1293.8260m/z	1.01217	0.57251	0.719149	0.977731	0.99928	0.984251	obesity-A:control	HMDB0118384	null	C66H128O17P2	M+K	38.1	7.95	0.14978	82.8482	CL(8:0/11:0/17:0/a-21:0)	Lipids and lipid-like molecules	Glycerophospholipids	Glycerophosphoglycerophosphoglycerols	1293.83	NA	0.55045	1	NA
0.55_1293.8260m/z	1.01217	0.57251	0.719149	0.977731	0.99928	0.984251	obesity-A:control	HMDB0118385	null	C66H128O17P2	M+K	38.1	7.95	0.14978	82.8482	CL(8:0/11:0/17:0/i-21:0)	Lipids and lipid-like molecules	Glycerophospholipids	Glycerophosphoglycerophosphoglycerols	1293.83	NA	0.55045	1	NA
0.55_1293.8260m/z	1.01217	0.57251	0.719149	0.977731	0.99928	0.984251	obesity-A:control	HMDB0118436	null	C66H128O17P2	M+K	38.1	7.95	0.14978	82.8482	CL(8:0/11:0/18:0/i-20:0)	Lipids and lipid-like molecules	Glycerophospholipids	Glycerophosphoglycerophosphoglycerols	1293.83	NA	0.55045	1	NA
0.55_1293.8260m/z	1.01217	0.57251	0.719149	0.977731	0.99928	0.984251	obesity-A:control	HMDB0118479	null	C66H128O17P2	M+K	38.1	7.95	0.14978	82.8482	CL(8:0/11:0/19:0/i-19:0)	Lipids and lipid-like molecules	Glycerophospholipids	Glycerophosphoglycerophosphoglycerols	1293.83	NA	0.55045	1	NA
0.55_1293.8260m/z	1.01217	0.57251	0.719149	0.977731	0.99928	0.984251	obesity-A:control	HMDB0118614	null	C66H128O17P2	M+K	38.1	7.95	0.14978	82.8482	CL(8:0/12:0/12:0/a-25:0)	Lipids and lipid-like molecules	Glycerophospholipids	Glycerophosphoglycerophosphoglycerols	1293.83	NA	0.55045	1	NA
0.55_1293.8260m/z	1.01217	0.57251	0.719149	0.977731	0.99928	0.984251	obesity-A:control	HMDB0118673	null	C66H128O17P2	M+K	38.1	7.95	0.14978	82.8482	CL(8:0/12:0/13:0/i-24:0)	Lipids and lipid-like molecules	Glycerophospholipids	Glycerophosphoglycerophosphoglycerols	1293.83	NA	0.55045	1	NA
0.55_1293.8260m/z	1.01217	0.57251	0.719149	0.977731	0.99928	0.984251	obesity-A:control	HMDB0118805	null	C66H128O17P2	M+K	38.1	7.95	0.14978	82.8482	CL(8:0/12:0/15:0/i-22:0)	Lipids and lipid-like molecules	Glycerophospholipids	Glycerophosphoglycerophosphoglycerols	1293.83	NA	0.55045	1	NA
0.55_1293.8260m/z	1.01217	0.57251	0.719149	0.977731	0.99928	0.984251	obesity-A:control	HMDB0118871	null	C66H128O17P2	M+K	38.1	7.95	0.14978	82.8482	CL(8:0/12:0/16:0/a-21:0)	Lipids and lipid-like molecules	Glycerophospholipids	Glycerophosphoglycerophosphoglycerols	1293.83	NA	0.55045	1	NA
0.55_1293.8260m/z	1.01217	0.57251	0.719149	0.977731	0.99928	0.984251	obesity-A:control	HMDB0118872	null	C66H128O17P2	M+K	38.1	7.95	0.14978	82.8482	CL(8:0/12:0/16:0/i-21:0)	Lipids and lipid-like molecules	Glycerophospholipids	Glycerophosphoglycerophosphoglycerols	1293.83	NA	0.55045	1	NA
0.55_1293.8260m/z	1.01217	0.57251	0.719149	0.977731	0.99928	0.984251	obesity-A:control	HMDB0118910	null	C66H128O17P2	M+K	38.1	7.95	0.14978	82.8482	CL(8:0/12:0/17:0/i-20:0)	Lipids and lipid-like molecules	Glycerophospholipids	Glycerophosphoglycerophosphoglycerols	1293.83	NA	0.55045	1	NA
0.55_1293.8260m/z	1.01217	0.57251	0.719149	0.977731	0.99928	0.984251	obesity-A:control	HMDB0118962	null	C66H128O17P2	M+K	38.1	7.95	0.14978	82.8482	CL(8:0/12:0/18:0/i-19:0)	Lipids and lipid-like molecules	Glycerophospholipids	Glycerophosphoglycerophosphoglycerols	1293.83	NA	0.55045	1	NA
0.55_1293.8260m/z	1.01217	0.57251	0.719149	0.977731	0.99928	0.984251	obesity-A:control	HMDB0119715	null	C66H128O17P2	M+K	38.1	7.95	0.14978	82.8482	CL(8:0/13:0/14:0/i-22:0)	Lipids and lipid-like molecules	Glycerophospholipids	Glycerophosphoglycerophosphoglycerols	1293.83	NA	0.55045	1	NA
0.55_1293.8260m/z	1.01217	0.57251	0.719149	0.977731	0.99928	0.984251	obesity-A:control	HMDB0119763	null	C66H128O17P2	M+K	38.1	7.95	0.14978	82.8482	CL(8:0/13:0/15:0/a-21:0)	Lipids and lipid-like molecules	Glycerophospholipids	Glycerophosphoglycerophosphoglycerols	1293.83	NA	0.55045	1	NA
0.55_1293.8260m/z	1.01217	0.57251	0.719149	0.977731	0.99928	0.984251	obesity-A:control	HMDB0119764	null	C66H128O17P2	M+K	38.1	7.95	0.14978	82.8482	CL(8:0/13:0/15:0/i-21:0)	Lipids and lipid-like molecules	Glycerophospholipids	Glycerophosphoglycerophosphoglycerols	1293.83	NA	0.55045	1	NA
0.55_1293.8260m/z	1.01217	0.57251	0.719149	0.977731	0.99928	0.984251	obesity-A:control	HMDB0119830	null	C66H128O17P2	M+K	38.1	7.95	0.14978	82.8482	CL(8:0/13:0/16:0/i-20:0)	Lipids and lipid-like molecules	Glycerophospholipids	Glycerophosphoglycerophosphoglycerols	1293.83	NA	0.55045	1	NA
0.55_1293.8260m/z	1.01217	0.57251	0.719149	0.977731	0.99928	0.984251	obesity-A:control	HMDB0119869	null	C66H128O17P2	M+K	38.1	7.95	0.14978	82.8482	CL(8:0/13:0/17:0/i-19:0)	Lipids and lipid-like molecules	Glycerophospholipids	Glycerophosphoglycerophosphoglycerols	1293.83	NA	0.55045	1	NA
0.55_1293.8260m/z	1.01217	0.57251	0.719149	0.977731	0.99928	0.984251	obesity-A:control	HMDB0119920	null	C66H128O17P2	M+K	38.1	7.95	0.14978	82.8482	CL(8:0/13:0/18:0/i-18:0)	Lipids and lipid-like molecules	Glycerophospholipids	Glycerophosphoglycerophosphoglycerols	1293.83	NA	0.55045	1	NA
0.55_1293.8260m/z	1.01217	0.57251	0.719149	0.977731	0.99928	0.984251	obesity-A:control	HMDB0120931	null	C66H128O17P2	M+K	38.1	7.95	0.14978	82.8482	CL(8:0/14:0/14:0/a-21:0)	Lipids and lipid-like molecules	Glycerophospholipids	Glycerophosphoglycerophosphoglycerols	1293.83	NA	0.55045	1	NA
0.55_1293.8260m/z	1.01217	0.57251	0.719149	0.977731	0.99928	0.984251	obesity-A:control	HMDB0120932	null	C66H128O17P2	M+K	38.1	7.95	0.14978	82.8482	CL(8:0/14:0/14:0/i-21:0)	Lipids and lipid-like molecules	Glycerophospholipids	Glycerophosphoglycerophosphoglycerols	1293.83	NA	0.55045	1	NA
0.55_1293.8260m/z	1.01217	0.57251	0.719149	0.977731	0.99928	0.984251	obesity-A:control	HMDB0120980	null	C66H128O17P2	M+K	38.1	7.95	0.14978	82.8482	CL(8:0/14:0/15:0/i-20:0)	Lipids and lipid-like molecules	Glycerophospholipids	Glycerophosphoglycerophosphoglycerols	1293.83	NA	0.55045	1	NA
0.55_1293.8260m/z	1.01217	0.57251	0.719149	0.977731	0.99928	0.984251	obesity-A:control	HMDB0121047	null	C66H128O17P2	M+K	38.1	7.95	0.14978	82.8482	CL(8:0/14:0/16:0/i-19:0)	Lipids and lipid-like molecules	Glycerophospholipids	Glycerophosphoglycerophosphoglycerols	1293.83	NA	0.55045	1	NA
0.55_1293.8260m/z	1.01217	0.57251	0.719149	0.977731	0.99928	0.984251	obesity-A:control	HMDB0121085	null	C66H128O17P2	M+K	38.1	7.95	0.14978	82.8482	CL(8:0/14:0/17:0/i-18:0)	Lipids and lipid-like molecules	Glycerophospholipids	Glycerophosphoglycerophosphoglycerols	1293.83	NA	0.55045	1	NA
0.55_1293.8260m/z	1.01217	0.57251	0.719149	0.977731	0.99928	0.984251	obesity-A:control	HMDB0121651	null	C66H128O17P2	M+K	38.1	7.95	0.14978	82.8482	CL(8:0/15:0/15:0/i-19:0)	Lipids and lipid-like molecules	Glycerophospholipids	Glycerophosphoglycerophosphoglycerols	1293.83	NA	0.55045	1	NA
0.55_1293.8260m/z	1.01217	0.57251	0.719149	0.977731	0.99928	0.984251	obesity-A:control	HMDB0121717	null	C66H128O17P2	M+K	38.1	7.95	0.14978	82.8482	CL(8:0/15:0/16:0/i-18:0)	Lipids and lipid-like molecules	Glycerophospholipids	Glycerophosphoglycerophosphoglycerols	1293.83	NA	0.55045	1	NA
0.55_1293.8260m/z	1.01217	0.57251	0.719149	0.977731	0.99928	0.984251	obesity-A:control	HMDB0121755	null	C66H128O17P2	M+K	38.1	7.95	0.14978	82.8482	CL(8:0/15:0/17:0/a-17:0)	Lipids and lipid-like molecules	Glycerophospholipids	Glycerophosphoglycerophosphoglycerols	1293.83	NA	0.55045	1	NA
0.55_1293.8260m/z	1.01217	0.57251	0.719149	0.977731	0.99928	0.984251	obesity-A:control	HMDB0121756	null	C66H128O17P2	M+K	38.1	7.95	0.14978	82.8482	CL(8:0/15:0/17:0/i-17:0)	Lipids and lipid-like molecules	Glycerophospholipids	Glycerophosphoglycerophosphoglycerols	1293.83	NA	0.55045	1	NA
0.55_1293.8260m/z	1.01217	0.57251	0.719149	0.977731	0.99928	0.984251	obesity-A:control	HMDB0121774	null	C66H128O17P2	M+K	38.1	7.95	0.14978	82.8482	CL(8:0/15:0/a-17:0/a-17:0)	Lipids and lipid-like molecules	Glycerophospholipids	Glycerophosphoglycerophosphoglycerols	1293.83	NA	0.55045	1	NA
0.55_1293.8260m/z	1.01217	0.57251	0.719149	0.977731	0.99928	0.984251	obesity-A:control	HMDB0121775	null	C66H128O17P2	M+K	38.1	7.95	0.14978	82.8482	CL(8:0/15:0/a-17:0/i-17:0)	Lipids and lipid-like molecules	Glycerophospholipids	Glycerophosphoglycerophosphoglycerols	1293.83	NA	0.55045	1	NA
0.55_1293.8260m/z	1.01217	0.57251	0.719149	0.977731	0.99928	0.984251	obesity-A:control	HMDB0121793	null	C66H128O17P2	M+K	38.1	7.95	0.14978	82.8482	CL(8:0/15:0/i-17:0/i-17:0)	Lipids and lipid-like molecules	Glycerophospholipids	Glycerophosphoglycerophosphoglycerols	1293.83	NA	0.55045	1	NA
0.55_1293.8260m/z	1.01217	0.57251	0.719149	0.977731	0.99928	0.984251	obesity-A:control	HMDB0122055	null	C66H128O17P2	M+K	38.1	7.95	0.14978	82.8482	CL(8:0/a-15:0/17:0/a-17:0)	Lipids and lipid-like molecules	Glycerophospholipids	Glycerophosphoglycerophosphoglycerols	1293.83	NA	0.55045	1	NA
0.55_1293.8260m/z	1.01217	0.57251	0.719149	0.977731	0.99928	0.984251	obesity-A:control	HMDB0122056	null	C66H128O17P2	M+K	38.1	7.95	0.14978	82.8482	CL(8:0/a-15:0/17:0/i-17:0)	Lipids and lipid-like molecules	Glycerophospholipids	Glycerophosphoglycerophosphoglycerols	1293.83	NA	0.55045	1	NA
0.55_1293.8260m/z	1.01217	0.57251	0.719149	0.977731	0.99928	0.984251	obesity-A:control	HMDB0122331	null	C66H128O17P2	M+K	38.1	7.95	0.14978	82.8482	CL(8:0/i-15:0/17:0/a-17:0)	Lipids and lipid-like molecules	Glycerophospholipids	Glycerophosphoglycerophosphoglycerols	1293.83	NA	0.55045	1	NA
0.55_1293.8260m/z	1.01217	0.57251	0.719149	0.977731	0.99928	0.984251	obesity-A:control	HMDB0122332	null	C66H128O17P2	M+K	38.1	7.95	0.14978	82.8482	CL(8:0/i-15:0/17:0/i-17:0)	Lipids and lipid-like molecules	Glycerophospholipids	Glycerophosphoglycerophosphoglycerols	1293.83	NA	0.55045	1	NA
0.55_1293.8260m/z	1.01217	0.57251	0.719149	0.977731	0.99928	0.984251	obesity-A:control	HMDB0122543	null	C66H128O17P2	M+K	38.1	7.95	0.14978	82.8482	CL(8:0/16:0/16:0/a-17:0)	Lipids and lipid-like molecules	Glycerophospholipids	Glycerophosphoglycerophosphoglycerols	1293.83	NA	0.55045	1	NA
0.55_1293.8260m/z	1.01217	0.57251	0.719149	0.977731	0.99928	0.984251	obesity-A:control	HMDB0122544	null	C66H128O17P2	M+K	38.1	7.95	0.14978	82.8482	CL(8:0/16:0/16:0/i-17:0)	Lipids and lipid-like molecules	Glycerophospholipids	Glycerophosphoglycerophosphoglycerols	1293.83	NA	0.55045	1	NA
0.55_1293.8260m/z	1.01217	0.57251	0.719149	0.977731	0.99928	0.984251	obesity-A:control	HMDB0122564	null	C66H128O17P2	M+K	38.1	7.95	0.14978	82.8482	CL(8:0/16:0/i-16:0/a-17:0)	Lipids and lipid-like molecules	Glycerophospholipids	Glycerophosphoglycerophosphoglycerols	1293.83	NA	0.55045	1	NA
0.55_1293.8260m/z	1.01217	0.57251	0.719149	0.977731	0.99928	0.984251	obesity-A:control	HMDB0122565	null	C66H128O17P2	M+K	38.1	7.95	0.14978	82.8482	CL(8:0/16:0/i-16:0/i-17:0)	Lipids and lipid-like molecules	Glycerophospholipids	Glycerophosphoglycerophosphoglycerols	1293.83	NA	0.55045	1	NA
0.55_1293.8260m/z	1.21081	0.730002	0.970739	0.999947	1	0.503284	obesity-B:control	HMDB0117195	null	C66H128O17P2	M+K	38.1	7.95	0.14978	82.8482	CL(8:0/8:0/16:0/a-25:0)	Lipids and lipid-like molecules	Glycerophospholipids	Glycerophosphoglycerophosphoglycerols	1293.83	NA	0.55045	1	NA
0.55_1293.8260m/z	1.21081	0.730002	0.970739	0.999947	1	0.503284	obesity-B:control	HMDB0117234	null	C66H128O17P2	M+K	38.1	7.95	0.14978	82.8482	CL(8:0/8:0/17:0/i-24:0)	Lipids and lipid-like molecules	Glycerophospholipids	Glycerophosphoglycerophosphoglycerols	1293.83	NA	0.55045	1	NA
0.55_1293.8260m/z	1.21081	0.730002	0.970739	0.999947	1	0.503284	obesity-B:control	HMDB0117330	null	C66H128O17P2	M+K	38.1	7.95	0.14978	82.8482	CL(8:0/8:0/19:0/i-22:0)	Lipids and lipid-like molecules	Glycerophospholipids	Glycerophosphoglycerophosphoglycerols	1293.83	NA	0.55045	1	NA
0.55_1293.8260m/z	1.21081	0.730002	0.970739	0.999947	1	0.503284	obesity-B:control	HMDB0117352	null	C66H128O17P2	M+K	38.1	7.95	0.14978	82.8482	CL(8:0/8:0/20:0/a-21:0)	Lipids and lipid-like molecules	Glycerophospholipids	Glycerophosphoglycerophosphoglycerols	1293.83	NA	0.55045	1	NA
0.55_1293.8260m/z	1.21081	0.730002	0.970739	0.999947	1	0.503284	obesity-B:control	HMDB0117353	null	C66H128O17P2	M+K	38.1	7.95	0.14978	82.8482	CL(8:0/8:0/20:0/i-21:0)	Lipids and lipid-like molecules	Glycerophospholipids	Glycerophosphoglycerophosphoglycerols	1293.83	NA	0.55045	1	NA
0.55_1293.8260m/z	1.21081	0.730002	0.970739	0.999947	1	0.503284	obesity-B:control	HMDB0117670	null	C66H128O17P2	M+K	38.1	7.95	0.14978	82.8482	CL(8:0/10:0/14:0/a-25:0)	Lipids and lipid-like molecules	Glycerophospholipids	Glycerophosphoglycerophosphoglycerols	1293.83	NA	0.55045	1	NA
0.55_1293.8260m/z	1.21081	0.730002	0.970739	0.999947	1	0.503284	obesity-B:control	HMDB0117719	null	C66H128O17P2	M+K	38.1	7.95	0.14978	82.8482	CL(8:0/10:0/15:0/i-24:0)	Lipids and lipid-like molecules	Glycerophospholipids	Glycerophosphoglycerophosphoglycerols	1293.83	NA	0.55045	1	NA
0.55_1293.8260m/z	1.21081	0.730002	0.970739	0.999947	1	0.503284	obesity-B:control	HMDB0117826	null	C66H128O17P2	M+K	38.1	7.95	0.14978	82.8482	CL(8:0/10:0/17:0/i-22:0)	Lipids and lipid-like molecules	Glycerophospholipids	Glycerophosphoglycerophosphoglycerols	1293.83	NA	0.55045	1	NA
0.55_1293.8260m/z	1.21081	0.730002	0.970739	0.999947	1	0.503284	obesity-B:control	HMDB0117877	null	C66H128O17P2	M+K	38.1	7.95	0.14978	82.8482	CL(8:0/10:0/18:0/a-21:0)	Lipids and lipid-like molecules	Glycerophospholipids	Glycerophosphoglycerophosphoglycerols	1293.83	NA	0.55045	1	NA
0.55_1293.8260m/z	1.21081	0.730002	0.970739	0.999947	1	0.503284	obesity-B:control	HMDB0117878	null	C66H128O17P2	M+K	38.1	7.95	0.14978	82.8482	CL(8:0/10:0/18:0/i-21:0)	Lipids and lipid-like molecules	Glycerophospholipids	Glycerophosphoglycerophosphoglycerols	1293.83	NA	0.55045	1	NA
0.55_1293.8260m/z	1.21081	0.730002	0.970739	0.999947	1	0.503284	obesity-B:control	HMDB0117920	null	C66H128O17P2	M+K	38.1	7.95	0.14978	82.8482	CL(8:0/10:0/19:0/i-20:0)	Lipids and lipid-like molecules	Glycerophospholipids	Glycerophosphoglycerophosphoglycerols	1293.83	NA	0.55045	1	NA
0.55_1293.8260m/z	1.21081	0.730002	0.970739	0.999947	1	0.503284	obesity-B:control	HMDB0118147	null	C66H128O17P2	M+K	38.1	7.95	0.14978	82.8482	CL(8:0/11:0/13:0/a-25:0)	Lipids and lipid-like molecules	Glycerophospholipids	Glycerophosphoglycerophosphoglycerols	1293.83	NA	0.55045	1	NA
0.55_1293.8260m/z	1.21081	0.730002	0.970739	0.999947	1	0.503284	obesity-B:control	HMDB0118229	null	C66H128O17P2	M+K	38.1	7.95	0.14978	82.8482	CL(8:0/11:0/14:0/i-24:0)	Lipids and lipid-like molecules	Glycerophospholipids	Glycerophosphoglycerophosphoglycerols	1293.83	NA	0.55045	1	NA
0.55_1293.8260m/z	1.21081	0.730002	0.970739	0.999947	1	0.503284	obesity-B:control	HMDB0118346	null	C66H128O17P2	M+K	38.1	7.95	0.14978	82.8482	CL(8:0/11:0/16:0/i-22:0)	Lipids and lipid-like molecules	Glycerophospholipids	Glycerophosphoglycerophosphoglycerols	1293.83	NA	0.55045	1	NA
0.55_1293.8260m/z	1.21081	0.730002	0.970739	0.999947	1	0.503284	obesity-B:control	HMDB0118384	null	C66H128O17P2	M+K	38.1	7.95	0.14978	82.8482	CL(8:0/11:0/17:0/a-21:0)	Lipids and lipid-like molecules	Glycerophospholipids	Glycerophosphoglycerophosphoglycerols	1293.83	NA	0.55045	1	NA
0.55_1293.8260m/z	1.21081	0.730002	0.970739	0.999947	1	0.503284	obesity-B:control	HMDB0118385	null	C66H128O17P2	M+K	38.1	7.95	0.14978	82.8482	CL(8:0/11:0/17:0/i-21:0)	Lipids and lipid-like molecules	Glycerophospholipids	Glycerophosphoglycerophosphoglycerols	1293.83	NA	0.55045	1	NA
0.55_1293.8260m/z	1.21081	0.730002	0.970739	0.999947	1	0.503284	obesity-B:control	HMDB0118436	null	C66H128O17P2	M+K	38.1	7.95	0.14978	82.8482	CL(8:0/11:0/18:0/i-20:0)	Lipids and lipid-like molecules	Glycerophospholipids	Glycerophosphoglycerophosphoglycerols	1293.83	NA	0.55045	1	NA
0.55_1293.8260m/z	1.21081	0.730002	0.970739	0.999947	1	0.503284	obesity-B:control	HMDB0118479	null	C66H128O17P2	M+K	38.1	7.95	0.14978	82.8482	CL(8:0/11:0/19:0/i-19:0)	Lipids and lipid-like molecules	Glycerophospholipids	Glycerophosphoglycerophosphoglycerols	1293.83	NA	0.55045	1	NA
0.55_1293.8260m/z	1.21081	0.730002	0.970739	0.999947	1	0.503284	obesity-B:control	HMDB0118614	null	C66H128O17P2	M+K	38.1	7.95	0.14978	82.8482	CL(8:0/12:0/12:0/a-25:0)	Lipids and lipid-like molecules	Glycerophospholipids	Glycerophosphoglycerophosphoglycerols	1293.83	NA	0.55045	1	NA
0.55_1293.8260m/z	1.21081	0.730002	0.970739	0.999947	1	0.503284	obesity-B:control	HMDB0118673	null	C66H128O17P2	M+K	38.1	7.95	0.14978	82.8482	CL(8:0/12:0/13:0/i-24:0)	Lipids and lipid-like molecules	Glycerophospholipids	Glycerophosphoglycerophosphoglycerols	1293.83	NA	0.55045	1	NA
0.55_1293.8260m/z	1.21081	0.730002	0.970739	0.999947	1	0.503284	obesity-B:control	HMDB0118805	null	C66H128O17P2	M+K	38.1	7.95	0.14978	82.8482	CL(8:0/12:0/15:0/i-22:0)	Lipids and lipid-like molecules	Glycerophospholipids	Glycerophosphoglycerophosphoglycerols	1293.83	NA	0.55045	1	NA
0.55_1293.8260m/z	1.21081	0.730002	0.970739	0.999947	1	0.503284	obesity-B:control	HMDB0118871	null	C66H128O17P2	M+K	38.1	7.95	0.14978	82.8482	CL(8:0/12:0/16:0/a-21:0)	Lipids and lipid-like molecules	Glycerophospholipids	Glycerophosphoglycerophosphoglycerols	1293.83	NA	0.55045	1	NA
0.55_1293.8260m/z	1.21081	0.730002	0.970739	0.999947	1	0.503284	obesity-B:control	HMDB0118872	null	C66H128O17P2	M+K	38.1	7.95	0.14978	82.8482	CL(8:0/12:0/16:0/i-21:0)	Lipids and lipid-like molecules	Glycerophospholipids	Glycerophosphoglycerophosphoglycerols	1293.83	NA	0.55045	1	NA
0.55_1293.8260m/z	1.21081	0.730002	0.970739	0.999947	1	0.503284	obesity-B:control	HMDB0118910	null	C66H128O17P2	M+K	38.1	7.95	0.14978	82.8482	CL(8:0/12:0/17:0/i-20:0)	Lipids and lipid-like molecules	Glycerophospholipids	Glycerophosphoglycerophosphoglycerols	1293.83	NA	0.55045	1	NA
0.55_1293.8260m/z	1.21081	0.730002	0.970739	0.999947	1	0.503284	obesity-B:control	HMDB0118962	null	C66H128O17P2	M+K	38.1	7.95	0.14978	82.8482	CL(8:0/12:0/18:0/i-19:0)	Lipids and lipid-like molecules	Glycerophospholipids	Glycerophosphoglycerophosphoglycerols	1293.83	NA	0.55045	1	NA
0.55_1293.8260m/z	1.21081	0.730002	0.970739	0.999947	1	0.503284	obesity-B:control	HMDB0119715	null	C66H128O17P2	M+K	38.1	7.95	0.14978	82.8482	CL(8:0/13:0/14:0/i-22:0)	Lipids and lipid-like molecules	Glycerophospholipids	Glycerophosphoglycerophosphoglycerols	1293.83	NA	0.55045	1	NA
0.55_1293.8260m/z	1.21081	0.730002	0.970739	0.999947	1	0.503284	obesity-B:control	HMDB0119763	null	C66H128O17P2	M+K	38.1	7.95	0.14978	82.8482	CL(8:0/13:0/15:0/a-21:0)	Lipids and lipid-like molecules	Glycerophospholipids	Glycerophosphoglycerophosphoglycerols	1293.83	NA	0.55045	1	NA
0.55_1293.8260m/z	1.21081	0.730002	0.970739	0.999947	1	0.503284	obesity-B:control	HMDB0119764	null	C66H128O17P2	M+K	38.1	7.95	0.14978	82.8482	CL(8:0/13:0/15:0/i-21:0)	Lipids and lipid-like molecules	Glycerophospholipids	Glycerophosphoglycerophosphoglycerols	1293.83	NA	0.55045	1	NA
0.55_1293.8260m/z	1.21081	0.730002	0.970739	0.999947	1	0.503284	obesity-B:control	HMDB0119830	null	C66H128O17P2	M+K	38.1	7.95	0.14978	82.8482	CL(8:0/13:0/16:0/i-20:0)	Lipids and lipid-like molecules	Glycerophospholipids	Glycerophosphoglycerophosphoglycerols	1293.83	NA	0.55045	1	NA
0.55_1293.8260m/z	1.21081	0.730002	0.970739	0.999947	1	0.503284	obesity-B:control	HMDB0119869	null	C66H128O17P2	M+K	38.1	7.95	0.14978	82.8482	CL(8:0/13:0/17:0/i-19:0)	Lipids and lipid-like molecules	Glycerophospholipids	Glycerophosphoglycerophosphoglycerols	1293.83	NA	0.55045	1	NA
0.55_1293.8260m/z	1.21081	0.730002	0.970739	0.999947	1	0.503284	obesity-B:control	HMDB0119920	null	C66H128O17P2	M+K	38.1	7.95	0.14978	82.8482	CL(8:0/13:0/18:0/i-18:0)	Lipids and lipid-like molecules	Glycerophospholipids	Glycerophosphoglycerophosphoglycerols	1293.83	NA	0.55045	1	NA
0.55_1293.8260m/z	1.21081	0.730002	0.970739	0.999947	1	0.503284	obesity-B:control	HMDB0120931	null	C66H128O17P2	M+K	38.1	7.95	0.14978	82.8482	CL(8:0/14:0/14:0/a-21:0)	Lipids and lipid-like molecules	Glycerophospholipids	Glycerophosphoglycerophosphoglycerols	1293.83	NA	0.55045	1	NA
0.55_1293.8260m/z	1.21081	0.730002	0.970739	0.999947	1	0.503284	obesity-B:control	HMDB0120932	null	C66H128O17P2	M+K	38.1	7.95	0.14978	82.8482	CL(8:0/14:0/14:0/i-21:0)	Lipids and lipid-like molecules	Glycerophospholipids	Glycerophosphoglycerophosphoglycerols	1293.83	NA	0.55045	1	NA
0.55_1293.8260m/z	1.21081	0.730002	0.970739	0.999947	1	0.503284	obesity-B:control	HMDB0120980	null	C66H128O17P2	M+K	38.1	7.95	0.14978	82.8482	CL(8:0/14:0/15:0/i-20:0)	Lipids and lipid-like molecules	Glycerophospholipids	Glycerophosphoglycerophosphoglycerols	1293.83	NA	0.55045	1	NA
0.55_1293.8260m/z	1.21081	0.730002	0.970739	0.999947	1	0.503284	obesity-B:control	HMDB0121047	null	C66H128O17P2	M+K	38.1	7.95	0.14978	82.8482	CL(8:0/14:0/16:0/i-19:0)	Lipids and lipid-like molecules	Glycerophospholipids	Glycerophosphoglycerophosphoglycerols	1293.83	NA	0.55045	1	NA
0.55_1293.8260m/z	1.21081	0.730002	0.970739	0.999947	1	0.503284	obesity-B:control	HMDB0121085	null	C66H128O17P2	M+K	38.1	7.95	0.14978	82.8482	CL(8:0/14:0/17:0/i-18:0)	Lipids and lipid-like molecules	Glycerophospholipids	Glycerophosphoglycerophosphoglycerols	1293.83	NA	0.55045	1	NA
0.55_1293.8260m/z	1.21081	0.730002	0.970739	0.999947	1	0.503284	obesity-B:control	HMDB0121651	null	C66H128O17P2	M+K	38.1	7.95	0.14978	82.8482	CL(8:0/15:0/15:0/i-19:0)	Lipids and lipid-like molecules	Glycerophospholipids	Glycerophosphoglycerophosphoglycerols	1293.83	NA	0.55045	1	NA
0.55_1293.8260m/z	1.21081	0.730002	0.970739	0.999947	1	0.503284	obesity-B:control	HMDB0121717	null	C66H128O17P2	M+K	38.1	7.95	0.14978	82.8482	CL(8:0/15:0/16:0/i-18:0)	Lipids and lipid-like molecules	Glycerophospholipids	Glycerophosphoglycerophosphoglycerols	1293.83	NA	0.55045	1	NA
0.55_1293.8260m/z	1.21081	0.730002	0.970739	0.999947	1	0.503284	obesity-B:control	HMDB0121755	null	C66H128O17P2	M+K	38.1	7.95	0.14978	82.8482	CL(8:0/15:0/17:0/a-17:0)	Lipids and lipid-like molecules	Glycerophospholipids	Glycerophosphoglycerophosphoglycerols	1293.83	NA	0.55045	1	NA
0.55_1293.8260m/z	1.21081	0.730002	0.970739	0.999947	1	0.503284	obesity-B:control	HMDB0121756	null	C66H128O17P2	M+K	38.1	7.95	0.14978	82.8482	CL(8:0/15:0/17:0/i-17:0)	Lipids and lipid-like molecules	Glycerophospholipids	Glycerophosphoglycerophosphoglycerols	1293.83	NA	0.55045	1	NA
0.55_1293.8260m/z	1.21081	0.730002	0.970739	0.999947	1	0.503284	obesity-B:control	HMDB0121774	null	C66H128O17P2	M+K	38.1	7.95	0.14978	82.8482	CL(8:0/15:0/a-17:0/a-17:0)	Lipids and lipid-like molecules	Glycerophospholipids	Glycerophosphoglycerophosphoglycerols	1293.83	NA	0.55045	1	NA
0.55_1293.8260m/z	1.21081	0.730002	0.970739	0.999947	1	0.503284	obesity-B:control	HMDB0121775	null	C66H128O17P2	M+K	38.1	7.95	0.14978	82.8482	CL(8:0/15:0/a-17:0/i-17:0)	Lipids and lipid-like molecules	Glycerophospholipids	Glycerophosphoglycerophosphoglycerols	1293.83	NA	0.55045	1	NA
0.55_1293.8260m/z	1.21081	0.730002	0.970739	0.999947	1	0.503284	obesity-B:control	HMDB0121793	null	C66H128O17P2	M+K	38.1	7.95	0.14978	82.8482	CL(8:0/15:0/i-17:0/i-17:0)	Lipids and lipid-like molecules	Glycerophospholipids	Glycerophosphoglycerophosphoglycerols	1293.83	NA	0.55045	1	NA
0.55_1293.8260m/z	1.21081	0.730002	0.970739	0.999947	1	0.503284	obesity-B:control	HMDB0122055	null	C66H128O17P2	M+K	38.1	7.95	0.14978	82.8482	CL(8:0/a-15:0/17:0/a-17:0)	Lipids and lipid-like molecules	Glycerophospholipids	Glycerophosphoglycerophosphoglycerols	1293.83	NA	0.55045	1	NA
0.55_1293.8260m/z	1.21081	0.730002	0.970739	0.999947	1	0.503284	obesity-B:control	HMDB0122056	null	C66H128O17P2	M+K	38.1	7.95	0.14978	82.8482	CL(8:0/a-15:0/17:0/i-17:0)	Lipids and lipid-like molecules	Glycerophospholipids	Glycerophosphoglycerophosphoglycerols	1293.83	NA	0.55045	1	NA
0.55_1293.8260m/z	1.21081	0.730002	0.970739	0.999947	1	0.503284	obesity-B:control	HMDB0122331	null	C66H128O17P2	M+K	38.1	7.95	0.14978	82.8482	CL(8:0/i-15:0/17:0/a-17:0)	Lipids and lipid-like molecules	Glycerophospholipids	Glycerophosphoglycerophosphoglycerols	1293.83	NA	0.55045	1	NA
0.55_1293.8260m/z	1.21081	0.730002	0.970739	0.999947	1	0.503284	obesity-B:control	HMDB0122332	null	C66H128O17P2	M+K	38.1	7.95	0.14978	82.8482	CL(8:0/i-15:0/17:0/i-17:0)	Lipids and lipid-like molecules	Glycerophospholipids	Glycerophosphoglycerophosphoglycerols	1293.83	NA	0.55045	1	NA
0.55_1293.8260m/z	1.21081	0.730002	0.970739	0.999947	1	0.503284	obesity-B:control	HMDB0122543	null	C66H128O17P2	M+K	38.1	7.95	0.14978	82.8482	CL(8:0/16:0/16:0/a-17:0)	Lipids and lipid-like molecules	Glycerophospholipids	Glycerophosphoglycerophosphoglycerols	1293.83	NA	0.55045	1	NA
0.55_1293.8260m/z	1.21081	0.730002	0.970739	0.999947	1	0.503284	obesity-B:control	HMDB0122544	null	C66H128O17P2	M+K	38.1	7.95	0.14978	82.8482	CL(8:0/16:0/16:0/i-17:0)	Lipids and lipid-like molecules	Glycerophospholipids	Glycerophosphoglycerophosphoglycerols	1293.83	NA	0.55045	1	NA
0.55_1293.8260m/z	1.21081	0.730002	0.970739	0.999947	1	0.503284	obesity-B:control	HMDB0122564	null	C66H128O17P2	M+K	38.1	7.95	0.14978	82.8482	CL(8:0/16:0/i-16:0/a-17:0)	Lipids and lipid-like molecules	Glycerophospholipids	Glycerophosphoglycerophosphoglycerols	1293.83	NA	0.55045	1	NA
0.55_1293.8260m/z	1.21081	0.730002	0.970739	0.999947	1	0.503284	obesity-B:control	HMDB0122565	null	C66H128O17P2	M+K	38.1	7.95	0.14978	82.8482	CL(8:0/16:0/i-16:0/i-17:0)	Lipids and lipid-like molecules	Glycerophospholipids	Glycerophosphoglycerophosphoglycerols	1293.83	NA	0.55045	1	NA
0.55_1293.8260m/z	0.835946	0.906161	0.633267	0.999875	1	0.600435	obesity-A:obesity-B	HMDB0117195	null	C66H128O17P2	M+K	38.1	7.95	0.14978	82.8482	CL(8:0/8:0/16:0/a-25:0)	Lipids and lipid-like molecules	Glycerophospholipids	Glycerophosphoglycerophosphoglycerols	1293.83	NA	0.55045	1	NA
0.55_1293.8260m/z	0.835946	0.906161	0.633267	0.999875	1	0.600435	obesity-A:obesity-B	HMDB0117234	null	C66H128O17P2	M+K	38.1	7.95	0.14978	82.8482	CL(8:0/8:0/17:0/i-24:0)	Lipids and lipid-like molecules	Glycerophospholipids	Glycerophosphoglycerophosphoglycerols	1293.83	NA	0.55045	1	NA
0.55_1293.8260m/z	0.835946	0.906161	0.633267	0.999875	1	0.600435	obesity-A:obesity-B	HMDB0117330	null	C66H128O17P2	M+K	38.1	7.95	0.14978	82.8482	CL(8:0/8:0/19:0/i-22:0)	Lipids and lipid-like molecules	Glycerophospholipids	Glycerophosphoglycerophosphoglycerols	1293.83	NA	0.55045	1	NA
0.55_1293.8260m/z	0.835946	0.906161	0.633267	0.999875	1	0.600435	obesity-A:obesity-B	HMDB0117352	null	C66H128O17P2	M+K	38.1	7.95	0.14978	82.8482	CL(8:0/8:0/20:0/a-21:0)	Lipids and lipid-like molecules	Glycerophospholipids	Glycerophosphoglycerophosphoglycerols	1293.83	NA	0.55045	1	NA
0.55_1293.8260m/z	0.835946	0.906161	0.633267	0.999875	1	0.600435	obesity-A:obesity-B	HMDB0117353	null	C66H128O17P2	M+K	38.1	7.95	0.14978	82.8482	CL(8:0/8:0/20:0/i-21:0)	Lipids and lipid-like molecules	Glycerophospholipids	Glycerophosphoglycerophosphoglycerols	1293.83	NA	0.55045	1	NA
0.55_1293.8260m/z	0.835946	0.906161	0.633267	0.999875	1	0.600435	obesity-A:obesity-B	HMDB0117670	null	C66H128O17P2	M+K	38.1	7.95	0.14978	82.8482	CL(8:0/10:0/14:0/a-25:0)	Lipids and lipid-like molecules	Glycerophospholipids	Glycerophosphoglycerophosphoglycerols	1293.83	NA	0.55045	1	NA
0.55_1293.8260m/z	0.835946	0.906161	0.633267	0.999875	1	0.600435	obesity-A:obesity-B	HMDB0117719	null	C66H128O17P2	M+K	38.1	7.95	0.14978	82.8482	CL(8:0/10:0/15:0/i-24:0)	Lipids and lipid-like molecules	Glycerophospholipids	Glycerophosphoglycerophosphoglycerols	1293.83	NA	0.55045	1	NA
0.55_1293.8260m/z	0.835946	0.906161	0.633267	0.999875	1	0.600435	obesity-A:obesity-B	HMDB0117826	null	C66H128O17P2	M+K	38.1	7.95	0.14978	82.8482	CL(8:0/10:0/17:0/i-22:0)	Lipids and lipid-like molecules	Glycerophospholipids	Glycerophosphoglycerophosphoglycerols	1293.83	NA	0.55045	1	NA
0.55_1293.8260m/z	0.835946	0.906161	0.633267	0.999875	1	0.600435	obesity-A:obesity-B	HMDB0117877	null	C66H128O17P2	M+K	38.1	7.95	0.14978	82.8482	CL(8:0/10:0/18:0/a-21:0)	Lipids and lipid-like molecules	Glycerophospholipids	Glycerophosphoglycerophosphoglycerols	1293.83	NA	0.55045	1	NA
0.55_1293.8260m/z	0.835946	0.906161	0.633267	0.999875	1	0.600435	obesity-A:obesity-B	HMDB0117878	null	C66H128O17P2	M+K	38.1	7.95	0.14978	82.8482	CL(8:0/10:0/18:0/i-21:0)	Lipids and lipid-like molecules	Glycerophospholipids	Glycerophosphoglycerophosphoglycerols	1293.83	NA	0.55045	1	NA
0.55_1293.8260m/z	0.835946	0.906161	0.633267	0.999875	1	0.600435	obesity-A:obesity-B	HMDB0117920	null	C66H128O17P2	M+K	38.1	7.95	0.14978	82.8482	CL(8:0/10:0/19:0/i-20:0)	Lipids and lipid-like molecules	Glycerophospholipids	Glycerophosphoglycerophosphoglycerols	1293.83	NA	0.55045	1	NA
0.55_1293.8260m/z	0.835946	0.906161	0.633267	0.999875	1	0.600435	obesity-A:obesity-B	HMDB0118147	null	C66H128O17P2	M+K	38.1	7.95	0.14978	82.8482	CL(8:0/11:0/13:0/a-25:0)	Lipids and lipid-like molecules	Glycerophospholipids	Glycerophosphoglycerophosphoglycerols	1293.83	NA	0.55045	1	NA
0.55_1293.8260m/z	0.835946	0.906161	0.633267	0.999875	1	0.600435	obesity-A:obesity-B	HMDB0118229	null	C66H128O17P2	M+K	38.1	7.95	0.14978	82.8482	CL(8:0/11:0/14:0/i-24:0)	Lipids and lipid-like molecules	Glycerophospholipids	Glycerophosphoglycerophosphoglycerols	1293.83	NA	0.55045	1	NA
0.55_1293.8260m/z	0.835946	0.906161	0.633267	0.999875	1	0.600435	obesity-A:obesity-B	HMDB0118346	null	C66H128O17P2	M+K	38.1	7.95	0.14978	82.8482	CL(8:0/11:0/16:0/i-22:0)	Lipids and lipid-like molecules	Glycerophospholipids	Glycerophosphoglycerophosphoglycerols	1293.83	NA	0.55045	1	NA
0.55_1293.8260m/z	0.835946	0.906161	0.633267	0.999875	1	0.600435	obesity-A:obesity-B	HMDB0118384	null	C66H128O17P2	M+K	38.1	7.95	0.14978	82.8482	CL(8:0/11:0/17:0/a-21:0)	Lipids and lipid-like molecules	Glycerophospholipids	Glycerophosphoglycerophosphoglycerols	1293.83	NA	0.55045	1	NA
0.55_1293.8260m/z	0.835946	0.906161	0.633267	0.999875	1	0.600435	obesity-A:obesity-B	HMDB0118385	null	C66H128O17P2	M+K	38.1	7.95	0.14978	82.8482	CL(8:0/11:0/17:0/i-21:0)	Lipids and lipid-like molecules	Glycerophospholipids	Glycerophosphoglycerophosphoglycerols	1293.83	NA	0.55045	1	NA
0.55_1293.8260m/z	0.835946	0.906161	0.633267	0.999875	1	0.600435	obesity-A:obesity-B	HMDB0118436	null	C66H128O17P2	M+K	38.1	7.95	0.14978	82.8482	CL(8:0/11:0/18:0/i-20:0)	Lipids and lipid-like molecules	Glycerophospholipids	Glycerophosphoglycerophosphoglycerols	1293.83	NA	0.55045	1	NA
0.55_1293.8260m/z	0.835946	0.906161	0.633267	0.999875	1	0.600435	obesity-A:obesity-B	HMDB0118479	null	C66H128O17P2	M+K	38.1	7.95	0.14978	82.8482	CL(8:0/11:0/19:0/i-19:0)	Lipids and lipid-like molecules	Glycerophospholipids	Glycerophosphoglycerophosphoglycerols	1293.83	NA	0.55045	1	NA
0.55_1293.8260m/z	0.835946	0.906161	0.633267	0.999875	1	0.600435	obesity-A:obesity-B	HMDB0118614	null	C66H128O17P2	M+K	38.1	7.95	0.14978	82.8482	CL(8:0/12:0/12:0/a-25:0)	Lipids and lipid-like molecules	Glycerophospholipids	Glycerophosphoglycerophosphoglycerols	1293.83	NA	0.55045	1	NA
0.55_1293.8260m/z	0.835946	0.906161	0.633267	0.999875	1	0.600435	obesity-A:obesity-B	HMDB0118673	null	C66H128O17P2	M+K	38.1	7.95	0.14978	82.8482	CL(8:0/12:0/13:0/i-24:0)	Lipids and lipid-like molecules	Glycerophospholipids	Glycerophosphoglycerophosphoglycerols	1293.83	NA	0.55045	1	NA
0.55_1293.8260m/z	0.835946	0.906161	0.633267	0.999875	1	0.600435	obesity-A:obesity-B	HMDB0118805	null	C66H128O17P2	M+K	38.1	7.95	0.14978	82.8482	CL(8:0/12:0/15:0/i-22:0)	Lipids and lipid-like molecules	Glycerophospholipids	Glycerophosphoglycerophosphoglycerols	1293.83	NA	0.55045	1	NA
0.55_1293.8260m/z	0.835946	0.906161	0.633267	0.999875	1	0.600435	obesity-A:obesity-B	HMDB0118871	null	C66H128O17P2	M+K	38.1	7.95	0.14978	82.8482	CL(8:0/12:0/16:0/a-21:0)	Lipids and lipid-like molecules	Glycerophospholipids	Glycerophosphoglycerophosphoglycerols	1293.83	NA	0.55045	1	NA
0.55_1293.8260m/z	0.835946	0.906161	0.633267	0.999875	1	0.600435	obesity-A:obesity-B	HMDB0118872	null	C66H128O17P2	M+K	38.1	7.95	0.14978	82.8482	CL(8:0/12:0/16:0/i-21:0)	Lipids and lipid-like molecules	Glycerophospholipids	Glycerophosphoglycerophosphoglycerols	1293.83	NA	0.55045	1	NA
0.55_1293.8260m/z	0.835946	0.906161	0.633267	0.999875	1	0.600435	obesity-A:obesity-B	HMDB0118910	null	C66H128O17P2	M+K	38.1	7.95	0.14978	82.8482	CL(8:0/12:0/17:0/i-20:0)	Lipids and lipid-like molecules	Glycerophospholipids	Glycerophosphoglycerophosphoglycerols	1293.83	NA	0.55045	1	NA
0.55_1293.8260m/z	0.835946	0.906161	0.633267	0.999875	1	0.600435	obesity-A:obesity-B	HMDB0118962	null	C66H128O17P2	M+K	38.1	7.95	0.14978	82.8482	CL(8:0/12:0/18:0/i-19:0)	Lipids and lipid-like molecules	Glycerophospholipids	Glycerophosphoglycerophosphoglycerols	1293.83	NA	0.55045	1	NA
0.55_1293.8260m/z	0.835946	0.906161	0.633267	0.999875	1	0.600435	obesity-A:obesity-B	HMDB0119715	null	C66H128O17P2	M+K	38.1	7.95	0.14978	82.8482	CL(8:0/13:0/14:0/i-22:0)	Lipids and lipid-like molecules	Glycerophospholipids	Glycerophosphoglycerophosphoglycerols	1293.83	NA	0.55045	1	NA
0.55_1293.8260m/z	0.835946	0.906161	0.633267	0.999875	1	0.600435	obesity-A:obesity-B	HMDB0119763	null	C66H128O17P2	M+K	38.1	7.95	0.14978	82.8482	CL(8:0/13:0/15:0/a-21:0)	Lipids and lipid-like molecules	Glycerophospholipids	Glycerophosphoglycerophosphoglycerols	1293.83	NA	0.55045	1	NA
0.55_1293.8260m/z	0.835946	0.906161	0.633267	0.999875	1	0.600435	obesity-A:obesity-B	HMDB0119764	null	C66H128O17P2	M+K	38.1	7.95	0.14978	82.8482	CL(8:0/13:0/15:0/i-21:0)	Lipids and lipid-like molecules	Glycerophospholipids	Glycerophosphoglycerophosphoglycerols	1293.83	NA	0.55045	1	NA
0.55_1293.8260m/z	0.835946	0.906161	0.633267	0.999875	1	0.600435	obesity-A:obesity-B	HMDB0119830	null	C66H128O17P2	M+K	38.1	7.95	0.14978	82.8482	CL(8:0/13:0/16:0/i-20:0)	Lipids and lipid-like molecules	Glycerophospholipids	Glycerophosphoglycerophosphoglycerols	1293.83	NA	0.55045	1	NA
0.55_1293.8260m/z	0.835946	0.906161	0.633267	0.999875	1	0.600435	obesity-A:obesity-B	HMDB0119869	null	C66H128O17P2	M+K	38.1	7.95	0.14978	82.8482	CL(8:0/13:0/17:0/i-19:0)	Lipids and lipid-like molecules	Glycerophospholipids	Glycerophosphoglycerophosphoglycerols	1293.83	NA	0.55045	1	NA
0.55_1293.8260m/z	0.835946	0.906161	0.633267	0.999875	1	0.600435	obesity-A:obesity-B	HMDB0119920	null	C66H128O17P2	M+K	38.1	7.95	0.14978	82.8482	CL(8:0/13:0/18:0/i-18:0)	Lipids and lipid-like molecules	Glycerophospholipids	Glycerophosphoglycerophosphoglycerols	1293.83	NA	0.55045	1	NA
0.55_1293.8260m/z	0.835946	0.906161	0.633267	0.999875	1	0.600435	obesity-A:obesity-B	HMDB0120931	null	C66H128O17P2	M+K	38.1	7.95	0.14978	82.8482	CL(8:0/14:0/14:0/a-21:0)	Lipids and lipid-like molecules	Glycerophospholipids	Glycerophosphoglycerophosphoglycerols	1293.83	NA	0.55045	1	NA
0.55_1293.8260m/z	0.835946	0.906161	0.633267	0.999875	1	0.600435	obesity-A:obesity-B	HMDB0120932	null	C66H128O17P2	M+K	38.1	7.95	0.14978	82.8482	CL(8:0/14:0/14:0/i-21:0)	Lipids and lipid-like molecules	Glycerophospholipids	Glycerophosphoglycerophosphoglycerols	1293.83	NA	0.55045	1	NA
0.55_1293.8260m/z	0.835946	0.906161	0.633267	0.999875	1	0.600435	obesity-A:obesity-B	HMDB0120980	null	C66H128O17P2	M+K	38.1	7.95	0.14978	82.8482	CL(8:0/14:0/15:0/i-20:0)	Lipids and lipid-like molecules	Glycerophospholipids	Glycerophosphoglycerophosphoglycerols	1293.83	NA	0.55045	1	NA
0.55_1293.8260m/z	0.835946	0.906161	0.633267	0.999875	1	0.600435	obesity-A:obesity-B	HMDB0121047	null	C66H128O17P2	M+K	38.1	7.95	0.14978	82.8482	CL(8:0/14:0/16:0/i-19:0)	Lipids and lipid-like molecules	Glycerophospholipids	Glycerophosphoglycerophosphoglycerols	1293.83	NA	0.55045	1	NA
0.55_1293.8260m/z	0.835946	0.906161	0.633267	0.999875	1	0.600435	obesity-A:obesity-B	HMDB0121085	null	C66H128O17P2	M+K	38.1	7.95	0.14978	82.8482	CL(8:0/14:0/17:0/i-18:0)	Lipids and lipid-like molecules	Glycerophospholipids	Glycerophosphoglycerophosphoglycerols	1293.83	NA	0.55045	1	NA
0.55_1293.8260m/z	0.835946	0.906161	0.633267	0.999875	1	0.600435	obesity-A:obesity-B	HMDB0121651	null	C66H128O17P2	M+K	38.1	7.95	0.14978	82.8482	CL(8:0/15:0/15:0/i-19:0)	Lipids and lipid-like molecules	Glycerophospholipids	Glycerophosphoglycerophosphoglycerols	1293.83	NA	0.55045	1	NA
0.55_1293.8260m/z	0.835946	0.906161	0.633267	0.999875	1	0.600435	obesity-A:obesity-B	HMDB0121717	null	C66H128O17P2	M+K	38.1	7.95	0.14978	82.8482	CL(8:0/15:0/16:0/i-18:0)	Lipids and lipid-like molecules	Glycerophospholipids	Glycerophosphoglycerophosphoglycerols	1293.83	NA	0.55045	1	NA
0.55_1293.8260m/z	0.835946	0.906161	0.633267	0.999875	1	0.600435	obesity-A:obesity-B	HMDB0121755	null	C66H128O17P2	M+K	38.1	7.95	0.14978	82.8482	CL(8:0/15:0/17:0/a-17:0)	Lipids and lipid-like molecules	Glycerophospholipids	Glycerophosphoglycerophosphoglycerols	1293.83	NA	0.55045	1	NA
0.55_1293.8260m/z	0.835946	0.906161	0.633267	0.999875	1	0.600435	obesity-A:obesity-B	HMDB0121756	null	C66H128O17P2	M+K	38.1	7.95	0.14978	82.8482	CL(8:0/15:0/17:0/i-17:0)	Lipids and lipid-like molecules	Glycerophospholipids	Glycerophosphoglycerophosphoglycerols	1293.83	NA	0.55045	1	NA
0.55_1293.8260m/z	0.835946	0.906161	0.633267	0.999875	1	0.600435	obesity-A:obesity-B	HMDB0121774	null	C66H128O17P2	M+K	38.1	7.95	0.14978	82.8482	CL(8:0/15:0/a-17:0/a-17:0)	Lipids and lipid-like molecules	Glycerophospholipids	Glycerophosphoglycerophosphoglycerols	1293.83	NA	0.55045	1	NA
0.55_1293.8260m/z	0.835946	0.906161	0.633267	0.999875	1	0.600435	obesity-A:obesity-B	HMDB0121775	null	C66H128O17P2	M+K	38.1	7.95	0.14978	82.8482	CL(8:0/15:0/a-17:0/i-17:0)	Lipids and lipid-like molecules	Glycerophospholipids	Glycerophosphoglycerophosphoglycerols	1293.83	NA	0.55045	1	NA
0.55_1293.8260m/z	0.835946	0.906161	0.633267	0.999875	1	0.600435	obesity-A:obesity-B	HMDB0121793	null	C66H128O17P2	M+K	38.1	7.95	0.14978	82.8482	CL(8:0/15:0/i-17:0/i-17:0)	Lipids and lipid-like molecules	Glycerophospholipids	Glycerophosphoglycerophosphoglycerols	1293.83	NA	0.55045	1	NA
0.55_1293.8260m/z	0.835946	0.906161	0.633267	0.999875	1	0.600435	obesity-A:obesity-B	HMDB0122055	null	C66H128O17P2	M+K	38.1	7.95	0.14978	82.8482	CL(8:0/a-15:0/17:0/a-17:0)	Lipids and lipid-like molecules	Glycerophospholipids	Glycerophosphoglycerophosphoglycerols	1293.83	NA	0.55045	1	NA
0.55_1293.8260m/z	0.835946	0.906161	0.633267	0.999875	1	0.600435	obesity-A:obesity-B	HMDB0122056	null	C66H128O17P2	M+K	38.1	7.95	0.14978	82.8482	CL(8:0/a-15:0/17:0/i-17:0)	Lipids and lipid-like molecules	Glycerophospholipids	Glycerophosphoglycerophosphoglycerols	1293.83	NA	0.55045	1	NA
0.55_1293.8260m/z	0.835946	0.906161	0.633267	0.999875	1	0.600435	obesity-A:obesity-B	HMDB0122331	null	C66H128O17P2	M+K	38.1	7.95	0.14978	82.8482	CL(8:0/i-15:0/17:0/a-17:0)	Lipids and lipid-like molecules	Glycerophospholipids	Glycerophosphoglycerophosphoglycerols	1293.83	NA	0.55045	1	NA
0.55_1293.8260m/z	0.835946	0.906161	0.633267	0.999875	1	0.600435	obesity-A:obesity-B	HMDB0122332	null	C66H128O17P2	M+K	38.1	7.95	0.14978	82.8482	CL(8:0/i-15:0/17:0/i-17:0)	Lipids and lipid-like molecules	Glycerophospholipids	Glycerophosphoglycerophosphoglycerols	1293.83	NA	0.55045	1	NA
0.55_1293.8260m/z	0.835946	0.906161	0.633267	0.999875	1	0.600435	obesity-A:obesity-B	HMDB0122543	null	C66H128O17P2	M+K	38.1	7.95	0.14978	82.8482	CL(8:0/16:0/16:0/a-17:0)	Lipids and lipid-like molecules	Glycerophospholipids	Glycerophosphoglycerophosphoglycerols	1293.83	NA	0.55045	1	NA
0.55_1293.8260m/z	0.835946	0.906161	0.633267	0.999875	1	0.600435	obesity-A:obesity-B	HMDB0122544	null	C66H128O17P2	M+K	38.1	7.95	0.14978	82.8482	CL(8:0/16:0/16:0/i-17:0)	Lipids and lipid-like molecules	Glycerophospholipids	Glycerophosphoglycerophosphoglycerols	1293.83	NA	0.55045	1	NA
0.55_1293.8260m/z	0.835946	0.906161	0.633267	0.999875	1	0.600435	obesity-A:obesity-B	HMDB0122564	null	C66H128O17P2	M+K	38.1	7.95	0.14978	82.8482	CL(8:0/16:0/i-16:0/a-17:0)	Lipids and lipid-like molecules	Glycerophospholipids	Glycerophosphoglycerophosphoglycerols	1293.83	NA	0.55045	1	NA
0.55_1293.8260m/z	0.835946	0.906161	0.633267	0.999875	1	0.600435	obesity-A:obesity-B	HMDB0122565	null	C66H128O17P2	M+K	38.1	7.95	0.14978	82.8482	CL(8:0/16:0/i-16:0/i-17:0)	Lipids and lipid-like molecules	Glycerophospholipids	Glycerophosphoglycerophosphoglycerols	1293.83	NA	0.55045	1	NA
0.55_130.0499m/z	1.04534	0.442801	0.797323	0.964173	0.99928	0.564872	obesity-A:control	HMDB0032994	null	C5H4O3	M+NH4	39.6	0	0.494369	98.4773	3-Hydroxy-2H-pyran-2-one	Organoheterocyclic compounds	Pyrans	Pyranones and derivatives	130.05	NA	0.55045	1	NA
0.55_130.0499m/z	0.993537	0.750273	0.93568	0.999947	1	0.283496	obesity-B:control	HMDB0032994	null	C5H4O3	M+NH4	39.6	0	0.494369	98.4773	3-Hydroxy-2H-pyran-2-one	Organoheterocyclic compounds	Pyrans	Pyranones and derivatives	130.05	NA	0.55045	1	NA
0.55_130.0499m/z	1.05214	0.327445	0.365877	0.999875	1	0.920443	obesity-A:obesity-B	HMDB0032994	null	C5H4O3	M+NH4	39.6	0	0.494369	98.4773	3-Hydroxy-2H-pyran-2-one	Organoheterocyclic compounds	Pyrans	Pyranones and derivatives	130.05	NA	0.55045	1	NA
0.55_132.0769m/z	1.2211	0.0439456	0.0414605	0.846266	0.946485	1.87521	obesity-A:control	HMDB0060245	C02512	C4H6N2O2	M+NH4	39.6	0	1.39927	99.4974	L-3-Cyanoalanine	Organic acids and derivatives	Carboxylic acids and derivatives	Amino acids, peptides, and analogues	132.077	NA	0.55045	1	map00460 Cyanoamino acid metabolism; map01100 Metabolic pathways; map01110 Biosynthesis of secondary metabolites
0.55_132.0769m/z	1.17578	0.099204	0.154689	0.682398	0.829954	1.32554	obesity-B:control	HMDB0060245	C02512	C4H6N2O2	M+NH4	39.6	0	1.39927	99.4974	L-3-Cyanoalanine	Organic acids and derivatives	Carboxylic acids and derivatives	Amino acids, peptides, and analogues	132.077	NA	0.55045	1	map00460 Cyanoamino acid metabolism; map01100 Metabolic pathways; map01110 Biosynthesis of secondary metabolites
0.55_132.0769m/z	1.03854	0.66926	0.440431	0.999875	1	0.541439	obesity-A:obesity-B	HMDB0060245	C02512	C4H6N2O2	M+NH4	39.6	0	1.39927	99.4974	L-3-Cyanoalanine	Organic acids and derivatives	Carboxylic acids and derivatives	Amino acids, peptides, and analogues	132.077	NA	0.55045	1	map00460 Cyanoamino acid metabolism; map01100 Metabolic pathways; map01110 Biosynthesis of secondary metabolites
0.55_136.0750m/z	1.27652	0.465676	0.197313	0.964173	0.99928	0.914112	obesity-A:control	HMDB0000073	C03758	C8H11NO2	M+H-H2O	34.3	0	-4.75603	77.1638	Dopamine	Benzenoids	Phenols	Benzenediols	136.075	NA	0.55045	1	map00350 Tyrosine metabolism; map00950 Isoquinoline alkaloid biosynthesis; map00965 Betalain biosynthesis; map01060 Biosynthesis of plant secondary metabolites; map01063 Biosynthesis of alkaloids derived from shikimate pathway; map01100 Metabolic pathways; map01110 Biosynthesis of secondary metabolites; map04024 cAMP signaling pathway; map04080 Neuroactive ligand-receptor interaction; map04540 Ga…
0.55_136.0750m/z	1.10981	0.649472	0.414675	0.999947	1	0.450656	obesity-B:control	HMDB0000073	C03758	C8H11NO2	M+H-H2O	34.3	0	-4.75603	77.1638	Dopamine	Benzenoids	Phenols	Benzenediols	136.075	NA	0.55045	1	map00350 Tyrosine metabolism; map00950 Isoquinoline alkaloid biosynthesis; map00965 Betalain biosynthesis; map01060 Biosynthesis of plant secondary metabolites; map01063 Biosynthesis of alkaloids derived from shikimate pathway; map01100 Metabolic pathways; map01110 Biosynthesis of secondary metabolites; map04024 cAMP signaling pathway; map04080 Neuroactive ligand-receptor interaction; map04540 Ga…
0.55_136.0750m/z	1.15022	0.75174	0.4853	0.999875	1	0.473345	obesity-A:obesity-B	HMDB0000073	C03758	C8H11NO2	M+H-H2O	34.3	0	-4.75603	77.1638	Dopamine	Benzenoids	Phenols	Benzenediols	136.075	NA	0.55045	1	map00350 Tyrosine metabolism; map00950 Isoquinoline alkaloid biosynthesis; map00965 Betalain biosynthesis; map01060 Biosynthesis of plant secondary metabolites; map01063 Biosynthesis of alkaloids derived from shikimate pathway; map01100 Metabolic pathways; map01110 Biosynthesis of secondary metabolites; map04024 cAMP signaling pathway; map04080 Neuroactive ligand-receptor interaction; map04540 Ga…
0.55_142.0628n	0.890508	0.329421	0.306576	0.950387	0.99928	1.45495	obesity-A:control	HMDB0033551	null	C7H10O3	M+NH4, M+Na	38.8	0	-1.07203	95.216	5-Ethyl-3-hydroxy-4-methyl-2(5H)-furanone	Organoheterocyclic compounds	Dihydrofurans	Furanones	160.097	142.063	0.55045	1	NA
0.55_142.0628n	0.648242	0.0142949	0.0215834	0.263269	0.33369	3.20415	obesity-B:control	HMDB0033551	null	C7H10O3	M+NH4, M+Na	38.8	0	-1.07203	95.216	5-Ethyl-3-hydroxy-4-methyl-2(5H)-furanone	Organoheterocyclic compounds	Dihydrofurans	Furanones	160.097	142.063	0.55045	1	NA
0.55_142.0628n	1.37373	0.118528	0.112426	0.986335	1	2.43559	obesity-A:obesity-B	HMDB0033551	null	C7H10O3	M+NH4, M+Na	38.8	0	-1.07203	95.216	5-Ethyl-3-hydroxy-4-methyl-2(5H)-furanone	Organoheterocyclic compounds	Dihydrofurans	Furanones	160.097	142.063	0.55045	1	NA
0.55_145.0495m/z	0.975541	0.626901	0.730162	0.985741	0.99928	0.478296	obesity-A:control	HMDB0000321	C02360	C6H10O5	M+H-H2O	38.4	0	-0.437332	92.5771	2-Hydroxyadipic acid	Lipids and lipid-like molecules	Fatty Acyls	Fatty acids and conjugates	145.049	NA	0.55045	1	NULL
0.55_145.0495m/z	0.975541	0.626901	0.730162	0.985741	0.99928	0.478296	obesity-A:control	HMDB0000640	null	C6H10O5	M+H-H2O	38.4	0	-0.437332	92.5771	Levoglucosan	Organoheterocyclic compounds	Oxepanes	null	145.049	NA	0.55045	1	NA
0.55_145.0495m/z	0.975541	0.626901	0.730162	0.985741	0.99928	0.478296	obesity-A:control	HMDB0029934	null	C6H10O5	M+H-H2O	38.4	0	-0.437332	92.5771	D-1-Deoxy-erythro-hexo-2,3-diulose	Organic oxygen compounds	Organooxygen compounds	Carbohydrates and carbohydrate conjugates	145.049	NA	0.55045	1	NA
0.55_145.0495m/z	0.975541	0.626901	0.730162	0.985741	0.99928	0.478296	obesity-A:control	HMDB0059758	null	C6H10O5	M+H-H2O	38.4	0	-0.437332	92.5771	2-Hydroxy-2-ethylsuccinic acid	Lipids and lipid-like molecules	Fatty Acyls	Fatty acids and conjugates	145.049	NA	0.55045	1	NA
0.55_145.0495m/z	0.975541	0.626901	0.730162	0.985741	0.99928	0.478296	obesity-A:control	LMFA01050454	C02488	C6H10O5	M+H-H2O	38.4	0	-0.437332	92.5771	(R)-2-ethylmalic acid	Fatty Acyls [FA]	Fatty Acids and Conjugates [FA01]	Hydroxy fatty acids [FA0105]	145.049	NA	0.55045	1	map00620 Pyruvate metabolism
0.55_145.0495m/z	0.975541	0.626901	0.730162	0.985741	0.99928	0.478296	obesity-A:control	LMFA01050470	null	C6H10O5	M+H-H2O	38.4	0	-0.437332	92.5771	2,3-dimethylmalic acid	Fatty Acyls [FA]	Fatty Acids and Conjugates [FA01]	Hydroxy fatty acids [FA0105]	145.049	NA	0.55045	1	NA
0.55_145.0495m/z	0.975541	0.626901	0.730162	0.985741	0.99928	0.478296	obesity-A:control	LMFA01170091	null	C6H10O5	M+H-H2O	38.4	0	-0.437332	92.5771	3-hydroxymethyl-glutaric acid	Fatty Acyls [FA]	Fatty Acids and Conjugates [FA01]	Dicarboxylic acids [FA0117]	145.049	NA	0.55045	1	NA
0.55_145.0495m/z	1.10496	0.355089	0.306576	0.966721	0.970438	1.08406	obesity-B:control	HMDB0000321	C02360	C6H10O5	M+H-H2O	38.4	0	-0.437332	92.5771	2-Hydroxyadipic acid	Lipids and lipid-like molecules	Fatty Acyls	Fatty acids and conjugates	145.049	NA	0.55045	1	NULL
0.55_145.0495m/z	1.10496	0.355089	0.306576	0.966721	0.970438	1.08406	obesity-B:control	HMDB0000640	null	C6H10O5	M+H-H2O	38.4	0	-0.437332	92.5771	Levoglucosan	Organoheterocyclic compounds	Oxepanes	null	145.049	NA	0.55045	1	NA
0.55_145.0495m/z	1.10496	0.355089	0.306576	0.966721	0.970438	1.08406	obesity-B:control	HMDB0029934	null	C6H10O5	M+H-H2O	38.4	0	-0.437332	92.5771	D-1-Deoxy-erythro-hexo-2,3-diulose	Organic oxygen compounds	Organooxygen compounds	Carbohydrates and carbohydrate conjugates	145.049	NA	0.55045	1	NA
0.55_145.0495m/z	1.10496	0.355089	0.306576	0.966721	0.970438	1.08406	obesity-B:control	HMDB0059758	null	C6H10O5	M+H-H2O	38.4	0	-0.437332	92.5771	2-Hydroxy-2-ethylsuccinic acid	Lipids and lipid-like molecules	Fatty Acyls	Fatty acids and conjugates	145.049	NA	0.55045	1	NA
0.55_145.0495m/z	1.10496	0.355089	0.306576	0.966721	0.970438	1.08406	obesity-B:control	LMFA01050454	C02488	C6H10O5	M+H-H2O	38.4	0	-0.437332	92.5771	(R)-2-ethylmalic acid	Fatty Acyls [FA]	Fatty Acids and Conjugates [FA01]	Hydroxy fatty acids [FA0105]	145.049	NA	0.55045	1	map00620 Pyruvate metabolism
0.55_145.0495m/z	1.10496	0.355089	0.306576	0.966721	0.970438	1.08406	obesity-B:control	LMFA01050470	null	C6H10O5	M+H-H2O	38.4	0	-0.437332	92.5771	2,3-dimethylmalic acid	Fatty Acyls [FA]	Fatty Acids and Conjugates [FA01]	Hydroxy fatty acids [FA0105]	145.049	NA	0.55045	1	NA
0.55_145.0495m/z	1.10496	0.355089	0.306576	0.966721	0.970438	1.08406	obesity-B:control	LMFA01170091	null	C6H10O5	M+H-H2O	38.4	0	-0.437332	92.5771	3-hydroxymethyl-glutaric acid	Fatty Acyls [FA]	Fatty Acids and Conjugates [FA01]	Dicarboxylic acids [FA0117]	145.049	NA	0.55045	1	NA
0.55_145.0495m/z	0.882871	0.198884	0.279422	0.999875	1	1.24692	obesity-A:obesity-B	HMDB0000321	C02360	C6H10O5	M+H-H2O	38.4	0	-0.437332	92.5771	2-Hydroxyadipic acid	Lipids and lipid-like molecules	Fatty Acyls	Fatty acids and conjugates	145.049	NA	0.55045	1	NULL
0.55_145.0495m/z	0.882871	0.198884	0.279422	0.999875	1	1.24692	obesity-A:obesity-B	HMDB0000640	null	C6H10O5	M+H-H2O	38.4	0	-0.437332	92.5771	Levoglucosan	Organoheterocyclic compounds	Oxepanes	null	145.049	NA	0.55045	1	NA
0.55_145.0495m/z	0.882871	0.198884	0.279422	0.999875	1	1.24692	obesity-A:obesity-B	HMDB0029934	null	C6H10O5	M+H-H2O	38.4	0	-0.437332	92.5771	D-1-Deoxy-erythro-hexo-2,3-diulose	Organic oxygen compounds	Organooxygen compounds	Carbohydrates and carbohydrate conjugates	145.049	NA	0.55045	1	NA
0.55_145.0495m/z	0.882871	0.198884	0.279422	0.999875	1	1.24692	obesity-A:obesity-B	HMDB0059758	null	C6H10O5	M+H-H2O	38.4	0	-0.437332	92.5771	2-Hydroxy-2-ethylsuccinic acid	Lipids and lipid-like molecules	Fatty Acyls	Fatty acids and conjugates	145.049	NA	0.55045	1	NA
0.55_145.0495m/z	0.882871	0.198884	0.279422	0.999875	1	1.24692	obesity-A:obesity-B	LMFA01050454	C02488	C6H10O5	M+H-H2O	38.4	0	-0.437332	92.5771	(R)-2-ethylmalic acid	Fatty Acyls [FA]	Fatty Acids and Conjugates [FA01]	Hydroxy fatty acids [FA0105]	145.049	NA	0.55045	1	map00620 Pyruvate metabolism
0.55_145.0495m/z	0.882871	0.198884	0.279422	0.999875	1	1.24692	obesity-A:obesity-B	LMFA01050470	null	C6H10O5	M+H-H2O	38.4	0	-0.437332	92.5771	2,3-dimethylmalic acid	Fatty Acyls [FA]	Fatty Acids and Conjugates [FA01]	Hydroxy fatty acids [FA0105]	145.049	NA	0.55045	1	NA
0.55_145.0495m/z	0.882871	0.198884	0.279422	0.999875	1	1.24692	obesity-A:obesity-B	LMFA01170091	null	C6H10O5	M+H-H2O	38.4	0	-0.437332	92.5771	3-hydroxymethyl-glutaric acid	Fatty Acyls [FA]	Fatty Acids and Conjugates [FA01]	Dicarboxylic acids [FA0117]	145.049	NA	0.55045	1	NA
0.55_146.1167m/z	1.03256	0.837025	0.982441	0.999502	0.99928	0.418046	obesity-A:control	HMDB0006831	null	C7H15NO2	M+H	37.9	0	-5.73145	96.2228	3-Dehydroxycarnitine	Lipids and lipid-like molecules	Fatty Acyls	Fatty acids and conjugates	146.117	NA	0.55045	1	NA
0.55_146.1167m/z	1.03256	0.837025	0.982441	0.999502	0.99928	0.418046	obesity-A:control	HMDB0094649	null	C7H15NO2	M+H	37.9	0	-5.73145	96.2228	2-Aminoheptanoate	Organic acids and derivatives	Carboxylic acids and derivatives	Amino acids, peptides, and analogues	146.117	NA	0.55045	1	NA
0.55_146.1167m/z	1.03256	0.837025	0.982441	0.999502	0.99928	0.418046	obesity-A:control	LMFA01100013	null	C7H15NO2	M+H	37.9	0	-5.73145	96.2228	2R-aminoheptanoic acid	Fatty Acyls [FA]	Fatty Acids and Conjugates [FA01]	Amino fatty acids [FA0110]	146.117	NA	0.55045	1	NA
0.55_146.1167m/z	1.03256	0.837025	0.982441	0.999502	0.99928	0.418046	obesity-A:control	LMFA01100014	null	C7H15NO2	M+H	37.9	0	-5.73145	96.2228	2S-aminoheptanoic acid	Fatty Acyls [FA]	Fatty Acids and Conjugates [FA01]	Amino fatty acids [FA0110]	146.117	NA	0.55045	1	NA
0.55_146.1167m/z	1.03256	0.837025	0.982441	0.999502	0.99928	0.418046	obesity-A:control	LMFA01100015	null	C7H15NO2	M+H	37.9	0	-5.73145	96.2228	2-amino-heptanoic acid	Fatty Acyls [FA]	Fatty Acids and Conjugates [FA01]	Amino fatty acids [FA0110]	146.117	NA	0.55045	1	NA
0.55_146.1167m/z	0.904966	0.165956	0.342861	0.839395	0.988374	1.26064	obesity-B:control	HMDB0006831	null	C7H15NO2	M+H	37.9	0	-5.73145	96.2228	3-Dehydroxycarnitine	Lipids and lipid-like molecules	Fatty Acyls	Fatty acids and conjugates	146.117	NA	0.55045	1	NA
0.55_146.1167m/z	0.904966	0.165956	0.342861	0.839395	0.988374	1.26064	obesity-B:control	HMDB0094649	null	C7H15NO2	M+H	37.9	0	-5.73145	96.2228	2-Aminoheptanoate	Organic acids and derivatives	Carboxylic acids and derivatives	Amino acids, peptides, and analogues	146.117	NA	0.55045	1	NA
0.55_146.1167m/z	0.904966	0.165956	0.342861	0.839395	0.988374	1.26064	obesity-B:control	LMFA01100013	null	C7H15NO2	M+H	37.9	0	-5.73145	96.2228	2R-aminoheptanoic acid	Fatty Acyls [FA]	Fatty Acids and Conjugates [FA01]	Amino fatty acids [FA0110]	146.117	NA	0.55045	1	NA
0.55_146.1167m/z	0.904966	0.165956	0.342861	0.839395	0.988374	1.26064	obesity-B:control	LMFA01100014	null	C7H15NO2	M+H	37.9	0	-5.73145	96.2228	2S-aminoheptanoic acid	Fatty Acyls [FA]	Fatty Acids and Conjugates [FA01]	Amino fatty acids [FA0110]	146.117	NA	0.55045	1	NA
0.55_146.1167m/z	0.904966	0.165956	0.342861	0.839395	0.988374	1.26064	obesity-B:control	LMFA01100015	null	C7H15NO2	M+H	37.9	0	-5.73145	96.2228	2-amino-heptanoic acid	Fatty Acyls [FA]	Fatty Acids and Conjugates [FA01]	Amino fatty acids [FA0110]	146.117	NA	0.55045	1	NA
0.55_146.1167m/z	1.14099	0.130024	0.328035	0.999875	1	1.59152	obesity-A:obesity-B	HMDB0006831	null	C7H15NO2	M+H	37.9	0	-5.73145	96.2228	3-Dehydroxycarnitine	Lipids and lipid-like molecules	Fatty Acyls	Fatty acids and conjugates	146.117	NA	0.55045	1	NA
0.55_146.1167m/z	1.14099	0.130024	0.328035	0.999875	1	1.59152	obesity-A:obesity-B	HMDB0094649	null	C7H15NO2	M+H	37.9	0	-5.73145	96.2228	2-Aminoheptanoate	Organic acids and derivatives	Carboxylic acids and derivatives	Amino acids, peptides, and analogues	146.117	NA	0.55045	1	NA
0.55_146.1167m/z	1.14099	0.130024	0.328035	0.999875	1	1.59152	obesity-A:obesity-B	LMFA01100013	null	C7H15NO2	M+H	37.9	0	-5.73145	96.2228	2R-aminoheptanoic acid	Fatty Acyls [FA]	Fatty Acids and Conjugates [FA01]	Amino fatty acids [FA0110]	146.117	NA	0.55045	1	NA
0.55_146.1167m/z	1.14099	0.130024	0.328035	0.999875	1	1.59152	obesity-A:obesity-B	LMFA01100014	null	C7H15NO2	M+H	37.9	0	-5.73145	96.2228	2S-aminoheptanoic acid	Fatty Acyls [FA]	Fatty Acids and Conjugates [FA01]	Amino fatty acids [FA0110]	146.117	NA	0.55045	1	NA
0.55_146.1167m/z	1.14099	0.130024	0.328035	0.999875	1	1.59152	obesity-A:obesity-B	LMFA01100015	null	C7H15NO2	M+H	37.9	0	-5.73145	96.2228	2-amino-heptanoic acid	Fatty Acyls [FA]	Fatty Acids and Conjugates [FA01]	Amino fatty acids [FA0110]	146.117	NA	0.55045	1	NA
0.55_158.0686n	0.879228	0.366034	0.207837	0.950387	0.99928	0.955598	obesity-A:control	HMDB0031670	null	C6H10N2O3	M+H, M+NH4	32.4	0	-3.219	65.764	1-(Hydroxymethyl)-5,5-dimethyl-2,4-imidazolidinedione	Organoheterocyclic compounds	Azolidines	Imidazolidines	159.076	158.069	0.55045	1	NA
0.55_158.0686n	0.790971	0.0852901	0.0273814	0.643234	0.374978	1.56234	obesity-B:control	HMDB0031670	null	C6H10N2O3	M+H, M+NH4	32.4	0	-3.219	65.764	1-(Hydroxymethyl)-5,5-dimethyl-2,4-imidazolidinedione	Organoheterocyclic compounds	Azolidines	Imidazolidines	159.076	158.069	0.55045	1	NA
0.55_158.0686n	1.11158	0.384772	0.260147	0.999875	1	0.849553	obesity-A:obesity-B	HMDB0031670	null	C6H10N2O3	M+H, M+NH4	32.4	0	-3.219	65.764	1-(Hydroxymethyl)-5,5-dimethyl-2,4-imidazolidinedione	Organoheterocyclic compounds	Azolidines	Imidazolidines	159.076	158.069	0.55045	1	NA
0.55_161.1055n	1.00993	0.973793	0.959043	0.999502	0.99928	0.690912	obesity-A:control	HMDB0000062	C00318	C7H15NO3	M+H-H2O, M+H	39.4	0	2.17743	99.596	L-Carnitine	Organic nitrogen compounds	Organonitrogen compounds	Quaternary ammonium salts	162.113	161.106	0.55045	1	map04714 Thermogenesis; map04976 Bile secretion
0.55_161.1055n	1.00993	0.973793	0.959043	0.999502	0.99928	0.690912	obesity-A:control	HMDB0062496	null	C7H15NO3	M+H-H2O, M+H	39.4	0	2.17743	99.596	Malonyl-Carnitin	Organic nitrogen compounds	Organonitrogen compounds	Quaternary ammonium salts	162.113	161.106	0.55045	1	NA
0.55_161.1055n	0.99985	0.988277	0.752351	0.999947	1	0.265027	obesity-B:control	HMDB0000062	C00318	C7H15NO3	M+H-H2O, M+H	39.4	0	2.17743	99.596	L-Carnitine	Organic nitrogen compounds	Organonitrogen compounds	Quaternary ammonium salts	162.113	161.106	0.55045	1	map04714 Thermogenesis; map04976 Bile secretion
0.55_161.1055n	0.99985	0.988277	0.752351	0.999947	1	0.265027	obesity-B:control	HMDB0062496	null	C7H15NO3	M+H-H2O, M+H	39.4	0	2.17743	99.596	Malonyl-Carnitin	Organic nitrogen compounds	Organonitrogen compounds	Quaternary ammonium salts	162.113	161.106	0.55045	1	NA
0.55_161.1055n	1.01008	0.983954	0.8315	0.999875	1	0.131175	obesity-A:obesity-B	HMDB0000062	C00318	C7H15NO3	M+H-H2O, M+H	39.4	0	2.17743	99.596	L-Carnitine	Organic nitrogen compounds	Organonitrogen compounds	Quaternary ammonium salts	162.113	161.106	0.55045	1	map04714 Thermogenesis; map04976 Bile secretion
0.55_161.1055n	1.01008	0.983954	0.8315	0.999875	1	0.131175	obesity-A:obesity-B	HMDB0062496	null	C7H15NO3	M+H-H2O, M+H	39.4	0	2.17743	99.596	Malonyl-Carnitin	Organic nitrogen compounds	Organonitrogen compounds	Quaternary ammonium salts	162.113	161.106	0.55045	1	NA
0.55_204.1233m/z	0.979296	0.91313	0.797323	0.999502	0.99928	0.41085	obesity-A:control	HMDB0000201	null	C9H17NO4	M+H	39.6	0	1.11828	99.3053	L-Acetylcarnitine	Lipids and lipid-like molecules	Fatty Acyls	Fatty acid esters	204.123	NA	0.55045	1	NA
0.55_204.1233m/z	0.979296	0.91313	0.797323	0.999502	0.99928	0.41085	obesity-A:control	HMDB0062176	null	C9H17NO4	M+H	39.6	0	1.11828	99.3053	N-lactoyl-Leucine	Organic acids and derivatives	Carboxylic acids and derivatives	Amino acids, peptides, and analogues	204.123	NA	0.55045	1	NA
0.55_204.1233m/z	0.979296	0.91313	0.797323	0.999502	0.99928	0.41085	obesity-A:control	LMFA07070049	null	C9H17NO4	M+H	39.6	0	1.11828	99.3053	Acetyl-D-carnitine	Fatty Acyls [FA]	Fatty esters [FA07]	Fatty acyl carnitines [FA0707]	204.123	NA	0.55045	1	NA
0.55_204.1233m/z	0.979296	0.91313	0.797323	0.999502	0.99928	0.41085	obesity-A:control	LMFA07070050	null	C9H17NO4	M+H	39.6	0	1.11828	99.3053	Acetyl-L-carnitine	Fatty Acyls [FA]	Fatty esters [FA07]	Fatty acyl carnitines [FA0707]	204.123	NA	0.55045	1	NA
0.55_204.1233m/z	0.979296	0.91313	0.797323	0.999502	0.99928	0.41085	obesity-A:control	LMFA07070060	null	C9H17NO4	M+H	39.6	0	1.11828	99.3053	DL-Acetylcarnitine	Fatty Acyls [FA]	Fatty esters [FA07]	Fatty acyl carnitines [FA0707]	204.123	NA	0.55045	1	NA
0.55_204.1233m/z	1.13305	0.0704286	0.061116	0.591894	0.561025	1.3863	obesity-B:control	HMDB0000201	null	C9H17NO4	M+H	39.6	0	1.11828	99.3053	L-Acetylcarnitine	Lipids and lipid-like molecules	Fatty Acyls	Fatty acid esters	204.123	NA	0.55045	1	NA
0.55_204.1233m/z	1.13305	0.0704286	0.061116	0.591894	0.561025	1.3863	obesity-B:control	HMDB0062176	null	C9H17NO4	M+H	39.6	0	1.11828	99.3053	N-lactoyl-Leucine	Organic acids and derivatives	Carboxylic acids and derivatives	Amino acids, peptides, and analogues	204.123	NA	0.55045	1	NA
0.55_204.1233m/z	1.13305	0.0704286	0.061116	0.591894	0.561025	1.3863	obesity-B:control	LMFA07070049	null	C9H17NO4	M+H	39.6	0	1.11828	99.3053	Acetyl-D-carnitine	Fatty Acyls [FA]	Fatty esters [FA07]	Fatty acyl carnitines [FA0707]	204.123	NA	0.55045	1	NA
0.55_204.1233m/z	1.13305	0.0704286	0.061116	0.591894	0.561025	1.3863	obesity-B:control	LMFA07070050	null	C9H17NO4	M+H	39.6	0	1.11828	99.3053	Acetyl-L-carnitine	Fatty Acyls [FA]	Fatty esters [FA07]	Fatty acyl carnitines [FA0707]	204.123	NA	0.55045	1	NA
0.55_204.1233m/z	1.13305	0.0704286	0.061116	0.591894	0.561025	1.3863	obesity-B:control	LMFA07070060	null	C9H17NO4	M+H	39.6	0	1.11828	99.3053	DL-Acetylcarnitine	Fatty Acyls [FA]	Fatty esters [FA07]	Fatty acyl carnitines [FA0707]	204.123	NA	0.55045	1	NA
0.55_204.1233m/z	0.864299	0.0358261	0.0357671	0.800831	0.807814	1.44819	obesity-A:obesity-B	HMDB0000201	null	C9H17NO4	M+H	39.6	0	1.11828	99.3053	L-Acetylcarnitine	Lipids and lipid-like molecules	Fatty Acyls	Fatty acid esters	204.123	NA	0.55045	1	NA
0.55_204.1233m/z	0.864299	0.0358261	0.0357671	0.800831	0.807814	1.44819	obesity-A:obesity-B	HMDB0062176	null	C9H17NO4	M+H	39.6	0	1.11828	99.3053	N-lactoyl-Leucine	Organic acids and derivatives	Carboxylic acids and derivatives	Amino acids, peptides, and analogues	204.123	NA	0.55045	1	NA
0.55_204.1233m/z	0.864299	0.0358261	0.0357671	0.800831	0.807814	1.44819	obesity-A:obesity-B	LMFA07070049	null	C9H17NO4	M+H	39.6	0	1.11828	99.3053	Acetyl-D-carnitine	Fatty Acyls [FA]	Fatty esters [FA07]	Fatty acyl carnitines [FA0707]	204.123	NA	0.55045	1	NA
0.55_204.1233m/z	0.864299	0.0358261	0.0357671	0.800831	0.807814	1.44819	obesity-A:obesity-B	LMFA07070050	null	C9H17NO4	M+H	39.6	0	1.11828	99.3053	Acetyl-L-carnitine	Fatty Acyls [FA]	Fatty esters [FA07]	Fatty acyl carnitines [FA0707]	204.123	NA	0.55045	1	NA
0.55_204.1233m/z	0.864299	0.0358261	0.0357671	0.800831	0.807814	1.44819	obesity-A:obesity-B	LMFA07070060	null	C9H17NO4	M+H	39.6	0	1.11828	99.3053	DL-Acetylcarnitine	Fatty Acyls [FA]	Fatty esters [FA07]	Fatty acyl carnitines [FA0707]	204.123	NA	0.55045	1	NA
0.55_218.1383m/z	1.08113	0.997595	0.664981	0.999502	0.99928	0.497424	obesity-A:control	HMDB0000824	C03017	C10H19NO4	M+H	38	0	-1.91473	92.2554	Propionylcarnitine	Lipids and lipid-like molecules	Fatty Acyls	Fatty acid esters	218.138	NA	0.55045	1	NULL
0.55_218.1383m/z	1.08113	0.997595	0.664981	0.999502	0.99928	0.497424	obesity-A:control	HMDB0062514	null	C10H19NO4	M+H	38	0	-1.91473	92.2554	O-propanoyl-carnitine	Lipids and lipid-like molecules	Fatty Acyls	Fatty acid esters	218.138	NA	0.55045	1	NA
0.55_218.1383m/z	1.08113	0.997595	0.664981	0.999502	0.99928	0.497424	obesity-A:control	LMFA07070005	null	C10H19NO4	M+H	38	0	-1.91473	92.2554	O-propanoyl-carnitine	Fatty Acyls [FA]	Fatty esters [FA07]	Fatty acyl carnitines [FA0707]	218.138	NA	0.55045	1	NA
0.55_218.1383m/z	1.08113	0.997595	0.664981	0.999502	0.99928	0.497424	obesity-A:control	LMFA07070099	null	C10H19NO4	M+H	38	0	-1.91473	92.2554	O-propanoyl-D-carnitine	Fatty Acyls [FA]	Fatty esters [FA07]	Fatty acyl carnitines [FA0707]	218.138	NA	0.55045	1	NA
0.55_218.1383m/z	1.08113	0.997595	0.664981	0.999502	0.99928	0.497424	obesity-A:control	LMFA07070105	C03017	C10H19NO4	M+H	38	0	-1.91473	92.2554	Propionylcarnitine	Fatty Acyls [FA]	Fatty esters [FA07]	Fatty acyl carnitines [FA0707]	218.138	NA	0.55045	1	NULL
0.55_218.1383m/z	1.21491	0.0331528	0.0551225	0.415293	0.542454	1.46938	obesity-B:control	HMDB0000824	C03017	C10H19NO4	M+H	38	0	-1.91473	92.2554	Propionylcarnitine	Lipids and lipid-like molecules	Fatty Acyls	Fatty acid esters	218.138	NA	0.55045	1	NULL
0.55_218.1383m/z	1.21491	0.0331528	0.0551225	0.415293	0.542454	1.46938	obesity-B:control	HMDB0062514	null	C10H19NO4	M+H	38	0	-1.91473	92.2554	O-propanoyl-carnitine	Lipids and lipid-like molecules	Fatty Acyls	Fatty acid esters	218.138	NA	0.55045	1	NA
0.55_218.1383m/z	1.21491	0.0331528	0.0551225	0.415293	0.542454	1.46938	obesity-B:control	LMFA07070005	null	C10H19NO4	M+H	38	0	-1.91473	92.2554	O-propanoyl-carnitine	Fatty Acyls [FA]	Fatty esters [FA07]	Fatty acyl carnitines [FA0707]	218.138	NA	0.55045	1	NA
0.55_218.1383m/z	1.21491	0.0331528	0.0551225	0.415293	0.542454	1.46938	obesity-B:control	LMFA07070099	null	C10H19NO4	M+H	38	0	-1.91473	92.2554	O-propanoyl-D-carnitine	Fatty Acyls [FA]	Fatty esters [FA07]	Fatty acyl carnitines [FA0707]	218.138	NA	0.55045	1	NA
0.55_218.1383m/z	1.21491	0.0331528	0.0551225	0.415293	0.542454	1.46938	obesity-B:control	LMFA07070105	C03017	C10H19NO4	M+H	38	0	-1.91473	92.2554	Propionylcarnitine	Fatty Acyls [FA]	Fatty esters [FA07]	Fatty acyl carnitines [FA0707]	218.138	NA	0.55045	1	NULL
0.55_218.1383m/z	0.889891	0.143223	0.159053	0.999875	1	1.59757	obesity-A:obesity-B	HMDB0000824	C03017	C10H19NO4	M+H	38	0	-1.91473	92.2554	Propionylcarnitine	Lipids and lipid-like molecules	Fatty Acyls	Fatty acid esters	218.138	NA	0.55045	1	NULL
0.55_218.1383m/z	0.889891	0.143223	0.159053	0.999875	1	1.59757	obesity-A:obesity-B	HMDB0062514	null	C10H19NO4	M+H	38	0	-1.91473	92.2554	O-propanoyl-carnitine	Lipids and lipid-like molecules	Fatty Acyls	Fatty acid esters	218.138	NA	0.55045	1	NA
0.55_218.1383m/z	0.889891	0.143223	0.159053	0.999875	1	1.59757	obesity-A:obesity-B	LMFA07070005	null	C10H19NO4	M+H	38	0	-1.91473	92.2554	O-propanoyl-carnitine	Fatty Acyls [FA]	Fatty esters [FA07]	Fatty acyl carnitines [FA0707]	218.138	NA	0.55045	1	NA
0.55_218.1383m/z	0.889891	0.143223	0.159053	0.999875	1	1.59757	obesity-A:obesity-B	LMFA07070099	null	C10H19NO4	M+H	38	0	-1.91473	92.2554	O-propanoyl-D-carnitine	Fatty Acyls [FA]	Fatty esters [FA07]	Fatty acyl carnitines [FA0707]	218.138	NA	0.55045	1	NA
0.55_218.1383m/z	0.889891	0.143223	0.159053	0.999875	1	1.59757	obesity-A:obesity-B	LMFA07070105	C03017	C10H19NO4	M+H	38	0	-1.91473	92.2554	Propionylcarnitine	Fatty Acyls [FA]	Fatty esters [FA07]	Fatty acyl carnitines [FA0707]	218.138	NA	0.55045	1	NULL
0.55_229.1178m/z	0.949534	0.54247	0.365877	0.971259	0.99928	0.584667	obesity-A:control	HMDB0011166	null	C10H18N2O5	M+H-H2O	39.1	0	-1.78601	97.4415	L-beta-aspartyl-L-leucine	Organic acids and derivatives	Peptidomimetics	Hybrid peptides	229.118	NA	0.55045	1	NA
0.55_229.1178m/z	0.949534	0.54247	0.365877	0.971259	0.99928	0.584667	obesity-A:control	HMDB0011172	null	C10H18N2O5	M+H-H2O	39.1	0	-1.78601	97.4415	gamma-Glutamylvaline	Organic acids and derivatives	Carboxylic acids and derivatives	Amino acids, peptides, and analogues	229.118	NA	0.55045	1	NA
0.55_229.1178m/z	0.949534	0.54247	0.365877	0.971259	0.99928	0.584667	obesity-A:control	HMDB0028756	null	C10H18N2O5	M+H-H2O	39.1	0	-1.78601	97.4415	Aspartyl-Isoleucine	Organic acids and derivatives	Carboxylic acids and derivatives	Amino acids, peptides, and analogues	229.118	NA	0.55045	1	NA
0.55_229.1178m/z	0.949534	0.54247	0.365877	0.971259	0.99928	0.584667	obesity-A:control	HMDB0028757	null	C10H18N2O5	M+H-H2O	39.1	0	-1.78601	97.4415	Aspartyl-Leucine	Organic acids and derivatives	Carboxylic acids and derivatives	Amino acids, peptides, and analogues	229.118	NA	0.55045	1	NA
0.55_229.1178m/z	0.949534	0.54247	0.365877	0.971259	0.99928	0.584667	obesity-A:control	HMDB0028832	null	C10H18N2O5	M+H-H2O	39.1	0	-1.78601	97.4415	Glutamylvaline	Organic acids and derivatives	Carboxylic acids and derivatives	Amino acids, peptides, and analogues	229.118	NA	0.55045	1	NA
0.55_229.1178m/z	0.949534	0.54247	0.365877	0.971259	0.99928	0.584667	obesity-A:control	HMDB0028903	null	C10H18N2O5	M+H-H2O	39.1	0	-1.78601	97.4415	Isoleucyl-Aspartate	Organic acids and derivatives	Carboxylic acids and derivatives	Amino acids, peptides, and analogues	229.118	NA	0.55045	1	NA
0.55_229.1178m/z	0.949534	0.54247	0.365877	0.971259	0.99928	0.584667	obesity-A:control	HMDB0028925	null	C10H18N2O5	M+H-H2O	39.1	0	-1.78601	97.4415	Leucyl-Aspartate	Organic acids and derivatives	Carboxylic acids and derivatives	Amino acids, peptides, and analogues	229.118	NA	0.55045	1	NA
0.55_229.1178m/z	0.949534	0.54247	0.365877	0.971259	0.99928	0.584667	obesity-A:control	HMDB0029126	null	C10H18N2O5	M+H-H2O	39.1	0	-1.78601	97.4415	Valyl-Glutamate	Organic acids and derivatives	Carboxylic acids and derivatives	Amino acids, peptides, and analogues	229.118	NA	0.55045	1	NA
0.55_229.1178m/z	0.876099	0.156057	0.313625	0.819148	0.977996	1.62414	obesity-B:control	HMDB0011166	null	C10H18N2O5	M+H-H2O	39.1	0	-1.78601	97.4415	L-beta-aspartyl-L-leucine	Organic acids and derivatives	Peptidomimetics	Hybrid peptides	229.118	NA	0.55045	1	NA
0.55_229.1178m/z	0.876099	0.156057	0.313625	0.819148	0.977996	1.62414	obesity-B:control	HMDB0011172	null	C10H18N2O5	M+H-H2O	39.1	0	-1.78601	97.4415	gamma-Glutamylvaline	Organic acids and derivatives	Carboxylic acids and derivatives	Amino acids, peptides, and analogues	229.118	NA	0.55045	1	NA
0.55_229.1178m/z	0.876099	0.156057	0.313625	0.819148	0.977996	1.62414	obesity-B:control	HMDB0028756	null	C10H18N2O5	M+H-H2O	39.1	0	-1.78601	97.4415	Aspartyl-Isoleucine	Organic acids and derivatives	Carboxylic acids and derivatives	Amino acids, peptides, and analogues	229.118	NA	0.55045	1	NA
0.55_229.1178m/z	0.876099	0.156057	0.313625	0.819148	0.977996	1.62414	obesity-B:control	HMDB0028757	null	C10H18N2O5	M+H-H2O	39.1	0	-1.78601	97.4415	Aspartyl-Leucine	Organic acids and derivatives	Carboxylic acids and derivatives	Amino acids, peptides, and analogues	229.118	NA	0.55045	1	NA
0.55_229.1178m/z	0.876099	0.156057	0.313625	0.819148	0.977996	1.62414	obesity-B:control	HMDB0028832	null	C10H18N2O5	M+H-H2O	39.1	0	-1.78601	97.4415	Glutamylvaline	Organic acids and derivatives	Carboxylic acids and derivatives	Amino acids, peptides, and analogues	229.118	NA	0.55045	1	NA
0.55_229.1178m/z	0.876099	0.156057	0.313625	0.819148	0.977996	1.62414	obesity-B:control	HMDB0028903	null	C10H18N2O5	M+H-H2O	39.1	0	-1.78601	97.4415	Isoleucyl-Aspartate	Organic acids and derivatives	Carboxylic acids and derivatives	Amino acids, peptides, and analogues	229.118	NA	0.55045	1	NA
0.55_229.1178m/z	0.876099	0.156057	0.313625	0.819148	0.977996	1.62414	obesity-B:control	HMDB0028925	null	C10H18N2O5	M+H-H2O	39.1	0	-1.78601	97.4415	Leucyl-Aspartate	Organic acids and derivatives	Carboxylic acids and derivatives	Amino acids, peptides, and analogues	229.118	NA	0.55045	1	NA
0.55_229.1178m/z	0.876099	0.156057	0.313625	0.819148	0.977996	1.62414	obesity-B:control	HMDB0029126	null	C10H18N2O5	M+H-H2O	39.1	0	-1.78601	97.4415	Valyl-Glutamate	Organic acids and derivatives	Carboxylic acids and derivatives	Amino acids, peptides, and analogues	229.118	NA	0.55045	1	NA
0.55_229.1178m/z	1.08382	0.345814	0.697296	0.999875	1	1.1879	obesity-A:obesity-B	HMDB0011166	null	C10H18N2O5	M+H-H2O	39.1	0	-1.78601	97.4415	L-beta-aspartyl-L-leucine	Organic acids and derivatives	Peptidomimetics	Hybrid peptides	229.118	NA	0.55045	1	NA
0.55_229.1178m/z	1.08382	0.345814	0.697296	0.999875	1	1.1879	obesity-A:obesity-B	HMDB0011172	null	C10H18N2O5	M+H-H2O	39.1	0	-1.78601	97.4415	gamma-Glutamylvaline	Organic acids and derivatives	Carboxylic acids and derivatives	Amino acids, peptides, and analogues	229.118	NA	0.55045	1	NA
0.55_229.1178m/z	1.08382	0.345814	0.697296	0.999875	1	1.1879	obesity-A:obesity-B	HMDB0028756	null	C10H18N2O5	M+H-H2O	39.1	0	-1.78601	97.4415	Aspartyl-Isoleucine	Organic acids and derivatives	Carboxylic acids and derivatives	Amino acids, peptides, and analogues	229.118	NA	0.55045	1	NA
0.55_229.1178m/z	1.08382	0.345814	0.697296	0.999875	1	1.1879	obesity-A:obesity-B	HMDB0028757	null	C10H18N2O5	M+H-H2O	39.1	0	-1.78601	97.4415	Aspartyl-Leucine	Organic acids and derivatives	Carboxylic acids and derivatives	Amino acids, peptides, and analogues	229.118	NA	0.55045	1	NA
0.55_229.1178m/z	1.08382	0.345814	0.697296	0.999875	1	1.1879	obesity-A:obesity-B	HMDB0028832	null	C10H18N2O5	M+H-H2O	39.1	0	-1.78601	97.4415	Glutamylvaline	Organic acids and derivatives	Carboxylic acids and derivatives	Amino acids, peptides, and analogues	229.118	NA	0.55045	1	NA
0.55_229.1178m/z	1.08382	0.345814	0.697296	0.999875	1	1.1879	obesity-A:obesity-B	HMDB0028903	null	C10H18N2O5	M+H-H2O	39.1	0	-1.78601	97.4415	Isoleucyl-Aspartate	Organic acids and derivatives	Carboxylic acids and derivatives	Amino acids, peptides, and analogues	229.118	NA	0.55045	1	NA
0.55_229.1178m/z	1.08382	0.345814	0.697296	0.999875	1	1.1879	obesity-A:obesity-B	HMDB0028925	null	C10H18N2O5	M+H-H2O	39.1	0	-1.78601	97.4415	Leucyl-Aspartate	Organic acids and derivatives	Carboxylic acids and derivatives	Amino acids, peptides, and analogues	229.118	NA	0.55045	1	NA
0.55_229.1178m/z	1.08382	0.345814	0.697296	0.999875	1	1.1879	obesity-A:obesity-B	HMDB0029126	null	C10H18N2O5	M+H-H2O	39.1	0	-1.78601	97.4415	Valyl-Glutamate	Organic acids and derivatives	Carboxylic acids and derivatives	Amino acids, peptides, and analogues	229.118	NA	0.55045	1	NA
0.55_229.1541m/z	1.07418	0.337128	0.423161	0.950387	0.99928	0.763606	obesity-A:control	HMDB0011174	null	C11H20N2O3	M+H	39.1	0	-2.62686	98.4108	Isoleucylproline	Organic acids and derivatives	Carboxylic acids and derivatives	Amino acids, peptides, and analogues	229.154	NA	0.55045	1	NA
0.55_229.1541m/z	1.07418	0.337128	0.423161	0.950387	0.99928	0.763606	obesity-A:control	HMDB0011175	null	C11H20N2O3	M+H	39.1	0	-2.62686	98.4108	Leucylproline	Organic acids and derivatives	Carboxylic acids and derivatives	Amino acids, peptides, and analogues	229.154	NA	0.55045	1	NA
0.55_229.1541m/z	1.17376	0.0140685	0.0130741	0.260418	0.246188	1.53206	obesity-B:control	HMDB0011174	null	C11H20N2O3	M+H	39.1	0	-2.62686	98.4108	Isoleucylproline	Organic acids and derivatives	Carboxylic acids and derivatives	Amino acids, peptides, and analogues	229.154	NA	0.55045	1	NA
0.55_229.1541m/z	1.17376	0.0140685	0.0130741	0.260418	0.246188	1.53206	obesity-B:control	HMDB0011175	null	C11H20N2O3	M+H	39.1	0	-2.62686	98.4108	Leucylproline	Organic acids and derivatives	Carboxylic acids and derivatives	Amino acids, peptides, and analogues	229.154	NA	0.55045	1	NA
0.55_229.1541m/z	0.915164	0.163436	0.0850267	0.999875	0.968085	1.15004	obesity-A:obesity-B	HMDB0011174	null	C11H20N2O3	M+H	39.1	0	-2.62686	98.4108	Isoleucylproline	Organic acids and derivatives	Carboxylic acids and derivatives	Amino acids, peptides, and analogues	229.154	NA	0.55045	1	NA
0.55_229.1541m/z	0.915164	0.163436	0.0850267	0.999875	0.968085	1.15004	obesity-A:obesity-B	HMDB0011175	null	C11H20N2O3	M+H	39.1	0	-2.62686	98.4108	Leucylproline	Organic acids and derivatives	Carboxylic acids and derivatives	Amino acids, peptides, and analogues	229.154	NA	0.55045	1	NA
0.55_232.1544m/z	0.891463	0.45436	0.358101	0.964173	0.99928	0.923109	obesity-A:control	HMDB0030984	null	C11H18O4	M+NH4	37.5	0	0.407274	87.8047	5-Hexyltetrahydro-2-oxo-3-furancarboxylic acid	Organoheterocyclic compounds	Lactones	Gamma butyrolactones	232.154	NA	0.55045	1	NA
0.55_232.1544m/z	0.891463	0.45436	0.358101	0.964173	0.99928	0.923109	obesity-A:control	HMDB0030985	null	C11H18O4	M+NH4	37.5	0	0.407274	87.8047	alpha-Carboxy-delta-decalactone	Organoheterocyclic compounds	Lactones	Delta valerolactones	232.154	NA	0.55045	1	NA
0.55_232.1544m/z	1.16069	0.189533	0.168055	0.870058	0.85114	1.38474	obesity-B:control	HMDB0030984	null	C11H18O4	M+NH4	37.5	0	0.407274	87.8047	5-Hexyltetrahydro-2-oxo-3-furancarboxylic acid	Organoheterocyclic compounds	Lactones	Gamma butyrolactones	232.154	NA	0.55045	1	NA
0.55_232.1544m/z	1.16069	0.189533	0.168055	0.870058	0.85114	1.38474	obesity-B:control	HMDB0030985	null	C11H18O4	M+NH4	37.5	0	0.407274	87.8047	alpha-Carboxy-delta-decalactone	Organoheterocyclic compounds	Lactones	Delta valerolactones	232.154	NA	0.55045	1	NA
0.55_232.1544m/z	0.768047	0.0335952	0.0273814	0.800831	0.778562	2.32567	obesity-A:obesity-B	HMDB0030984	null	C11H18O4	M+NH4	37.5	0	0.407274	87.8047	5-Hexyltetrahydro-2-oxo-3-furancarboxylic acid	Organoheterocyclic compounds	Lactones	Gamma butyrolactones	232.154	NA	0.55045	1	NA
0.55_232.1544m/z	0.768047	0.0335952	0.0273814	0.800831	0.778562	2.32567	obesity-A:obesity-B	HMDB0030985	null	C11H18O4	M+NH4	37.5	0	0.407274	87.8047	alpha-Carboxy-delta-decalactone	Organoheterocyclic compounds	Lactones	Delta valerolactones	232.154	NA	0.55045	1	NA
0.55_241.1541m/z	1.03222	0.700908	0.763523	0.998289	0.99928	0.60989	obesity-A:control	HMDB0015168	null	C12H17NO3	M+NH4	38.9	0	-2.75826	97.6234	Cerulenin	Organoheterocyclic compounds	Epoxides	Oxirane carboxylic acids and derivatives	241.154	NA	0.55045	1	NA
0.55_241.1541m/z	1.03222	0.700908	0.763523	0.998289	0.99928	0.60989	obesity-A:control	LMFA08010013	null	C12H17NO3	M+NH4	38.9	0	-2.75826	97.6234	Cerulenin	Fatty Acyls [FA]	Fatty amides [FA08]	Primary amides [FA0801]	241.154	NA	0.55045	1	NA
0.55_241.1541m/z	1.11942	0.275106	0.230075	0.93025	0.937373	0.967889	obesity-B:control	HMDB0015168	null	C12H17NO3	M+NH4	38.9	0	-2.75826	97.6234	Cerulenin	Organoheterocyclic compounds	Epoxides	Oxirane carboxylic acids and derivatives	241.154	NA	0.55045	1	NA
0.55_241.1541m/z	1.11942	0.275106	0.230075	0.93025	0.937373	0.967889	obesity-B:control	LMFA08010013	null	C12H17NO3	M+NH4	38.9	0	-2.75826	97.6234	Cerulenin	Fatty Acyls [FA]	Fatty amides [FA08]	Primary amides [FA0801]	241.154	NA	0.55045	1	NA
0.55_241.1541m/z	0.922102	0.456302	0.476136	0.999875	1	0.812469	obesity-A:obesity-B	HMDB0015168	null	C12H17NO3	M+NH4	38.9	0	-2.75826	97.6234	Cerulenin	Organoheterocyclic compounds	Epoxides	Oxirane carboxylic acids and derivatives	241.154	NA	0.55045	1	NA
0.55_241.1541m/z	0.922102	0.456302	0.476136	0.999875	1	0.812469	obesity-A:obesity-B	LMFA08010013	null	C12H17NO3	M+NH4	38.9	0	-2.75826	97.6234	Cerulenin	Fatty Acyls [FA]	Fatty amides [FA08]	Primary amides [FA0801]	241.154	NA	0.55045	1	NA
0.55_247.1427m/z	1.24444	0.144477	0.381736	0.950387	0.99928	2.06219	obesity-A:control	HMDB0061115	C09213	C14H18N2O2	M+H	40.5	38.4	-5.74956	70.8633	Lenticin	Organic acids and derivatives	Carboxylic acids and derivatives	Amino acids, peptides, and analogues	247.143	NA	0.55045	1	NULL
0.55_247.1427m/z	1.68083	0.00480596	0.00431302	0.133954	0.121239	3.40059	obesity-B:control	HMDB0061115	C09213	C14H18N2O2	M+H	40.5	38.4	-5.74956	70.8633	Lenticin	Organic acids and derivatives	Carboxylic acids and derivatives	Amino acids, peptides, and analogues	247.143	NA	0.55045	1	NULL
0.55_247.1427m/z	0.740372	0.0693505	0.0331761	0.906189	0.795549	2.06557	obesity-A:obesity-B	HMDB0061115	C09213	C14H18N2O2	M+H	40.5	38.4	-5.74956	70.8633	Lenticin	Organic acids and derivatives	Carboxylic acids and derivatives	Amino acids, peptides, and analogues	247.143	NA	0.55045	1	NULL
0.55_252.1106n	0.944427	0.826771	0.522879	0.999502	0.99928	0.971026	obesity-A:control	HMDB0013940	null	C12H16N2O4	M+NH4, M+Na	39.6	35	-1.6382	64.8805	3'-Hydroxyhexobarbital	Organoheterocyclic compounds	Diazines	Pyrimidines and pyrimidine derivatives	275.11	252.111	0.55045	1	NA
0.55_252.1106n	0.948238	0.674634	0.664981	0.999947	1	0.403337	obesity-B:control	HMDB0013940	null	C12H16N2O4	M+NH4, M+Na	39.6	35	-1.6382	64.8805	3'-Hydroxyhexobarbital	Organoheterocyclic compounds	Diazines	Pyrimidines and pyrimidine derivatives	275.11	252.111	0.55045	1	NA
0.55_252.1106n	0.995981	0.822537	0.93568	0.999875	1	0.532724	obesity-A:obesity-B	HMDB0013940	null	C12H16N2O4	M+NH4, M+Na	39.6	35	-1.6382	64.8805	3'-Hydroxyhexobarbital	Organoheterocyclic compounds	Diazines	Pyrimidines and pyrimidine derivatives	275.11	252.111	0.55045	1	NA
0.55_258.1098m/z	0.995109	0.902733	0.730162	0.999502	0.99928	1.02588	obesity-A:control	HMDB0000086	null	C8H20NO6P	M+H	38.9	0	-1.23195	96.0497	Glycerophosphocholine	Lipids and lipid-like molecules	Glycerophospholipids	Glycerophosphocholines	258.11	NA	0.55045	1	NA
0.55_258.1098m/z	0.947026	0.958851	0.924017	0.999947	1	0.785127	obesity-B:control	HMDB0000086	null	C8H20NO6P	M+H	38.9	0	-1.23195	96.0497	Glycerophosphocholine	Lipids and lipid-like molecules	Glycerophospholipids	Glycerophosphocholines	258.11	NA	0.55045	1	NA
0.55_258.1098m/z	1.05077	0.84976	0.797323	0.999875	1	0.225539	obesity-A:obesity-B	HMDB0000086	null	C8H20NO6P	M+H	38.9	0	-1.23195	96.0497	Glycerophosphocholine	Lipids and lipid-like molecules	Glycerophospholipids	Glycerophosphocholines	258.11	NA	0.55045	1	NA
0.55_302.1961m/z	1.12449	0.267142	0.423161	0.950387	0.99928	1.59241	obesity-A:control	HMDB0060593	null	C15H24O5	M+NH4	47.6	43.4	-0.329599	94.7274	Alpha-dihydroartemisinin	Lipids and lipid-like molecules	Prenol lipids	Sesquiterpenoids	302.196	NA	0.55045	1	NA
0.55_302.1961m/z	1.12449	0.267142	0.423161	0.950387	0.99928	1.59241	obesity-A:control	HMDB0061088	null	C15H24O5	M+NH4	47.6	43.4	-0.329599	94.7274	Dihydroartemisinin (DHA)	Lipids and lipid-like molecules	Prenol lipids	Sesquiterpenoids	302.196	NA	0.55045	1	NA
0.55_302.1961m/z	1.4069	0.0363838	0.0168705	0.43031	0.291513	2.53981	obesity-B:control	HMDB0060593	null	C15H24O5	M+NH4	47.6	43.4	-0.329599	94.7274	Alpha-dihydroartemisinin	Lipids and lipid-like molecules	Prenol lipids	Sesquiterpenoids	302.196	NA	0.55045	1	NA
0.55_302.1961m/z	1.4069	0.0363838	0.0168705	0.43031	0.291513	2.53981	obesity-B:control	HMDB0061088	null	C15H24O5	M+NH4	47.6	43.4	-0.329599	94.7274	Dihydroartemisinin (DHA)	Lipids and lipid-like molecules	Prenol lipids	Sesquiterpenoids	302.196	NA	0.55045	1	NA
0.55_302.1961m/z	0.799268	0.171634	0.130367	0.999875	1	1.41352	obesity-A:obesity-B	HMDB0060593	null	C15H24O5	M+NH4	47.6	43.4	-0.329599	94.7274	Alpha-dihydroartemisinin	Lipids and lipid-like molecules	Prenol lipids	Sesquiterpenoids	302.196	NA	0.55045	1	NA
0.55_302.1961m/z	0.799268	0.171634	0.130367	0.999875	1	1.41352	obesity-A:obesity-B	HMDB0061088	null	C15H24O5	M+NH4	47.6	43.4	-0.329599	94.7274	Dihydroartemisinin (DHA)	Lipids and lipid-like molecules	Prenol lipids	Sesquiterpenoids	302.196	NA	0.55045	1	NA
0.55_319.1359m/z	0.972659	0.657237	0.889136	0.991844	0.99928	0.755903	obesity-A:control	HMDB0039609	null	C21H20O4	M+H-H2O	23.4	0	8.89108	27.0569	Curcumin III	Benzenoids	Benzene and substituted derivatives	Phenols and derivatives	319.136	NA	0.55045	1	NA
0.55_319.1359m/z	0.972659	0.657237	0.889136	0.991844	0.99928	0.755903	obesity-A:control	LMPK12050028	null	C21H20O4	M+H-H2O	23.4	0	8.89108	27.0569	Durlettone	Polyketides [PK]	Flavonoids [PK12]	Isoflavonoids [PK1205]	319.136	NA	0.55045	1	NA
0.55_319.1359m/z	0.972659	0.657237	0.889136	0.991844	0.99928	0.755903	obesity-A:control	LMPK12050029	null	C21H20O4	M+H-H2O	23.4	0	8.89108	27.0569	Maximaisoflavone J	Polyketides [PK]	Flavonoids [PK12]	Isoflavonoids [PK1205]	319.136	NA	0.55045	1	NA
0.55_319.1359m/z	0.972659	0.657237	0.889136	0.991844	0.99928	0.755903	obesity-A:control	LMPK12070022	null	C21H20O4	M+H-H2O	23.4	0	8.89108	27.0569	Hemileiocarpin	Polyketides [PK]	Flavonoids [PK12]	Pterocarpans [PK1207]	319.136	NA	0.55045	1	NA
0.55_319.1359m/z	0.972659	0.657237	0.889136	0.991844	0.99928	0.755903	obesity-A:control	LMPK12110019	null	C21H20O4	M+H-H2O	23.4	0	8.89108	27.0569	Lanceolatin A	Polyketides [PK]	Flavonoids [PK12]	Flavones and Flavonols [PK1211]	319.136	NA	0.55045	1	NA
0.55_319.1359m/z	0.972659	0.657237	0.889136	0.991844	0.99928	0.755903	obesity-A:control	LMPK12120079	null	C21H20O4	M+H-H2O	23.4	0	8.89108	27.0569	4-Methoxylonchocarpin	Polyketides [PK]	Flavonoids [PK12]	Chalcones and dihydrochalcones [PK1212]	319.136	NA	0.55045	1	NA
0.55_319.1359m/z	0.972659	0.657237	0.889136	0.991844	0.99928	0.755903	obesity-A:control	LMPK12120210	null	C21H20O4	M+H-H2O	23.4	0	8.89108	27.0569	Crassichalcone	Polyketides [PK]	Flavonoids [PK12]	Chalcones and dihydrochalcones [PK1212]	319.136	NA	0.55045	1	NA
0.55_319.1359m/z	0.972659	0.657237	0.889136	0.991844	0.99928	0.755903	obesity-A:control	LMPK12120229	null	C21H20O4	M+H-H2O	23.4	0	8.89108	27.0569	Oaxacacin	Polyketides [PK]	Flavonoids [PK12]	Chalcones and dihydrochalcones [PK1212]	319.136	NA	0.55045	1	NA
0.55_319.1359m/z	0.972659	0.657237	0.889136	0.991844	0.99928	0.755903	obesity-A:control	LMPK12120231	null	C21H20O4	M+H-H2O	23.4	0	8.89108	27.0569	Pongachalcone I	Polyketides [PK]	Flavonoids [PK12]	Chalcones and dihydrochalcones [PK1212]	319.136	NA	0.55045	1	NA
0.55_319.1359m/z	0.972659	0.657237	0.889136	0.991844	0.99928	0.755903	obesity-A:control	LMPK12120233	null	C21H20O4	M+H-H2O	23.4	0	8.89108	27.0569	2',4'-Dihydroxy-3',6'',6''-trimethylpyrano[2'',3'':6',5']chalcone	Polyketides [PK]	Flavonoids [PK12]	Chalcones and dihydrochalcones [PK1212]	319.136	NA	0.55045	1	NA
0.55_319.1359m/z	0.972659	0.657237	0.889136	0.991844	0.99928	0.755903	obesity-A:control	LMPK12120238	null	C21H20O4	M+H-H2O	23.4	0	8.89108	27.0569	Cedreprenone	Polyketides [PK]	Flavonoids [PK12]	Chalcones and dihydrochalcones [PK1212]	319.136	NA	0.55045	1	NA
0.55_319.1359m/z	0.972659	0.657237	0.889136	0.991844	0.99928	0.755903	obesity-A:control	LMPK12120386	null	C21H20O4	M+H-H2O	23.4	0	8.89108	27.0569	6'-Demethoxypraecansone B	Polyketides [PK]	Flavonoids [PK12]	Chalcones and dihydrochalcones [PK1212]	319.136	NA	0.55045	1	NA
0.55_319.1359m/z	0.972659	0.657237	0.889136	0.991844	0.99928	0.755903	obesity-A:control	LMPK12140056	null	C21H20O4	M+H-H2O	23.4	0	8.89108	27.0569	Dorspoinsettifolin	Polyketides [PK]	Flavonoids [PK12]	Flavanones [PK1214]	319.136	NA	0.55045	1	NA
0.55_319.1359m/z	0.972659	0.657237	0.889136	0.991844	0.99928	0.755903	obesity-A:control	LMPK12140083	null	C21H20O4	M+H-H2O	23.4	0	8.89108	27.0569	Ovalichromene	Polyketides [PK]	Flavonoids [PK12]	Flavanones [PK1214]	319.136	NA	0.55045	1	NA
0.55_319.1359m/z	0.972659	0.657237	0.889136	0.991844	0.99928	0.755903	obesity-A:control	LMPK12140163	null	C21H20O4	M+H-H2O	23.4	0	8.89108	27.0569	Emoroidenone	Polyketides [PK]	Flavonoids [PK12]	Flavanones [PK1214]	319.136	NA	0.55045	1	NA
0.55_319.1359m/z	0.972659	0.657237	0.889136	0.991844	0.99928	0.755903	obesity-A:control	LMPK12140183	null	C21H20O4	M+H-H2O	23.4	0	8.89108	27.0569	Tephroleocarpin B	Polyketides [PK]	Flavonoids [PK12]	Flavanones [PK1214]	319.136	NA	0.55045	1	NA
0.55_319.1359m/z	0.972659	0.657237	0.889136	0.991844	0.99928	0.755903	obesity-A:control	LMPK12140206	null	C21H20O4	M+H-H2O	23.4	0	8.89108	27.0569	Obovatin methyl ether	Polyketides [PK]	Flavonoids [PK12]	Flavanones [PK1214]	319.136	NA	0.55045	1	NA
0.55_319.1359m/z	0.902211	0.198367	0.213247	0.882307	0.921197	1.03657	obesity-B:control	HMDB0039609	null	C21H20O4	M+H-H2O	23.4	0	8.89108	27.0569	Curcumin III	Benzenoids	Benzene and substituted derivatives	Phenols and derivatives	319.136	NA	0.55045	1	NA
0.55_319.1359m/z	0.902211	0.198367	0.213247	0.882307	0.921197	1.03657	obesity-B:control	LMPK12050028	null	C21H20O4	M+H-H2O	23.4	0	8.89108	27.0569	Durlettone	Polyketides [PK]	Flavonoids [PK12]	Isoflavonoids [PK1205]	319.136	NA	0.55045	1	NA
0.55_319.1359m/z	0.902211	0.198367	0.213247	0.882307	0.921197	1.03657	obesity-B:control	LMPK12050029	null	C21H20O4	M+H-H2O	23.4	0	8.89108	27.0569	Maximaisoflavone J	Polyketides [PK]	Flavonoids [PK12]	Isoflavonoids [PK1205]	319.136	NA	0.55045	1	NA
0.55_319.1359m/z	0.902211	0.198367	0.213247	0.882307	0.921197	1.03657	obesity-B:control	LMPK12070022	null	C21H20O4	M+H-H2O	23.4	0	8.89108	27.0569	Hemileiocarpin	Polyketides [PK]	Flavonoids [PK12]	Pterocarpans [PK1207]	319.136	NA	0.55045	1	NA
0.55_319.1359m/z	0.902211	0.198367	0.213247	0.882307	0.921197	1.03657	obesity-B:control	LMPK12110019	null	C21H20O4	M+H-H2O	23.4	0	8.89108	27.0569	Lanceolatin A	Polyketides [PK]	Flavonoids [PK12]	Flavones and Flavonols [PK1211]	319.136	NA	0.55045	1	NA
0.55_319.1359m/z	0.902211	0.198367	0.213247	0.882307	0.921197	1.03657	obesity-B:control	LMPK12120079	null	C21H20O4	M+H-H2O	23.4	0	8.89108	27.0569	4-Methoxylonchocarpin	Polyketides [PK]	Flavonoids [PK12]	Chalcones and dihydrochalcones [PK1212]	319.136	NA	0.55045	1	NA
0.55_319.1359m/z	0.902211	0.198367	0.213247	0.882307	0.921197	1.03657	obesity-B:control	LMPK12120210	null	C21H20O4	M+H-H2O	23.4	0	8.89108	27.0569	Crassichalcone	Polyketides [PK]	Flavonoids [PK12]	Chalcones and dihydrochalcones [PK1212]	319.136	NA	0.55045	1	NA
0.55_319.1359m/z	0.902211	0.198367	0.213247	0.882307	0.921197	1.03657	obesity-B:control	LMPK12120229	null	C21H20O4	M+H-H2O	23.4	0	8.89108	27.0569	Oaxacacin	Polyketides [PK]	Flavonoids [PK12]	Chalcones and dihydrochalcones [PK1212]	319.136	NA	0.55045	1	NA
0.55_319.1359m/z	0.902211	0.198367	0.213247	0.882307	0.921197	1.03657	obesity-B:control	LMPK12120231	null	C21H20O4	M+H-H2O	23.4	0	8.89108	27.0569	Pongachalcone I	Polyketides [PK]	Flavonoids [PK12]	Chalcones and dihydrochalcones [PK1212]	319.136	NA	0.55045	1	NA
0.55_319.1359m/z	0.902211	0.198367	0.213247	0.882307	0.921197	1.03657	obesity-B:control	LMPK12120233	null	C21H20O4	M+H-H2O	23.4	0	8.89108	27.0569	2',4'-Dihydroxy-3',6'',6''-trimethylpyrano[2'',3'':6',5']chalcone	Polyketides [PK]	Flavonoids [PK12]	Chalcones and dihydrochalcones [PK1212]	319.136	NA	0.55045	1	NA
0.55_319.1359m/z	0.902211	0.198367	0.213247	0.882307	0.921197	1.03657	obesity-B:control	LMPK12120238	null	C21H20O4	M+H-H2O	23.4	0	8.89108	27.0569	Cedreprenone	Polyketides [PK]	Flavonoids [PK12]	Chalcones and dihydrochalcones [PK1212]	319.136	NA	0.55045	1	NA
0.55_319.1359m/z	0.902211	0.198367	0.213247	0.882307	0.921197	1.03657	obesity-B:control	LMPK12120386	null	C21H20O4	M+H-H2O	23.4	0	8.89108	27.0569	6'-Demethoxypraecansone B	Polyketides [PK]	Flavonoids [PK12]	Chalcones and dihydrochalcones [PK1212]	319.136	NA	0.55045	1	NA
0.55_319.1359m/z	0.902211	0.198367	0.213247	0.882307	0.921197	1.03657	obesity-B:control	LMPK12140056	null	C21H20O4	M+H-H2O	23.4	0	8.89108	27.0569	Dorspoinsettifolin	Polyketides [PK]	Flavonoids [PK12]	Flavanones [PK1214]	319.136	NA	0.55045	1	NA
0.55_319.1359m/z	0.902211	0.198367	0.213247	0.882307	0.921197	1.03657	obesity-B:control	LMPK12140083	null	C21H20O4	M+H-H2O	23.4	0	8.89108	27.0569	Ovalichromene	Polyketides [PK]	Flavonoids [PK12]	Flavanones [PK1214]	319.136	NA	0.55045	1	NA
0.55_319.1359m/z	0.902211	0.198367	0.213247	0.882307	0.921197	1.03657	obesity-B:control	LMPK12140163	null	C21H20O4	M+H-H2O	23.4	0	8.89108	27.0569	Emoroidenone	Polyketides [PK]	Flavonoids [PK12]	Flavanones [PK1214]	319.136	NA	0.55045	1	NA
0.55_319.1359m/z	0.902211	0.198367	0.213247	0.882307	0.921197	1.03657	obesity-B:control	LMPK12140183	null	C21H20O4	M+H-H2O	23.4	0	8.89108	27.0569	Tephroleocarpin B	Polyketides [PK]	Flavonoids [PK12]	Flavanones [PK1214]	319.136	NA	0.55045	1	NA
0.55_319.1359m/z	0.902211	0.198367	0.213247	0.882307	0.921197	1.03657	obesity-B:control	LMPK12140206	null	C21H20O4	M+H-H2O	23.4	0	8.89108	27.0569	Obovatin methyl ether	Polyketides [PK]	Flavonoids [PK12]	Flavanones [PK1214]	319.136	NA	0.55045	1	NA
0.55_319.1359m/z	1.07808	0.415125	0.476136	0.999875	1	1.02443	obesity-A:obesity-B	HMDB0039609	null	C21H20O4	M+H-H2O	23.4	0	8.89108	27.0569	Curcumin III	Benzenoids	Benzene and substituted derivatives	Phenols and derivatives	319.136	NA	0.55045	1	NA
0.55_319.1359m/z	1.07808	0.415125	0.476136	0.999875	1	1.02443	obesity-A:obesity-B	LMPK12050028	null	C21H20O4	M+H-H2O	23.4	0	8.89108	27.0569	Durlettone	Polyketides [PK]	Flavonoids [PK12]	Isoflavonoids [PK1205]	319.136	NA	0.55045	1	NA
0.55_319.1359m/z	1.07808	0.415125	0.476136	0.999875	1	1.02443	obesity-A:obesity-B	LMPK12050029	null	C21H20O4	M+H-H2O	23.4	0	8.89108	27.0569	Maximaisoflavone J	Polyketides [PK]	Flavonoids [PK12]	Isoflavonoids [PK1205]	319.136	NA	0.55045	1	NA
0.55_319.1359m/z	1.07808	0.415125	0.476136	0.999875	1	1.02443	obesity-A:obesity-B	LMPK12070022	null	C21H20O4	M+H-H2O	23.4	0	8.89108	27.0569	Hemileiocarpin	Polyketides [PK]	Flavonoids [PK12]	Pterocarpans [PK1207]	319.136	NA	0.55045	1	NA
0.55_319.1359m/z	1.07808	0.415125	0.476136	0.999875	1	1.02443	obesity-A:obesity-B	LMPK12110019	null	C21H20O4	M+H-H2O	23.4	0	8.89108	27.0569	Lanceolatin A	Polyketides [PK]	Flavonoids [PK12]	Flavones and Flavonols [PK1211]	319.136	NA	0.55045	1	NA
0.55_319.1359m/z	1.07808	0.415125	0.476136	0.999875	1	1.02443	obesity-A:obesity-B	LMPK12120079	null	C21H20O4	M+H-H2O	23.4	0	8.89108	27.0569	4-Methoxylonchocarpin	Polyketides [PK]	Flavonoids [PK12]	Chalcones and dihydrochalcones [PK1212]	319.136	NA	0.55045	1	NA
0.55_319.1359m/z	1.07808	0.415125	0.476136	0.999875	1	1.02443	obesity-A:obesity-B	LMPK12120210	null	C21H20O4	M+H-H2O	23.4	0	8.89108	27.0569	Crassichalcone	Polyketides [PK]	Flavonoids [PK12]	Chalcones and dihydrochalcones [PK1212]	319.136	NA	0.55045	1	NA
0.55_319.1359m/z	1.07808	0.415125	0.476136	0.999875	1	1.02443	obesity-A:obesity-B	LMPK12120229	null	C21H20O4	M+H-H2O	23.4	0	8.89108	27.0569	Oaxacacin	Polyketides [PK]	Flavonoids [PK12]	Chalcones and dihydrochalcones [PK1212]	319.136	NA	0.55045	1	NA
0.55_319.1359m/z	1.07808	0.415125	0.476136	0.999875	1	1.02443	obesity-A:obesity-B	LMPK12120231	null	C21H20O4	M+H-H2O	23.4	0	8.89108	27.0569	Pongachalcone I	Polyketides [PK]	Flavonoids [PK12]	Chalcones and dihydrochalcones [PK1212]	319.136	NA	0.55045	1	NA
0.55_319.1359m/z	1.07808	0.415125	0.476136	0.999875	1	1.02443	obesity-A:obesity-B	LMPK12120233	null	C21H20O4	M+H-H2O	23.4	0	8.89108	27.0569	2',4'-Dihydroxy-3',6'',6''-trimethylpyrano[2'',3'':6',5']chalcone	Polyketides [PK]	Flavonoids [PK12]	Chalcones and dihydrochalcones [PK1212]	319.136	NA	0.55045	1	NA
0.55_319.1359m/z	1.07808	0.415125	0.476136	0.999875	1	1.02443	obesity-A:obesity-B	LMPK12120238	null	C21H20O4	M+H-H2O	23.4	0	8.89108	27.0569	Cedreprenone	Polyketides [PK]	Flavonoids [PK12]	Chalcones and dihydrochalcones [PK1212]	319.136	NA	0.55045	1	NA
0.55_319.1359m/z	1.07808	0.415125	0.476136	0.999875	1	1.02443	obesity-A:obesity-B	LMPK12120386	null	C21H20O4	M+H-H2O	23.4	0	8.89108	27.0569	6'-Demethoxypraecansone B	Polyketides [PK]	Flavonoids [PK12]	Chalcones and dihydrochalcones [PK1212]	319.136	NA	0.55045	1	NA
0.55_319.1359m/z	1.07808	0.415125	0.476136	0.999875	1	1.02443	obesity-A:obesity-B	LMPK12140056	null	C21H20O4	M+H-H2O	23.4	0	8.89108	27.0569	Dorspoinsettifolin	Polyketides [PK]	Flavonoids [PK12]	Flavanones [PK1214]	319.136	NA	0.55045	1	NA
0.55_319.1359m/z	1.07808	0.415125	0.476136	0.999875	1	1.02443	obesity-A:obesity-B	LMPK12140083	null	C21H20O4	M+H-H2O	23.4	0	8.89108	27.0569	Ovalichromene	Polyketides [PK]	Flavonoids [PK12]	Flavanones [PK1214]	319.136	NA	0.55045	1	NA
0.55_319.1359m/z	1.07808	0.415125	0.476136	0.999875	1	1.02443	obesity-A:obesity-B	LMPK12140163	null	C21H20O4	M+H-H2O	23.4	0	8.89108	27.0569	Emoroidenone	Polyketides [PK]	Flavonoids [PK12]	Flavanones [PK1214]	319.136	NA	0.55045	1	NA
0.55_319.1359m/z	1.07808	0.415125	0.476136	0.999875	1	1.02443	obesity-A:obesity-B	LMPK12140183	null	C21H20O4	M+H-H2O	23.4	0	8.89108	27.0569	Tephroleocarpin B	Polyketides [PK]	Flavonoids [PK12]	Flavanones [PK1214]	319.136	NA	0.55045	1	NA
0.55_319.1359m/z	1.07808	0.415125	0.476136	0.999875	1	1.02443	obesity-A:obesity-B	LMPK12140206	null	C21H20O4	M+H-H2O	23.4	0	8.89108	27.0569	Obovatin methyl ether	Polyketides [PK]	Flavonoids [PK12]	Flavanones [PK1214]	319.136	NA	0.55045	1	NA
0.55_363.1631m/z	0.91965	0.565335	0.633267	0.976249	0.99928	0.820702	obesity-A:control	HMDB0031954	null	C16H28O10	M+H-H2O	37.4	0.489	-4.91284	92.3771	3-Methyl-3-butenyl apiosyl-(1->6)-glucoside	Lipids and lipid-like molecules	Fatty Acyls	Fatty acyl glycosides	363.163	NA	0.55045	1	NA
0.55_363.1631m/z	0.91965	0.565335	0.633267	0.976249	0.99928	0.820702	obesity-A:control	HMDB0031956	null	C16H28O10	M+H-H2O	37.4	0.489	-4.91284	92.3771	Prenyl apiosyl-(1->6)-glucoside	Lipids and lipid-like molecules	Fatty Acyls	Fatty acyl glycosides	363.163	NA	0.55045	1	NA
0.55_363.1631m/z	0.91965	0.565335	0.633267	0.976249	0.99928	0.820702	obesity-A:control	HMDB0041360	null	C16H28O10	M+H-H2O	37.4	0.489	-4.91284	92.3771	Prenyl arabinosyl-(1->6)-glucoside	Lipids and lipid-like molecules	Fatty Acyls	Fatty acyl glycosides	363.163	NA	0.55045	1	NA
0.55_363.1631m/z	0.990606	0.710131	0.592002	0.999947	1	0.442187	obesity-B:control	HMDB0031954	null	C16H28O10	M+H-H2O	37.4	0.489	-4.91284	92.3771	3-Methyl-3-butenyl apiosyl-(1->6)-glucoside	Lipids and lipid-like molecules	Fatty Acyls	Fatty acyl glycosides	363.163	NA	0.55045	1	NA
0.55_363.1631m/z	0.990606	0.710131	0.592002	0.999947	1	0.442187	obesity-B:control	HMDB0031956	null	C16H28O10	M+H-H2O	37.4	0.489	-4.91284	92.3771	Prenyl apiosyl-(1->6)-glucoside	Lipids and lipid-like molecules	Fatty Acyls	Fatty acyl glycosides	363.163	NA	0.55045	1	NA
0.55_363.1631m/z	0.990606	0.710131	0.592002	0.999947	1	0.442187	obesity-B:control	HMDB0041360	null	C16H28O10	M+H-H2O	37.4	0.489	-4.91284	92.3771	Prenyl arabinosyl-(1->6)-glucoside	Lipids and lipid-like molecules	Fatty Acyls	Fatty acyl glycosides	363.163	NA	0.55045	1	NA
0.55_363.1631m/z	0.928371	0.882188	0.994147	0.999875	1	0.46052	obesity-A:obesity-B	HMDB0031954	null	C16H28O10	M+H-H2O	37.4	0.489	-4.91284	92.3771	3-Methyl-3-butenyl apiosyl-(1->6)-glucoside	Lipids and lipid-like molecules	Fatty Acyls	Fatty acyl glycosides	363.163	NA	0.55045	1	NA
0.55_363.1631m/z	0.928371	0.882188	0.994147	0.999875	1	0.46052	obesity-A:obesity-B	HMDB0031956	null	C16H28O10	M+H-H2O	37.4	0.489	-4.91284	92.3771	Prenyl apiosyl-(1->6)-glucoside	Lipids and lipid-like molecules	Fatty Acyls	Fatty acyl glycosides	363.163	NA	0.55045	1	NA
0.55_363.1631m/z	0.928371	0.882188	0.994147	0.999875	1	0.46052	obesity-A:obesity-B	HMDB0041360	null	C16H28O10	M+H-H2O	37.4	0.489	-4.91284	92.3771	Prenyl arabinosyl-(1->6)-glucoside	Lipids and lipid-like molecules	Fatty Acyls	Fatty acyl glycosides	363.163	NA	0.55045	1	NA
0.55_378.2409n	1.02851	0.550297	0.561875	0.97344	0.99928	0.601433	obesity-A:control	LMFA04010002	null	C22H34O5	M+H, M+Na	42.8	20.1	0.814289	95.0539	17-F4-NeuroP	Fatty Acyls [FA]	Docosanoids [FA04]	Neuroprostanes [FA0401]	401.263	378.241	0.55045	1	NA
0.55_378.2409n	1.02851	0.550297	0.561875	0.97344	0.99928	0.601433	obesity-A:control	LMFA04010107	null	C22H34O5	M+H, M+Na	42.8	20.1	0.814289	95.0539	ent-17-F4t-NeuroP	Fatty Acyls [FA]	Docosanoids [FA04]	Neuroprostanes [FA0401]	401.263	378.241	0.55045	1	NA
0.55_378.2409n	1.02851	0.550297	0.561875	0.97344	0.99928	0.601433	obesity-A:control	LMFA04010108	null	C22H34O5	M+H, M+Na	42.8	20.1	0.814289	95.0539	ent-10-epi-17-F4c-NeuroP	Fatty Acyls [FA]	Docosanoids [FA04]	Neuroprostanes [FA0401]	401.263	378.241	0.55045	1	NA
0.55_378.2409n	1.02851	0.550297	0.561875	0.97344	0.99928	0.601433	obesity-A:control	LMFA04010109	null	C22H34O5	M+H, M+Na	42.8	20.1	0.814289	95.0539	ent-10-epi-17-F4t-NeuroP	Fatty Acyls [FA]	Docosanoids [FA04]	Neuroprostanes [FA0401]	401.263	378.241	0.55045	1	NA
0.55_378.2409n	1.02851	0.550297	0.561875	0.97344	0.99928	0.601433	obesity-A:control	LMFA04010110	null	C22H34O5	M+H, M+Na	42.8	20.1	0.814289	95.0539	ent-17-F4c-NeuroP	Fatty Acyls [FA]	Docosanoids [FA04]	Neuroprostanes [FA0401]	401.263	378.241	0.55045	1	NA
0.55_378.2409n	1.02851	0.550297	0.561875	0.97344	0.99928	0.601433	obesity-A:control	LMFA04010111	null	C22H34O5	M+H, M+Na	42.8	20.1	0.814289	95.0539	ent-17-epi-17-F4t-NeuroP	Fatty Acyls [FA]	Docosanoids [FA04]	Neuroprostanes [FA0401]	401.263	378.241	0.55045	1	NA
0.55_378.2409n	1.02851	0.550297	0.561875	0.97344	0.99928	0.601433	obesity-A:control	LMFA04010112	null	C22H34O5	M+H, M+Na	42.8	20.1	0.814289	95.0539	ent-10,17-diepi-17-F4c-NeuroP	Fatty Acyls [FA]	Docosanoids [FA04]	Neuroprostanes [FA0401]	401.263	378.241	0.55045	1	NA
0.55_378.2409n	1.02851	0.550297	0.561875	0.97344	0.99928	0.601433	obesity-A:control	LMFA04010113	null	C22H34O5	M+H, M+Na	42.8	20.1	0.814289	95.0539	ent-10,17-diepi-17-F4t-NeuroP	Fatty Acyls [FA]	Docosanoids [FA04]	Neuroprostanes [FA0401]	401.263	378.241	0.55045	1	NA
0.55_378.2409n	1.02851	0.550297	0.561875	0.97344	0.99928	0.601433	obesity-A:control	LMFA04010114	null	C22H34O5	M+H, M+Na	42.8	20.1	0.814289	95.0539	ent-17-epi-17-F4t-NeuroP	Fatty Acyls [FA]	Docosanoids [FA04]	Neuroprostanes [FA0401]	401.263	378.241	0.55045	1	NA
0.55_378.2409n	1.02851	0.550297	0.561875	0.97344	0.99928	0.601433	obesity-A:control	LMFA04010115	null	C22H34O5	M+H, M+Na	42.8	20.1	0.814289	95.0539	17-epi-17-F4c-NeuroP	Fatty Acyls [FA]	Docosanoids [FA04]	Neuroprostanes [FA0401]	401.263	378.241	0.55045	1	NA
0.55_378.2409n	1.02851	0.550297	0.561875	0.97344	0.99928	0.601433	obesity-A:control	LMFA04010116	null	C22H34O5	M+H, M+Na	42.8	20.1	0.814289	95.0539	10,17-diepi-17-F4t-NeuroP	Fatty Acyls [FA]	Docosanoids [FA04]	Neuroprostanes [FA0401]	401.263	378.241	0.55045	1	NA
0.55_378.2409n	1.02851	0.550297	0.561875	0.97344	0.99928	0.601433	obesity-A:control	LMFA04010117	null	C22H34O5	M+H, M+Na	42.8	20.1	0.814289	95.0539	10,17-diepi-17-F4c-NeuroP	Fatty Acyls [FA]	Docosanoids [FA04]	Neuroprostanes [FA0401]	401.263	378.241	0.55045	1	NA
0.55_378.2409n	1.02851	0.550297	0.561875	0.97344	0.99928	0.601433	obesity-A:control	LMFA04010118	null	C22H34O5	M+H, M+Na	42.8	20.1	0.814289	95.0539	17-epi-17-F4t-NeuroP	Fatty Acyls [FA]	Docosanoids [FA04]	Neuroprostanes [FA0401]	401.263	378.241	0.55045	1	NA
0.55_378.2409n	1.02851	0.550297	0.561875	0.97344	0.99928	0.601433	obesity-A:control	LMFA04010119	null	C22H34O5	M+H, M+Na	42.8	20.1	0.814289	95.0539	17-F4c-NeuroP	Fatty Acyls [FA]	Docosanoids [FA04]	Neuroprostanes [FA0401]	401.263	378.241	0.55045	1	NA
0.55_378.2409n	1.02851	0.550297	0.561875	0.97344	0.99928	0.601433	obesity-A:control	LMFA04010120	null	C22H34O5	M+H, M+Na	42.8	20.1	0.814289	95.0539	10-epi-17-F4t-NeuroP	Fatty Acyls [FA]	Docosanoids [FA04]	Neuroprostanes [FA0401]	401.263	378.241	0.55045	1	NA
0.55_378.2409n	1.02851	0.550297	0.561875	0.97344	0.99928	0.601433	obesity-A:control	LMFA04010121	null	C22H34O5	M+H, M+Na	42.8	20.1	0.814289	95.0539	10-epi-17-F4c-NeuroP	Fatty Acyls [FA]	Docosanoids [FA04]	Neuroprostanes [FA0401]	401.263	378.241	0.55045	1	NA
0.55_378.2409n	1.02851	0.550297	0.561875	0.97344	0.99928	0.601433	obesity-A:control	LMFA04010122	null	C22H34O5	M+H, M+Na	42.8	20.1	0.814289	95.0539	17-F4t-NeuroP	Fatty Acyls [FA]	Docosanoids [FA04]	Neuroprostanes [FA0401]	401.263	378.241	0.55045	1	NA
0.55_378.2409n	1.01622	0.744755	0.994147	0.999947	1	0.3285	obesity-B:control	LMFA04010002	null	C22H34O5	M+H, M+Na	42.8	20.1	0.814289	95.0539	17-F4-NeuroP	Fatty Acyls [FA]	Docosanoids [FA04]	Neuroprostanes [FA0401]	401.263	378.241	0.55045	1	NA
0.55_378.2409n	1.01622	0.744755	0.994147	0.999947	1	0.3285	obesity-B:control	LMFA04010107	null	C22H34O5	M+H, M+Na	42.8	20.1	0.814289	95.0539	ent-17-F4t-NeuroP	Fatty Acyls [FA]	Docosanoids [FA04]	Neuroprostanes [FA0401]	401.263	378.241	0.55045	1	NA
0.55_378.2409n	1.01622	0.744755	0.994147	0.999947	1	0.3285	obesity-B:control	LMFA04010108	null	C22H34O5	M+H, M+Na	42.8	20.1	0.814289	95.0539	ent-10-epi-17-F4c-NeuroP	Fatty Acyls [FA]	Docosanoids [FA04]	Neuroprostanes [FA0401]	401.263	378.241	0.55045	1	NA
0.55_378.2409n	1.01622	0.744755	0.994147	0.999947	1	0.3285	obesity-B:control	LMFA04010109	null	C22H34O5	M+H, M+Na	42.8	20.1	0.814289	95.0539	ent-10-epi-17-F4t-NeuroP	Fatty Acyls [FA]	Docosanoids [FA04]	Neuroprostanes [FA0401]	401.263	378.241	0.55045	1	NA
0.55_378.2409n	1.01622	0.744755	0.994147	0.999947	1	0.3285	obesity-B:control	LMFA04010110	null	C22H34O5	M+H, M+Na	42.8	20.1	0.814289	95.0539	ent-17-F4c-NeuroP	Fatty Acyls [FA]	Docosanoids [FA04]	Neuroprostanes [FA0401]	401.263	378.241	0.55045	1	NA
0.55_378.2409n	1.01622	0.744755	0.994147	0.999947	1	0.3285	obesity-B:control	LMFA04010111	null	C22H34O5	M+H, M+Na	42.8	20.1	0.814289	95.0539	ent-17-epi-17-F4t-NeuroP	Fatty Acyls [FA]	Docosanoids [FA04]	Neuroprostanes [FA0401]	401.263	378.241	0.55045	1	NA
0.55_378.2409n	1.01622	0.744755	0.994147	0.999947	1	0.3285	obesity-B:control	LMFA04010112	null	C22H34O5	M+H, M+Na	42.8	20.1	0.814289	95.0539	ent-10,17-diepi-17-F4c-NeuroP	Fatty Acyls [FA]	Docosanoids [FA04]	Neuroprostanes [FA0401]	401.263	378.241	0.55045	1	NA
0.55_378.2409n	1.01622	0.744755	0.994147	0.999947	1	0.3285	obesity-B:control	LMFA04010113	null	C22H34O5	M+H, M+Na	42.8	20.1	0.814289	95.0539	ent-10,17-diepi-17-F4t-NeuroP	Fatty Acyls [FA]	Docosanoids [FA04]	Neuroprostanes [FA0401]	401.263	378.241	0.55045	1	NA
0.55_378.2409n	1.01622	0.744755	0.994147	0.999947	1	0.3285	obesity-B:control	LMFA04010114	null	C22H34O5	M+H, M+Na	42.8	20.1	0.814289	95.0539	ent-17-epi-17-F4t-NeuroP	Fatty Acyls [FA]	Docosanoids [FA04]	Neuroprostanes [FA0401]	401.263	378.241	0.55045	1	NA
0.55_378.2409n	1.01622	0.744755	0.994147	0.999947	1	0.3285	obesity-B:control	LMFA04010115	null	C22H34O5	M+H, M+Na	42.8	20.1	0.814289	95.0539	17-epi-17-F4c-NeuroP	Fatty Acyls [FA]	Docosanoids [FA04]	Neuroprostanes [FA0401]	401.263	378.241	0.55045	1	NA
0.55_378.2409n	1.01622	0.744755	0.994147	0.999947	1	0.3285	obesity-B:control	LMFA04010116	null	C22H34O5	M+H, M+Na	42.8	20.1	0.814289	95.0539	10,17-diepi-17-F4t-NeuroP	Fatty Acyls [FA]	Docosanoids [FA04]	Neuroprostanes [FA0401]	401.263	378.241	0.55045	1	NA
0.55_378.2409n	1.01622	0.744755	0.994147	0.999947	1	0.3285	obesity-B:control	LMFA04010117	null	C22H34O5	M+H, M+Na	42.8	20.1	0.814289	95.0539	10,17-diepi-17-F4c-NeuroP	Fatty Acyls [FA]	Docosanoids [FA04]	Neuroprostanes [FA0401]	401.263	378.241	0.55045	1	NA
0.55_378.2409n	1.01622	0.744755	0.994147	0.999947	1	0.3285	obesity-B:control	LMFA04010118	null	C22H34O5	M+H, M+Na	42.8	20.1	0.814289	95.0539	17-epi-17-F4t-NeuroP	Fatty Acyls [FA]	Docosanoids [FA04]	Neuroprostanes [FA0401]	401.263	378.241	0.55045	1	NA
0.55_378.2409n	1.01622	0.744755	0.994147	0.999947	1	0.3285	obesity-B:control	LMFA04010119	null	C22H34O5	M+H, M+Na	42.8	20.1	0.814289	95.0539	17-F4c-NeuroP	Fatty Acyls [FA]	Docosanoids [FA04]	Neuroprostanes [FA0401]	401.263	378.241	0.55045	1	NA
0.55_378.2409n	1.01622	0.744755	0.994147	0.999947	1	0.3285	obesity-B:control	LMFA04010120	null	C22H34O5	M+H, M+Na	42.8	20.1	0.814289	95.0539	10-epi-17-F4t-NeuroP	Fatty Acyls [FA]	Docosanoids [FA04]	Neuroprostanes [FA0401]	401.263	378.241	0.55045	1	NA
0.55_378.2409n	1.01622	0.744755	0.994147	0.999947	1	0.3285	obesity-B:control	LMFA04010121	null	C22H34O5	M+H, M+Na	42.8	20.1	0.814289	95.0539	10-epi-17-F4c-NeuroP	Fatty Acyls [FA]	Docosanoids [FA04]	Neuroprostanes [FA0401]	401.263	378.241	0.55045	1	NA
0.55_378.2409n	1.01622	0.744755	0.994147	0.999947	1	0.3285	obesity-B:control	LMFA04010122	null	C22H34O5	M+H, M+Na	42.8	20.1	0.814289	95.0539	17-F4t-NeuroP	Fatty Acyls [FA]	Docosanoids [FA04]	Neuroprostanes [FA0401]	401.263	378.241	0.55045	1	NA
0.55_378.2409n	1.0121	0.781358	0.675688	0.999875	1	0.451008	obesity-A:obesity-B	LMFA04010002	null	C22H34O5	M+H, M+Na	42.8	20.1	0.814289	95.0539	17-F4-NeuroP	Fatty Acyls [FA]	Docosanoids [FA04]	Neuroprostanes [FA0401]	401.263	378.241	0.55045	1	NA
0.55_378.2409n	1.0121	0.781358	0.675688	0.999875	1	0.451008	obesity-A:obesity-B	LMFA04010107	null	C22H34O5	M+H, M+Na	42.8	20.1	0.814289	95.0539	ent-17-F4t-NeuroP	Fatty Acyls [FA]	Docosanoids [FA04]	Neuroprostanes [FA0401]	401.263	378.241	0.55045	1	NA
0.55_378.2409n	1.0121	0.781358	0.675688	0.999875	1	0.451008	obesity-A:obesity-B	LMFA04010108	null	C22H34O5	M+H, M+Na	42.8	20.1	0.814289	95.0539	ent-10-epi-17-F4c-NeuroP	Fatty Acyls [FA]	Docosanoids [FA04]	Neuroprostanes [FA0401]	401.263	378.241	0.55045	1	NA
0.55_378.2409n	1.0121	0.781358	0.675688	0.999875	1	0.451008	obesity-A:obesity-B	LMFA04010109	null	C22H34O5	M+H, M+Na	42.8	20.1	0.814289	95.0539	ent-10-epi-17-F4t-NeuroP	Fatty Acyls [FA]	Docosanoids [FA04]	Neuroprostanes [FA0401]	401.263	378.241	0.55045	1	NA
0.55_378.2409n	1.0121	0.781358	0.675688	0.999875	1	0.451008	obesity-A:obesity-B	LMFA04010110	null	C22H34O5	M+H, M+Na	42.8	20.1	0.814289	95.0539	ent-17-F4c-NeuroP	Fatty Acyls [FA]	Docosanoids [FA04]	Neuroprostanes [FA0401]	401.263	378.241	0.55045	1	NA
0.55_378.2409n	1.0121	0.781358	0.675688	0.999875	1	0.451008	obesity-A:obesity-B	LMFA04010111	null	C22H34O5	M+H, M+Na	42.8	20.1	0.814289	95.0539	ent-17-epi-17-F4t-NeuroP	Fatty Acyls [FA]	Docosanoids [FA04]	Neuroprostanes [FA0401]	401.263	378.241	0.55045	1	NA
0.55_378.2409n	1.0121	0.781358	0.675688	0.999875	1	0.451008	obesity-A:obesity-B	LMFA04010112	null	C22H34O5	M+H, M+Na	42.8	20.1	0.814289	95.0539	ent-10,17-diepi-17-F4c-NeuroP	Fatty Acyls [FA]	Docosanoids [FA04]	Neuroprostanes [FA0401]	401.263	378.241	0.55045	1	NA
0.55_378.2409n	1.0121	0.781358	0.675688	0.999875	1	0.451008	obesity-A:obesity-B	LMFA04010113	null	C22H34O5	M+H, M+Na	42.8	20.1	0.814289	95.0539	ent-10,17-diepi-17-F4t-NeuroP	Fatty Acyls [FA]	Docosanoids [FA04]	Neuroprostanes [FA0401]	401.263	378.241	0.55045	1	NA
0.55_378.2409n	1.0121	0.781358	0.675688	0.999875	1	0.451008	obesity-A:obesity-B	LMFA04010114	null	C22H34O5	M+H, M+Na	42.8	20.1	0.814289	95.0539	ent-17-epi-17-F4t-NeuroP	Fatty Acyls [FA]	Docosanoids [FA04]	Neuroprostanes [FA0401]	401.263	378.241	0.55045	1	NA
0.55_378.2409n	1.0121	0.781358	0.675688	0.999875	1	0.451008	obesity-A:obesity-B	LMFA04010115	null	C22H34O5	M+H, M+Na	42.8	20.1	0.814289	95.0539	17-epi-17-F4c-NeuroP	Fatty Acyls [FA]	Docosanoids [FA04]	Neuroprostanes [FA0401]	401.263	378.241	0.55045	1	NA
0.55_378.2409n	1.0121	0.781358	0.675688	0.999875	1	0.451008	obesity-A:obesity-B	LMFA04010116	null	C22H34O5	M+H, M+Na	42.8	20.1	0.814289	95.0539	10,17-diepi-17-F4t-NeuroP	Fatty Acyls [FA]	Docosanoids [FA04]	Neuroprostanes [FA0401]	401.263	378.241	0.55045	1	NA
0.55_378.2409n	1.0121	0.781358	0.675688	0.999875	1	0.451008	obesity-A:obesity-B	LMFA04010117	null	C22H34O5	M+H, M+Na	42.8	20.1	0.814289	95.0539	10,17-diepi-17-F4c-NeuroP	Fatty Acyls [FA]	Docosanoids [FA04]	Neuroprostanes [FA0401]	401.263	378.241	0.55045	1	NA
0.55_378.2409n	1.0121	0.781358	0.675688	0.999875	1	0.451008	obesity-A:obesity-B	LMFA04010118	null	C22H34O5	M+H, M+Na	42.8	20.1	0.814289	95.0539	17-epi-17-F4t-NeuroP	Fatty Acyls [FA]	Docosanoids [FA04]	Neuroprostanes [FA0401]	401.263	378.241	0.55045	1	NA
0.55_378.2409n	1.0121	0.781358	0.675688	0.999875	1	0.451008	obesity-A:obesity-B	LMFA04010119	null	C22H34O5	M+H, M+Na	42.8	20.1	0.814289	95.0539	17-F4c-NeuroP	Fatty Acyls [FA]	Docosanoids [FA04]	Neuroprostanes [FA0401]	401.263	378.241	0.55045	1	NA
0.55_378.2409n	1.0121	0.781358	0.675688	0.999875	1	0.451008	obesity-A:obesity-B	LMFA04010120	null	C22H34O5	M+H, M+Na	42.8	20.1	0.814289	95.0539	10-epi-17-F4t-NeuroP	Fatty Acyls [FA]	Docosanoids [FA04]	Neuroprostanes [FA0401]	401.263	378.241	0.55045	1	NA
0.55_378.2409n	1.0121	0.781358	0.675688	0.999875	1	0.451008	obesity-A:obesity-B	LMFA04010121	null	C22H34O5	M+H, M+Na	42.8	20.1	0.814289	95.0539	10-epi-17-F4c-NeuroP	Fatty Acyls [FA]	Docosanoids [FA04]	Neuroprostanes [FA0401]	401.263	378.241	0.55045	1	NA
0.55_378.2409n	1.0121	0.781358	0.675688	0.999875	1	0.451008	obesity-A:obesity-B	LMFA04010122	null	C22H34O5	M+H, M+Na	42.8	20.1	0.814289	95.0539	17-F4t-NeuroP	Fatty Acyls [FA]	Docosanoids [FA04]	Neuroprostanes [FA0401]	401.263	378.241	0.55045	1	NA
0.55_407.1915m/z	1.07117	0.478916	0.476136	0.964173	0.99928	1.09469	obesity-A:control	HMDB0014928	C07706	C19H32N2O5	M+K	34.8	3.02	-7.60993	79.6733	Perindopril	Organic acids and derivatives	Carboxylic acids and derivatives	Amino acids, peptides, and analogues	407.191	NA	0.55045	1	NULL
0.55_407.1915m/z	1.04397	0.746011	0.797323	0.999947	1	0.506389	obesity-B:control	HMDB0014928	C07706	C19H32N2O5	M+K	34.8	3.02	-7.60993	79.6733	Perindopril	Organic acids and derivatives	Carboxylic acids and derivatives	Amino acids, peptides, and analogues	407.191	NA	0.55045	1	NULL
0.55_407.1915m/z	1.02605	0.691218	0.752351	0.999875	1	0.797991	obesity-A:obesity-B	HMDB0014928	C07706	C19H32N2O5	M+K	34.8	3.02	-7.60993	79.6733	Perindopril	Organic acids and derivatives	Carboxylic acids and derivatives	Amino acids, peptides, and analogues	407.191	NA	0.55045	1	NULL
0.55_451.2231m/z	1.04177	0.434419	0.513348	0.964173	0.99928	0.820004	obesity-A:control	HMDB0030057	null	C26H36O4	M+K	38.1	2.25	-3.52033	92.2191	Boviquinone 4	Lipids and lipid-like molecules	Prenol lipids	Diterpenoids	451.223	NA	0.55045	1	NA
0.55_451.2231m/z	1.02248	0.472747	0.797323	0.999947	1	0.451295	obesity-B:control	HMDB0030057	null	C26H36O4	M+K	38.1	2.25	-3.52033	92.2191	Boviquinone 4	Lipids and lipid-like molecules	Prenol lipids	Diterpenoids	451.223	NA	0.55045	1	NA
0.55_451.2231m/z	1.01886	0.86572	0.924017	0.999875	1	0.102534	obesity-A:obesity-B	HMDB0030057	null	C26H36O4	M+K	38.1	2.25	-3.52033	92.2191	Boviquinone 4	Lipids and lipid-like molecules	Prenol lipids	Diterpenoids	451.223	NA	0.55045	1	NA
0.55_467.3018m/z	1.01252	0.798271	0.994147	0.999502	1	0.201362	obesity-A:control	HMDB0038540	null	C26H44O8	M+H-H2O	38.1	14.6	2.98017	79.2403	Goshonoside F2	Lipids and lipid-like molecules	Prenol lipids	Terpene glycosides	467.302	NA	0.55045	1	NA
0.55_467.3018m/z	1.02485	0.763963	0.730162	0.999947	1	0.885576	obesity-B:control	HMDB0038540	null	C26H44O8	M+H-H2O	38.1	14.6	2.98017	79.2403	Goshonoside F2	Lipids and lipid-like molecules	Prenol lipids	Terpene glycosides	467.302	NA	0.55045	1	NA
0.55_467.3018m/z	0.987973	0.949814	0.877553	0.999875	1	0.381727	obesity-A:obesity-B	HMDB0038540	null	C26H44O8	M+H-H2O	38.1	14.6	2.98017	79.2403	Goshonoside F2	Lipids and lipid-like molecules	Prenol lipids	Terpene glycosides	467.302	NA	0.55045	1	NA
0.55_511.3281m/z	1.08005	0.393664	0.365877	0.953181	0.99928	0.740586	obesity-A:control	LMST01031079	null	C28H48O9	M+H-H2O	38.7	13.8	2.92813	83.0016	campest-22E-en-3beta,4beta,5alpha,6alpha,8beta,14alpha,15alpha,25,28-nonol	Sterol Lipids [ST]	Sterols [ST01]	Ergosterols and C24-methyl derivatives [ST0103]	511.328	NA	0.55045	1	NA
0.55_511.3281m/z	1.08005	0.393664	0.365877	0.953181	0.99928	0.740586	obesity-A:control	LMST01031080	null	C28H48O9	M+H-H2O	38.7	13.8	2.92813	83.0016	campest-22E-en-3beta,4beta,5alpha,6alpha,8beta,14alpha,15alpha,25R,26-nonol	Sterol Lipids [ST]	Sterols [ST01]	Ergosterols and C24-methyl derivatives [ST0103]	511.328	NA	0.55045	1	NA
0.55_511.3281m/z	0.960368	0.571212	0.643768	0.999947	1	0.886968	obesity-B:control	LMST01031079	null	C28H48O9	M+H-H2O	38.7	13.8	2.92813	83.0016	campest-22E-en-3beta,4beta,5alpha,6alpha,8beta,14alpha,15alpha,25,28-nonol	Sterol Lipids [ST]	Sterols [ST01]	Ergosterols and C24-methyl derivatives [ST0103]	511.328	NA	0.55045	1	NA
0.55_511.3281m/z	0.960368	0.571212	0.643768	0.999947	1	0.886968	obesity-B:control	LMST01031080	null	C28H48O9	M+H-H2O	38.7	13.8	2.92813	83.0016	campest-22E-en-3beta,4beta,5alpha,6alpha,8beta,14alpha,15alpha,25R,26-nonol	Sterol Lipids [ST]	Sterols [ST01]	Ergosterols and C24-methyl derivatives [ST0103]	511.328	NA	0.55045	1	NA
0.55_511.3281m/z	1.12462	0.17594	0.213247	0.999875	1	1.2414	obesity-A:obesity-B	LMST01031079	null	C28H48O9	M+H-H2O	38.7	13.8	2.92813	83.0016	campest-22E-en-3beta,4beta,5alpha,6alpha,8beta,14alpha,15alpha,25,28-nonol	Sterol Lipids [ST]	Sterols [ST01]	Ergosterols and C24-methyl derivatives [ST0103]	511.328	NA	0.55045	1	NA
0.55_511.3281m/z	1.12462	0.17594	0.213247	0.999875	1	1.2414	obesity-A:obesity-B	LMST01031080	null	C28H48O9	M+H-H2O	38.7	13.8	2.92813	83.0016	campest-22E-en-3beta,4beta,5alpha,6alpha,8beta,14alpha,15alpha,25R,26-nonol	Sterol Lipids [ST]	Sterols [ST01]	Ergosterols and C24-methyl derivatives [ST0103]	511.328	NA	0.55045	1	NA
0.55_555.3529m/z	1.02459	0.672691	0.664981	0.993199	0.99928	0.311624	obesity-A:control	HMDB0039051	null	C30H50O9	M+H	40.1	14.6	0.185384	86.2744	Notoginsenoside R10	Lipids and lipid-like molecules	Steroids and steroid derivatives	Steroidal glycosides	555.353	NA	0.55045	1	NA
0.55_555.3529m/z	0.986146	0.531479	0.947356	0.999947	1	1.46564	obesity-B:control	HMDB0039051	null	C30H50O9	M+H	40.1	14.6	0.185384	86.2744	Notoginsenoside R10	Lipids and lipid-like molecules	Steroids and steroid derivatives	Steroidal glycosides	555.353	NA	0.55045	1	NA
0.55_555.3529m/z	1.03898	0.375669	0.752351	0.999875	1	1.08213	obesity-A:obesity-B	HMDB0039051	null	C30H50O9	M+H	40.1	14.6	0.185384	86.2744	Notoginsenoside R10	Lipids and lipid-like molecules	Steroids and steroid derivatives	Steroidal glycosides	555.353	NA	0.55045	1	NA
0.55_578.3429m/z	1.00887	0.823787	0.774744	0.999502	0.99928	0.209896	obesity-A:control	LMGP03050024	null	C28H52NO9P	M+H	38.2	10.6	-4.0541	85.2593	PS(22:2(13Z,16Z)/0:0)	Glycerophospholipids [GP]	Glycerophosphoserines [GP03]	Monoacylglycerophosphoserines [GP0305]	578.343	NA	0.55045	1	NA
0.55_578.3429m/z	1.08815	0.137389	0.138126	0.783652	0.813117	0.979819	obesity-B:control	LMGP03050024	null	C28H52NO9P	M+H	38.2	10.6	-4.0541	85.2593	PS(22:2(13Z,16Z)/0:0)	Glycerophospholipids [GP]	Glycerophosphoserines [GP03]	Monoacylglycerophosphoserines [GP0305]	578.343	NA	0.55045	1	NA
0.55_578.3429m/z	0.927137	0.167937	0.224366	0.999875	1	0.906368	obesity-A:obesity-B	LMGP03050024	null	C28H52NO9P	M+H	38.2	10.6	-4.0541	85.2593	PS(22:2(13Z,16Z)/0:0)	Glycerophospholipids [GP]	Glycerophosphoserines [GP03]	Monoacylglycerophosphoserines [GP0305]	578.343	NA	0.55045	1	NA
0.55_586.3763m/z	1.0003	0.980924	0.970739	0.999502	0.99928	0.288509	obesity-A:control	LMPR0106040002	null	C34H48O7	M+NH4	39.1	15	4.42182	85.8478	(-)-Helvolic acid	Prenol Lipids [PR]	Isoprenoids [PR01]	C30 isoprenoids (triterpenes) [PR0106]	586.376	NA	0.55045	1	NA
0.55_586.3763m/z	1.01276	0.645963	0.8315	0.999947	1	0.261603	obesity-B:control	LMPR0106040002	null	C34H48O7	M+NH4	39.1	15	4.42182	85.8478	(-)-Helvolic acid	Prenol Lipids [PR]	Isoprenoids [PR01]	C30 isoprenoids (triterpenes) [PR0106]	586.376	NA	0.55045	1	NA
0.55_586.3763m/z	0.9877	0.657175	0.571836	0.999875	1	0.209215	obesity-A:obesity-B	LMPR0106040002	null	C34H48O7	M+NH4	39.1	15	4.42182	85.8478	(-)-Helvolic acid	Prenol Lipids [PR]	Isoprenoids [PR01]	C30 isoprenoids (triterpenes) [PR0106]	586.376	NA	0.55045	1	NA
0.55_597.3678m/z	0.973805	0.506101	0.342861	0.964795	0.99928	0.359667	obesity-A:control	HMDB0004157	C05789	C33H48N4O6	M+H	36.7	12.5	5.31027	76.9883	L-Urobilinogen	Organoheterocyclic compounds	Tetrapyrroles and derivatives	Bilirubins	597.368	NA	0.55045	1	map00860 Porphyrin and chlorophyll metabolism
0.55_597.3678m/z	1.0111	0.74737	0.854466	0.999947	1	0.503038	obesity-B:control	HMDB0004157	C05789	C33H48N4O6	M+H	36.7	12.5	5.31027	76.9883	L-Urobilinogen	Organoheterocyclic compounds	Tetrapyrroles and derivatives	Bilirubins	597.368	NA	0.55045	1	map00860 Porphyrin and chlorophyll metabolism
0.55_597.3678m/z	0.963116	0.30682	0.414675	0.999875	1	0.541732	obesity-A:obesity-B	HMDB0004157	C05789	C33H48N4O6	M+H	36.7	12.5	5.31027	76.9883	L-Urobilinogen	Organoheterocyclic compounds	Tetrapyrroles and derivatives	Bilirubins	597.368	NA	0.55045	1	map00860 Porphyrin and chlorophyll metabolism
0.55_642.4130m/z	1.00276	0.832367	0.842967	0.999502	0.99928	0.243187	obesity-A:control	LMGP02010361	null	C32H62NO8P	M+Na	36.3	0	3.93038	86.2864	PE(12:0/15:1(9Z))	Glycerophospholipids [GP]	Glycerophosphoethanolamines [GP02]	Diacylglycerophosphoethanolamines [GP0201]	642.413	NA	0.55045	1	NA
0.55_642.4130m/z	1.00276	0.832367	0.842967	0.999502	0.99928	0.243187	obesity-A:control	LMGP02010383	null	C32H62NO8P	M+Na	36.3	0	3.93038	86.2864	PE(13:0/14:1(9Z))	Glycerophospholipids [GP]	Glycerophosphoethanolamines [GP02]	Diacylglycerophosphoethanolamines [GP0201]	642.413	NA	0.55045	1	NA
0.55_642.4130m/z	1.0291	0.567007	0.924017	0.999947	1	0.594956	obesity-B:control	LMGP02010361	null	C32H62NO8P	M+Na	36.3	0	3.93038	86.2864	PE(12:0/15:1(9Z))	Glycerophospholipids [GP]	Glycerophosphoethanolamines [GP02]	Diacylglycerophosphoethanolamines [GP0201]	642.413	NA	0.55045	1	NA
0.55_642.4130m/z	1.0291	0.567007	0.924017	0.999947	1	0.594956	obesity-B:control	LMGP02010383	null	C32H62NO8P	M+Na	36.3	0	3.93038	86.2864	PE(13:0/14:1(9Z))	Glycerophospholipids [GP]	Glycerophosphoethanolamines [GP02]	Diacylglycerophosphoethanolamines [GP0201]	642.413	NA	0.55045	1	NA
0.55_642.4130m/z	0.9744	0.664991	0.82007	0.999875	1	0.242669	obesity-A:obesity-B	LMGP02010361	null	C32H62NO8P	M+Na	36.3	0	3.93038	86.2864	PE(12:0/15:1(9Z))	Glycerophospholipids [GP]	Glycerophosphoethanolamines [GP02]	Diacylglycerophosphoethanolamines [GP0201]	642.413	NA	0.55045	1	NA
0.55_642.4130m/z	0.9744	0.664991	0.82007	0.999875	1	0.242669	obesity-A:obesity-B	LMGP02010383	null	C32H62NO8P	M+Na	36.3	0	3.93038	86.2864	PE(13:0/14:1(9Z))	Glycerophospholipids [GP]	Glycerophosphoethanolamines [GP02]	Diacylglycerophosphoethanolamines [GP0201]	642.413	NA	0.55045	1	NA
0.55_652.4114m/z	0.979317	0.66048	0.774744	0.992664	0.99928	0.350281	obesity-A:control	LMST05050004	null	C35H54O10	M+NH4	37	13.4	9.29555	81.9563	Pandaroside B	Sterol Lipids [ST]	Steroid conjugates [ST05]	Other Steroid conjugates [ST0505]	652.411	NA	0.55045	1	NA
0.55_652.4114m/z	1.01186	0.748343	0.854466	0.999947	1	0.457441	obesity-B:control	LMST05050004	null	C35H54O10	M+NH4	37	13.4	9.29555	81.9563	Pandaroside B	Sterol Lipids [ST]	Steroid conjugates [ST05]	Other Steroid conjugates [ST0505]	652.411	NA	0.55045	1	NA
0.55_652.4114m/z	0.967835	0.418863	0.423161	0.999875	1	0.506017	obesity-A:obesity-B	LMST05050004	null	C35H54O10	M+NH4	37	13.4	9.29555	81.9563	Pandaroside B	Sterol Lipids [ST]	Steroid conjugates [ST05]	Other Steroid conjugates [ST0505]	652.411	NA	0.55045	1	NA
0.55_682.4057m/z	0.982925	0.729239	0.612483	0.999502	0.99928	0.278229	obesity-A:control	LMGP03010425	null	C36H62NO10P	M+H-H2O	38.7	6.66	-3.11813	90.7346	PS(18:4(6Z,9Z,12Z,15Z)/12:0)	Glycerophospholipids [GP]	Glycerophosphoserines [GP03]	Diacylglycerophosphoserines [GP0301]	682.406	NA	0.55045	1	NA
0.55_682.4057m/z	1.02938	0.677678	0.675688	0.999947	1	0.293459	obesity-B:control	LMGP03010425	null	C36H62NO10P	M+H-H2O	38.7	6.66	-3.11813	90.7346	PS(18:4(6Z,9Z,12Z,15Z)/12:0)	Glycerophospholipids [GP]	Glycerophosphoserines [GP03]	Diacylglycerophosphoserines [GP0301]	682.406	NA	0.55045	1	NA
0.55_682.4057m/z	0.954874	0.46234	0.389819	0.999875	1	0.536613	obesity-A:obesity-B	LMGP03010425	null	C36H62NO10P	M+H-H2O	38.7	6.66	-3.11813	90.7346	PS(18:4(6Z,9Z,12Z,15Z)/12:0)	Glycerophospholipids [GP]	Glycerophosphoserines [GP03]	Diacylglycerophosphoserines [GP0301]	682.406	NA	0.55045	1	NA
0.55_717.4424m/z	0.909153	0.693602	0.664981	0.997148	0.99928	0.677066	obesity-A:control	LMST05050010	null	C37H64O13	M+H	39.3	20.4	0.564832	76.9288	Evasterioside E	Sterol Lipids [ST]	Steroid conjugates [ST05]	Other Steroid conjugates [ST0505]	717.442	NA	0.55045	1	NA
0.55_717.4424m/z	1.01811	0.699557	0.612483	0.999947	1	0.433727	obesity-B:control	LMST05050010	null	C37H64O13	M+H	39.3	20.4	0.564832	76.9288	Evasterioside E	Sterol Lipids [ST]	Steroid conjugates [ST05]	Other Steroid conjugates [ST0505]	717.442	NA	0.55045	1	NA
0.55_717.4424m/z	0.892981	0.413274	0.335396	0.999875	1	1.07169	obesity-A:obesity-B	LMST05050010	null	C37H64O13	M+H	39.3	20.4	0.564832	76.9288	Evasterioside E	Sterol Lipids [ST]	Steroid conjugates [ST05]	Other Steroid conjugates [ST0505]	717.442	NA	0.55045	1	NA
0.55_727.4709m/z	0.999651	0.97217	0.959043	0.999502	0.99928	0.234427	obesity-A:control	LMGP10030093	null	C41H69O7P	M+Na	39.1	9.21	5.14265	92.199	PA(P-16:0/22:6(4Z,7Z,10Z,13Z,16Z,19Z))	Glycerophospholipids [GP]	Glycerophosphates [GP10]	1-(1Z-alkenyl),2-acylglycerophosphates [GP1003]	727.471	NA	0.55045	1	NA
0.55_727.4709m/z	1.02507	0.547046	0.719149	0.999947	1	0.539219	obesity-B:control	LMGP10030093	null	C41H69O7P	M+Na	39.1	9.21	5.14265	92.199	PA(P-16:0/22:6(4Z,7Z,10Z,13Z,16Z,19Z))	Glycerophospholipids [GP]	Glycerophosphates [GP10]	1-(1Z-alkenyl),2-acylglycerophosphates [GP1003]	727.471	NA	0.55045	1	NA
0.55_727.4709m/z	0.975198	0.551944	0.622838	0.999875	1	0.361113	obesity-A:obesity-B	LMGP10030093	null	C41H69O7P	M+Na	39.1	9.21	5.14265	92.199	PA(P-16:0/22:6(4Z,7Z,10Z,13Z,16Z,19Z))	Glycerophospholipids [GP]	Glycerophosphates [GP10]	1-(1Z-alkenyl),2-acylglycerophosphates [GP1003]	727.471	NA	0.55045	1	NA
0.55_740.4639m/z	1.00416	0.821535	0.994147	0.999502	1	0.426465	obesity-A:control	HMDB0029312	null	C39H62O12	M+NH4	41.2	31.3	8.16288	83.8266	Ophiopogonin C'	Lipids and lipid-like molecules	Steroids and steroid derivatives	Steroidal glycosides	740.464	NA	0.55045	1	NA
0.55_740.4639m/z	1.05317	0.370422	0.551997	0.980726	1	0.708211	obesity-B:control	HMDB0029312	null	C39H62O12	M+NH4	41.2	31.3	8.16288	83.8266	Ophiopogonin C'	Lipids and lipid-like molecules	Steroids and steroid derivatives	Steroidal glycosides	740.464	NA	0.55045	1	NA
0.55_740.4639m/z	0.953461	0.453828	0.513348	0.999875	1	0.527394	obesity-A:obesity-B	HMDB0029312	null	C39H62O12	M+NH4	41.2	31.3	8.16288	83.8266	Ophiopogonin C'	Lipids and lipid-like molecules	Steroids and steroid derivatives	Steroidal glycosides	740.464	NA	0.55045	1	NA
0.55_838.5408m/z	0.868193	0.387771	0.877553	0.950485	0.99928	0.686365	obesity-A:control	HMDB0009438	null	C47H78NO8P	M+Na	39	23	6.20472	78.8773	PE(20:4(8Z,11Z,14Z,17Z)/22:4(7Z,10Z,13Z,16Z))	Lipids and lipid-like molecules	Glycerophospholipids	Glycerophosphoethanolamines	838.541	NA	0.55045	1	NA
0.55_838.5408m/z	0.868193	0.387771	0.877553	0.950485	0.99928	0.686365	obesity-A:control	HMDB0009597	null	C47H78NO8P	M+Na	39	23	6.20472	78.8773	PE(22:4(7Z,10Z,13Z,16Z)/20:4(8Z,11Z,14Z,17Z))	Lipids and lipid-like molecules	Glycerophospholipids	Glycerophosphoethanolamines	838.541	NA	0.55045	1	NA
0.55_838.5408m/z	0.896352	0.586446	0.752351	0.999947	1	0.600568	obesity-B:control	HMDB0009438	null	C47H78NO8P	M+Na	39	23	6.20472	78.8773	PE(20:4(8Z,11Z,14Z,17Z)/22:4(7Z,10Z,13Z,16Z))	Lipids and lipid-like molecules	Glycerophospholipids	Glycerophosphoethanolamines	838.541	NA	0.55045	1	NA
0.55_838.5408m/z	0.896352	0.586446	0.752351	0.999947	1	0.600568	obesity-B:control	HMDB0009597	null	C47H78NO8P	M+Na	39	23	6.20472	78.8773	PE(22:4(7Z,10Z,13Z,16Z)/20:4(8Z,11Z,14Z,17Z))	Lipids and lipid-like molecules	Glycerophospholipids	Glycerophosphoethanolamines	838.541	NA	0.55045	1	NA
0.55_838.5408m/z	0.968584	0.700772	0.373755	0.999875	1	0.240226	obesity-A:obesity-B	HMDB0009438	null	C47H78NO8P	M+Na	39	23	6.20472	78.8773	PE(20:4(8Z,11Z,14Z,17Z)/22:4(7Z,10Z,13Z,16Z))	Lipids and lipid-like molecules	Glycerophospholipids	Glycerophosphoethanolamines	838.541	NA	0.55045	1	NA
0.55_838.5408m/z	0.968584	0.700772	0.373755	0.999875	1	0.240226	obesity-A:obesity-B	HMDB0009597	null	C47H78NO8P	M+Na	39	23	6.20472	78.8773	PE(22:4(7Z,10Z,13Z,16Z)/20:4(8Z,11Z,14Z,17Z))	Lipids and lipid-like molecules	Glycerophospholipids	Glycerophosphoethanolamines	838.541	NA	0.55045	1	NA
0.55_877.5025m/z	1.11353	0.233024	0.142135	0.950387	0.99928	0.977584	obesity-A:control	LMPK04000018	C11959	C47H72O15	M+H	37.4	12.2	9.25667	85.1971	Avermectin B2b	Polyketides [PK]	Macrolides and lactone polyketides [PK04]	null	877.503	NA	0.55045	1	map00522 Biosynthesis of 12-, 14- and 16-membered macrolides
0.55_877.5025m/z	1.17704	0.212266	0.130367	0.897813	0.802834	1.34183	obesity-B:control	LMPK04000018	C11959	C47H72O15	M+H	37.4	12.2	9.25667	85.1971	Avermectin B2b	Polyketides [PK]	Macrolides and lactone polyketides [PK04]	null	877.503	NA	0.55045	1	map00522 Biosynthesis of 12-, 14- and 16-membered macrolides
0.55_877.5025m/z	0.946041	0.846485	0.65434	0.999875	1	0.302675	obesity-A:obesity-B	LMPK04000018	C11959	C47H72O15	M+H	37.4	12.2	9.25667	85.1971	Avermectin B2b	Polyketides [PK]	Macrolides and lactone polyketides [PK04]	null	877.503	NA	0.55045	1	map00522 Biosynthesis of 12-, 14- and 16-membered macrolides
0.56_1096.6462n	0.984181	0.918916	0.912371	0.999502	0.99928	0.12691	obesity-A:control	HMDB0004842	null	C53H96N2O21	M+H, M+NH4	39.8	21.8	-3.96062	81.7316	Ganglioside GM3 (d18:1/12:0)	Lipids and lipid-like molecules	Sphingolipids	Glycosphingolipids	1097.65	1096.65	0.562033	1	NA
0.56_1096.6462n	1.05428	0.842614	0.82007	0.999947	1	0.443303	obesity-B:control	HMDB0004842	null	C53H96N2O21	M+H, M+NH4	39.8	21.8	-3.96062	81.7316	Ganglioside GM3 (d18:1/12:0)	Lipids and lipid-like molecules	Sphingolipids	Glycosphingolipids	1097.65	1096.65	0.562033	1	NA
0.56_1096.6462n	0.933513	0.906055	0.842967	0.999875	1	0.329149	obesity-A:obesity-B	HMDB0004842	null	C53H96N2O21	M+H, M+NH4	39.8	21.8	-3.96062	81.7316	Ganglioside GM3 (d18:1/12:0)	Lipids and lipid-like molecules	Sphingolipids	Glycosphingolipids	1097.65	1096.65	0.562033	1	NA
0.56_1219.7648m/z	1.28249	0.133474	0.154689	0.945236	0.99928	2.02771	obesity-A:control	HMDB0118463	null	C64H116O17P2	M+H	31.7	2.57	-9.19281	66.2437	CL(8:0/11:0/18:2(9Z,11Z)/18:2(9Z,11Z))	Lipids and lipid-like molecules	Glycerophospholipids	Glycerophosphoglycerophosphoglycerols	1219.76	NA	0.562033	1	NA
0.56_1219.7648m/z	1.1409	0.467192	0.458091	0.999947	1	1.1118	obesity-B:control	HMDB0118463	null	C64H116O17P2	M+H	31.7	2.57	-9.19281	66.2437	CL(8:0/11:0/18:2(9Z,11Z)/18:2(9Z,11Z))	Lipids and lipid-like molecules	Glycerophospholipids	Glycerophosphoglycerophosphoglycerols	1219.76	NA	0.562033	1	NA
0.56_1219.7648m/z	1.1241	0.475446	0.571836	0.999875	1	1.00417	obesity-A:obesity-B	HMDB0118463	null	C64H116O17P2	M+H	31.7	2.57	-9.19281	66.2437	CL(8:0/11:0/18:2(9Z,11Z)/18:2(9Z,11Z))	Lipids and lipid-like molecules	Glycerophospholipids	Glycerophosphoglycerophosphoglycerols	1219.76	NA	0.562033	1	NA
0.56_125.0206m/z	1.32456	0.454644	0.449212	0.964173	0.99928	0.962963	obesity-A:control	HMDB0000005	C00109	C4H6O3	M+Na	36.1	0	-2.88942	83.8825	2-Ketobutyric acid	Organic acids and derivatives	Keto acids and derivatives	Short-chain keto acids and derivatives	125.021	NA	0.562033	1	map00260 Glycine, serine and threonine metabolism; map00270 Cysteine and methionine metabolism; map00290 Valine, leucine and isoleucine biosynthesis; map00640 Propanoate metabolism; map00660 C5-Branched dibasic acid metabolism; map01100 Metabolic pathways; map01110 Biosynthesis of secondary metabolites; map01130 Biosynthesis of antibiotics; map01210 2-Oxocarboxylic acid metabolism; map01230 Biosy…
0.56_125.0206m/z	0.933406	0.221581	0.350429	0.907356	0.993616	2.0116	obesity-B:control	HMDB0000005	C00109	C4H6O3	M+Na	36.1	0	-2.88942	83.8825	2-Ketobutyric acid	Organic acids and derivatives	Keto acids and derivatives	Short-chain keto acids and derivatives	125.021	NA	0.562033	1	map00260 Glycine, serine and threonine metabolism; map00270 Cysteine and methionine metabolism; map00290 Valine, leucine and isoleucine biosynthesis; map00640 Propanoate metabolism; map00660 C5-Branched dibasic acid metabolism; map01100 Metabolic pathways; map01110 Biosynthesis of secondary metabolites; map01130 Biosynthesis of antibiotics; map01210 2-Oxocarboxylic acid metabolism; map01230 Biosy…
0.56_125.0206m/z	1.41906	0.0892075	0.122945	0.937797	1	3.06357	obesity-A:obesity-B	HMDB0000005	C00109	C4H6O3	M+Na	36.1	0	-2.88942	83.8825	2-Ketobutyric acid	Organic acids and derivatives	Keto acids and derivatives	Short-chain keto acids and derivatives	125.021	NA	0.562033	1	map00260 Glycine, serine and threonine metabolism; map00270 Cysteine and methionine metabolism; map00290 Valine, leucine and isoleucine biosynthesis; map00640 Propanoate metabolism; map00660 C5-Branched dibasic acid metabolism; map01100 Metabolic pathways; map01110 Biosynthesis of secondary metabolites; map01130 Biosynthesis of antibiotics; map01210 2-Oxocarboxylic acid metabolism; map01230 Biosy…
0.56_136.0479m/z	1.13159	0.0481539	0.0532353	0.857417	0.971955	1.44864	obesity-A:control	HMDB0000562	C00791	C4H7N3O	M+Na	35.2	0	-1.64329	77.8307	Creatinine	Organic acids and derivatives	Carboxylic acids and derivatives	Amino acids, peptides, and analogues	136.048	NA	0.562033	1	map00330 Arginine and proline metabolism; map01100 Metabolic pathways
0.56_136.0479m/z	1.09957	0.213343	0.0590618	0.899776	0.55341	1.19865	obesity-B:control	HMDB0000562	C00791	C4H7N3O	M+Na	35.2	0	-1.64329	77.8307	Creatinine	Organic acids and derivatives	Carboxylic acids and derivatives	Amino acids, peptides, and analogues	136.048	NA	0.562033	1	map00330 Arginine and proline metabolism; map01100 Metabolic pathways
0.56_136.0479m/z	1.02912	0.574401	0.924017	0.999875	1	0.605258	obesity-A:obesity-B	HMDB0000562	C00791	C4H7N3O	M+Na	35.2	0	-1.64329	77.8307	Creatinine	Organic acids and derivatives	Carboxylic acids and derivatives	Amino acids, peptides, and analogues	136.048	NA	0.562033	1	map00330 Arginine and proline metabolism; map01100 Metabolic pathways
0.56_1398.8683m/z	0.849843	0.418407	0.335396	0.962269	0.99928	1.29159	obesity-A:control	LMSP0502AU04	null	C70H129NO27	M+H-H2O	38	6.69	-2.54645	86.4767	Fucalpha1-2Galalpha1-3Galalpha1-4Galbeta1-4Glcbeta-Cer(d18:1/22:0)	Sphingolipids [SP]	Neutral glycosphingolipids [SP05]	GalNAcbeta1-3Galalpha1-4Galbeta1-4Glc- (Globo series) [SP0502]	1398.87	NA	0.562033	1	NA
0.56_1398.8683m/z	0.959762	0.702101	0.854466	0.999947	1	0.495289	obesity-B:control	LMSP0502AU04	null	C70H129NO27	M+H-H2O	38	6.69	-2.54645	86.4767	Fucalpha1-2Galalpha1-3Galalpha1-4Galbeta1-4Glcbeta-Cer(d18:1/22:0)	Sphingolipids [SP]	Neutral glycosphingolipids [SP05]	GalNAcbeta1-3Galalpha1-4Galbeta1-4Glc- (Globo series) [SP0502]	1398.87	NA	0.562033	1	NA
0.56_1398.8683m/z	0.885472	0.707025	0.513348	0.999875	1	0.638917	obesity-A:obesity-B	LMSP0502AU04	null	C70H129NO27	M+H-H2O	38	6.69	-2.54645	86.4767	Fucalpha1-2Galalpha1-3Galalpha1-4Galbeta1-4Glcbeta-Cer(d18:1/22:0)	Sphingolipids [SP]	Neutral glycosphingolipids [SP05]	GalNAcbeta1-3Galalpha1-4Galbeta1-4Glc- (Globo series) [SP0502]	1398.87	NA	0.562033	1	NA
0.56_140.0683m/z	1.04787	0.526298	0.423161	0.966609	0.99928	0.447376	obesity-A:control	HMDB0003355	C00431	C5H11NO2	M+Na	39.3	0	0.964627	97.4191	5-Aminopentanoic acid	Organic acids and derivatives	Carboxylic acids and derivatives	Amino acids, peptides, and analogues	140.068	NA	0.562033	1	map00310 Lysine degradation; map00330 Arginine and proline metabolism; map01120 Microbial metabolism in diverse environments
0.56_140.0683m/z	1.04787	0.526298	0.423161	0.966609	0.99928	0.447376	obesity-A:control	HMDB0013716	C01799	C5H11NO2	M+Na	39.3	0	0.964627	97.4191	Norvaline	Organic acids and derivatives	Carboxylic acids and derivatives	Amino acids, peptides, and analogues	140.068	NA	0.562033	1	NULL
0.56_140.0683m/z	0.972214	0.477685	0.306576	0.999947	0.970438	0.881117	obesity-B:control	HMDB0003355	C00431	C5H11NO2	M+Na	39.3	0	0.964627	97.4191	5-Aminopentanoic acid	Organic acids and derivatives	Carboxylic acids and derivatives	Amino acids, peptides, and analogues	140.068	NA	0.562033	1	map00310 Lysine degradation; map00330 Arginine and proline metabolism; map01120 Microbial metabolism in diverse environments
0.56_140.0683m/z	0.972214	0.477685	0.306576	0.999947	0.970438	0.881117	obesity-B:control	HMDB0013716	C01799	C5H11NO2	M+Na	39.3	0	0.964627	97.4191	Norvaline	Organic acids and derivatives	Carboxylic acids and derivatives	Amino acids, peptides, and analogues	140.068	NA	0.562033	1	NULL
0.56_140.0683m/z	1.07781	0.226191	0.207837	0.999875	1	1.27735	obesity-A:obesity-B	HMDB0003355	C00431	C5H11NO2	M+Na	39.3	0	0.964627	97.4191	5-Aminopentanoic acid	Organic acids and derivatives	Carboxylic acids and derivatives	Amino acids, peptides, and analogues	140.068	NA	0.562033	1	map00310 Lysine degradation; map00330 Arginine and proline metabolism; map01120 Microbial metabolism in diverse environments
0.56_140.0683m/z	1.07781	0.226191	0.207837	0.999875	1	1.27735	obesity-A:obesity-B	HMDB0013716	C01799	C5H11NO2	M+Na	39.3	0	0.964627	97.4191	Norvaline	Organic acids and derivatives	Carboxylic acids and derivatives	Amino acids, peptides, and analogues	140.068	NA	0.562033	1	NULL
0.56_145.0739n	1.09906	0.824979	0.381736	0.999502	0.99928	0.803529	obesity-A:control	HMDB0029425	null	C6H11NO3	M+H, M+Na	36.8	0	-0.200481	84.3812	L-cis-4-(Hydroxymethyl)-2-pyrrolidinecarboxylic acid	Organic acids and derivatives	Carboxylic acids and derivatives	Amino acids, peptides, and analogues	146.081	145.074	0.562033	1	NA
0.56_145.0739n	0.836977	0.179761	0.0906026	0.853801	0.685058	1.83131	obesity-B:control	HMDB0029425	null	C6H11NO3	M+H, M+Na	36.8	0	-0.200481	84.3812	L-cis-4-(Hydroxymethyl)-2-pyrrolidinecarboxylic acid	Organic acids and derivatives	Carboxylic acids and derivatives	Amino acids, peptides, and analogues	146.081	145.074	0.562033	1	NA
0.56_145.0739n	1.31313	0.291767	0.350429	0.999875	1	1.6195	obesity-A:obesity-B	HMDB0029425	null	C6H11NO3	M+H, M+Na	36.8	0	-0.200481	84.3812	L-cis-4-(Hydroxymethyl)-2-pyrrolidinecarboxylic acid	Organic acids and derivatives	Carboxylic acids and derivatives	Amino acids, peptides, and analogues	146.081	145.074	0.562033	1	NA
0.56_160.1330m/z	0.945632	0.384915	0.207837	0.950387	0.99928	0.844176	obesity-A:control	HMDB0013897	C16648	C8H14O2	M+NH4	38.3	0	-1.52664	93.1274	4-ene-Valproic acid	Lipids and lipid-like molecules	Fatty Acyls	Fatty acids and conjugates	160.133	NA	0.562033	1	map00982 Drug metabolism - cytochrome P450
0.56_160.1330m/z	0.945632	0.384915	0.207837	0.950387	0.99928	0.844176	obesity-A:control	HMDB0013902	C16653	C8H14O2	M+NH4	38.3	0	-1.52664	93.1274	2-ene-Valproic acid	Lipids and lipid-like molecules	Fatty Acyls	Fatty acids and conjugates	160.133	NA	0.562033	1	map00982 Drug metabolism - cytochrome P450
0.56_160.1330m/z	0.945632	0.384915	0.207837	0.950387	0.99928	0.844176	obesity-A:control	HMDB0013903	C16654	C8H14O2	M+NH4	38.3	0	-1.52664	93.1274	(3Z)-2-Propylpent-3-enoic acid	Lipids and lipid-like molecules	Fatty Acyls	Fatty acids and conjugates	160.133	NA	0.562033	1	map00982 Drug metabolism - cytochrome P450
0.56_160.1330m/z	0.945632	0.384915	0.207837	0.950387	0.99928	0.844176	obesity-A:control	LMFA01030946	C16654	C8H14O2	M+NH4	38.3	0	-1.52664	93.1274	(3Z)-2-Propylpent-3-enoic acid	Fatty Acyls [FA]	Fatty Acids and Conjugates [FA01]	Unsaturated fatty acids [FA0103]	160.133	NA	0.562033	1	map00982 Drug metabolism - cytochrome P450
0.56_160.1330m/z	0.945632	0.384915	0.207837	0.950387	0.99928	0.844176	obesity-A:control	LMFA01030968	C16653	C8H14O2	M+NH4	38.3	0	-1.52664	93.1274	2-ene-Valproic acid	Fatty Acyls [FA]	Fatty Acids and Conjugates [FA01]	Unsaturated fatty acids [FA0103]	160.133	NA	0.562033	1	map00982 Drug metabolism - cytochrome P450
0.56_160.1330m/z	0.945632	0.384915	0.207837	0.950387	0.99928	0.844176	obesity-A:control	LMFA01030982	C16648	C8H14O2	M+NH4	38.3	0	-1.52664	93.1274	4-ene-Valproic acid	Fatty Acyls [FA]	Fatty Acids and Conjugates [FA01]	Unsaturated fatty acids [FA0103]	160.133	NA	0.562033	1	map00982 Drug metabolism - cytochrome P450
0.56_160.1330m/z	0.738062	0.00187231	0.000730021	0.0696191	0.0357406	2.87264	obesity-B:control	HMDB0013897	C16648	C8H14O2	M+NH4	38.3	0	-1.52664	93.1274	4-ene-Valproic acid	Lipids and lipid-like molecules	Fatty Acyls	Fatty acids and conjugates	160.133	NA	0.562033	1	map00982 Drug metabolism - cytochrome P450
0.56_160.1330m/z	0.738062	0.00187231	0.000730021	0.0696191	0.0357406	2.87264	obesity-B:control	HMDB0013902	C16653	C8H14O2	M+NH4	38.3	0	-1.52664	93.1274	2-ene-Valproic acid	Lipids and lipid-like molecules	Fatty Acyls	Fatty acids and conjugates	160.133	NA	0.562033	1	map00982 Drug metabolism - cytochrome P450
0.56_160.1330m/z	0.738062	0.00187231	0.000730021	0.0696191	0.0357406	2.87264	obesity-B:control	HMDB0013903	C16654	C8H14O2	M+NH4	38.3	0	-1.52664	93.1274	(3Z)-2-Propylpent-3-enoic acid	Lipids and lipid-like molecules	Fatty Acyls	Fatty acids and conjugates	160.133	NA	0.562033	1	map00982 Drug metabolism - cytochrome P450
0.56_160.1330m/z	0.738062	0.00187231	0.000730021	0.0696191	0.0357406	2.87264	obesity-B:control	LMFA01030946	C16654	C8H14O2	M+NH4	38.3	0	-1.52664	93.1274	(3Z)-2-Propylpent-3-enoic acid	Fatty Acyls [FA]	Fatty Acids and Conjugates [FA01]	Unsaturated fatty acids [FA0103]	160.133	NA	0.562033	1	map00982 Drug metabolism - cytochrome P450
0.56_160.1330m/z	0.738062	0.00187231	0.000730021	0.0696191	0.0357406	2.87264	obesity-B:control	LMFA01030968	C16653	C8H14O2	M+NH4	38.3	0	-1.52664	93.1274	2-ene-Valproic acid	Fatty Acyls [FA]	Fatty Acids and Conjugates [FA01]	Unsaturated fatty acids [FA0103]	160.133	NA	0.562033	1	map00982 Drug metabolism - cytochrome P450
0.56_160.1330m/z	0.738062	0.00187231	0.000730021	0.0696191	0.0357406	2.87264	obesity-B:control	LMFA01030982	C16648	C8H14O2	M+NH4	38.3	0	-1.52664	93.1274	4-ene-Valproic acid	Fatty Acyls [FA]	Fatty Acids and Conjugates [FA01]	Unsaturated fatty acids [FA0103]	160.133	NA	0.562033	1	map00982 Drug metabolism - cytochrome P450
0.56_160.1330m/z	1.28124	0.0189088	0.0344511	0.677996	0.806376	2.52035	obesity-A:obesity-B	HMDB0013897	C16648	C8H14O2	M+NH4	38.3	0	-1.52664	93.1274	4-ene-Valproic acid	Lipids and lipid-like molecules	Fatty Acyls	Fatty acids and conjugates	160.133	NA	0.562033	1	map00982 Drug metabolism - cytochrome P450
0.56_160.1330m/z	1.28124	0.0189088	0.0344511	0.677996	0.806376	2.52035	obesity-A:obesity-B	HMDB0013902	C16653	C8H14O2	M+NH4	38.3	0	-1.52664	93.1274	2-ene-Valproic acid	Lipids and lipid-like molecules	Fatty Acyls	Fatty acids and conjugates	160.133	NA	0.562033	1	map00982 Drug metabolism - cytochrome P450
0.56_160.1330m/z	1.28124	0.0189088	0.0344511	0.677996	0.806376	2.52035	obesity-A:obesity-B	HMDB0013903	C16654	C8H14O2	M+NH4	38.3	0	-1.52664	93.1274	(3Z)-2-Propylpent-3-enoic acid	Lipids and lipid-like molecules	Fatty Acyls	Fatty acids and conjugates	160.133	NA	0.562033	1	map00982 Drug metabolism - cytochrome P450
0.56_160.1330m/z	1.28124	0.0189088	0.0344511	0.677996	0.806376	2.52035	obesity-A:obesity-B	LMFA01030946	C16654	C8H14O2	M+NH4	38.3	0	-1.52664	93.1274	(3Z)-2-Propylpent-3-enoic acid	Fatty Acyls [FA]	Fatty Acids and Conjugates [FA01]	Unsaturated fatty acids [FA0103]	160.133	NA	0.562033	1	map00982 Drug metabolism - cytochrome P450
0.56_160.1330m/z	1.28124	0.0189088	0.0344511	0.677996	0.806376	2.52035	obesity-A:obesity-B	LMFA01030968	C16653	C8H14O2	M+NH4	38.3	0	-1.52664	93.1274	2-ene-Valproic acid	Fatty Acyls [FA]	Fatty Acids and Conjugates [FA01]	Unsaturated fatty acids [FA0103]	160.133	NA	0.562033	1	map00982 Drug metabolism - cytochrome P450
0.56_160.1330m/z	1.28124	0.0189088	0.0344511	0.677996	0.806376	2.52035	obesity-A:obesity-B	LMFA01030982	C16648	C8H14O2	M+NH4	38.3	0	-1.52664	93.1274	4-ene-Valproic acid	Fatty Acyls [FA]	Fatty Acids and Conjugates [FA01]	Unsaturated fatty acids [FA0103]	160.133	NA	0.562033	1	map00982 Drug metabolism - cytochrome P450
0.56_166.0841m/z	0.845381	0.146947	0.112426	0.950387	0.99928	2.38209	obesity-A:control	HMDB0004827	C10172	C7H13NO2	M+Na	39.1	0	1.85044	97.8573	Proline betaine	Organic acids and derivatives	Carboxylic acids and derivatives	Amino acids, peptides, and analogues	166.084	NA	0.562033	1	NULL
0.56_166.0841m/z	0.845381	0.146947	0.112426	0.950387	0.99928	2.38209	obesity-A:control	HMDB0030410	null	C7H13NO2	M+Na	39.1	0	1.85044	97.8573	L-2-Amino-3-methylenehexanoic acid	Organic acids and derivatives	Carboxylic acids and derivatives	Amino acids, peptides, and analogues	166.084	NA	0.562033	1	NA
0.56_166.0841m/z	0.845381	0.146947	0.112426	0.950387	0.99928	2.38209	obesity-A:control	HMDB0038949	null	C7H13NO2	M+Na	39.1	0	1.85044	97.8573	3beta,6beta-Dihydroxynortropane	Alkaloids and derivatives	Tropane alkaloids	null	166.084	NA	0.562033	1	NA
0.56_166.0841m/z	0.577838	0.0162535	0.006969	0.282487	0.164429	3.03774	obesity-B:control	HMDB0004827	C10172	C7H13NO2	M+Na	39.1	0	1.85044	97.8573	Proline betaine	Organic acids and derivatives	Carboxylic acids and derivatives	Amino acids, peptides, and analogues	166.084	NA	0.562033	1	NULL
0.56_166.0841m/z	0.577838	0.0162535	0.006969	0.282487	0.164429	3.03774	obesity-B:control	HMDB0030410	null	C7H13NO2	M+Na	39.1	0	1.85044	97.8573	L-2-Amino-3-methylenehexanoic acid	Organic acids and derivatives	Carboxylic acids and derivatives	Amino acids, peptides, and analogues	166.084	NA	0.562033	1	NA
0.56_166.0841m/z	0.577838	0.0162535	0.006969	0.282487	0.164429	3.03774	obesity-B:control	HMDB0038949	null	C7H13NO2	M+Na	39.1	0	1.85044	97.8573	3beta,6beta-Dihydroxynortropane	Alkaloids and derivatives	Tropane alkaloids	null	166.084	NA	0.562033	1	NA
0.56_166.0841m/z	1.46301	0.420461	0.365877	0.999875	1	1.20287	obesity-A:obesity-B	HMDB0004827	C10172	C7H13NO2	M+Na	39.1	0	1.85044	97.8573	Proline betaine	Organic acids and derivatives	Carboxylic acids and derivatives	Amino acids, peptides, and analogues	166.084	NA	0.562033	1	NULL
0.56_166.0841m/z	1.46301	0.420461	0.365877	0.999875	1	1.20287	obesity-A:obesity-B	HMDB0030410	null	C7H13NO2	M+Na	39.1	0	1.85044	97.8573	L-2-Amino-3-methylenehexanoic acid	Organic acids and derivatives	Carboxylic acids and derivatives	Amino acids, peptides, and analogues	166.084	NA	0.562033	1	NA
0.56_166.0841m/z	1.46301	0.420461	0.365877	0.999875	1	1.20287	obesity-A:obesity-B	HMDB0038949	null	C7H13NO2	M+Na	39.1	0	1.85044	97.8573	3beta,6beta-Dihydroxynortropane	Alkaloids and derivatives	Tropane alkaloids	null	166.084	NA	0.562033	1	NA
0.56_202.1799m/z	1.1821	0.467404	0.592002	0.964173	0.99928	0.992233	obesity-A:control	LMFA01100004	C19325	C11H23NO2	M+H	38.5	0	-1.04273	93.5357	11-amino-undecanoic acid	Fatty Acyls [FA]	Fatty Acids and Conjugates [FA01]	Amino fatty acids [FA0110]	202.18	NA	0.562033	1	NULL
0.56_202.1799m/z	0.905908	0.628007	0.532498	0.999947	1	0.630027	obesity-B:control	LMFA01100004	C19325	C11H23NO2	M+H	38.5	0	-1.04273	93.5357	11-amino-undecanoic acid	Fatty Acyls [FA]	Fatty Acids and Conjugates [FA01]	Amino fatty acids [FA0110]	202.18	NA	0.562033	1	NULL
0.56_202.1799m/z	1.30488	0.221799	0.260147	0.999875	1	1.34934	obesity-A:obesity-B	LMFA01100004	C19325	C11H23NO2	M+H	38.5	0	-1.04273	93.5357	11-amino-undecanoic acid	Fatty Acyls [FA]	Fatty Acids and Conjugates [FA01]	Amino fatty acids [FA0110]	202.18	NA	0.562033	1	NULL
0.56_203.0526m/z	1.05426	0.18178	0.213247	0.950387	0.99928	0.675057	obesity-A:control	HMDB0000143	C00984	C6H12O6	M+Na	39.7	0	-0.234857	98.813	D-Galactose	Organic oxygen compounds	Organooxygen compounds	Carbohydrates and carbohydrate conjugates	203.053	NA	0.562033	1	map00052 Galactose metabolism; map00520 Amino sugar and nucleotide sugar metabolism; map01100 Metabolic pathways
0.56_203.0526m/z	1.05426	0.18178	0.213247	0.950387	0.99928	0.675057	obesity-A:control	HMDB0000169	C00159	C6H12O6	M+Na	39.7	0	-0.234857	98.813	D-Mannose	Organic oxygen compounds	Organooxygen compounds	Carbohydrates and carbohydrate conjugates	203.053	NA	0.562033	1	map00051 Fructose and mannose metabolism; map00052 Galactose metabolism; map00520 Amino sugar and nucleotide sugar metabolism; map01100 Metabolic pathways; map02010 ABC transporters; map02060 Phosphotransferase system (PTS); map04142 Lysosome; map04625 C-type lectin receptor signaling pathway
0.56_203.0526m/z	1.05426	0.18178	0.213247	0.950387	0.99928	0.675057	obesity-A:control	HMDB0000660	C02336	C6H12O6	M+Na	39.7	0	-0.234857	98.813	D-Fructose	Organic oxygen compounds	Organooxygen compounds	Carbohydrates and carbohydrate conjugates	203.053	NA	0.562033	1	map00520 Amino sugar and nucleotide sugar metabolism
0.56_203.0526m/z	1.05426	0.18178	0.213247	0.950387	0.99928	0.675057	obesity-A:control	HMDB0001266	C08356	C6H12O6	M+Na	39.7	0	-0.234857	98.813	L-Sorbose	Organic oxygen compounds	Organooxygen compounds	Carbohydrates and carbohydrate conjugates	203.053	NA	0.562033	1	NULL
0.56_203.0526m/z	1.05426	0.18178	0.213247	0.950387	0.99928	0.675057	obesity-A:control	HMDB0003418	null	C6H12O6	M+Na	39.7	0	-0.234857	98.813	D-Tagatose	Organic oxygen compounds	Organooxygen compounds	Carbohydrates and carbohydrate conjugates	203.053	NA	0.562033	1	NA
0.56_203.0526m/z	1.05426	0.18178	0.213247	0.950387	0.99928	0.675057	obesity-A:control	HMDB0006088	C06153	C6H12O6	M+Na	39.7	0	-0.234857	98.813	scyllo-Inositol	Organic oxygen compounds	Organooxygen compounds	Alcohols and polyols	203.053	NA	0.562033	1	map00562 Inositol phosphate metabolism; map01120 Microbial metabolism in diverse environments
0.56_203.0526m/z	1.05426	0.18178	0.213247	0.950387	0.99928	0.675057	obesity-A:control	HMDB0033704	C00124	C6H12O6	M+Na	39.7	0	-0.234857	98.813	L-Galactose	Organic oxygen compounds	Organooxygen compounds	Carbohydrates and carbohydrate conjugates	203.053	NA	0.562033	1	map00052 Galactose metabolism; map01100 Metabolic pathways; map02030 Bacterial chemotaxis; map02060 Phosphotransferase system (PTS); map04973 Carbohydrate digestion and absorption; map04978 Mineral absorption
0.56_203.0526m/z	1.05426	0.18178	0.213247	0.950387	0.99928	0.675057	obesity-A:control	HMDB0034220	C06151	C6H12O6	M+Na	39.7	0	-0.234857	98.813	Levoinositol	Organic oxygen compounds	Organooxygen compounds	Alcohols and polyols	203.053	NA	0.562033	1	NULL
0.56_203.0526m/z	1.05426	0.18178	0.213247	0.950387	0.99928	0.675057	obesity-A:control	HMDB0240207	null	C6H12O6	M+Na	39.7	0	-0.234857	98.813	epi-Inositol	Organic oxygen compounds	Organooxygen compounds	Alcohols and polyols	203.053	NA	0.562033	1	NA
0.56_203.0526m/z	1.05426	0.18178	0.213247	0.950387	0.99928	0.675057	obesity-A:control	HMDB0240209	C19891	C6H12O6	M+Na	39.7	0	-0.234857	98.813	D-chiro-inositol	Organic oxygen compounds	Organooxygen compounds	Alcohols and polyols	203.053	NA	0.562033	1	map00562 Inositol phosphate metabolism; map01120 Microbial metabolism in diverse environments
0.56_203.0526m/z	1.02946	0.64783	0.65434	0.999947	1	0.283546	obesity-B:control	HMDB0000143	C00984	C6H12O6	M+Na	39.7	0	-0.234857	98.813	D-Galactose	Organic oxygen compounds	Organooxygen compounds	Carbohydrates and carbohydrate conjugates	203.053	NA	0.562033	1	map00052 Galactose metabolism; map00520 Amino sugar and nucleotide sugar metabolism; map01100 Metabolic pathways
0.56_203.0526m/z	1.02946	0.64783	0.65434	0.999947	1	0.283546	obesity-B:control	HMDB0000169	C00159	C6H12O6	M+Na	39.7	0	-0.234857	98.813	D-Mannose	Organic oxygen compounds	Organooxygen compounds	Carbohydrates and carbohydrate conjugates	203.053	NA	0.562033	1	map00051 Fructose and mannose metabolism; map00052 Galactose metabolism; map00520 Amino sugar and nucleotide sugar metabolism; map01100 Metabolic pathways; map02010 ABC transporters; map02060 Phosphotransferase system (PTS); map04142 Lysosome; map04625 C-type lectin receptor signaling pathway
0.56_203.0526m/z	1.02946	0.64783	0.65434	0.999947	1	0.283546	obesity-B:control	HMDB0000660	C02336	C6H12O6	M+Na	39.7	0	-0.234857	98.813	D-Fructose	Organic oxygen compounds	Organooxygen compounds	Carbohydrates and carbohydrate conjugates	203.053	NA	0.562033	1	map00520 Amino sugar and nucleotide sugar metabolism
0.56_203.0526m/z	1.02946	0.64783	0.65434	0.999947	1	0.283546	obesity-B:control	HMDB0001266	C08356	C6H12O6	M+Na	39.7	0	-0.234857	98.813	L-Sorbose	Organic oxygen compounds	Organooxygen compounds	Carbohydrates and carbohydrate conjugates	203.053	NA	0.562033	1	NULL
0.56_203.0526m/z	1.02946	0.64783	0.65434	0.999947	1	0.283546	obesity-B:control	HMDB0003418	null	C6H12O6	M+Na	39.7	0	-0.234857	98.813	D-Tagatose	Organic oxygen compounds	Organooxygen compounds	Carbohydrates and carbohydrate conjugates	203.053	NA	0.562033	1	NA
0.56_203.0526m/z	1.02946	0.64783	0.65434	0.999947	1	0.283546	obesity-B:control	HMDB0006088	C06153	C6H12O6	M+Na	39.7	0	-0.234857	98.813	scyllo-Inositol	Organic oxygen compounds	Organooxygen compounds	Alcohols and polyols	203.053	NA	0.562033	1	map00562 Inositol phosphate metabolism; map01120 Microbial metabolism in diverse environments
0.56_203.0526m/z	1.02946	0.64783	0.65434	0.999947	1	0.283546	obesity-B:control	HMDB0033704	C00124	C6H12O6	M+Na	39.7	0	-0.234857	98.813	L-Galactose	Organic oxygen compounds	Organooxygen compounds	Carbohydrates and carbohydrate conjugates	203.053	NA	0.562033	1	map00052 Galactose metabolism; map01100 Metabolic pathways; map02030 Bacterial chemotaxis; map02060 Phosphotransferase system (PTS); map04973 Carbohydrate digestion and absorption; map04978 Mineral absorption
0.56_203.0526m/z	1.02946	0.64783	0.65434	0.999947	1	0.283546	obesity-B:control	HMDB0034220	C06151	C6H12O6	M+Na	39.7	0	-0.234857	98.813	Levoinositol	Organic oxygen compounds	Organooxygen compounds	Alcohols and polyols	203.053	NA	0.562033	1	NULL
0.56_203.0526m/z	1.02946	0.64783	0.65434	0.999947	1	0.283546	obesity-B:control	HMDB0240207	null	C6H12O6	M+Na	39.7	0	-0.234857	98.813	epi-Inositol	Organic oxygen compounds	Organooxygen compounds	Alcohols and polyols	203.053	NA	0.562033	1	NA
0.56_203.0526m/z	1.02946	0.64783	0.65434	0.999947	1	0.283546	obesity-B:control	HMDB0240209	C19891	C6H12O6	M+Na	39.7	0	-0.234857	98.813	D-chiro-inositol	Organic oxygen compounds	Organooxygen compounds	Alcohols and polyols	203.053	NA	0.562033	1	map00562 Inositol phosphate metabolism; map01120 Microbial metabolism in diverse environments
0.56_203.0526m/z	1.02408	0.504624	0.467066	0.999875	1	0.590144	obesity-A:obesity-B	HMDB0000143	C00984	C6H12O6	M+Na	39.7	0	-0.234857	98.813	D-Galactose	Organic oxygen compounds	Organooxygen compounds	Carbohydrates and carbohydrate conjugates	203.053	NA	0.562033	1	map00052 Galactose metabolism; map00520 Amino sugar and nucleotide sugar metabolism; map01100 Metabolic pathways
0.56_203.0526m/z	1.02408	0.504624	0.467066	0.999875	1	0.590144	obesity-A:obesity-B	HMDB0000169	C00159	C6H12O6	M+Na	39.7	0	-0.234857	98.813	D-Mannose	Organic oxygen compounds	Organooxygen compounds	Carbohydrates and carbohydrate conjugates	203.053	NA	0.562033	1	map00051 Fructose and mannose metabolism; map00052 Galactose metabolism; map00520 Amino sugar and nucleotide sugar metabolism; map01100 Metabolic pathways; map02010 ABC transporters; map02060 Phosphotransferase system (PTS); map04142 Lysosome; map04625 C-type lectin receptor signaling pathway
0.56_203.0526m/z	1.02408	0.504624	0.467066	0.999875	1	0.590144	obesity-A:obesity-B	HMDB0000660	C02336	C6H12O6	M+Na	39.7	0	-0.234857	98.813	D-Fructose	Organic oxygen compounds	Organooxygen compounds	Carbohydrates and carbohydrate conjugates	203.053	NA	0.562033	1	map00520 Amino sugar and nucleotide sugar metabolism
0.56_203.0526m/z	1.02408	0.504624	0.467066	0.999875	1	0.590144	obesity-A:obesity-B	HMDB0001266	C08356	C6H12O6	M+Na	39.7	0	-0.234857	98.813	L-Sorbose	Organic oxygen compounds	Organooxygen compounds	Carbohydrates and carbohydrate conjugates	203.053	NA	0.562033	1	NULL
0.56_203.0526m/z	1.02408	0.504624	0.467066	0.999875	1	0.590144	obesity-A:obesity-B	HMDB0003418	null	C6H12O6	M+Na	39.7	0	-0.234857	98.813	D-Tagatose	Organic oxygen compounds	Organooxygen compounds	Carbohydrates and carbohydrate conjugates	203.053	NA	0.562033	1	NA
0.56_203.0526m/z	1.02408	0.504624	0.467066	0.999875	1	0.590144	obesity-A:obesity-B	HMDB0006088	C06153	C6H12O6	M+Na	39.7	0	-0.234857	98.813	scyllo-Inositol	Organic oxygen compounds	Organooxygen compounds	Alcohols and polyols	203.053	NA	0.562033	1	map00562 Inositol phosphate metabolism; map01120 Microbial metabolism in diverse environments
0.56_203.0526m/z	1.02408	0.504624	0.467066	0.999875	1	0.590144	obesity-A:obesity-B	HMDB0033704	C00124	C6H12O6	M+Na	39.7	0	-0.234857	98.813	L-Galactose	Organic oxygen compounds	Organooxygen compounds	Carbohydrates and carbohydrate conjugates	203.053	NA	0.562033	1	map00052 Galactose metabolism; map01100 Metabolic pathways; map02030 Bacterial chemotaxis; map02060 Phosphotransferase system (PTS); map04973 Carbohydrate digestion and absorption; map04978 Mineral absorption
0.56_203.0526m/z	1.02408	0.504624	0.467066	0.999875	1	0.590144	obesity-A:obesity-B	HMDB0034220	C06151	C6H12O6	M+Na	39.7	0	-0.234857	98.813	Levoinositol	Organic oxygen compounds	Organooxygen compounds	Alcohols and polyols	203.053	NA	0.562033	1	NULL
0.56_203.0526m/z	1.02408	0.504624	0.467066	0.999875	1	0.590144	obesity-A:obesity-B	HMDB0240207	null	C6H12O6	M+Na	39.7	0	-0.234857	98.813	epi-Inositol	Organic oxygen compounds	Organooxygen compounds	Alcohols and polyols	203.053	NA	0.562033	1	NA
0.56_203.0526m/z	1.02408	0.504624	0.467066	0.999875	1	0.590144	obesity-A:obesity-B	HMDB0240209	C19891	C6H12O6	M+Na	39.7	0	-0.234857	98.813	D-chiro-inositol	Organic oxygen compounds	Organooxygen compounds	Alcohols and polyols	203.053	NA	0.562033	1	map00562 Inositol phosphate metabolism; map01120 Microbial metabolism in diverse environments
0.56_232.9852m/z	0.963623	0.368934	0.622838	0.950387	0.99928	2.03935	obesity-A:control	HMDB0132253	null	C9H6O5	M+K	37.5	0	2.62375	90.5883	6,7,8-trihydroxy-2H-chromen-2-one	Phenylpropanoids and polyketides	Coumarins and derivatives	Hydroxycoumarins	232.985	NA	0.562033	1	NA
0.56_232.9852m/z	0.963623	0.368934	0.622838	0.950387	0.99928	2.03935	obesity-A:control	HMDB0132254	null	C9H6O5	M+K	37.5	0	2.62375	90.5883	5,6,7-trihydroxy-2H-chromen-2-one	Phenylpropanoids and polyketides	Coumarins and derivatives	Hydroxycoumarins	232.985	NA	0.562033	1	NA
0.56_232.9852m/z	0.963623	0.368934	0.622838	0.950387	0.99928	2.03935	obesity-A:control	HMDB0136659	null	C9H6O5	M+K	37.5	0	2.62375	90.5883	4,6,7-trihydroxy-2H-chromen-2-one	Phenylpropanoids and polyketides	Coumarins and derivatives	Hydroxycoumarins	232.985	NA	0.562033	1	NA
0.56_232.9852m/z	0.963623	0.368934	0.622838	0.950387	0.99928	2.03935	obesity-A:control	HMDB0136660	null	C9H6O5	M+K	37.5	0	2.62375	90.5883	4,7,8-trihydroxy-2H-chromen-2-one	Phenylpropanoids and polyketides	Coumarins and derivatives	Hydroxycoumarins	232.985	NA	0.562033	1	NA
0.56_232.9852m/z	0.963623	0.368934	0.622838	0.950387	0.99928	2.03935	obesity-A:control	HMDB0136661	null	C9H6O5	M+K	37.5	0	2.62375	90.5883	4,5,7-trihydroxy-2H-chromen-2-one	Phenylpropanoids and polyketides	Coumarins and derivatives	Hydroxycoumarins	232.985	NA	0.562033	1	NA
0.56_232.9852m/z	0.989808	0.968436	0.752351	0.999947	1	0.80806	obesity-B:control	HMDB0132253	null	C9H6O5	M+K	37.5	0	2.62375	90.5883	6,7,8-trihydroxy-2H-chromen-2-one	Phenylpropanoids and polyketides	Coumarins and derivatives	Hydroxycoumarins	232.985	NA	0.562033	1	NA
0.56_232.9852m/z	0.989808	0.968436	0.752351	0.999947	1	0.80806	obesity-B:control	HMDB0132254	null	C9H6O5	M+K	37.5	0	2.62375	90.5883	5,6,7-trihydroxy-2H-chromen-2-one	Phenylpropanoids and polyketides	Coumarins and derivatives	Hydroxycoumarins	232.985	NA	0.562033	1	NA
0.56_232.9852m/z	0.989808	0.968436	0.752351	0.999947	1	0.80806	obesity-B:control	HMDB0136659	null	C9H6O5	M+K	37.5	0	2.62375	90.5883	4,6,7-trihydroxy-2H-chromen-2-one	Phenylpropanoids and polyketides	Coumarins and derivatives	Hydroxycoumarins	232.985	NA	0.562033	1	NA
0.56_232.9852m/z	0.989808	0.968436	0.752351	0.999947	1	0.80806	obesity-B:control	HMDB0136660	null	C9H6O5	M+K	37.5	0	2.62375	90.5883	4,7,8-trihydroxy-2H-chromen-2-one	Phenylpropanoids and polyketides	Coumarins and derivatives	Hydroxycoumarins	232.985	NA	0.562033	1	NA
0.56_232.9852m/z	0.989808	0.968436	0.752351	0.999947	1	0.80806	obesity-B:control	HMDB0136661	null	C9H6O5	M+K	37.5	0	2.62375	90.5883	4,5,7-trihydroxy-2H-chromen-2-one	Phenylpropanoids and polyketides	Coumarins and derivatives	Hydroxycoumarins	232.985	NA	0.562033	1	NA
0.56_232.9852m/z	0.973546	0.373248	0.924017	0.999875	1	1.93935	obesity-A:obesity-B	HMDB0132253	null	C9H6O5	M+K	37.5	0	2.62375	90.5883	6,7,8-trihydroxy-2H-chromen-2-one	Phenylpropanoids and polyketides	Coumarins and derivatives	Hydroxycoumarins	232.985	NA	0.562033	1	NA
0.56_232.9852m/z	0.973546	0.373248	0.924017	0.999875	1	1.93935	obesity-A:obesity-B	HMDB0132254	null	C9H6O5	M+K	37.5	0	2.62375	90.5883	5,6,7-trihydroxy-2H-chromen-2-one	Phenylpropanoids and polyketides	Coumarins and derivatives	Hydroxycoumarins	232.985	NA	0.562033	1	NA
0.56_232.9852m/z	0.973546	0.373248	0.924017	0.999875	1	1.93935	obesity-A:obesity-B	HMDB0136659	null	C9H6O5	M+K	37.5	0	2.62375	90.5883	4,6,7-trihydroxy-2H-chromen-2-one	Phenylpropanoids and polyketides	Coumarins and derivatives	Hydroxycoumarins	232.985	NA	0.562033	1	NA
0.56_232.9852m/z	0.973546	0.373248	0.924017	0.999875	1	1.93935	obesity-A:obesity-B	HMDB0136660	null	C9H6O5	M+K	37.5	0	2.62375	90.5883	4,7,8-trihydroxy-2H-chromen-2-one	Phenylpropanoids and polyketides	Coumarins and derivatives	Hydroxycoumarins	232.985	NA	0.562033	1	NA
0.56_232.9852m/z	0.973546	0.373248	0.924017	0.999875	1	1.93935	obesity-A:obesity-B	HMDB0136661	null	C9H6O5	M+K	37.5	0	2.62375	90.5883	4,5,7-trihydroxy-2H-chromen-2-one	Phenylpropanoids and polyketides	Coumarins and derivatives	Hydroxycoumarins	232.985	NA	0.562033	1	NA
0.56_291.0702m/z	0.918762	0.55522	0.622838	0.974579	0.99928	0.810031	obesity-A:control	HMDB0000195	C00294	C10H12N4O5	M+Na	39.2	0.905	0.666288	95.8435	Inosine	Nucleosides, nucleotides, and analogues	Purine nucleosides	null	291.07	NA	0.562033	1	map00230 Purine metabolism; map01100 Metabolic pathways
0.56_291.0702m/z	0.918762	0.55522	0.622838	0.974579	0.99928	0.810031	obesity-A:control	HMDB0000481	null	C10H12N4O5	M+Na	39.2	0.905	0.666288	95.8435	Allopurinol riboside	Nucleosides, nucleotides, and analogues	Pyrazolo[3,4-d]pyrimidine glycosides	null	291.07	NA	0.562033	1	NA
0.56_291.0702m/z	0.891176	0.725369	0.774744	0.999947	1	0.846676	obesity-B:control	HMDB0000195	C00294	C10H12N4O5	M+Na	39.2	0.905	0.666288	95.8435	Inosine	Nucleosides, nucleotides, and analogues	Purine nucleosides	null	291.07	NA	0.562033	1	map00230 Purine metabolism; map01100 Metabolic pathways
0.56_291.0702m/z	0.891176	0.725369	0.774744	0.999947	1	0.846676	obesity-B:control	HMDB0000481	null	C10H12N4O5	M+Na	39.2	0.905	0.666288	95.8435	Allopurinol riboside	Nucleosides, nucleotides, and analogues	Pyrazolo[3,4-d]pyrimidine glycosides	null	291.07	NA	0.562033	1	NA
0.56_291.0702m/z	1.03095	0.792118	0.786011	0.999875	1	0.364558	obesity-A:obesity-B	HMDB0000195	C00294	C10H12N4O5	M+Na	39.2	0.905	0.666288	95.8435	Inosine	Nucleosides, nucleotides, and analogues	Purine nucleosides	null	291.07	NA	0.562033	1	map00230 Purine metabolism; map01100 Metabolic pathways
0.56_291.0702m/z	1.03095	0.792118	0.786011	0.999875	1	0.364558	obesity-A:obesity-B	HMDB0000481	null	C10H12N4O5	M+Na	39.2	0.905	0.666288	95.8435	Allopurinol riboside	Nucleosides, nucleotides, and analogues	Pyrazolo[3,4-d]pyrimidine glycosides	null	291.07	NA	0.562033	1	NA
0.56_370.2216n	0.992274	0.858883	0.877553	0.999502	0.99928	0.227031	obesity-A:control	HMDB0094680	null	C16H34O9	M+H, M+Na, M+NH4	40.6	11.2	3.619	95.8977	Octaethylene glycol	Organic oxygen compounds	Organooxygen compounds	Ethers	393.21	370.222	0.562033	1	NA
0.56_370.2216n	1.01612	0.694611	0.900743	0.999947	1	0.346575	obesity-B:control	HMDB0094680	null	C16H34O9	M+H, M+Na, M+NH4	40.6	11.2	3.619	95.8977	Octaethylene glycol	Organic oxygen compounds	Organooxygen compounds	Ethers	393.21	370.222	0.562033	1	NA
0.56_370.2216n	0.97653	0.558824	0.398003	0.999875	1	0.411938	obesity-A:obesity-B	HMDB0094680	null	C16H34O9	M+H, M+Na, M+NH4	40.6	11.2	3.619	95.8977	Octaethylene glycol	Organic oxygen compounds	Organooxygen compounds	Ethers	393.21	370.222	0.562033	1	NA
0.56_384.2053m/z	1.03069	0.724708	0.571836	0.999218	0.99928	0.445209	obesity-A:control	HMDB0041364	null	C19H26O7	M+NH4	36.9	4.68	9.7666	90.4849	Secoeremopetasitolide A	Lipids and lipid-like molecules	Prenol lipids	Terpene lactones	384.205	NA	0.562033	1	NA
0.56_384.2053m/z	1.27574	0.120013	0.0273814	0.747452	0.374978	1.75182	obesity-B:control	HMDB0041364	null	C19H26O7	M+NH4	36.9	4.68	9.7666	90.4849	Secoeremopetasitolide A	Lipids and lipid-like molecules	Prenol lipids	Terpene lactones	384.205	NA	0.562033	1	NA
0.56_384.2053m/z	0.807915	0.229684	0.115852	0.999875	1	1.49349	obesity-A:obesity-B	HMDB0041364	null	C19H26O7	M+NH4	36.9	4.68	9.7666	90.4849	Secoeremopetasitolide A	Lipids and lipid-like molecules	Prenol lipids	Terpene lactones	384.205	NA	0.562033	1	NA
0.56_493.2540n	0.983317	0.831953	0.982441	0.999502	0.99928	0.128346	obesity-A:control	LMPK04000040	C12153	C26H39NO6S	M+H-H2O, M+NH4	38.9	15.6	8.51818	88.5119	Epothilone A	Polyketides [PK]	Macrolides and lactone polyketides [PK04]	null	511.255	493.254	0.562033	1	map01052 Type I polyketide structures
0.56_493.2540n	0.995602	0.975942	0.982441	0.999947	1	0.512463	obesity-B:control	LMPK04000040	C12153	C26H39NO6S	M+H-H2O, M+NH4	38.9	15.6	8.51818	88.5119	Epothilone A	Polyketides [PK]	Macrolides and lactone polyketides [PK04]	null	511.255	493.254	0.562033	1	map01052 Type I polyketide structures
0.56_493.2540n	0.987661	0.842702	0.959043	0.999875	1	0.295863	obesity-A:obesity-B	LMPK04000040	C12153	C26H39NO6S	M+H-H2O, M+NH4	38.9	15.6	8.51818	88.5119	Epothilone A	Polyketides [PK]	Macrolides and lactone polyketides [PK04]	null	511.255	493.254	0.562033	1	map01052 Type I polyketide structures
0.56_503.3034n	0.9577	0.34825	0.168055	0.950387	0.99928	0.72818	obesity-A:control	HMDB0011484	null	C25H46NO7P	M+H-H2O, M+H	37.2	0	4.33242	91.1228	LysoPE(0:0/20:3(11Z,14Z,17Z))	Lipids and lipid-like molecules	Glycerophospholipids	Glycerophosphoethanolamines	486.3	503.303	0.562033	1	NA
0.56_503.3034n	0.9577	0.34825	0.168055	0.950387	0.99928	0.72818	obesity-A:control	HMDB0011485	null	C25H46NO7P	M+H-H2O, M+H	37.2	0	4.33242	91.1228	LysoPE(0:0/20:3(5Z,8Z,11Z))	Lipids and lipid-like molecules	Glycerophospholipids	Glycerophosphoethanolamines	486.3	503.303	0.562033	1	NA
0.56_503.3034n	0.9577	0.34825	0.168055	0.950387	0.99928	0.72818	obesity-A:control	HMDB0011486	null	C25H46NO7P	M+H-H2O, M+H	37.2	0	4.33242	91.1228	LysoPE(0:0/20:3(8Z,11Z,14Z))	Lipids and lipid-like molecules	Glycerophospholipids	Glycerophosphoethanolamines	486.3	503.303	0.562033	1	NA
0.56_503.3034n	0.9577	0.34825	0.168055	0.950387	0.99928	0.72818	obesity-A:control	HMDB0011514	null	C25H46NO7P	M+H-H2O, M+H	37.2	0	4.33242	91.1228	LysoPE(20:3(11Z,14Z,17Z)/0:0)	Lipids and lipid-like molecules	Glycerophospholipids	Glycerophosphoethanolamines	486.3	503.303	0.562033	1	NA
0.56_503.3034n	0.9577	0.34825	0.168055	0.950387	0.99928	0.72818	obesity-A:control	HMDB0011515	null	C25H46NO7P	M+H-H2O, M+H	37.2	0	4.33242	91.1228	LysoPE(20:3(5Z,8Z,11Z)/0:0)	Lipids and lipid-like molecules	Glycerophospholipids	Glycerophosphoethanolamines	486.3	503.303	0.562033	1	NA
0.56_503.3034n	0.9577	0.34825	0.168055	0.950387	0.99928	0.72818	obesity-A:control	HMDB0011516	null	C25H46NO7P	M+H-H2O, M+H	37.2	0	4.33242	91.1228	LysoPE(20:3(8Z,11Z,14Z)/0:0)	Lipids and lipid-like molecules	Glycerophospholipids	Glycerophosphoethanolamines	486.3	503.303	0.562033	1	NA
0.56_503.3034n	0.9577	0.34825	0.168055	0.950387	0.99928	0.72818	obesity-A:control	LMGP02050022	null	C25H46NO7P	M+H-H2O, M+H	37.2	0	4.33242	91.1228	PE(20:3(8Z,11Z,14Z)/0:0)	Glycerophospholipids [GP]	Glycerophosphoethanolamines [GP02]	Monoacylglycerophosphoethanolamines [GP0205]	486.3	503.303	0.562033	1	NA
0.56_503.3034n	0.9577	0.34825	0.168055	0.950387	0.99928	0.72818	obesity-A:control	LMGP02050048	null	C25H46NO7P	M+H-H2O, M+H	37.2	0	4.33242	91.1228	LysoPE(0:0/20:3(11Z,14Z,17Z))	Glycerophospholipids [GP]	Glycerophosphoethanolamines [GP02]	Monoacylglycerophosphoethanolamines [GP0205]	486.3	503.303	0.562033	1	NA
0.56_503.3034n	0.9577	0.34825	0.168055	0.950387	0.99928	0.72818	obesity-A:control	LMGP02050049	null	C25H46NO7P	M+H-H2O, M+H	37.2	0	4.33242	91.1228	LysoPE(0:0/20:3(5Z,8Z,11Z))	Glycerophospholipids [GP]	Glycerophosphoethanolamines [GP02]	Monoacylglycerophosphoethanolamines [GP0205]	486.3	503.303	0.562033	1	NA
0.56_503.3034n	0.9577	0.34825	0.168055	0.950387	0.99928	0.72818	obesity-A:control	LMGP02050050	null	C25H46NO7P	M+H-H2O, M+H	37.2	0	4.33242	91.1228	LysoPE(0:0/20:3(8Z,11Z,14Z))	Glycerophospholipids [GP]	Glycerophosphoethanolamines [GP02]	Monoacylglycerophosphoethanolamines [GP0205]	486.3	503.303	0.562033	1	NA
0.56_503.3034n	0.9577	0.34825	0.168055	0.950387	0.99928	0.72818	obesity-A:control	LMGP02050065	null	C25H46NO7P	M+H-H2O, M+H	37.2	0	4.33242	91.1228	LysoPE(20:3(11Z,14Z,17Z)/0:0)	Glycerophospholipids [GP]	Glycerophosphoethanolamines [GP02]	Monoacylglycerophosphoethanolamines [GP0205]	486.3	503.303	0.562033	1	NA
0.56_503.3034n	0.9577	0.34825	0.168055	0.950387	0.99928	0.72818	obesity-A:control	LMGP02050066	null	C25H46NO7P	M+H-H2O, M+H	37.2	0	4.33242	91.1228	LysoPE(20:3(5Z,8Z,11Z)/0:0)	Glycerophospholipids [GP]	Glycerophosphoethanolamines [GP02]	Monoacylglycerophosphoethanolamines [GP0205]	486.3	503.303	0.562033	1	NA
0.56_503.3034n	1.0404	0.565942	0.532498	0.999947	1	0.435459	obesity-B:control	HMDB0011484	null	C25H46NO7P	M+H-H2O, M+H	37.2	0	4.33242	91.1228	LysoPE(0:0/20:3(11Z,14Z,17Z))	Lipids and lipid-like molecules	Glycerophospholipids	Glycerophosphoethanolamines	486.3	503.303	0.562033	1	NA
0.56_503.3034n	1.0404	0.565942	0.532498	0.999947	1	0.435459	obesity-B:control	HMDB0011485	null	C25H46NO7P	M+H-H2O, M+H	37.2	0	4.33242	91.1228	LysoPE(0:0/20:3(5Z,8Z,11Z))	Lipids and lipid-like molecules	Glycerophospholipids	Glycerophosphoethanolamines	486.3	503.303	0.562033	1	NA
0.56_503.3034n	1.0404	0.565942	0.532498	0.999947	1	0.435459	obesity-B:control	HMDB0011486	null	C25H46NO7P	M+H-H2O, M+H	37.2	0	4.33242	91.1228	LysoPE(0:0/20:3(8Z,11Z,14Z))	Lipids and lipid-like molecules	Glycerophospholipids	Glycerophosphoethanolamines	486.3	503.303	0.562033	1	NA
0.56_503.3034n	1.0404	0.565942	0.532498	0.999947	1	0.435459	obesity-B:control	HMDB0011514	null	C25H46NO7P	M+H-H2O, M+H	37.2	0	4.33242	91.1228	LysoPE(20:3(11Z,14Z,17Z)/0:0)	Lipids and lipid-like molecules	Glycerophospholipids	Glycerophosphoethanolamines	486.3	503.303	0.562033	1	NA
0.56_503.3034n	1.0404	0.565942	0.532498	0.999947	1	0.435459	obesity-B:control	HMDB0011515	null	C25H46NO7P	M+H-H2O, M+H	37.2	0	4.33242	91.1228	LysoPE(20:3(5Z,8Z,11Z)/0:0)	Lipids and lipid-like molecules	Glycerophospholipids	Glycerophosphoethanolamines	486.3	503.303	0.562033	1	NA
0.56_503.3034n	1.0404	0.565942	0.532498	0.999947	1	0.435459	obesity-B:control	HMDB0011516	null	C25H46NO7P	M+H-H2O, M+H	37.2	0	4.33242	91.1228	LysoPE(20:3(8Z,11Z,14Z)/0:0)	Lipids and lipid-like molecules	Glycerophospholipids	Glycerophosphoethanolamines	486.3	503.303	0.562033	1	NA
0.56_503.3034n	1.0404	0.565942	0.532498	0.999947	1	0.435459	obesity-B:control	LMGP02050022	null	C25H46NO7P	M+H-H2O, M+H	37.2	0	4.33242	91.1228	PE(20:3(8Z,11Z,14Z)/0:0)	Glycerophospholipids [GP]	Glycerophosphoethanolamines [GP02]	Monoacylglycerophosphoethanolamines [GP0205]	486.3	503.303	0.562033	1	NA
0.56_503.3034n	1.0404	0.565942	0.532498	0.999947	1	0.435459	obesity-B:control	LMGP02050048	null	C25H46NO7P	M+H-H2O, M+H	37.2	0	4.33242	91.1228	LysoPE(0:0/20:3(11Z,14Z,17Z))	Glycerophospholipids [GP]	Glycerophosphoethanolamines [GP02]	Monoacylglycerophosphoethanolamines [GP0205]	486.3	503.303	0.562033	1	NA
0.56_503.3034n	1.0404	0.565942	0.532498	0.999947	1	0.435459	obesity-B:control	LMGP02050049	null	C25H46NO7P	M+H-H2O, M+H	37.2	0	4.33242	91.1228	LysoPE(0:0/20:3(5Z,8Z,11Z))	Glycerophospholipids [GP]	Glycerophosphoethanolamines [GP02]	Monoacylglycerophosphoethanolamines [GP0205]	486.3	503.303	0.562033	1	NA
0.56_503.3034n	1.0404	0.565942	0.532498	0.999947	1	0.435459	obesity-B:control	LMGP02050050	null	C25H46NO7P	M+H-H2O, M+H	37.2	0	4.33242	91.1228	LysoPE(0:0/20:3(8Z,11Z,14Z))	Glycerophospholipids [GP]	Glycerophosphoethanolamines [GP02]	Monoacylglycerophosphoethanolamines [GP0205]	486.3	503.303	0.562033	1	NA
0.56_503.3034n	1.0404	0.565942	0.532498	0.999947	1	0.435459	obesity-B:control	LMGP02050065	null	C25H46NO7P	M+H-H2O, M+H	37.2	0	4.33242	91.1228	LysoPE(20:3(11Z,14Z,17Z)/0:0)	Glycerophospholipids [GP]	Glycerophosphoethanolamines [GP02]	Monoacylglycerophosphoethanolamines [GP0205]	486.3	503.303	0.562033	1	NA
0.56_503.3034n	1.0404	0.565942	0.532498	0.999947	1	0.435459	obesity-B:control	LMGP02050066	null	C25H46NO7P	M+H-H2O, M+H	37.2	0	4.33242	91.1228	LysoPE(20:3(5Z,8Z,11Z)/0:0)	Glycerophospholipids [GP]	Glycerophosphoethanolamines [GP02]	Monoacylglycerophosphoethanolamines [GP0205]	486.3	503.303	0.562033	1	NA
0.56_503.3034n	0.920511	0.162876	0.0746958	0.999875	0.935689	1.07506	obesity-A:obesity-B	HMDB0011484	null	C25H46NO7P	M+H-H2O, M+H	37.2	0	4.33242	91.1228	LysoPE(0:0/20:3(11Z,14Z,17Z))	Lipids and lipid-like molecules	Glycerophospholipids	Glycerophosphoethanolamines	486.3	503.303	0.562033	1	NA
0.56_503.3034n	0.920511	0.162876	0.0746958	0.999875	0.935689	1.07506	obesity-A:obesity-B	HMDB0011485	null	C25H46NO7P	M+H-H2O, M+H	37.2	0	4.33242	91.1228	LysoPE(0:0/20:3(5Z,8Z,11Z))	Lipids and lipid-like molecules	Glycerophospholipids	Glycerophosphoethanolamines	486.3	503.303	0.562033	1	NA
0.56_503.3034n	0.920511	0.162876	0.0746958	0.999875	0.935689	1.07506	obesity-A:obesity-B	HMDB0011486	null	C25H46NO7P	M+H-H2O, M+H	37.2	0	4.33242	91.1228	LysoPE(0:0/20:3(8Z,11Z,14Z))	Lipids and lipid-like molecules	Glycerophospholipids	Glycerophosphoethanolamines	486.3	503.303	0.562033	1	NA
0.56_503.3034n	0.920511	0.162876	0.0746958	0.999875	0.935689	1.07506	obesity-A:obesity-B	HMDB0011514	null	C25H46NO7P	M+H-H2O, M+H	37.2	0	4.33242	91.1228	LysoPE(20:3(11Z,14Z,17Z)/0:0)	Lipids and lipid-like molecules	Glycerophospholipids	Glycerophosphoethanolamines	486.3	503.303	0.562033	1	NA
0.56_503.3034n	0.920511	0.162876	0.0746958	0.999875	0.935689	1.07506	obesity-A:obesity-B	HMDB0011515	null	C25H46NO7P	M+H-H2O, M+H	37.2	0	4.33242	91.1228	LysoPE(20:3(5Z,8Z,11Z)/0:0)	Lipids and lipid-like molecules	Glycerophospholipids	Glycerophosphoethanolamines	486.3	503.303	0.562033	1	NA
0.56_503.3034n	0.920511	0.162876	0.0746958	0.999875	0.935689	1.07506	obesity-A:obesity-B	HMDB0011516	null	C25H46NO7P	M+H-H2O, M+H	37.2	0	4.33242	91.1228	LysoPE(20:3(8Z,11Z,14Z)/0:0)	Lipids and lipid-like molecules	Glycerophospholipids	Glycerophosphoethanolamines	486.3	503.303	0.562033	1	NA
0.56_503.3034n	0.920511	0.162876	0.0746958	0.999875	0.935689	1.07506	obesity-A:obesity-B	LMGP02050022	null	C25H46NO7P	M+H-H2O, M+H	37.2	0	4.33242	91.1228	PE(20:3(8Z,11Z,14Z)/0:0)	Glycerophospholipids [GP]	Glycerophosphoethanolamines [GP02]	Monoacylglycerophosphoethanolamines [GP0205]	486.3	503.303	0.562033	1	NA
0.56_503.3034n	0.920511	0.162876	0.0746958	0.999875	0.935689	1.07506	obesity-A:obesity-B	LMGP02050048	null	C25H46NO7P	M+H-H2O, M+H	37.2	0	4.33242	91.1228	LysoPE(0:0/20:3(11Z,14Z,17Z))	Glycerophospholipids [GP]	Glycerophosphoethanolamines [GP02]	Monoacylglycerophosphoethanolamines [GP0205]	486.3	503.303	0.562033	1	NA
0.56_503.3034n	0.920511	0.162876	0.0746958	0.999875	0.935689	1.07506	obesity-A:obesity-B	LMGP02050049	null	C25H46NO7P	M+H-H2O, M+H	37.2	0	4.33242	91.1228	LysoPE(0:0/20:3(5Z,8Z,11Z))	Glycerophospholipids [GP]	Glycerophosphoethanolamines [GP02]	Monoacylglycerophosphoethanolamines [GP0205]	486.3	503.303	0.562033	1	NA
0.56_503.3034n	0.920511	0.162876	0.0746958	0.999875	0.935689	1.07506	obesity-A:obesity-B	LMGP02050050	null	C25H46NO7P	M+H-H2O, M+H	37.2	0	4.33242	91.1228	LysoPE(0:0/20:3(8Z,11Z,14Z))	Glycerophospholipids [GP]	Glycerophosphoethanolamines [GP02]	Monoacylglycerophosphoethanolamines [GP0205]	486.3	503.303	0.562033	1	NA
0.56_503.3034n	0.920511	0.162876	0.0746958	0.999875	0.935689	1.07506	obesity-A:obesity-B	LMGP02050065	null	C25H46NO7P	M+H-H2O, M+H	37.2	0	4.33242	91.1228	LysoPE(20:3(11Z,14Z,17Z)/0:0)	Glycerophospholipids [GP]	Glycerophosphoethanolamines [GP02]	Monoacylglycerophosphoethanolamines [GP0205]	486.3	503.303	0.562033	1	NA
0.56_503.3034n	0.920511	0.162876	0.0746958	0.999875	0.935689	1.07506	obesity-A:obesity-B	LMGP02050066	null	C25H46NO7P	M+H-H2O, M+H	37.2	0	4.33242	91.1228	LysoPE(20:3(5Z,8Z,11Z)/0:0)	Glycerophospholipids [GP]	Glycerophosphoethanolamines [GP02]	Monoacylglycerophosphoethanolamines [GP0205]	486.3	503.303	0.562033	1	NA
0.56_525.2893m/z	0.982178	0.731506	0.8315	0.999502	0.99928	0.188904	obesity-A:control	LMGP03050016	null	C23H42NO9P	M+NH4	37.2	0.506	-8.34285	94.5984	PS(17:2(9Z,12Z)/0:0)	Glycerophospholipids [GP]	Glycerophosphoserines [GP03]	Monoacylglycerophosphoserines [GP0305]	525.289	NA	0.562033	1	NA
0.56_525.2893m/z	1.00908	0.889804	0.970739	0.999947	1	0.431533	obesity-B:control	LMGP03050016	null	C23H42NO9P	M+NH4	37.2	0.506	-8.34285	94.5984	PS(17:2(9Z,12Z)/0:0)	Glycerophospholipids [GP]	Glycerophosphoserines [GP03]	Monoacylglycerophosphoserines [GP0305]	525.289	NA	0.562033	1	NA
0.56_525.2893m/z	0.973344	0.632079	0.74123	0.999875	1	0.444505	obesity-A:obesity-B	LMGP03050016	null	C23H42NO9P	M+NH4	37.2	0.506	-8.34285	94.5984	PS(17:2(9Z,12Z)/0:0)	Glycerophospholipids [GP]	Glycerophosphoserines [GP03]	Monoacylglycerophosphoserines [GP0305]	525.289	NA	0.562033	1	NA
0.56_550.3260m/z	0.952928	0.435138	0.279422	0.964173	0.99928	0.505031	obesity-A:control	HMDB0010404	null	C30H50NO7P	M+H-H2O	38.7	4.52	-5.67304	95.313	LysoPC(22:6(4Z,7Z,10Z,13Z,16Z,19Z))	Lipids and lipid-like molecules	Glycerophospholipids	Glycerophosphocholines	550.326	NA	0.562033	1	NA
0.56_550.3260m/z	0.952928	0.435138	0.279422	0.964173	0.99928	0.505031	obesity-A:control	LMGP01050056	null	C30H50NO7P	M+H-H2O	38.7	4.52	-5.67304	95.313	PC(22:6(4Z,7Z,10Z,13Z,16Z,19Z)/0:0)	Glycerophospholipids [GP]	Glycerophosphocholines [GP01]	Monoacylglycerophosphocholines [GP0105]	550.326	NA	0.562033	1	NA
0.56_550.3260m/z	1.05834	0.313603	0.266469	0.950559	0.952208	0.658628	obesity-B:control	HMDB0010404	null	C30H50NO7P	M+H-H2O	38.7	4.52	-5.67304	95.313	LysoPC(22:6(4Z,7Z,10Z,13Z,16Z,19Z))	Lipids and lipid-like molecules	Glycerophospholipids	Glycerophosphocholines	550.326	NA	0.562033	1	NA
0.56_550.3260m/z	1.05834	0.313603	0.266469	0.950559	0.952208	0.658628	obesity-B:control	LMGP01050056	null	C30H50NO7P	M+H-H2O	38.7	4.52	-5.67304	95.313	PC(22:6(4Z,7Z,10Z,13Z,16Z,19Z)/0:0)	Glycerophospholipids [GP]	Glycerophosphocholines [GP01]	Monoacylglycerophosphocholines [GP0105]	550.326	NA	0.562033	1	NA
0.56_550.3260m/z	0.900402	0.0638356	0.0307449	0.901211	0.778562	1.29324	obesity-A:obesity-B	HMDB0010404	null	C30H50NO7P	M+H-H2O	38.7	4.52	-5.67304	95.313	LysoPC(22:6(4Z,7Z,10Z,13Z,16Z,19Z))	Lipids and lipid-like molecules	Glycerophospholipids	Glycerophosphocholines	550.326	NA	0.562033	1	NA
0.56_550.3260m/z	0.900402	0.0638356	0.0307449	0.901211	0.778562	1.29324	obesity-A:obesity-B	LMGP01050056	null	C30H50NO7P	M+H-H2O	38.7	4.52	-5.67304	95.313	PC(22:6(4Z,7Z,10Z,13Z,16Z,19Z)/0:0)	Glycerophospholipids [GP]	Glycerophosphocholines [GP01]	Monoacylglycerophosphocholines [GP0105]	550.326	NA	0.562033	1	NA
0.56_555.2816m/z	1.00679	0.799252	0.786011	0.999502	0.99928	0.221359	obesity-A:control	LMGL04010004	null	C25H46O11S	M+H	37.4	0.166	-3.10516	90.4943	SQMG(16:1(13Z)/0:0)	Glycerolipids [GL]	Glycosylmonoradylglycerols [GL04]	Glycosylmonoacylglycerols [GL0401]	555.282	NA	0.562033	1	NA
0.56_555.2816m/z	1.00679	0.799252	0.786011	0.999502	0.99928	0.221359	obesity-A:control	LMGL04010007	null	C25H46O11S	M+H	37.4	0.166	-3.10516	90.4943	SQMG(0:0/16:1(13Z))	Glycerolipids [GL]	Glycosylmonoradylglycerols [GL04]	Glycosylmonoacylglycerols [GL0401]	555.282	NA	0.562033	1	NA
0.56_555.2816m/z	1.00905	0.914836	0.959043	0.999947	1	0.358531	obesity-B:control	LMGL04010004	null	C25H46O11S	M+H	37.4	0.166	-3.10516	90.4943	SQMG(16:1(13Z)/0:0)	Glycerolipids [GL]	Glycosylmonoradylglycerols [GL04]	Glycosylmonoacylglycerols [GL0401]	555.282	NA	0.562033	1	NA
0.56_555.2816m/z	1.00905	0.914836	0.959043	0.999947	1	0.358531	obesity-B:control	LMGL04010007	null	C25H46O11S	M+H	37.4	0.166	-3.10516	90.4943	SQMG(0:0/16:1(13Z))	Glycerolipids [GL]	Glycosylmonoradylglycerols [GL04]	Glycosylmonoacylglycerols [GL0401]	555.282	NA	0.562033	1	NA
0.56_555.2816m/z	0.997759	0.905882	0.854466	0.999875	1	0.205502	obesity-A:obesity-B	LMGL04010004	null	C25H46O11S	M+H	37.4	0.166	-3.10516	90.4943	SQMG(16:1(13Z)/0:0)	Glycerolipids [GL]	Glycosylmonoradylglycerols [GL04]	Glycosylmonoacylglycerols [GL0401]	555.282	NA	0.562033	1	NA
0.56_555.2816m/z	0.997759	0.905882	0.854466	0.999875	1	0.205502	obesity-A:obesity-B	LMGL04010007	null	C25H46O11S	M+H	37.4	0.166	-3.10516	90.4943	SQMG(0:0/16:1(13Z))	Glycerolipids [GL]	Glycosylmonoradylglycerols [GL04]	Glycosylmonoacylglycerols [GL0401]	555.282	NA	0.562033	1	NA
0.56_561.3205m/z	1.00301	0.716914	0.449212	0.998289	0.99928	0.307548	obesity-A:control	LMGP04050023	null	C26H51O9P	M+Na	36.8	28.7	7.84785	64.2297	PG(20:1(11Z)/0:0)	Glycerophospholipids [GP]	Glycerophosphoglycerols [GP04]	Monoacylglycerophosphoglycerols [GP0405]	561.321	NA	0.562033	1	NA
0.56_561.3205m/z	0.911908	0.257916	0.358101	0.918112	0.999452	0.949981	obesity-B:control	LMGP04050023	null	C26H51O9P	M+Na	36.8	28.7	7.84785	64.2297	PG(20:1(11Z)/0:0)	Glycerophospholipids [GP]	Glycerophosphoglycerols [GP04]	Monoacylglycerophosphoglycerols [GP0405]	561.321	NA	0.562033	1	NA
0.56_561.3205m/z	1.09991	0.116369	0.163508	0.985545	1	1.34647	obesity-A:obesity-B	LMGP04050023	null	C26H51O9P	M+Na	36.8	28.7	7.84785	64.2297	PG(20:1(11Z)/0:0)	Glycerophospholipids [GP]	Glycerophosphoglycerols [GP04]	Monoacylglycerophosphoglycerols [GP0405]	561.321	NA	0.562033	1	NA
0.56_643.3349m/z	0.994028	0.965132	0.900743	0.999502	0.99928	0.104691	obesity-A:control	LMFA03020031	null	C30H47N3O9S	M+NH4	43.8	32.3	-3.5916	90.8166	14,15-LTC4	Fatty Acyls [FA]	Eicosanoids [FA03]	Leukotrienes [FA0302]	643.335	NA	0.562033	1	NA
0.56_643.3349m/z	0.999618	0.941029	0.786011	0.999947	1	0.396855	obesity-B:control	LMFA03020031	null	C30H47N3O9S	M+NH4	43.8	32.3	-3.5916	90.8166	14,15-LTC4	Fatty Acyls [FA]	Eicosanoids [FA03]	Leukotrienes [FA0302]	643.335	NA	0.562033	1	NA
0.56_643.3349m/z	0.994408	0.968759	0.912371	0.999875	1	0.208059	obesity-A:obesity-B	LMFA03020031	null	C30H47N3O9S	M+NH4	43.8	32.3	-3.5916	90.8166	14,15-LTC4	Fatty Acyls [FA]	Eicosanoids [FA03]	Leukotrienes [FA0302]	643.335	NA	0.562033	1	NA
0.56_664.3958m/z	0.966451	0.610196	0.581878	0.983253	0.99928	0.384528	obesity-A:control	HMDB0038541	null	C32H54O13	M+NH4	34.6	6.46	8.62841	75.9336	Goshonoside F5	Lipids and lipid-like molecules	Prenol lipids	Terpene glycosides	664.396	NA	0.562033	1	NA
0.56_664.3958m/z	0.928686	0.192377	0.192198	0.875664	0.884229	0.829818	obesity-B:control	HMDB0038541	null	C32H54O13	M+NH4	34.6	6.46	8.62841	75.9336	Goshonoside F5	Lipids and lipid-like molecules	Prenol lipids	Terpene glycosides	664.396	NA	0.562033	1	NA
0.56_664.3958m/z	1.04067	0.353034	0.358101	0.999875	1	0.589702	obesity-A:obesity-B	HMDB0038541	null	C32H54O13	M+NH4	34.6	6.46	8.62841	75.9336	Goshonoside F5	Lipids and lipid-like molecules	Prenol lipids	Terpene glycosides	664.396	NA	0.562033	1	NA
0.56_687.3602m/z	0.996361	0.911757	0.686461	0.999502	0.99928	0.227736	obesity-A:control	LMSL05000007	null	C34H56O15	M+H-H2O	40.3	17.6	2.15666	86.4657	Butyl 3'-O-acetyl-2'-O-butanoyl-4,6,4'-tri-O-(2-methylpropanoyl)-neohesperidoside	Saccharolipids [SL]	Other acyl sugars [SL05]	null	687.36	NA	0.562033	1	NA
0.56_687.3602m/z	1.02749	0.540495	0.440431	0.999947	1	0.454244	obesity-B:control	LMSL05000007	null	C34H56O15	M+H-H2O	40.3	17.6	2.15666	86.4657	Butyl 3'-O-acetyl-2'-O-butanoyl-4,6,4'-tri-O-(2-methylpropanoyl)-neohesperidoside	Saccharolipids [SL]	Other acyl sugars [SL05]	null	687.36	NA	0.562033	1	NA
0.56_687.3602m/z	0.969699	0.555267	0.633267	0.999875	1	0.34945	obesity-A:obesity-B	LMSL05000007	null	C34H56O15	M+H-H2O	40.3	17.6	2.15666	86.4657	Butyl 3'-O-acetyl-2'-O-butanoyl-4,6,4'-tri-O-(2-methylpropanoyl)-neohesperidoside	Saccharolipids [SL]	Other acyl sugars [SL05]	null	687.36	NA	0.562033	1	NA
0.56_745.4203m/z	0.986533	0.936288	0.842967	0.999502	0.99928	0.0654803	obesity-A:control	HMDB0029312	null	C39H62O12	M+Na	45.9	51.3	9.59556	88.6357	Ophiopogonin C'	Lipids and lipid-like molecules	Steroids and steroid derivatives	Steroidal glycosides	745.42	NA	0.562033	1	NA
0.56_745.4203m/z	0.989158	0.857918	0.622838	0.999947	1	0.443485	obesity-B:control	HMDB0029312	null	C39H62O12	M+Na	45.9	51.3	9.59556	88.6357	Ophiopogonin C'	Lipids and lipid-like molecules	Steroids and steroid derivatives	Steroidal glycosides	745.42	NA	0.562033	1	NA
0.56_745.4203m/z	0.997346	0.89354	0.719149	0.999875	1	0.27412	obesity-A:obesity-B	HMDB0029312	null	C39H62O12	M+Na	45.9	51.3	9.59556	88.6357	Ophiopogonin C'	Lipids and lipid-like molecules	Steroids and steroid derivatives	Steroidal glycosides	745.42	NA	0.562033	1	NA
0.56_766.4610n	1.00729	0.727038	0.542205	0.999502	0.99928	0.249119	obesity-A:control	LMGL05010012	null	C45H66O10	M+H-H2O, M+K	42.6	31	-5.95485	88.6459	MGDG(18:5(3Z,6Z,9Z,12Z,15Z)/18:5(3Z,6Z,9Z,12Z,15Z))	Glycerolipids [GL]	Glycosyldiradylglycerols [GL05]	Glycosyldiacylglycerols [GL0501]	749.458	766.461	0.562033	1	NA
0.56_766.4610n	0.992276	0.765514	0.633267	0.999947	1	0.444897	obesity-B:control	LMGL05010012	null	C45H66O10	M+H-H2O, M+K	42.6	31	-5.95485	88.6459	MGDG(18:5(3Z,6Z,9Z,12Z,15Z)/18:5(3Z,6Z,9Z,12Z,15Z))	Glycerolipids [GL]	Glycosyldiradylglycerols [GL05]	Glycosyldiacylglycerols [GL0501]	749.458	766.461	0.562033	1	NA
0.56_766.4610n	1.01513	0.523068	0.197313	0.999875	1	0.446365	obesity-A:obesity-B	LMGL05010012	null	C45H66O10	M+H-H2O, M+K	42.6	31	-5.95485	88.6459	MGDG(18:5(3Z,6Z,9Z,12Z,15Z)/18:5(3Z,6Z,9Z,12Z,15Z))	Glycerolipids [GL]	Glycosyldiradylglycerols [GL05]	Glycosyldiacylglycerols [GL0501]	749.458	766.461	0.562033	1	NA
0.56_775.4119m/z	0.992214	0.941495	0.982441	0.999502	0.99928	0.238678	obesity-A:control	HMDB0039576	null	C38H64O17	M+H-H2O	42.2	16.1	1.06043	96.236	Lyciumoside II	Lipids and lipid-like molecules	Prenol lipids	Terpene glycosides	775.412	NA	0.562033	1	NA
0.56_775.4119m/z	0.981031	0.660494	0.675688	0.999947	1	0.524613	obesity-B:control	HMDB0039576	null	C38H64O17	M+H-H2O	42.2	16.1	1.06043	96.236	Lyciumoside II	Lipids and lipid-like molecules	Prenol lipids	Terpene glycosides	775.412	NA	0.562033	1	NA
0.56_775.4119m/z	1.0114	0.679805	0.808676	0.999875	1	0.457478	obesity-A:obesity-B	HMDB0039576	null	C38H64O17	M+H-H2O	42.2	16.1	1.06043	96.236	Lyciumoside II	Lipids and lipid-like molecules	Prenol lipids	Terpene glycosides	775.412	NA	0.562033	1	NA
0.56_775.4637m/z	0.994903	0.925085	0.970739	0.999502	0.99928	0.0692944	obesity-A:control	HMDB0040523	null	C43H68O13	M+H-H2O	41.4	33.1	1.22953	75.2073	Sanguisorbin E	Lipids and lipid-like molecules	Prenol lipids	Terpene glycosides	775.464	NA	0.562033	1	NA
0.56_775.4637m/z	0.995437	0.819792	0.675688	0.999947	1	0.324008	obesity-B:control	HMDB0040523	null	C43H68O13	M+H-H2O	41.4	33.1	1.22953	75.2073	Sanguisorbin E	Lipids and lipid-like molecules	Prenol lipids	Terpene glycosides	775.464	NA	0.562033	1	NA
0.56_775.4637m/z	0.999463	0.873541	0.664981	0.999875	1	0.248806	obesity-A:obesity-B	HMDB0040523	null	C43H68O13	M+H-H2O	41.4	33.1	1.22953	75.2073	Sanguisorbin E	Lipids and lipid-like molecules	Prenol lipids	Terpene glycosides	775.464	NA	0.562033	1	NA
0.56_789.4474m/z	0.978685	0.863419	0.730162	0.999502	0.99928	0.174878	obesity-A:control	LMPR0106150031	C08947	C43H66O14	M+H-H2O	46.6	69.4	6.7843	71.5459	Gymnemic acid I	Prenol Lipids [PR]	Isoprenoids [PR01]	C30 isoprenoids (triterpenes) [PR0106]	789.447	NA	0.562033	1	NULL
0.56_789.4474m/z	0.997321	0.984085	0.912371	0.999947	1	0.262983	obesity-B:control	LMPR0106150031	C08947	C43H66O14	M+H-H2O	46.6	69.4	6.7843	71.5459	Gymnemic acid I	Prenol Lipids [PR]	Isoprenoids [PR01]	C30 isoprenoids (triterpenes) [PR0106]	789.447	NA	0.562033	1	NULL
0.56_789.4474m/z	0.981314	0.879888	0.763523	0.999875	1	0.11727	obesity-A:obesity-B	LMPR0106150031	C08947	C43H66O14	M+H-H2O	46.6	69.4	6.7843	71.5459	Gymnemic acid I	Prenol Lipids [PR]	Isoprenoids [PR01]	C30 isoprenoids (triterpenes) [PR0106]	789.447	NA	0.562033	1	NULL
0.56_819.4402m/z	0.99501	0.956522	0.786011	0.999502	0.99928	0.0297744	obesity-A:control	LMGP06010133	null	C39H73O13P	M+K	34.2	0.0895	-2.35106	73.8419	PI(15:1(9Z)/15:0)	Glycerophospholipids [GP]	Glycerophosphoinositols [GP06]	Diacylglycerophosphoinositols [GP0601]	819.44	NA	0.562033	1	NA
0.56_819.4402m/z	0.977297	0.559456	0.365877	0.999947	1	0.644125	obesity-B:control	LMGP06010133	null	C39H73O13P	M+K	34.2	0.0895	-2.35106	73.8419	PI(15:1(9Z)/15:0)	Glycerophospholipids [GP]	Glycerophosphoinositols [GP06]	Diacylglycerophosphoinositols [GP0601]	819.44	NA	0.562033	1	NA
0.56_819.4402m/z	1.01812	0.573109	0.431747	0.999875	1	0.474834	obesity-A:obesity-B	LMGP06010133	null	C39H73O13P	M+K	34.2	0.0895	-2.35106	73.8419	PI(15:1(9Z)/15:0)	Glycerophospholipids [GP]	Glycerophosphoinositols [GP06]	Diacylglycerophosphoinositols [GP0601]	819.44	NA	0.562033	1	NA
0.56_830.4987m/z	1.0784	0.557163	0.458091	0.975013	0.99928	0.629971	obesity-A:control	HMDB0112686	null	C44H74NO10P	M+Na	43	36.5	5.48281	84.8727	PS(20:5(5Z,8Z,11Z,14Z,17Z)/18:1(9Z))	Lipids and lipid-like molecules	Glycerophospholipids	Glycerophosphoserines	830.499	NA	0.562033	1	NA
0.56_830.4987m/z	1.0784	0.557163	0.458091	0.975013	0.99928	0.629971	obesity-A:control	LMGP03010043	null	C44H74NO10P	M+Na	43	36.5	5.48281	84.8727	PS(16:0/22:6(4Z,7Z,10Z,13Z,16Z,19Z))	Glycerophospholipids [GP]	Glycerophosphoserines [GP03]	Diacylglycerophosphoserines [GP0301]	830.499	NA	0.562033	1	NA
0.56_830.4987m/z	1.0784	0.557163	0.458091	0.975013	0.99928	0.629971	obesity-A:control	LMGP03010878	null	C44H74NO10P	M+Na	43	36.5	5.48281	84.8727	PS(18:1(9Z)/20:5(5Z,8Z,11Z,14Z,17Z))	Glycerophospholipids [GP]	Glycerophosphoserines [GP03]	Diacylglycerophosphoserines [GP0301]	830.499	NA	0.562033	1	NA
0.56_830.4987m/z	1.02241	0.753392	0.561875	0.999947	1	0.382479	obesity-B:control	HMDB0112686	null	C44H74NO10P	M+Na	43	36.5	5.48281	84.8727	PS(20:5(5Z,8Z,11Z,14Z,17Z)/18:1(9Z))	Lipids and lipid-like molecules	Glycerophospholipids	Glycerophosphoserines	830.499	NA	0.562033	1	NA
0.56_830.4987m/z	1.02241	0.753392	0.561875	0.999947	1	0.382479	obesity-B:control	LMGP03010043	null	C44H74NO10P	M+Na	43	36.5	5.48281	84.8727	PS(16:0/22:6(4Z,7Z,10Z,13Z,16Z,19Z))	Glycerophospholipids [GP]	Glycerophosphoserines [GP03]	Diacylglycerophosphoserines [GP0301]	830.499	NA	0.562033	1	NA
0.56_830.4987m/z	1.02241	0.753392	0.561875	0.999947	1	0.382479	obesity-B:control	LMGP03010878	null	C44H74NO10P	M+Na	43	36.5	5.48281	84.8727	PS(18:1(9Z)/20:5(5Z,8Z,11Z,14Z,17Z))	Glycerophospholipids [GP]	Glycerophosphoserines [GP03]	Diacylglycerophosphoserines [GP0301]	830.499	NA	0.562033	1	NA
0.56_830.4987m/z	1.05477	0.413647	0.292791	0.999875	1	0.97585	obesity-A:obesity-B	HMDB0112686	null	C44H74NO10P	M+Na	43	36.5	5.48281	84.8727	PS(20:5(5Z,8Z,11Z,14Z,17Z)/18:1(9Z))	Lipids and lipid-like molecules	Glycerophospholipids	Glycerophosphoserines	830.499	NA	0.562033	1	NA
0.56_830.4987m/z	1.05477	0.413647	0.292791	0.999875	1	0.97585	obesity-A:obesity-B	LMGP03010043	null	C44H74NO10P	M+Na	43	36.5	5.48281	84.8727	PS(16:0/22:6(4Z,7Z,10Z,13Z,16Z,19Z))	Glycerophospholipids [GP]	Glycerophosphoserines [GP03]	Diacylglycerophosphoserines [GP0301]	830.499	NA	0.562033	1	NA
0.56_830.4987m/z	1.05477	0.413647	0.292791	0.999875	1	0.97585	obesity-A:obesity-B	LMGP03010878	null	C44H74NO10P	M+Na	43	36.5	5.48281	84.8727	PS(18:1(9Z)/20:5(5Z,8Z,11Z,14Z,17Z))	Glycerophospholipids [GP]	Glycerophosphoserines [GP03]	Diacylglycerophosphoserines [GP0301]	830.499	NA	0.562033	1	NA
0.56_833.4750m/z	1.00981	0.743712	0.865995	0.999502	0.99928	0.56394	obesity-A:control	HMDB0116629	null	C44H75O10P	M+K	36.4	1.87	2.6425	83.2566	PG(22:6(4Z,7Z,10Z,13Z,16Z,19Z)/16:0)	Lipids and lipid-like molecules	Glycerophospholipids	Glycerophosphoglycerols	833.475	NA	0.562033	1	NA
0.56_833.4750m/z	0.958143	0.376568	0.458091	0.985011	1	0.840119	obesity-B:control	HMDB0116629	null	C44H75O10P	M+K	36.4	1.87	2.6425	83.2566	PG(22:6(4Z,7Z,10Z,13Z,16Z,19Z)/16:0)	Lipids and lipid-like molecules	Glycerophospholipids	Glycerophosphoglycerols	833.475	NA	0.562033	1	NA
0.56_833.4750m/z	1.05393	0.231475	0.292791	0.999875	1	1.15112	obesity-A:obesity-B	HMDB0116629	null	C44H75O10P	M+K	36.4	1.87	2.6425	83.2566	PG(22:6(4Z,7Z,10Z,13Z,16Z,19Z)/16:0)	Lipids and lipid-like molecules	Glycerophospholipids	Glycerophosphoglycerols	833.475	NA	0.562033	1	NA
0.56_860.5264m/z	0.996001	0.95745	0.643768	0.999502	0.99928	0.345595	obesity-A:control	LMGP03020083	null	C46H80NO9P	M+K	40.9	26.9	7.48553	86.1228	PS(O-18:0/22:6(4Z,7Z,10Z,13Z,16Z,19Z))	Glycerophospholipids [GP]	Glycerophosphoserines [GP03]	1-alkyl,2-acylglycerophosphoserines [GP0302]	860.526	NA	0.562033	1	NA
0.56_860.5264m/z	0.996001	0.95745	0.643768	0.999502	0.99928	0.345595	obesity-A:control	LMGP03030080	null	C46H80NO9P	M+K	40.9	26.9	7.48553	86.1228	PS(P-20:0/20:5(5Z,8Z,11Z,14Z,17Z))	Glycerophospholipids [GP]	Glycerophosphoserines [GP03]	1-(1Z-alkenyl),2-acylglycerophosphoserines [GP0303]	860.526	NA	0.562033	1	NA
0.56_860.5264m/z	0.993748	0.810761	0.719149	0.999947	1	0.327095	obesity-B:control	LMGP03020083	null	C46H80NO9P	M+K	40.9	26.9	7.48553	86.1228	PS(O-18:0/22:6(4Z,7Z,10Z,13Z,16Z,19Z))	Glycerophospholipids [GP]	Glycerophosphoserines [GP03]	1-alkyl,2-acylglycerophosphoserines [GP0302]	860.526	NA	0.562033	1	NA
0.56_860.5264m/z	0.993748	0.810761	0.719149	0.999947	1	0.327095	obesity-B:control	LMGP03030080	null	C46H80NO9P	M+K	40.9	26.9	7.48553	86.1228	PS(P-20:0/20:5(5Z,8Z,11Z,14Z,17Z))	Glycerophospholipids [GP]	Glycerophosphoserines [GP03]	1-(1Z-alkenyl),2-acylglycerophosphoserines [GP0303]	860.526	NA	0.562033	1	NA
0.56_860.5264m/z	1.00227	0.75639	0.398003	0.999875	1	0.18533	obesity-A:obesity-B	LMGP03020083	null	C46H80NO9P	M+K	40.9	26.9	7.48553	86.1228	PS(O-18:0/22:6(4Z,7Z,10Z,13Z,16Z,19Z))	Glycerophospholipids [GP]	Glycerophosphoserines [GP03]	1-alkyl,2-acylglycerophosphoserines [GP0302]	860.526	NA	0.562033	1	NA
0.56_860.5264m/z	1.00227	0.75639	0.398003	0.999875	1	0.18533	obesity-A:obesity-B	LMGP03030080	null	C46H80NO9P	M+K	40.9	26.9	7.48553	86.1228	PS(P-20:0/20:5(5Z,8Z,11Z,14Z,17Z))	Glycerophospholipids [GP]	Glycerophosphoserines [GP03]	1-(1Z-alkenyl),2-acylglycerophosphoserines [GP0303]	860.526	NA	0.562033	1	NA
0.56_863.4672m/z	1.09616	0.142948	0.182256	0.950387	0.99928	1.12258	obesity-A:control	LMGP06010622	null	C44H73O13P	M+Na	38.1	0.108	-1.0303	91.441	PI(20:5(5Z,8Z,11Z,14Z,17Z)/15:1(9Z))	Glycerophospholipids [GP]	Glycerophosphoinositols [GP06]	Diacylglycerophosphoinositols [GP0601]	863.467	NA	0.562033	1	NA
0.56_863.4672m/z	1.15403	0.0249739	0.0183317	0.362376	0.303377	1.46302	obesity-B:control	LMGP06010622	null	C44H73O13P	M+Na	38.1	0.108	-1.0303	91.441	PI(20:5(5Z,8Z,11Z,14Z,17Z)/15:1(9Z))	Glycerophospholipids [GP]	Glycerophosphoinositols [GP06]	Diacylglycerophosphoinositols [GP0601]	863.467	NA	0.562033	1	NA
0.56_863.4672m/z	0.949852	0.416087	0.373755	0.999875	1	0.590129	obesity-A:obesity-B	LMGP06010622	null	C44H73O13P	M+Na	38.1	0.108	-1.0303	91.441	PI(20:5(5Z,8Z,11Z,14Z,17Z)/15:1(9Z))	Glycerophospholipids [GP]	Glycerophosphoinositols [GP06]	Diacylglycerophosphoinositols [GP0601]	863.467	NA	0.562033	1	NA
0.56_890.5203m/z	1.22318	0.116196	0.119358	0.945236	0.99928	1.49649	obesity-A:control	HMDB0061603	null	C46H78NO12P	M+Na	44.9	72.7	5.72395	58.5054	PS(MonoMe(11,3)/MonoMe(11,5))	Lipids and lipid-like molecules	Glycerophospholipids	Glycerophosphoserines	890.52	NA	0.562033	1	NA
0.56_890.5203m/z	1.12642	0.293989	0.633267	0.941135	1	0.851536	obesity-B:control	HMDB0061603	null	C46H78NO12P	M+Na	44.9	72.7	5.72395	58.5054	PS(MonoMe(11,3)/MonoMe(11,5))	Lipids and lipid-like molecules	Glycerophospholipids	Glycerophosphoserines	890.52	NA	0.562033	1	NA
0.56_890.5203m/z	1.0859	0.546781	0.313625	0.999875	1	0.572263	obesity-A:obesity-B	HMDB0061603	null	C46H78NO12P	M+Na	44.9	72.7	5.72395	58.5054	PS(MonoMe(11,3)/MonoMe(11,5))	Lipids and lipid-like molecules	Glycerophospholipids	Glycerophosphoserines	890.52	NA	0.562033	1	NA
0.56_916.5638m/z	0.74697	0.37548	0.335396	0.950387	0.99928	1.53294	obesity-A:control	HMDB0041466	null	C47H78O16	M+NH4	40.7	34.7	1.10174	70.125	Melilotoside C	Lipids and lipid-like molecules	Prenol lipids	Triterpenoids	916.564	NA	0.562033	1	NA
0.56_916.5638m/z	1.01981	0.945393	0.763523	0.999947	1	0.460055	obesity-B:control	HMDB0041466	null	C47H78O16	M+NH4	40.7	34.7	1.10174	70.125	Melilotoside C	Lipids and lipid-like molecules	Prenol lipids	Triterpenoids	916.564	NA	0.562033	1	NA
0.56_916.5638m/z	0.732458	0.356525	0.235886	0.999875	1	1.27393	obesity-A:obesity-B	HMDB0041466	null	C47H78O16	M+NH4	40.7	34.7	1.10174	70.125	Melilotoside C	Lipids and lipid-like molecules	Prenol lipids	Triterpenoids	916.564	NA	0.562033	1	NA
0.57_104.1069m/z	1.04136	0.401304	0.440431	0.953747	0.99928	0.521136	obesity-A:control	HMDB0006478	C07329	C5H10O	M+NH4	38.8	0	-0.880936	95.0808	Iso-Valeraldehyde	Organic oxygen compounds	Organooxygen compounds	Carbonyl compounds	104.107	NA	0.5734	1	NULL
0.57_104.1069m/z	1.04136	0.401304	0.440431	0.953747	0.99928	0.521136	obesity-A:control	HMDB0030124	C01390	C5H10O	M+NH4	38.8	0	-0.880936	95.0808	Prenol	Organooxygen compounds	Alcohols and polyols	Primary alcohols	104.107	NA	0.5734	1	NULL
0.57_104.1069m/z	1.04136	0.401304	0.440431	0.953747	0.99928	0.521136	obesity-A:control	HMDB0030126	null	C5H10O	M+NH4	38.8	0	-0.880936	95.0808	3-Methyl-3-buten-1-ol	Organic oxygen compounds	Organooxygen compounds	Alcohols and polyols	104.107	NA	0.5734	1	NA
0.57_104.1069m/z	1.04136	0.401304	0.440431	0.953747	0.99928	0.521136	obesity-A:control	HMDB0031206	null	C5H10O	M+NH4	38.8	0	-0.880936	95.0808	Pentanal	Organic oxygen compounds	Organooxygen compounds	Carbonyl compounds	104.107	NA	0.5734	1	NA
0.57_104.1069m/z	1.04136	0.401304	0.440431	0.953747	0.99928	0.521136	obesity-A:control	HMDB0031525	null	C5H10O	M+NH4	38.8	0	-0.880936	95.0808	(S)-2-Methylbutanal	Organic oxygen compounds	Organooxygen compounds	Carbonyl compounds	104.107	NA	0.5734	1	NA
0.57_104.1069m/z	1.04136	0.401304	0.440431	0.953747	0.99928	0.521136	obesity-A:control	HMDB0031526	C02223	C5H10O	M+NH4	38.8	0	-0.880936	95.0808	(±)-2-Methylbutanal	Organic oxygen compounds	Organooxygen compounds	Carbonyl compounds	104.107	NA	0.5734	1	NULL
0.57_104.1069m/z	1.04136	0.401304	0.440431	0.953747	0.99928	0.521136	obesity-A:control	HMDB0031604	null	C5H10O	M+NH4	38.8	0	-0.880936	95.0808	(E)-2-Penten-1-ol	Organic oxygen compounds	Organooxygen compounds	Alcohols and polyols	104.107	NA	0.5734	1	NA
0.57_104.1069m/z	1.04136	0.401304	0.440431	0.953747	0.99928	0.521136	obesity-A:control	HMDB0031605	null	C5H10O	M+NH4	38.8	0	-0.880936	95.0808	1-Penten-3-ol	Organooxygen compounds	Alcohols and polyols	Secondary alcohols	104.107	NA	0.5734	1	NA
0.57_104.1069m/z	1.04136	0.401304	0.440431	0.953747	0.99928	0.521136	obesity-A:control	HMDB0033854	C21402	C5H10O	M+NH4	38.8	0	-0.880936	95.0808	Isoprenyl alcohol	Organic oxygen compounds	Organooxygen compounds	Alcohols and polyols	104.107	NA	0.5734	1	NULL
0.57_104.1069m/z	1.04136	0.401304	0.440431	0.953747	0.99928	0.521136	obesity-A:control	HMDB0034235	C01949	C5H10O	M+NH4	38.8	0	-0.880936	95.0808	2-Pentanone	Organic oxygen compounds	Organooxygen compounds	Carbonyl compounds	104.107	NA	0.5734	1	NULL
0.57_104.1069m/z	1.04136	0.401304	0.440431	0.953747	0.99928	0.521136	obesity-A:control	HMDB0034465	null	C5H10O	M+NH4	38.8	0	-0.880936	95.0808	2-Methyl-2-buten-1-ol	Organooxygen compounds	Alcohols and polyols	Primary alcohols	104.107	NA	0.5734	1	NA
0.57_104.1069m/z	1.04136	0.401304	0.440431	0.953747	0.99928	0.521136	obesity-A:control	HMDB0039779	null	C5H10O	M+NH4	38.8	0	-0.880936	95.0808	xi-3-Methyl-3-buten-2-ol	Organic oxygen compounds	Organooxygen compounds	Alcohols and polyols	104.107	NA	0.5734	1	NA
0.57_104.1069m/z	1.04136	0.401304	0.440431	0.953747	0.99928	0.521136	obesity-A:control	LMFA05000103	null	C5H10O	M+NH4	38.8	0	-0.880936	95.0808	2-Methyl-3-buten-1-ol	Fatty Acyls [FA]	Fatty alcohols [FA05]	null	104.107	NA	0.5734	1	NA
0.57_104.1069m/z	1.04136	0.401304	0.440431	0.953747	0.99928	0.521136	obesity-A:control	LMFA05000105	null	C5H10O	M+NH4	38.8	0	-0.880936	95.0808	2-Methylenebutan-1-ol	Fatty Acyls [FA]	Fatty alcohols [FA05]	null	104.107	NA	0.5734	1	NA
0.57_104.1069m/z	1.04136	0.401304	0.440431	0.953747	0.99928	0.521136	obesity-A:control	LMFA05000106	C01390	C5H10O	M+NH4	38.8	0	-0.880936	95.0808	3-Methyl-2-buten-1-ol	Fatty Acyls [FA]	Fatty alcohols [FA05]	null	104.107	NA	0.5734	1	NULL
0.57_104.1069m/z	1.04136	0.401304	0.440431	0.953747	0.99928	0.521136	obesity-A:control	LMFA05000107	null	C5H10O	M+NH4	38.8	0	-0.880936	95.0808	3-Methyl-3-buten-1-ol	Fatty Acyls [FA]	Fatty alcohols [FA05]	null	104.107	NA	0.5734	1	NA
0.57_104.1069m/z	1.04136	0.401304	0.440431	0.953747	0.99928	0.521136	obesity-A:control	LMFA05000110	null	C5H10O	M+NH4	38.8	0	-0.880936	95.0808	2Z-Penten-1-ol	Fatty Acyls [FA]	Fatty alcohols [FA05]	null	104.107	NA	0.5734	1	NA
0.57_104.1069m/z	1.04136	0.401304	0.440431	0.953747	0.99928	0.521136	obesity-A:control	LMFA06000251	null	C5H10O	M+NH4	38.8	0	-0.880936	95.0808	Pentanal	Fatty Acyls [FA]	Fatty aldehydes [FA06]	null	104.107	NA	0.5734	1	NA
0.57_104.1069m/z	1.04136	0.401304	0.440431	0.953747	0.99928	0.521136	obesity-A:control	LMFA12000001	null	C5H10O	M+NH4	38.8	0	-0.880936	95.0808	pentan-3-one	Fatty Acyls [FA]	Oxygenated hydrocarbons [FA12]	null	104.107	NA	0.5734	1	NA
0.57_104.1069m/z	1.04136	0.401304	0.440431	0.953747	0.99928	0.521136	obesity-A:control	LMFA12000003	C01949	C5H10O	M+NH4	38.8	0	-0.880936	95.0808	pentan-2-one	Fatty Acyls [FA]	Oxygenated hydrocarbons [FA12]	null	104.107	NA	0.5734	1	NULL
0.57_104.1069m/z	1.04136	0.401304	0.440431	0.953747	0.99928	0.521136	obesity-A:control	LMFA12000024	null	C5H10O	M+NH4	38.8	0	-0.880936	95.0808	3-Methylbutan-2-one	Fatty Acyls [FA]	Oxygenated hydrocarbons [FA12]	null	104.107	NA	0.5734	1	NA
0.57_104.1069m/z	1.02242	0.951575	0.414675	0.999947	1	0.387085	obesity-B:control	HMDB0006478	C07329	C5H10O	M+NH4	38.8	0	-0.880936	95.0808	Iso-Valeraldehyde	Organic oxygen compounds	Organooxygen compounds	Carbonyl compounds	104.107	NA	0.5734	1	NULL
0.57_104.1069m/z	1.02242	0.951575	0.414675	0.999947	1	0.387085	obesity-B:control	HMDB0030124	C01390	C5H10O	M+NH4	38.8	0	-0.880936	95.0808	Prenol	Organooxygen compounds	Alcohols and polyols	Primary alcohols	104.107	NA	0.5734	1	NULL
0.57_104.1069m/z	1.02242	0.951575	0.414675	0.999947	1	0.387085	obesity-B:control	HMDB0030126	null	C5H10O	M+NH4	38.8	0	-0.880936	95.0808	3-Methyl-3-buten-1-ol	Organic oxygen compounds	Organooxygen compounds	Alcohols and polyols	104.107	NA	0.5734	1	NA
0.57_104.1069m/z	1.02242	0.951575	0.414675	0.999947	1	0.387085	obesity-B:control	HMDB0031206	null	C5H10O	M+NH4	38.8	0	-0.880936	95.0808	Pentanal	Organic oxygen compounds	Organooxygen compounds	Carbonyl compounds	104.107	NA	0.5734	1	NA
0.57_104.1069m/z	1.02242	0.951575	0.414675	0.999947	1	0.387085	obesity-B:control	HMDB0031525	null	C5H10O	M+NH4	38.8	0	-0.880936	95.0808	(S)-2-Methylbutanal	Organic oxygen compounds	Organooxygen compounds	Carbonyl compounds	104.107	NA	0.5734	1	NA
0.57_104.1069m/z	1.02242	0.951575	0.414675	0.999947	1	0.387085	obesity-B:control	HMDB0031526	C02223	C5H10O	M+NH4	38.8	0	-0.880936	95.0808	(±)-2-Methylbutanal	Organic oxygen compounds	Organooxygen compounds	Carbonyl compounds	104.107	NA	0.5734	1	NULL
0.57_104.1069m/z	1.02242	0.951575	0.414675	0.999947	1	0.387085	obesity-B:control	HMDB0031604	null	C5H10O	M+NH4	38.8	0	-0.880936	95.0808	(E)-2-Penten-1-ol	Organic oxygen compounds	Organooxygen compounds	Alcohols and polyols	104.107	NA	0.5734	1	NA
0.57_104.1069m/z	1.02242	0.951575	0.414675	0.999947	1	0.387085	obesity-B:control	HMDB0031605	null	C5H10O	M+NH4	38.8	0	-0.880936	95.0808	1-Penten-3-ol	Organooxygen compounds	Alcohols and polyols	Secondary alcohols	104.107	NA	0.5734	1	NA
0.57_104.1069m/z	1.02242	0.951575	0.414675	0.999947	1	0.387085	obesity-B:control	HMDB0033854	C21402	C5H10O	M+NH4	38.8	0	-0.880936	95.0808	Isoprenyl alcohol	Organic oxygen compounds	Organooxygen compounds	Alcohols and polyols	104.107	NA	0.5734	1	NULL
0.57_104.1069m/z	1.02242	0.951575	0.414675	0.999947	1	0.387085	obesity-B:control	HMDB0034235	C01949	C5H10O	M+NH4	38.8	0	-0.880936	95.0808	2-Pentanone	Organic oxygen compounds	Organooxygen compounds	Carbonyl compounds	104.107	NA	0.5734	1	NULL
0.57_104.1069m/z	1.02242	0.951575	0.414675	0.999947	1	0.387085	obesity-B:control	HMDB0034465	null	C5H10O	M+NH4	38.8	0	-0.880936	95.0808	2-Methyl-2-buten-1-ol	Organooxygen compounds	Alcohols and polyols	Primary alcohols	104.107	NA	0.5734	1	NA
0.57_104.1069m/z	1.02242	0.951575	0.414675	0.999947	1	0.387085	obesity-B:control	HMDB0039779	null	C5H10O	M+NH4	38.8	0	-0.880936	95.0808	xi-3-Methyl-3-buten-2-ol	Organic oxygen compounds	Organooxygen compounds	Alcohols and polyols	104.107	NA	0.5734	1	NA
0.57_104.1069m/z	1.02242	0.951575	0.414675	0.999947	1	0.387085	obesity-B:control	LMFA05000103	null	C5H10O	M+NH4	38.8	0	-0.880936	95.0808	2-Methyl-3-buten-1-ol	Fatty Acyls [FA]	Fatty alcohols [FA05]	null	104.107	NA	0.5734	1	NA
0.57_104.1069m/z	1.02242	0.951575	0.414675	0.999947	1	0.387085	obesity-B:control	LMFA05000105	null	C5H10O	M+NH4	38.8	0	-0.880936	95.0808	2-Methylenebutan-1-ol	Fatty Acyls [FA]	Fatty alcohols [FA05]	null	104.107	NA	0.5734	1	NA
0.57_104.1069m/z	1.02242	0.951575	0.414675	0.999947	1	0.387085	obesity-B:control	LMFA05000106	C01390	C5H10O	M+NH4	38.8	0	-0.880936	95.0808	3-Methyl-2-buten-1-ol	Fatty Acyls [FA]	Fatty alcohols [FA05]	null	104.107	NA	0.5734	1	NULL
0.57_104.1069m/z	1.02242	0.951575	0.414675	0.999947	1	0.387085	obesity-B:control	LMFA05000107	null	C5H10O	M+NH4	38.8	0	-0.880936	95.0808	3-Methyl-3-buten-1-ol	Fatty Acyls [FA]	Fatty alcohols [FA05]	null	104.107	NA	0.5734	1	NA
0.57_104.1069m/z	1.02242	0.951575	0.414675	0.999947	1	0.387085	obesity-B:control	LMFA05000110	null	C5H10O	M+NH4	38.8	0	-0.880936	95.0808	2Z-Penten-1-ol	Fatty Acyls [FA]	Fatty alcohols [FA05]	null	104.107	NA	0.5734	1	NA
0.57_104.1069m/z	1.02242	0.951575	0.414675	0.999947	1	0.387085	obesity-B:control	LMFA06000251	null	C5H10O	M+NH4	38.8	0	-0.880936	95.0808	Pentanal	Fatty Acyls [FA]	Fatty aldehydes [FA06]	null	104.107	NA	0.5734	1	NA
0.57_104.1069m/z	1.02242	0.951575	0.414675	0.999947	1	0.387085	obesity-B:control	LMFA12000001	null	C5H10O	M+NH4	38.8	0	-0.880936	95.0808	pentan-3-one	Fatty Acyls [FA]	Oxygenated hydrocarbons [FA12]	null	104.107	NA	0.5734	1	NA
0.57_104.1069m/z	1.02242	0.951575	0.414675	0.999947	1	0.387085	obesity-B:control	LMFA12000003	C01949	C5H10O	M+NH4	38.8	0	-0.880936	95.0808	pentan-2-one	Fatty Acyls [FA]	Oxygenated hydrocarbons [FA12]	null	104.107	NA	0.5734	1	NULL
0.57_104.1069m/z	1.02242	0.951575	0.414675	0.999947	1	0.387085	obesity-B:control	LMFA12000024	null	C5H10O	M+NH4	38.8	0	-0.880936	95.0808	3-Methylbutan-2-one	Fatty Acyls [FA]	Oxygenated hydrocarbons [FA12]	null	104.107	NA	0.5734	1	NA
0.57_104.1069m/z	1.01852	0.566645	0.842967	0.999875	1	0.63925	obesity-A:obesity-B	HMDB0006478	C07329	C5H10O	M+NH4	38.8	0	-0.880936	95.0808	Iso-Valeraldehyde	Organic oxygen compounds	Organooxygen compounds	Carbonyl compounds	104.107	NA	0.5734	1	NULL
0.57_104.1069m/z	1.01852	0.566645	0.842967	0.999875	1	0.63925	obesity-A:obesity-B	HMDB0030124	C01390	C5H10O	M+NH4	38.8	0	-0.880936	95.0808	Prenol	Organooxygen compounds	Alcohols and polyols	Primary alcohols	104.107	NA	0.5734	1	NULL
0.57_104.1069m/z	1.01852	0.566645	0.842967	0.999875	1	0.63925	obesity-A:obesity-B	HMDB0030126	null	C5H10O	M+NH4	38.8	0	-0.880936	95.0808	3-Methyl-3-buten-1-ol	Organic oxygen compounds	Organooxygen compounds	Alcohols and polyols	104.107	NA	0.5734	1	NA
0.57_104.1069m/z	1.01852	0.566645	0.842967	0.999875	1	0.63925	obesity-A:obesity-B	HMDB0031206	null	C5H10O	M+NH4	38.8	0	-0.880936	95.0808	Pentanal	Organic oxygen compounds	Organooxygen compounds	Carbonyl compounds	104.107	NA	0.5734	1	NA
0.57_104.1069m/z	1.01852	0.566645	0.842967	0.999875	1	0.63925	obesity-A:obesity-B	HMDB0031525	null	C5H10O	M+NH4	38.8	0	-0.880936	95.0808	(S)-2-Methylbutanal	Organic oxygen compounds	Organooxygen compounds	Carbonyl compounds	104.107	NA	0.5734	1	NA
0.57_104.1069m/z	1.01852	0.566645	0.842967	0.999875	1	0.63925	obesity-A:obesity-B	HMDB0031526	C02223	C5H10O	M+NH4	38.8	0	-0.880936	95.0808	(±)-2-Methylbutanal	Organic oxygen compounds	Organooxygen compounds	Carbonyl compounds	104.107	NA	0.5734	1	NULL
0.57_104.1069m/z	1.01852	0.566645	0.842967	0.999875	1	0.63925	obesity-A:obesity-B	HMDB0031604	null	C5H10O	M+NH4	38.8	0	-0.880936	95.0808	(E)-2-Penten-1-ol	Organic oxygen compounds	Organooxygen compounds	Alcohols and polyols	104.107	NA	0.5734	1	NA
0.57_104.1069m/z	1.01852	0.566645	0.842967	0.999875	1	0.63925	obesity-A:obesity-B	HMDB0031605	null	C5H10O	M+NH4	38.8	0	-0.880936	95.0808	1-Penten-3-ol	Organooxygen compounds	Alcohols and polyols	Secondary alcohols	104.107	NA	0.5734	1	NA
0.57_104.1069m/z	1.01852	0.566645	0.842967	0.999875	1	0.63925	obesity-A:obesity-B	HMDB0033854	C21402	C5H10O	M+NH4	38.8	0	-0.880936	95.0808	Isoprenyl alcohol	Organic oxygen compounds	Organooxygen compounds	Alcohols and polyols	104.107	NA	0.5734	1	NULL
0.57_104.1069m/z	1.01852	0.566645	0.842967	0.999875	1	0.63925	obesity-A:obesity-B	HMDB0034235	C01949	C5H10O	M+NH4	38.8	0	-0.880936	95.0808	2-Pentanone	Organic oxygen compounds	Organooxygen compounds	Carbonyl compounds	104.107	NA	0.5734	1	NULL
0.57_104.1069m/z	1.01852	0.566645	0.842967	0.999875	1	0.63925	obesity-A:obesity-B	HMDB0034465	null	C5H10O	M+NH4	38.8	0	-0.880936	95.0808	2-Methyl-2-buten-1-ol	Organooxygen compounds	Alcohols and polyols	Primary alcohols	104.107	NA	0.5734	1	NA
0.57_104.1069m/z	1.01852	0.566645	0.842967	0.999875	1	0.63925	obesity-A:obesity-B	HMDB0039779	null	C5H10O	M+NH4	38.8	0	-0.880936	95.0808	xi-3-Methyl-3-buten-2-ol	Organic oxygen compounds	Organooxygen compounds	Alcohols and polyols	104.107	NA	0.5734	1	NA
0.57_104.1069m/z	1.01852	0.566645	0.842967	0.999875	1	0.63925	obesity-A:obesity-B	LMFA05000103	null	C5H10O	M+NH4	38.8	0	-0.880936	95.0808	2-Methyl-3-buten-1-ol	Fatty Acyls [FA]	Fatty alcohols [FA05]	null	104.107	NA	0.5734	1	NA
0.57_104.1069m/z	1.01852	0.566645	0.842967	0.999875	1	0.63925	obesity-A:obesity-B	LMFA05000105	null	C5H10O	M+NH4	38.8	0	-0.880936	95.0808	2-Methylenebutan-1-ol	Fatty Acyls [FA]	Fatty alcohols [FA05]	null	104.107	NA	0.5734	1	NA
0.57_104.1069m/z	1.01852	0.566645	0.842967	0.999875	1	0.63925	obesity-A:obesity-B	LMFA05000106	C01390	C5H10O	M+NH4	38.8	0	-0.880936	95.0808	3-Methyl-2-buten-1-ol	Fatty Acyls [FA]	Fatty alcohols [FA05]	null	104.107	NA	0.5734	1	NULL
0.57_104.1069m/z	1.01852	0.566645	0.842967	0.999875	1	0.63925	obesity-A:obesity-B	LMFA05000107	null	C5H10O	M+NH4	38.8	0	-0.880936	95.0808	3-Methyl-3-buten-1-ol	Fatty Acyls [FA]	Fatty alcohols [FA05]	null	104.107	NA	0.5734	1	NA
0.57_104.1069m/z	1.01852	0.566645	0.842967	0.999875	1	0.63925	obesity-A:obesity-B	LMFA05000110	null	C5H10O	M+NH4	38.8	0	-0.880936	95.0808	2Z-Penten-1-ol	Fatty Acyls [FA]	Fatty alcohols [FA05]	null	104.107	NA	0.5734	1	NA
0.57_104.1069m/z	1.01852	0.566645	0.842967	0.999875	1	0.63925	obesity-A:obesity-B	LMFA06000251	null	C5H10O	M+NH4	38.8	0	-0.880936	95.0808	Pentanal	Fatty Acyls [FA]	Fatty aldehydes [FA06]	null	104.107	NA	0.5734	1	NA
0.57_104.1069m/z	1.01852	0.566645	0.842967	0.999875	1	0.63925	obesity-A:obesity-B	LMFA12000001	null	C5H10O	M+NH4	38.8	0	-0.880936	95.0808	pentan-3-one	Fatty Acyls [FA]	Oxygenated hydrocarbons [FA12]	null	104.107	NA	0.5734	1	NA
0.57_104.1069m/z	1.01852	0.566645	0.842967	0.999875	1	0.63925	obesity-A:obesity-B	LMFA12000003	C01949	C5H10O	M+NH4	38.8	0	-0.880936	95.0808	pentan-2-one	Fatty Acyls [FA]	Oxygenated hydrocarbons [FA12]	null	104.107	NA	0.5734	1	NULL
0.57_104.1069m/z	1.01852	0.566645	0.842967	0.999875	1	0.63925	obesity-A:obesity-B	LMFA12000024	null	C5H10O	M+NH4	38.8	0	-0.880936	95.0808	3-Methylbutan-2-one	Fatty Acyls [FA]	Oxygenated hydrocarbons [FA12]	null	104.107	NA	0.5734	1	NA
0.57_160.0343m/z	1.12905	0.178926	0.105812	0.950387	0.99928	1.53107	obesity-A:control	HMDB0002818	null	C4H2N2O4	M+NH4	37.5	0	-7.25732	95.4346	Alloxan	Organoheterocyclic compounds	Diazines	Pyrimidines and pyrimidine derivatives	160.034	NA	0.5734	1	NA
0.57_160.0343m/z	1.03861	0.521574	0.350429	0.999947	0.993616	1.47933	obesity-B:control	HMDB0002818	null	C4H2N2O4	M+NH4	37.5	0	-7.25732	95.4346	Alloxan	Organoheterocyclic compounds	Diazines	Pyrimidines and pyrimidine derivatives	160.034	NA	0.5734	1	NA
0.57_160.0343m/z	1.08708	0.436993	0.633267	0.999875	1	0.748478	obesity-A:obesity-B	HMDB0002818	null	C4H2N2O4	M+NH4	37.5	0	-7.25732	95.4346	Alloxan	Organoheterocyclic compounds	Diazines	Pyrimidines and pyrimidine derivatives	160.034	NA	0.5734	1	NA
0.57_175.0341m/z	1.11625	0.0676469	0.0906026	0.871932	0.99928	1.63348	obesity-A:control	HMDB0039638	null	C9H6N2S	M+H	34.4	0	9.73208	82.67	Brassilexin	Organoheterocyclic compounds	Indoles and derivatives	Indoles	175.034	NA	0.5734	1	NA
0.57_175.0341m/z	1.14226	0.101626	0.0429962	0.687691	0.476609	1.25132	obesity-B:control	HMDB0039638	null	C9H6N2S	M+H	34.4	0	9.73208	82.67	Brassilexin	Organoheterocyclic compounds	Indoles and derivatives	Indoles	175.034	NA	0.5734	1	NA
0.57_175.0341m/z	0.977232	0.945631	0.513348	0.999875	1	0.265542	obesity-A:obesity-B	HMDB0039638	null	C9H6N2S	M+H	34.4	0	9.73208	82.67	Brassilexin	Organoheterocyclic compounds	Indoles and derivatives	Indoles	175.034	NA	0.5734	1	NA
0.57_184.0581m/z	0.444458	0.896445	0.947356	0.999502	0.99928	0.289333	obesity-A:control	HMDB0000510	null	C6H11NO4	M+Na	38.3	0	0.725703	92.4434	Aminoadipic acid	Organic acids and derivatives	Carboxylic acids and derivatives	Amino acids, peptides, and analogues	184.058	NA	0.5734	1	NA
0.57_184.0581m/z	0.444458	0.896445	0.947356	0.999502	0.99928	0.289333	obesity-A:control	HMDB0029423	null	C6H11NO4	M+Na	38.3	0	0.725703	92.4434	Acetylhomoserine	Organic acids and derivatives	Carboxylic acids and derivatives	Amino acids, peptides, and analogues	184.058	NA	0.5734	1	NA
0.57_184.0581m/z	0.444458	0.896445	0.947356	0.999502	0.99928	0.289333	obesity-A:control	HMDB0033747	C03210	C6H11NO4	M+Na	38.3	0	0.725703	92.4434	(±)-2,2'-Iminobispropanoic acid	Organic acids and derivatives	Carboxylic acids and derivatives	Amino acids, peptides, and analogues	184.058	NA	0.5734	1	NULL
0.57_184.0581m/z	0.444458	0.896445	0.947356	0.999502	0.99928	0.289333	obesity-A:control	HMDB0061715	null	C6H11NO4	M+Na	38.3	0	0.725703	92.4434	Glutamate, gamma-methyl ester	Organic acids and derivatives	Carboxylic acids and derivatives	Amino acids, peptides, and analogues	184.058	NA	0.5734	1	NA
0.57_184.0581m/z	0.444458	0.896445	0.947356	0.999502	0.99928	0.289333	obesity-A:control	HMDB0094716	null	C6H11NO4	M+Na	38.3	0	0.725703	92.4434	hydroxybutyrylglycine	Organic acids and derivatives	Carboxylic acids and derivatives	Amino acids, peptides, and analogues	184.058	NA	0.5734	1	NA
0.57_184.0581m/z	0.444458	0.896445	0.947356	0.999502	0.99928	0.289333	obesity-A:control	LMFA01170098	null	C6H11NO4	M+Na	38.3	0	0.725703	92.4434	Aminoadipic acid	Fatty Acyls [FA]	Fatty Acids and Conjugates [FA01]	Dicarboxylic acids [FA0117]	184.058	NA	0.5734	1	NA
0.57_184.0581m/z	0.517022	0.225059	0.299631	0.910975	0.969347	2.2675	obesity-B:control	HMDB0000510	null	C6H11NO4	M+Na	38.3	0	0.725703	92.4434	Aminoadipic acid	Organic acids and derivatives	Carboxylic acids and derivatives	Amino acids, peptides, and analogues	184.058	NA	0.5734	1	NA
0.57_184.0581m/z	0.517022	0.225059	0.299631	0.910975	0.969347	2.2675	obesity-B:control	HMDB0029423	null	C6H11NO4	M+Na	38.3	0	0.725703	92.4434	Acetylhomoserine	Organic acids and derivatives	Carboxylic acids and derivatives	Amino acids, peptides, and analogues	184.058	NA	0.5734	1	NA
0.57_184.0581m/z	0.517022	0.225059	0.299631	0.910975	0.969347	2.2675	obesity-B:control	HMDB0033747	C03210	C6H11NO4	M+Na	38.3	0	0.725703	92.4434	(±)-2,2'-Iminobispropanoic acid	Organic acids and derivatives	Carboxylic acids and derivatives	Amino acids, peptides, and analogues	184.058	NA	0.5734	1	NULL
0.57_184.0581m/z	0.517022	0.225059	0.299631	0.910975	0.969347	2.2675	obesity-B:control	HMDB0061715	null	C6H11NO4	M+Na	38.3	0	0.725703	92.4434	Glutamate, gamma-methyl ester	Organic acids and derivatives	Carboxylic acids and derivatives	Amino acids, peptides, and analogues	184.058	NA	0.5734	1	NA
0.57_184.0581m/z	0.517022	0.225059	0.299631	0.910975	0.969347	2.2675	obesity-B:control	HMDB0094716	null	C6H11NO4	M+Na	38.3	0	0.725703	92.4434	hydroxybutyrylglycine	Organic acids and derivatives	Carboxylic acids and derivatives	Amino acids, peptides, and analogues	184.058	NA	0.5734	1	NA
0.57_184.0581m/z	0.517022	0.225059	0.299631	0.910975	0.969347	2.2675	obesity-B:control	LMFA01170098	null	C6H11NO4	M+Na	38.3	0	0.725703	92.4434	Aminoadipic acid	Fatty Acyls [FA]	Fatty Acids and Conjugates [FA01]	Dicarboxylic acids [FA0117]	184.058	NA	0.5734	1	NA
0.57_184.0581m/z	0.859651	0.237028	0.350429	0.999875	1	2.42385	obesity-A:obesity-B	HMDB0000510	null	C6H11NO4	M+Na	38.3	0	0.725703	92.4434	Aminoadipic acid	Organic acids and derivatives	Carboxylic acids and derivatives	Amino acids, peptides, and analogues	184.058	NA	0.5734	1	NA
0.57_184.0581m/z	0.859651	0.237028	0.350429	0.999875	1	2.42385	obesity-A:obesity-B	HMDB0029423	null	C6H11NO4	M+Na	38.3	0	0.725703	92.4434	Acetylhomoserine	Organic acids and derivatives	Carboxylic acids and derivatives	Amino acids, peptides, and analogues	184.058	NA	0.5734	1	NA
0.57_184.0581m/z	0.859651	0.237028	0.350429	0.999875	1	2.42385	obesity-A:obesity-B	HMDB0033747	C03210	C6H11NO4	M+Na	38.3	0	0.725703	92.4434	(±)-2,2'-Iminobispropanoic acid	Organic acids and derivatives	Carboxylic acids and derivatives	Amino acids, peptides, and analogues	184.058	NA	0.5734	1	NULL
0.57_184.0581m/z	0.859651	0.237028	0.350429	0.999875	1	2.42385	obesity-A:obesity-B	HMDB0061715	null	C6H11NO4	M+Na	38.3	0	0.725703	92.4434	Glutamate, gamma-methyl ester	Organic acids and derivatives	Carboxylic acids and derivatives	Amino acids, peptides, and analogues	184.058	NA	0.5734	1	NA
0.57_184.0581m/z	0.859651	0.237028	0.350429	0.999875	1	2.42385	obesity-A:obesity-B	HMDB0094716	null	C6H11NO4	M+Na	38.3	0	0.725703	92.4434	hydroxybutyrylglycine	Organic acids and derivatives	Carboxylic acids and derivatives	Amino acids, peptides, and analogues	184.058	NA	0.5734	1	NA
0.57_184.0581m/z	0.859651	0.237028	0.350429	0.999875	1	2.42385	obesity-A:obesity-B	LMFA01170098	null	C6H11NO4	M+Na	38.3	0	0.725703	92.4434	Aminoadipic acid	Fatty Acyls [FA]	Fatty Acids and Conjugates [FA01]	Dicarboxylic acids [FA0117]	184.058	NA	0.5734	1	NA
0.57_184.0942m/z	1.12842	0.135953	0.134204	0.945236	0.99928	1.68721	obesity-A:control	HMDB0000062	C00318	C7H15NO3	M+Na	38.8	0	-1.11379	95.1419	L-Carnitine	Organic nitrogen compounds	Organonitrogen compounds	Quaternary ammonium salts	184.094	NA	0.5734	1	map04714 Thermogenesis; map04976 Bile secretion
0.57_184.0942m/z	1.12842	0.135953	0.134204	0.945236	0.99928	1.68721	obesity-A:control	HMDB0062496	null	C7H15NO3	M+Na	38.8	0	-1.11379	95.1419	Malonyl-Carnitin	Organic nitrogen compounds	Organonitrogen compounds	Quaternary ammonium salts	184.094	NA	0.5734	1	NA
0.57_184.0942m/z	1.13336	0.175049	0.0906026	0.84761	0.685058	1.72985	obesity-B:control	HMDB0000062	C00318	C7H15NO3	M+Na	38.8	0	-1.11379	95.1419	L-Carnitine	Organic nitrogen compounds	Organonitrogen compounds	Quaternary ammonium salts	184.094	NA	0.5734	1	map04714 Thermogenesis; map04976 Bile secretion
0.57_184.0942m/z	1.13336	0.175049	0.0906026	0.84761	0.685058	1.72985	obesity-B:control	HMDB0062496	null	C7H15NO3	M+Na	38.8	0	-1.11379	95.1419	Malonyl-Carnitin	Organic nitrogen compounds	Organonitrogen compounds	Quaternary ammonium salts	184.094	NA	0.5734	1	NA
0.57_184.0942m/z	0.995641	0.942522	0.889136	0.999875	1	0.168473	obesity-A:obesity-B	HMDB0000062	C00318	C7H15NO3	M+Na	38.8	0	-1.11379	95.1419	L-Carnitine	Organic nitrogen compounds	Organonitrogen compounds	Quaternary ammonium salts	184.094	NA	0.5734	1	map04714 Thermogenesis; map04976 Bile secretion
0.57_184.0942m/z	0.995641	0.942522	0.889136	0.999875	1	0.168473	obesity-A:obesity-B	HMDB0062496	null	C7H15NO3	M+Na	38.8	0	-1.11379	95.1419	Malonyl-Carnitin	Organic nitrogen compounds	Organonitrogen compounds	Quaternary ammonium salts	184.094	NA	0.5734	1	NA
0.57_187.0630n	1.07149	0.0538461	0.10262	0.857417	0.99928	1.11399	obesity-A:control	HMDB0000734	null	C11H9NO2	M+H, M+Na	38.2	0	-1.61871	92.7047	Indoleacrylic acid	Organoheterocyclic compounds	Indoles and derivatives	Indoles	188.07	187.063	0.5734	1	NA
0.57_187.0630n	1.13333	0.00160199	0.00259974	0.0646138	0.0882858	1.76104	obesity-B:control	HMDB0000734	null	C11H9NO2	M+H, M+Na	38.2	0	-1.61871	92.7047	Indoleacrylic acid	Organoheterocyclic compounds	Indoles and derivatives	Indoles	188.07	187.063	0.5734	1	NA
0.57_187.0630n	0.945428	0.113289	0.0771788	0.980778	0.948176	0.859149	obesity-A:obesity-B	HMDB0000734	null	C11H9NO2	M+H, M+Na	38.2	0	-1.61871	92.7047	Indoleacrylic acid	Organoheterocyclic compounds	Indoles and derivatives	Indoles	188.07	187.063	0.5734	1	NA
0.57_210.0159m/z	0.770744	0.0684747	0.0385259	0.871932	0.946485	2.11118	obesity-A:control	HMDB0012289	null	C7H9NO4	M+K	38.6	0	-2.51348	96.1931	Tetrahydrodipicolinate	Organic acids and derivatives	Carboxylic acids and derivatives	Amino acids, peptides, and analogues	210.016	NA	0.5734	1	NA
0.57_210.0159m/z	0.830186	0.208941	0.130367	0.892746	0.802834	1.20847	obesity-B:control	HMDB0012289	null	C7H9NO4	M+K	38.6	0	-2.51348	96.1931	Tetrahydrodipicolinate	Organic acids and derivatives	Carboxylic acids and derivatives	Amino acids, peptides, and analogues	210.016	NA	0.5734	1	NA
0.57_210.0159m/z	0.928399	0.508833	0.65434	0.999875	1	1.24298	obesity-A:obesity-B	HMDB0012289	null	C7H9NO4	M+K	38.6	0	-2.51348	96.1931	Tetrahydrodipicolinate	Organic acids and derivatives	Carboxylic acids and derivatives	Amino acids, peptides, and analogues	210.016	NA	0.5734	1	NA
0.57_226.0445m/z	1.08401	0.0756792	0.0877795	0.894598	0.99928	1.06649	obesity-A:control	HMDB0014752	C07999	C8H7N3O5	M+H	37.7	0	-6.14518	95.347	Furazolidone	Organoheterocyclic compounds	Furans	Nitrofurans	226.044	NA	0.5734	1	NULL
0.57_226.0445m/z	1.08401	0.0756792	0.0877795	0.894598	0.99928	1.06649	obesity-A:control	HMDB0032558	null	C8H7N3O5	M+H	37.7	0	-6.14518	95.347	Dinitolmide	Benzenoids	Benzene and substituted derivatives	Toluenes	226.044	NA	0.5734	1	NA
0.57_226.0445m/z	1.12588	0.0410675	0.0414605	0.458086	0.472055	1.31271	obesity-B:control	HMDB0014752	C07999	C8H7N3O5	M+H	37.7	0	-6.14518	95.347	Furazolidone	Organoheterocyclic compounds	Furans	Nitrofurans	226.044	NA	0.5734	1	NULL
0.57_226.0445m/z	1.12588	0.0410675	0.0414605	0.458086	0.472055	1.31271	obesity-B:control	HMDB0032558	null	C8H7N3O5	M+H	37.7	0	-6.14518	95.347	Dinitolmide	Benzenoids	Benzene and substituted derivatives	Toluenes	226.044	NA	0.5734	1	NA
0.57_226.0445m/z	0.962808	0.586519	0.532498	0.999875	1	0.408704	obesity-A:obesity-B	HMDB0014752	C07999	C8H7N3O5	M+H	37.7	0	-6.14518	95.347	Furazolidone	Organoheterocyclic compounds	Furans	Nitrofurans	226.044	NA	0.5734	1	NULL
0.57_226.0445m/z	0.962808	0.586519	0.532498	0.999875	1	0.408704	obesity-A:obesity-B	HMDB0032558	null	C8H7N3O5	M+H	37.7	0	-6.14518	95.347	Dinitolmide	Benzenoids	Benzene and substituted derivatives	Toluenes	226.044	NA	0.5734	1	NA
0.57_261.1307m/z	0.962591	0.80493	0.602204	0.999502	0.99928	0.8187	obesity-A:control	HMDB0032857	null	C12H20O6	M+H	37	0	-9.9273	95.8791	Glycerol tripropanoate	Lipids and lipid-like molecules	Glycerolipids	Triradylcglycerols	261.131	NA	0.5734	1	NA
0.57_261.1307m/z	0.981568	0.90896	0.561875	0.999947	1	0.0931562	obesity-B:control	HMDB0032857	null	C12H20O6	M+H	37	0	-9.9273	95.8791	Glycerol tripropanoate	Lipids and lipid-like molecules	Glycerolipids	Triradylcglycerols	261.131	NA	0.5734	1	NA
0.57_261.1307m/z	0.980666	0.892614	0.982441	0.999875	1	0.45535	obesity-A:obesity-B	HMDB0032857	null	C12H20O6	M+H	37	0	-9.9273	95.8791	Glycerol tripropanoate	Lipids and lipid-like molecules	Glycerolipids	Triradylcglycerols	261.131	NA	0.5734	1	NA
0.57_305.1584m/z	0.971941	0.796422	0.719149	0.999502	0.99928	0.730607	obesity-A:control	LMFA13010043	null	C14H26O8	M+H-H2O	39	0.751	-3.3628	97.9754	Butyl 3-O-beta-D-glucopyranosyl-butanoate	Fatty Acyls [FA]	Fatty acyl glycosides [FA13]	Fatty acyl glycosides of mono- and disaccharides [FA1301]	305.158	NA	0.5734	1	NA
0.57_305.1584m/z	0.986683	0.85661	0.675688	0.999947	1	0.175905	obesity-B:control	LMFA13010043	null	C14H26O8	M+H-H2O	39	0.751	-3.3628	97.9754	Butyl 3-O-beta-D-glucopyranosyl-butanoate	Fatty Acyls [FA]	Fatty acyl glycosides [FA13]	Fatty acyl glycosides of mono- and disaccharides [FA1301]	305.158	NA	0.5734	1	NA
0.57_305.1584m/z	0.985059	0.94478	0.970739	0.999875	1	0.458699	obesity-A:obesity-B	LMFA13010043	null	C14H26O8	M+H-H2O	39	0.751	-3.3628	97.9754	Butyl 3-O-beta-D-glucopyranosyl-butanoate	Fatty Acyls [FA]	Fatty acyl glycosides [FA13]	Fatty acyl glycosides of mono- and disaccharides [FA1301]	305.158	NA	0.5734	1	NA
0.57_326.1938n	0.990113	0.838546	0.74123	0.999502	0.99928	0.519004	obesity-A:control	HMDB0061835	null	C14H30O8	M+NH4, M+K	38.6	0	-0.742976	94.0324	Heptaethylene glycol	Organic oxygen compounds	Organooxygen compounds	Ethers	365.157	326.194	0.5734	1	NA
0.57_326.1938n	1.01602	0.781156	0.786011	0.999947	1	0.198115	obesity-B:control	HMDB0061835	null	C14H30O8	M+NH4, M+K	38.6	0	-0.742976	94.0324	Heptaethylene glycol	Organic oxygen compounds	Organooxygen compounds	Ethers	365.157	326.194	0.5734	1	NA
0.57_326.1938n	0.974502	0.634473	0.675688	0.999875	1	0.394108	obesity-A:obesity-B	HMDB0061835	null	C14H30O8	M+NH4, M+K	38.6	0	-0.742976	94.0324	Heptaethylene glycol	Organic oxygen compounds	Organooxygen compounds	Ethers	365.157	326.194	0.5734	1	NA
0.57_349.1836m/z	0.989591	0.906769	0.959043	0.999502	0.99928	0.456429	obesity-A:control	HMDB0061835	null	C14H30O8	M+Na	42.7	15.3	0.853193	99.0947	Heptaethylene glycol	Organic oxygen compounds	Organooxygen compounds	Ethers	349.184	NA	0.5734	1	NA
0.57_349.1836m/z	1.01222	0.877234	0.982441	0.999947	1	0.193282	obesity-B:control	HMDB0061835	null	C14H30O8	M+Na	42.7	15.3	0.853193	99.0947	Heptaethylene glycol	Organic oxygen compounds	Organooxygen compounds	Ethers	349.184	NA	0.5734	1	NA
0.57_349.1836m/z	0.977642	0.782382	0.8315	0.999875	1	0.386897	obesity-A:obesity-B	HMDB0061835	null	C14H30O8	M+Na	42.7	15.3	0.853193	99.0947	Heptaethylene glycol	Organic oxygen compounds	Organooxygen compounds	Ethers	349.184	NA	0.5734	1	NA
0.57_497.2366m/z	0.973072	0.567308	0.808676	0.976249	0.99928	0.353821	obesity-A:control	HMDB0035626	null	C25H36O10	M+H	39.1	7.41	-3.16012	91.8515	Glaucarubin	Lipids and lipid-like molecules	Prenol lipids	Terpene lactones	497.237	NA	0.5734	1	NA
0.57_497.2366m/z	1.01152	0.750954	0.503907	0.999947	1	0.263948	obesity-B:control	HMDB0035626	null	C25H36O10	M+H	39.1	7.41	-3.16012	91.8515	Glaucarubin	Lipids and lipid-like molecules	Prenol lipids	Terpene lactones	497.237	NA	0.5734	1	NA
0.57_497.2366m/z	0.961994	0.33727	0.381736	0.999875	1	0.550854	obesity-A:obesity-B	HMDB0035626	null	C25H36O10	M+H	39.1	7.41	-3.16012	91.8515	Glaucarubin	Lipids and lipid-like molecules	Prenol lipids	Terpene lactones	497.237	NA	0.5734	1	NA
0.57_506.2997m/z	1.01839	0.531431	0.4853	0.96718	0.99928	0.373129	obesity-A:control	LMGP01060009	null	C23H50NO6P	M+K	36.5	0	-2.23628	85.0123	PC(O-15:0/0:0)	Glycerophospholipids [GP]	Glycerophosphocholines [GP01]	Monoalkylglycerophosphocholines [GP0106]	506.3	NA	0.5734	1	NA
0.57_506.2997m/z	1.01839	0.531431	0.4853	0.96718	0.99928	0.373129	obesity-A:control	LMGP02060003	null	C23H50NO6P	M+K	36.5	0	-2.23628	85.0123	PE(O-18:0/0:0)	Glycerophospholipids [GP]	Glycerophosphoethanolamines [GP02]	Monoalkylglycerophosphoethanolamines [GP0206]	506.3	NA	0.5734	1	NA
0.57_506.2997m/z	1.03649	0.313159	0.306576	0.950559	0.970438	0.46484	obesity-B:control	LMGP01060009	null	C23H50NO6P	M+K	36.5	0	-2.23628	85.0123	PC(O-15:0/0:0)	Glycerophospholipids [GP]	Glycerophosphocholines [GP01]	Monoalkylglycerophosphocholines [GP0106]	506.3	NA	0.5734	1	NA
0.57_506.2997m/z	1.03649	0.313159	0.306576	0.950559	0.970438	0.46484	obesity-B:control	LMGP02060003	null	C23H50NO6P	M+K	36.5	0	-2.23628	85.0123	PE(O-18:0/0:0)	Glycerophospholipids [GP]	Glycerophosphoethanolamines [GP02]	Monoalkylglycerophosphoethanolamines [GP0206]	506.3	NA	0.5734	1	NA
0.57_506.2997m/z	0.982537	0.654813	0.994147	0.999875	1	0.222786	obesity-A:obesity-B	LMGP01060009	null	C23H50NO6P	M+K	36.5	0	-2.23628	85.0123	PC(O-15:0/0:0)	Glycerophospholipids [GP]	Glycerophosphocholines [GP01]	Monoalkylglycerophosphocholines [GP0106]	506.3	NA	0.5734	1	NA
0.57_506.2997m/z	0.982537	0.654813	0.994147	0.999875	1	0.222786	obesity-A:obesity-B	LMGP02060003	null	C23H50NO6P	M+K	36.5	0	-2.23628	85.0123	PE(O-18:0/0:0)	Glycerophospholipids [GP]	Glycerophosphoethanolamines [GP02]	Monoalkylglycerophosphoethanolamines [GP0206]	506.3	NA	0.5734	1	NA
0.57_527.3204m/z	0.98708	0.697178	0.581878	0.997893	0.99928	0.171845	obesity-A:control	LMFA13030001	null	C26H48O9	M+Na	38.9	0.895	2.66284	96.7577	3-O-alpha-L-rhamnopyranosyl-3-hydroxydecanoyl-3-hydroxydecanoic acid	Fatty Acyls [FA]	Fatty acyl glycosides [FA13]	Rhamnolipids [FA1303]	527.32	NA	0.5734	1	NA
0.57_527.3204m/z	1.01012	0.814316	0.959043	0.999947	1	0.256148	obesity-B:control	LMFA13030001	null	C26H48O9	M+Na	38.9	0.895	2.66284	96.7577	3-O-alpha-L-rhamnopyranosyl-3-hydroxydecanoyl-3-hydroxydecanoic acid	Fatty Acyls [FA]	Fatty acyl glycosides [FA13]	Rhamnolipids [FA1303]	527.32	NA	0.5734	1	NA
0.57_527.3204m/z	0.977191	0.538692	0.551997	0.999875	1	0.317559	obesity-A:obesity-B	LMFA13030001	null	C26H48O9	M+Na	38.9	0.895	2.66284	96.7577	3-O-alpha-L-rhamnopyranosyl-3-hydroxydecanoyl-3-hydroxydecanoic acid	Fatty Acyls [FA]	Fatty acyl glycosides [FA13]	Rhamnolipids [FA1303]	527.32	NA	0.5734	1	NA
0.57_541.2637m/z	0.969106	0.524937	0.74123	0.966561	0.99928	0.442588	obesity-A:control	HMDB0031935	null	C25H42O11	M+Na	41	17.6	3.38759	91.2263	Blumenol C O-[rhamnosyl-(1->6)-glucoside]	Lipids and lipid-like molecules	Fatty Acyls	Fatty acyl glycosides	541.264	NA	0.5734	1	NA
0.57_541.2637m/z	0.996516	0.976641	0.994147	0.999947	1	0.195109	obesity-B:control	HMDB0031935	null	C25H42O11	M+Na	41	17.6	3.38759	91.2263	Blumenol C O-[rhamnosyl-(1->6)-glucoside]	Lipids and lipid-like molecules	Fatty Acyls	Fatty acyl glycosides	541.264	NA	0.5734	1	NA
0.57_541.2637m/z	0.972494	0.444812	0.513348	0.999875	1	0.442252	obesity-A:obesity-B	HMDB0031935	null	C25H42O11	M+Na	41	17.6	3.38759	91.2263	Blumenol C O-[rhamnosyl-(1->6)-glucoside]	Lipids and lipid-like molecules	Fatty Acyls	Fatty acyl glycosides	541.264	NA	0.5734	1	NA
0.57_571.2553m/z	0.963708	0.396445	0.476136	0.953181	0.99928	0.530602	obesity-A:control	HMDB0060616	null	C32H38NO7+	M+Na	37.3	7.28	2.35587	82.0574	Tamoxifen-N-glucuronide	Phenylpropanoids and polyketides	Stilbenes	Stilbene glycosides	571.255	NA	0.5734	1	NA
0.57_571.2553m/z	0.94699	0.207681	0.286055	0.892746	0.956501	0.780005	obesity-B:control	HMDB0060616	null	C32H38NO7+	M+Na	37.3	7.28	2.35587	82.0574	Tamoxifen-N-glucuronide	Phenylpropanoids and polyketides	Stilbenes	Stilbene glycosides	571.255	NA	0.5734	1	NA
0.57_571.2553m/z	1.01765	0.621506	0.561875	0.999875	1	0.390619	obesity-A:obesity-B	HMDB0060616	null	C32H38NO7+	M+Na	37.3	7.28	2.35587	82.0574	Tamoxifen-N-glucuronide	Phenylpropanoids and polyketides	Stilbenes	Stilbene glycosides	571.255	NA	0.5734	1	NA
0.57_585.2861m/z	0.954718	0.301375	0.449212	0.950387	0.99928	0.675126	obesity-A:control	HMDB0015224	C01443	C29H44O12	M+H	39.6	16.2	-7.69937	90.2514	Ouabain	Lipids and lipid-like molecules	Steroids and steroid derivatives	Steroid lactones	585.286	NA	0.5734	1	map04976 Bile secretion
0.57_585.2861m/z	0.972708	0.567314	0.686461	0.999947	1	0.295646	obesity-B:control	HMDB0015224	C01443	C29H44O12	M+H	39.6	16.2	-7.69937	90.2514	Ouabain	Lipids and lipid-like molecules	Steroids and steroid derivatives	Steroid lactones	585.286	NA	0.5734	1	map04976 Bile secretion
0.57_585.2861m/z	0.981505	0.607748	0.730162	0.999875	1	0.270698	obesity-A:obesity-B	HMDB0015224	C01443	C29H44O12	M+H	39.6	16.2	-7.69937	90.2514	Ouabain	Lipids and lipid-like molecules	Steroids and steroid derivatives	Steroid lactones	585.286	NA	0.5734	1	map04976 Bile secretion
0.57_629.3156m/z	0.991208	0.888939	0.924017	0.999502	0.99928	0.261505	obesity-A:control	HMDB0034095	null	C38H44O8	M+H	35.5	5.06	7.48478	81.0672	Gambogic acid	Organoheterocyclic compounds	Benzopyrans	1-benzopyrans	629.316	NA	0.5734	1	NA
0.57_629.3156m/z	0.991165	0.813039	0.697296	0.999947	1	0.32029	obesity-B:control	HMDB0034095	null	C38H44O8	M+H	35.5	5.06	7.48478	81.0672	Gambogic acid	Organoheterocyclic compounds	Benzopyrans	1-benzopyrans	629.316	NA	0.5734	1	NA
0.57_629.3156m/z	1.00004	0.904503	0.664981	0.999875	1	0.357363	obesity-A:obesity-B	HMDB0034095	null	C38H44O8	M+H	35.5	5.06	7.48478	81.0672	Gambogic acid	Organoheterocyclic compounds	Benzopyrans	1-benzopyrans	629.316	NA	0.5734	1	NA
0.57_673.3419m/z	0.943369	0.226952	0.213247	0.950387	0.99928	0.715567	obesity-A:control	HMDB0116536	null	C30H60O13P2	M+H-H2O	35.3	4.64	-8.32531	81.2534	PGP(i-12:0/i-12:0)	Lipids and lipid-like molecules	Glycerophospholipids	Glycerophosphoglycerophosphates	673.342	NA	0.5734	1	NA
0.57_673.3419m/z	0.981788	0.750969	0.675688	0.999947	1	0.342282	obesity-B:control	HMDB0116536	null	C30H60O13P2	M+H-H2O	35.3	4.64	-8.32531	81.2534	PGP(i-12:0/i-12:0)	Lipids and lipid-like molecules	Glycerophospholipids	Glycerophosphoglycerophosphates	673.342	NA	0.5734	1	NA
0.57_673.3419m/z	0.960868	0.325219	0.373755	0.999875	1	0.551116	obesity-A:obesity-B	HMDB0116536	null	C30H60O13P2	M+H-H2O	35.3	4.64	-8.32531	81.2534	PGP(i-12:0/i-12:0)	Lipids and lipid-like molecules	Glycerophospholipids	Glycerophosphoglycerophosphates	673.342	NA	0.5734	1	NA
0.57_703.3340m/z	0.982795	0.796773	0.912371	0.999502	0.99928	0.29615	obesity-A:control	HMDB0035433	null	C35H52O13	M+Na	36.9	2.83	5.86333	88.5517	Canarigenin 3-[glucosyl-(1->4)-6-deoxy-alloside]	Lipids and lipid-like molecules	Steroids and steroid derivatives	Steroidal glycosides	703.334	NA	0.5734	1	NA
0.57_703.3340m/z	1.004	0.99977	0.889136	0.999947	1	0.446224	obesity-B:control	HMDB0035433	null	C35H52O13	M+Na	36.9	2.83	5.86333	88.5517	Canarigenin 3-[glucosyl-(1->4)-6-deoxy-alloside]	Lipids and lipid-like molecules	Steroids and steroid derivatives	Steroidal glycosides	703.334	NA	0.5734	1	NA
0.57_703.3340m/z	0.978882	0.805723	0.581878	0.999875	1	0.30811	obesity-A:obesity-B	HMDB0035433	null	C35H52O13	M+Na	36.9	2.83	5.86333	88.5517	Canarigenin 3-[glucosyl-(1->4)-6-deoxy-alloside]	Lipids and lipid-like molecules	Steroids and steroid derivatives	Steroidal glycosides	703.334	NA	0.5734	1	NA
0.57_705.9058m/z	1.13173	0.32647	0.230075	0.950387	0.99928	0.869327	obesity-A:control	HMDB0060480	C04494	C10H18N5O20P5	M+Na	36.2	6	-9.80355	85.8025	Guanosine 3'-diphosphate 5'-triphosphate	Nucleosides, nucleotides, and analogues	Purine nucleotides	Purine ribonucleotides	705.906	NA	0.5734	1	map00230 Purine metabolism; map02026 Biofilm formation - Escherichia coli
0.57_705.9058m/z	1.20477	0.118067	0.04962	0.738706	0.509646	1.24756	obesity-B:control	HMDB0060480	C04494	C10H18N5O20P5	M+Na	36.2	6	-9.80355	85.8025	Guanosine 3'-diphosphate 5'-triphosphate	Nucleosides, nucleotides, and analogues	Purine nucleotides	Purine ribonucleotides	705.906	NA	0.5734	1	map00230 Purine metabolism; map02026 Biofilm formation - Escherichia coli
0.57_705.9058m/z	0.939374	0.592488	0.423161	0.999875	1	0.519997	obesity-A:obesity-B	HMDB0060480	C04494	C10H18N5O20P5	M+Na	36.2	6	-9.80355	85.8025	Guanosine 3'-diphosphate 5'-triphosphate	Nucleosides, nucleotides, and analogues	Purine nucleotides	Purine ribonucleotides	705.906	NA	0.5734	1	map00230 Purine metabolism; map02026 Biofilm formation - Escherichia coli
0.57_717.3677m/z	0.965894	0.631222	0.808676	0.985741	0.99928	0.522516	obesity-A:control	HMDB0037613	null	C33H58O15	M+Na	39.7	19.3	1.28545	80.5553	Capsoside A	Lipids and lipid-like molecules	Glycerolipids	Glycosylglycerols	717.368	NA	0.5734	1	NA
0.57_717.3677m/z	1.14273	0.0289305	0.028466	0.390728	0.383573	1.37837	obesity-B:control	HMDB0037613	null	C33H58O15	M+Na	39.7	19.3	1.28545	80.5553	Capsoside A	Lipids and lipid-like molecules	Glycerolipids	Glycosylglycerols	717.368	NA	0.5734	1	NA
0.57_717.3677m/z	0.845249	0.00657799	0.00918057	0.454595	0.599287	1.93385	obesity-A:obesity-B	HMDB0037613	null	C33H58O15	M+Na	39.7	19.3	1.28545	80.5553	Capsoside A	Lipids and lipid-like molecules	Glycerolipids	Glycosylglycerols	717.368	NA	0.5734	1	NA
0.58_176.0658m/z	1.07229	0.0983813	0.122945	0.941369	0.99928	1.01583	obesity-A:control	HMDB0003349	C00337	C5H6N2O4	M+NH4	41.2	14.4	-5.20788	97.6619	L-Dihydroorotic acid	Organic acids and derivatives	Carboxylic acids and derivatives	Amino acids, peptides, and analogues	176.066	NA	0.5836	1	map00240 Pyrimidine metabolism; map01100 Metabolic pathways
0.58_176.0658m/z	1.11971	0.00235928	0.000332215	0.0801199	0.0221791	1.59853	obesity-B:control	HMDB0003349	C00337	C5H6N2O4	M+NH4	41.2	14.4	-5.20788	97.6619	L-Dihydroorotic acid	Organic acids and derivatives	Carboxylic acids and derivatives	Amino acids, peptides, and analogues	176.066	NA	0.5836	1	map00240 Pyrimidine metabolism; map01100 Metabolic pathways
0.58_176.0658m/z	0.957644	0.233728	0.192198	0.999875	1	0.748912	obesity-A:obesity-B	HMDB0003349	C00337	C5H6N2O4	M+NH4	41.2	14.4	-5.20788	97.6619	L-Dihydroorotic acid	Organic acids and derivatives	Carboxylic acids and derivatives	Amino acids, peptides, and analogues	176.066	NA	0.5836	1	map00240 Pyrimidine metabolism; map01100 Metabolic pathways
0.58_226.9517m/z	1.00686	0.799737	0.763523	0.999502	0.99928	0.0994225	obesity-A:control	HMDB0014696	null	C3F8	M+K	38.9	3.39	7.0226	99.0034	Perflutren	Organohalogen compounds	Organofluorides	null	226.952	NA	0.5836	1	NA
0.58_226.9517m/z	0.981074	0.331276	0.551997	0.953818	1	0.426723	obesity-B:control	HMDB0014696	null	C3F8	M+K	38.9	3.39	7.0226	99.0034	Perflutren	Organohalogen compounds	Organofluorides	null	226.952	NA	0.5836	1	NA
0.58_226.9517m/z	1.02629	0.274664	0.449212	0.999875	1	0.639078	obesity-A:obesity-B	HMDB0014696	null	C3F8	M+K	38.9	3.39	7.0226	99.0034	Perflutren	Organohalogen compounds	Organofluorides	null	226.952	NA	0.5836	1	NA
0.58_280.9865m/z	1.34989	0.010207	0.00390608	0.685822	0.574219	2.3105	obesity-A:control	HMDB0133757	null	C10H10O5S	M+K	35.8	0	-6.59977	86.5589	{[(3E)-2-oxo-4-phenylbut-3-en-1-yl]oxy}sulfonic acid	Benzenoids	Benzene and substituted derivatives	Styrenes	280.986	NA	0.5836	1	NA
0.58_280.9865m/z	1.34989	0.010207	0.00390608	0.685822	0.574219	2.3105	obesity-A:control	HMDB0133761	null	C10H10O5S	M+K	35.8	0	-6.59977	86.5589	{4-[(1E)-3-oxobut-1-en-1-yl]phenyl}oxidanesulfonic acid	Organic acids and derivatives	Organic sulfuric acids and derivatives	Arylsulfates	280.986	NA	0.5836	1	NA
0.58_280.9865m/z	1.54766	0.026158	0.00800779	0.373913	0.180945	2.25044	obesity-B:control	HMDB0133757	null	C10H10O5S	M+K	35.8	0	-6.59977	86.5589	{[(3E)-2-oxo-4-phenylbut-3-en-1-yl]oxy}sulfonic acid	Benzenoids	Benzene and substituted derivatives	Styrenes	280.986	NA	0.5836	1	NA
0.58_280.9865m/z	1.54766	0.026158	0.00800779	0.373913	0.180945	2.25044	obesity-B:control	HMDB0133761	null	C10H10O5S	M+K	35.8	0	-6.59977	86.5589	{4-[(1E)-3-oxobut-1-en-1-yl]phenyl}oxidanesulfonic acid	Organic acids and derivatives	Organic sulfuric acids and derivatives	Arylsulfates	280.986	NA	0.5836	1	NA
0.58_280.9865m/z	0.87221	0.83189	0.877553	0.999875	1	0.54484	obesity-A:obesity-B	HMDB0133757	null	C10H10O5S	M+K	35.8	0	-6.59977	86.5589	{[(3E)-2-oxo-4-phenylbut-3-en-1-yl]oxy}sulfonic acid	Benzenoids	Benzene and substituted derivatives	Styrenes	280.986	NA	0.5836	1	NA
0.58_280.9865m/z	0.87221	0.83189	0.877553	0.999875	1	0.54484	obesity-A:obesity-B	HMDB0133761	null	C10H10O5S	M+K	35.8	0	-6.59977	86.5589	{4-[(1E)-3-oxobut-1-en-1-yl]phenyl}oxidanesulfonic acid	Organic acids and derivatives	Organic sulfuric acids and derivatives	Arylsulfates	280.986	NA	0.5836	1	NA
0.58_283.1741m/z	0.989857	0.85871	0.8315	0.999502	0.99928	0.706577	obesity-A:control	HMDB0061822	null	C12H26O7	M+H	37.2	0	-3.60879	90.365	Hexaethylene glycol	Organic oxygen compounds	Organooxygen compounds	Ethers	283.174	NA	0.5836	1	NA
0.58_283.1741m/z	0.969545	0.676568	0.581878	0.999947	1	0.259917	obesity-B:control	HMDB0061822	null	C12H26O7	M+H	37.2	0	-3.60879	90.365	Hexaethylene glycol	Organic oxygen compounds	Organooxygen compounds	Ethers	283.174	NA	0.5836	1	NA
0.58_283.1741m/z	1.02095	0.820754	0.808676	0.999875	1	0.306392	obesity-A:obesity-B	HMDB0061822	null	C12H26O7	M+H	37.2	0	-3.60879	90.365	Hexaethylene glycol	Organic oxygen compounds	Organooxygen compounds	Ethers	283.174	NA	0.5836	1	NA
0.58_298.0246m/z	1.40898	0.000376818	0.000688388	0.19009	0.311098	3.22867	obesity-A:control	HMDB0014763	C08088	C14H9ClF3NO2	M+H-H2O	33.3	1.26	1.58519	66.9337	Efavirenz	Organoheterocyclic compounds	Benzoxazines	null	298.025	NA	0.5836	1	NULL
0.58_298.0246m/z	1.46777	0.00219461	0.000648934	0.0759506	0.0328663	2.90807	obesity-B:control	HMDB0014763	C08088	C14H9ClF3NO2	M+H-H2O	33.3	1.26	1.58519	66.9337	Efavirenz	Organoheterocyclic compounds	Benzoxazines	null	298.025	NA	0.5836	1	NULL
0.58_298.0246m/z	0.959942	0.976191	0.686461	0.999875	1	0.445031	obesity-A:obesity-B	HMDB0014763	C08088	C14H9ClF3NO2	M+H-H2O	33.3	1.26	1.58519	66.9337	Efavirenz	Organoheterocyclic compounds	Benzoxazines	null	298.025	NA	0.5836	1	NULL
0.58_356.0663m/z	1.17194	0.367006	0.458091	0.950387	0.99928	2.08012	obesity-A:control	LMPK12010444	null	C17H17O6+	M+K	38.4	4.82	1.90766	89.299	5,4'-Dimethyl-6-hydroxyluteolinidin	Polyketides [PK]	Flavonoids [PK12]	Anthocyanidins [PK1201]	356.066	NA	0.5836	1	NA
0.58_356.0663m/z	1.19508	0.709934	0.142135	0.999947	0.819473	0.987051	obesity-B:control	LMPK12010444	null	C17H17O6+	M+K	38.4	4.82	1.90766	89.299	5,4'-Dimethyl-6-hydroxyluteolinidin	Polyketides [PK]	Flavonoids [PK12]	Anthocyanidins [PK1201]	356.066	NA	0.5836	1	NA
0.58_356.0663m/z	0.98064	0.598744	0.808676	0.999875	1	1.02882	obesity-A:obesity-B	LMPK12010444	null	C17H17O6+	M+K	38.4	4.82	1.90766	89.299	5,4'-Dimethyl-6-hydroxyluteolinidin	Polyketides [PK]	Flavonoids [PK12]	Anthocyanidins [PK1201]	356.066	NA	0.5836	1	NA
0.58_379.1784m/z	1.02242	0.788271	0.675688	0.999502	0.99928	0.795197	obesity-A:control	HMDB0030359	null	C21H28N2O2	M+K	39.2	0	0.595712	96.9073	14,19-Dihydroaspidospermatine	Alkaloids and derivatives	Strychnos alkaloids	null	379.178	NA	0.5836	1	NA
0.58_379.1784m/z	0.959955	0.65011	0.423161	0.999947	1	0.308434	obesity-B:control	HMDB0030359	null	C21H28N2O2	M+K	39.2	0	0.595712	96.9073	14,19-Dihydroaspidospermatine	Alkaloids and derivatives	Strychnos alkaloids	null	379.178	NA	0.5836	1	NA
0.58_379.1784m/z	1.06507	0.462524	0.253928	0.999875	1	0.779449	obesity-A:obesity-B	HMDB0030359	null	C21H28N2O2	M+K	39.2	0	0.595712	96.9073	14,19-Dihydroaspidospermatine	Alkaloids and derivatives	Strychnos alkaloids	null	379.178	NA	0.5836	1	NA
0.58_388.2182m/z	0.974173	0.506428	0.622838	0.964795	0.99928	0.546424	obesity-A:control	HMDB0006278	null	C19H30O5S	M+NH4	23.5	1.98	8.02036	24.5483	5a-Dihydrotestosterone sulfate	Lipids and lipid-like molecules	Steroids and steroid derivatives	Sulfated steroids	388.218	NA	0.5836	1	NA
0.58_388.2182m/z	0.974173	0.506428	0.622838	0.964795	0.99928	0.546424	obesity-A:control	LMST05020042	null	C19H30O5S	M+NH4	23.5	1.98	8.02036	24.5483	5a-Dihydrotestosterone sulfate	Sterol Lipids [ST]	Steroid conjugates [ST05]	Sulfates [ST0502]	388.218	NA	0.5836	1	NA
0.58_388.2182m/z	1.00467	0.969167	0.8315	0.999947	1	0.227513	obesity-B:control	HMDB0006278	null	C19H30O5S	M+NH4	23.5	1.98	8.02036	24.5483	5a-Dihydrotestosterone sulfate	Lipids and lipid-like molecules	Steroids and steroid derivatives	Sulfated steroids	388.218	NA	0.5836	1	NA
0.58_388.2182m/z	1.00467	0.969167	0.8315	0.999947	1	0.227513	obesity-B:control	LMST05020042	null	C19H30O5S	M+NH4	23.5	1.98	8.02036	24.5483	5a-Dihydrotestosterone sulfate	Sterol Lipids [ST]	Steroid conjugates [ST05]	Sulfates [ST0502]	388.218	NA	0.5836	1	NA
0.58_388.2182m/z	0.969646	0.5051	0.522879	0.999875	1	0.458441	obesity-A:obesity-B	HMDB0006278	null	C19H30O5S	M+NH4	23.5	1.98	8.02036	24.5483	5a-Dihydrotestosterone sulfate	Lipids and lipid-like molecules	Steroids and steroid derivatives	Sulfated steroids	388.218	NA	0.5836	1	NA
0.58_388.2182m/z	0.969646	0.5051	0.522879	0.999875	1	0.458441	obesity-A:obesity-B	LMST05020042	null	C19H30O5S	M+NH4	23.5	1.98	8.02036	24.5483	5a-Dihydrotestosterone sulfate	Sterol Lipids [ST]	Steroid conjugates [ST05]	Sulfates [ST0502]	388.218	NA	0.5836	1	NA
0.58_409.1839m/z	0.991009	0.89733	0.93568	0.999502	0.99928	0.435845	obesity-A:control	HMDB0035212	null	C19H30O8	M+Na	37.8	5.24	1.46461	85.4307	Sonchuionoside C	Lipids and lipid-like molecules	Prenol lipids	Terpene glycosides	409.184	NA	0.5836	1	NA
0.58_409.1839m/z	1.00272	0.98508	0.865995	0.999947	1	0.204341	obesity-B:control	HMDB0035212	null	C19H30O8	M+Na	37.8	5.24	1.46461	85.4307	Sonchuionoside C	Lipids and lipid-like molecules	Prenol lipids	Terpene glycosides	409.184	NA	0.5836	1	NA
0.58_409.1839m/z	0.988318	0.883641	0.994147	0.999875	1	0.306881	obesity-A:obesity-B	HMDB0035212	null	C19H30O8	M+Na	37.8	5.24	1.46461	85.4307	Sonchuionoside C	Lipids and lipid-like molecules	Prenol lipids	Terpene glycosides	409.184	NA	0.5836	1	NA
0.58_416.2528m/z	0.983582	0.59577	0.381736	0.980679	0.99928	0.250033	obesity-A:control	LMSP01050004	null	C19H40NO5P	M+Na	39.1	1.27	-2.14547	96.9071	C19 Sphingosine-1-phosphate	Sphingolipids [SP]	Sphingoid bases [SP01]	Sphingoid base 1-phosphates [SP0105]	416.253	NA	0.5836	1	NA
0.58_416.2528m/z	0.995385	0.860672	0.467066	0.999947	1	0.418658	obesity-B:control	LMSP01050004	null	C19H40NO5P	M+Na	39.1	1.27	-2.14547	96.9071	C19 Sphingosine-1-phosphate	Sphingolipids [SP]	Sphingoid bases [SP01]	Sphingoid base 1-phosphates [SP0105]	416.253	NA	0.5836	1	NA
0.58_416.2528m/z	0.988142	0.751906	0.877553	0.999875	1	0.230609	obesity-A:obesity-B	LMSP01050004	null	C19H40NO5P	M+Na	39.1	1.27	-2.14547	96.9071	C19 Sphingosine-1-phosphate	Sphingolipids [SP]	Sphingoid bases [SP01]	Sphingoid base 1-phosphates [SP0105]	416.253	NA	0.5836	1	NA
0.58_453.2103m/z	1.02569	0.370838	0.381736	0.950387	0.99928	0.541677	obesity-A:control	HMDB0038560	null	C23H32O9	M+H	36.9	0	-3.54287	88.5597	8-Butanoylneosolaniol	Lipids and lipid-like molecules	Prenol lipids	Sesquiterpenoids	453.21	NA	0.5836	1	NA
0.58_453.2103m/z	1.02569	0.370838	0.381736	0.950387	0.99928	0.541677	obesity-A:control	HMDB0038561	null	C23H32O9	M+H	36.9	0	-3.54287	88.5597	8-Isobutanoylneosolaniol	Lipids and lipid-like molecules	Prenol lipids	Sesquiterpenoids	453.21	NA	0.5836	1	NA
0.58_453.2103m/z	1.04567	0.220841	0.292791	0.906667	0.963128	0.672674	obesity-B:control	HMDB0038560	null	C23H32O9	M+H	36.9	0	-3.54287	88.5597	8-Butanoylneosolaniol	Lipids and lipid-like molecules	Prenol lipids	Sesquiterpenoids	453.21	NA	0.5836	1	NA
0.58_453.2103m/z	1.04567	0.220841	0.292791	0.906667	0.963128	0.672674	obesity-B:control	HMDB0038561	null	C23H32O9	M+H	36.9	0	-3.54287	88.5597	8-Isobutanoylneosolaniol	Lipids and lipid-like molecules	Prenol lipids	Sesquiterpenoids	453.21	NA	0.5836	1	NA
0.58_453.2103m/z	0.980893	0.635706	0.82007	0.999875	1	0.435076	obesity-A:obesity-B	HMDB0038560	null	C23H32O9	M+H	36.9	0	-3.54287	88.5597	8-Butanoylneosolaniol	Lipids and lipid-like molecules	Prenol lipids	Sesquiterpenoids	453.21	NA	0.5836	1	NA
0.58_453.2103m/z	0.980893	0.635706	0.82007	0.999875	1	0.435076	obesity-A:obesity-B	HMDB0038561	null	C23H32O9	M+H	36.9	0	-3.54287	88.5597	8-Isobutanoylneosolaniol	Lipids and lipid-like molecules	Prenol lipids	Sesquiterpenoids	453.21	NA	0.5836	1	NA
0.58_505.3377m/z	0.966604	0.337282	0.230075	0.950387	0.99928	0.508949	obesity-A:control	LMGP02060001	null	C25H46NO6P	M+NH4	41.8	23.4	-5.02502	91.2106	2-(8-[3]-ladderane-octanyl)-sn-glycero-3-phosphoethanolamine	Glycerophospholipids [GP]	Glycerophosphoethanolamines [GP02]	Monoalkylglycerophosphoethanolamines [GP0206]	505.338	NA	0.5836	1	NA
0.58_505.3377m/z	1.01022	0.693972	0.865995	0.999947	1	0.311812	obesity-B:control	LMGP02060001	null	C25H46NO6P	M+NH4	41.8	23.4	-5.02502	91.2106	2-(8-[3]-ladderane-octanyl)-sn-glycero-3-phosphoethanolamine	Glycerophospholipids [GP]	Glycerophosphoethanolamines [GP02]	Monoalkylglycerophosphoethanolamines [GP0206]	505.338	NA	0.5836	1	NA
0.58_505.3377m/z	0.956821	0.137344	0.142135	0.999875	1	0.713726	obesity-A:obesity-B	LMGP02060001	null	C25H46NO6P	M+NH4	41.8	23.4	-5.02502	91.2106	2-(8-[3]-ladderane-octanyl)-sn-glycero-3-phosphoethanolamine	Glycerophospholipids [GP]	Glycerophosphoethanolamines [GP02]	Monoalkylglycerophosphoethanolamines [GP0206]	505.338	NA	0.5836	1	NA
0.58_527.2291m/z	0.989463	0.958659	0.900743	0.999502	0.99928	0.421769	obesity-A:control	HMDB0038732	null	C24H40O10	M+K	36.6	0.249	7.74938	91.3527	alpha-Ionol O-[arabinosyl-(1->6)-glucoside]	null	null	null	527.229	NA	0.5836	1	NA
0.58_527.2291m/z	1.03912	0.343424	0.423161	0.960138	1	0.527796	obesity-B:control	HMDB0038732	null	C24H40O10	M+K	36.6	0.249	7.74938	91.3527	alpha-Ionol O-[arabinosyl-(1->6)-glucoside]	null	null	null	527.229	NA	0.5836	1	NA
0.58_527.2291m/z	0.952213	0.254814	0.207837	0.999875	1	0.638153	obesity-A:obesity-B	HMDB0038732	null	C24H40O10	M+K	36.6	0.249	7.74938	91.3527	alpha-Ionol O-[arabinosyl-(1->6)-glucoside]	null	null	null	527.229	NA	0.5836	1	NA
0.58_634.8764m/z	1.05686	0.185645	0.154689	0.950387	0.99928	0.780897	obesity-A:control	LMFA01090085	null	C18H32Br4O2	M+K	20.9	0	-0.632223	5.44623	9,10,12,13-tetrabromo-stearic acid	Fatty Acyls [FA]	Fatty Acids and Conjugates [FA01]	Halogenated fatty acids [FA0109]	634.876	NA	0.5836	1	NA
0.58_634.8764m/z	1.00793	0.930041	0.982441	0.999947	1	0.341836	obesity-B:control	LMFA01090085	null	C18H32Br4O2	M+K	20.9	0	-0.632223	5.44623	9,10,12,13-tetrabromo-stearic acid	Fatty Acyls [FA]	Fatty Acids and Conjugates [FA01]	Halogenated fatty acids [FA0109]	634.876	NA	0.5836	1	NA
0.58_634.8764m/z	1.04855	0.254152	0.260147	0.999875	1	0.716681	obesity-A:obesity-B	LMFA01090085	null	C18H32Br4O2	M+K	20.9	0	-0.632223	5.44623	9,10,12,13-tetrabromo-stearic acid	Fatty Acyls [FA]	Fatty Acids and Conjugates [FA01]	Halogenated fatty acids [FA0109]	634.876	NA	0.5836	1	NA
0.59_1436.6601n	1.06483	0.867435	0.93568	0.999502	0.99928	0.219504	obesity-A:control	HMDB0039476	null	C67H104O33	M+H, M+Na, M+H-H2O	35.9	5.59	9.81518	84.5534	Acetylsoyasaponin A1	Lipids and lipid-like molecules	Prenol lipids	Terpene glycosides	1437.67	1436.66	0.5945	1	NA
0.59_1436.6601n	1.12385	0.747092	0.74123	0.999947	1	0.394878	obesity-B:control	HMDB0039476	null	C67H104O33	M+H, M+Na, M+H-H2O	35.9	5.59	9.81518	84.5534	Acetylsoyasaponin A1	Lipids and lipid-like molecules	Prenol lipids	Terpene glycosides	1437.67	1436.66	0.5945	1	NA
0.59_1436.6601n	0.94749	0.875173	0.877553	0.999875	1	0.741688	obesity-A:obesity-B	HMDB0039476	null	C67H104O33	M+H, M+Na, M+H-H2O	35.9	5.59	9.81518	84.5534	Acetylsoyasaponin A1	Lipids and lipid-like molecules	Prenol lipids	Terpene glycosides	1437.67	1436.66	0.5945	1	NA
0.59_207.1106m/z	1.04694	0.600951	0.561875	0.981143	0.99928	0.582562	obesity-A:control	HMDB0061384	null	C9H16N2O2	M+Na	38.7	0	1.22121	95.1233	N-(3-acetamidopropyl)pyrrolidin-2-one	Organoheterocyclic compounds	Pyrrolidines	N-alkylpyrrolidines	207.111	NA	0.5945	1	NA
0.59_207.1106m/z	0.947502	0.832039	0.889136	0.999947	1	0.252451	obesity-B:control	HMDB0061384	null	C9H16N2O2	M+Na	38.7	0	1.22121	95.1233	N-(3-acetamidopropyl)pyrrolidin-2-one	Organoheterocyclic compounds	Pyrrolidines	N-alkylpyrrolidines	207.111	NA	0.5945	1	NA
0.59_207.1106m/z	1.10495	0.683289	0.494558	0.999875	1	0.379543	obesity-A:obesity-B	HMDB0061384	null	C9H16N2O2	M+Na	38.7	0	1.22121	95.1233	N-(3-acetamidopropyl)pyrrolidin-2-one	Organoheterocyclic compounds	Pyrrolidines	N-alkylpyrrolidines	207.111	NA	0.5945	1	NA
0.59_284.9932m/z	1.44201	0.401787	0.230075	0.954177	0.99928	1.41356	obesity-A:control	HMDB0015551	null	C4H6N4O12	M+H-H2O	34.2	0	-5.7992	77.7092	Erythrityl Tetranitrate	Organic oxygen compounds	Organic oxoanionic compounds	Organic nitrates	284.993	NA	0.5945	1	NA
0.59_284.9932m/z	1.60508	0.0100656	0.00918057	0.213876	0.199762	2.27579	obesity-B:control	HMDB0015551	null	C4H6N4O12	M+H-H2O	34.2	0	-5.7992	77.7092	Erythrityl Tetranitrate	Organic oxygen compounds	Organic oxoanionic compounds	Organic nitrates	284.993	NA	0.5945	1	NA
0.59_284.9932m/z	0.898403	0.247497	0.306576	0.999875	1	1.54881	obesity-A:obesity-B	HMDB0015551	null	C4H6N4O12	M+H-H2O	34.2	0	-5.7992	77.7092	Erythrityl Tetranitrate	Organic oxygen compounds	Organic oxoanionic compounds	Organic nitrates	284.993	NA	0.5945	1	NA
0.59_315.0036m/z	0.994587	0.51573	0.561875	0.964795	0.99928	0.752185	obesity-A:control	HMDB0060449	C07646	C7H15Cl2N2O4P	M+Na	30.2	0	-0.995971	52.2735	Carboxyphosphamide	Organic nitrogen compounds	Organonitrogen compounds	Nitrogen mustard compounds	315.004	NA	0.5945	1	map00982 Drug metabolism - cytochrome P450
0.59_315.0036m/z	0.994587	0.51573	0.561875	0.964795	0.99928	0.752185	obesity-A:control	HMDB0060687	C07646	C7H15Cl2N2O4P	M+Na	30.2	0	-0.995971	52.2735	Carboxycyclophosphamide	Organic nitrogen compounds	Organonitrogen compounds	Nitrogen mustard compounds	315.004	NA	0.5945	1	map00982 Drug metabolism - cytochrome P450
0.59_315.0036m/z	0.994587	0.51573	0.561875	0.964795	0.99928	0.752185	obesity-A:control	HMDB0060692	C16557	C7H15Cl2N2O4P	M+Na	30.2	0	-0.995971	52.2735	Carboxyifosfamide	Organic acids and derivatives	Organic phosphoric acids and derivatives	Organic phosphoramides	315.004	NA	0.5945	1	map00982 Drug metabolism - cytochrome P450
0.59_315.0036m/z	1.33637	0.0476804	0.0676303	0.494916	0.590383	2.28293	obesity-B:control	HMDB0060449	C07646	C7H15Cl2N2O4P	M+Na	30.2	0	-0.995971	52.2735	Carboxyphosphamide	Organic nitrogen compounds	Organonitrogen compounds	Nitrogen mustard compounds	315.004	NA	0.5945	1	map00982 Drug metabolism - cytochrome P450
0.59_315.0036m/z	1.33637	0.0476804	0.0676303	0.494916	0.590383	2.28293	obesity-B:control	HMDB0060687	C07646	C7H15Cl2N2O4P	M+Na	30.2	0	-0.995971	52.2735	Carboxycyclophosphamide	Organic nitrogen compounds	Organonitrogen compounds	Nitrogen mustard compounds	315.004	NA	0.5945	1	map00982 Drug metabolism - cytochrome P450
0.59_315.0036m/z	1.33637	0.0476804	0.0676303	0.494916	0.590383	2.28293	obesity-B:control	HMDB0060692	C16557	C7H15Cl2N2O4P	M+Na	30.2	0	-0.995971	52.2735	Carboxyifosfamide	Organic acids and derivatives	Organic phosphoric acids and derivatives	Organic phosphoramides	315.004	NA	0.5945	1	map00982 Drug metabolism - cytochrome P450
0.59_315.0036m/z	0.744245	0.10273	0.154689	0.967516	1	1.84471	obesity-A:obesity-B	HMDB0060449	C07646	C7H15Cl2N2O4P	M+Na	30.2	0	-0.995971	52.2735	Carboxyphosphamide	Organic nitrogen compounds	Organonitrogen compounds	Nitrogen mustard compounds	315.004	NA	0.5945	1	map00982 Drug metabolism - cytochrome P450
0.59_315.0036m/z	0.744245	0.10273	0.154689	0.967516	1	1.84471	obesity-A:obesity-B	HMDB0060687	C07646	C7H15Cl2N2O4P	M+Na	30.2	0	-0.995971	52.2735	Carboxycyclophosphamide	Organic nitrogen compounds	Organonitrogen compounds	Nitrogen mustard compounds	315.004	NA	0.5945	1	map00982 Drug metabolism - cytochrome P450
0.59_315.0036m/z	0.744245	0.10273	0.154689	0.967516	1	1.84471	obesity-A:obesity-B	HMDB0060692	C16557	C7H15Cl2N2O4P	M+Na	30.2	0	-0.995971	52.2735	Carboxyifosfamide	Organic acids and derivatives	Organic phosphoric acids and derivatives	Organic phosphoramides	315.004	NA	0.5945	1	map00982 Drug metabolism - cytochrome P450
0.59_334.1375n	1.09679	0.329639	0.503907	0.950387	0.99928	1.15203	obesity-A:control	HMDB0012996	null	C14H26N2O3S2	M+H, M+Na	35.5	0.436	-2.98342	80.3926	Lipoyllysine	Organoheterocyclic compounds	Dithiolanes	Lipoamides	335.145	334.137	0.5945	1	NA
0.59_334.1375n	1.12709	0.253728	0.335396	0.914533	0.985225	1.07976	obesity-B:control	HMDB0012996	null	C14H26N2O3S2	M+H, M+Na	35.5	0.436	-2.98342	80.3926	Lipoyllysine	Organoheterocyclic compounds	Dithiolanes	Lipoamides	335.145	334.137	0.5945	1	NA
0.59_334.1375n	0.973109	0.83464	0.774744	0.999875	1	0.285194	obesity-A:obesity-B	HMDB0012996	null	C14H26N2O3S2	M+H, M+Na	35.5	0.436	-2.98342	80.3926	Lipoyllysine	Organoheterocyclic compounds	Dithiolanes	Lipoamides	335.145	334.137	0.5945	1	NA
0.59_415.1527m/z	1.55432	0.109436	0.0746958	0.945236	0.98174	2.67979	obesity-A:control	HMDB0000332	null	C21H28O6	M+K	38.1	0	2.5878	93.6734	18-Oxocortisol	Lipids and lipid-like molecules	Steroids and steroid derivatives	Hydroxysteroids	415.153	NA	0.5945	1	NA
0.59_415.1527m/z	1.55432	0.109436	0.0746958	0.945236	0.98174	2.67979	obesity-A:control	HMDB0031932	null	C21H28O6	M+K	38.1	0	2.5878	93.6734	11,12,14-Trihydroxy-7-methoxy-8,11,13-abietatrien-20,6-olide	Lipids and lipid-like molecules	Prenol lipids	Terpene lactones	415.153	NA	0.5945	1	NA
0.59_415.1527m/z	1.55432	0.109436	0.0746958	0.945236	0.98174	2.67979	obesity-A:control	HMDB0039557	null	C21H28O6	M+K	38.1	0	2.5878	93.6734	12alpha-Hydroxy-13,18-dehydroparain	Lipids and lipid-like molecules	Prenol lipids	Terpene lactones	415.153	NA	0.5945	1	NA
0.59_415.1527m/z	1.55432	0.109436	0.0746958	0.945236	0.98174	2.67979	obesity-A:control	HMDB0061016	null	C21H28O6	M+K	38.1	0	2.5878	93.6734	16&alpha;-hydroxyprednisolone	Lipids and lipid-like molecules	Steroids and steroid derivatives	Hydroxysteroids	415.153	NA	0.5945	1	NA
0.59_415.1527m/z	1.55432	0.109436	0.0746958	0.945236	0.98174	2.67979	obesity-A:control	LMST02030194	null	C21H28O6	M+K	38.1	0	2.5878	93.6734	18-Oxocortisol	Sterol Lipids [ST]	Steroids [ST02]	C21 steroids (gluco/mineralocorticoids, progestogins) and derivatives [ST0203]	415.153	NA	0.5945	1	NA
0.59_415.1527m/z	1.87453	0.28881	0.0995048	0.941135	0.722609	1.92189	obesity-B:control	HMDB0000332	null	C21H28O6	M+K	38.1	0	2.5878	93.6734	18-Oxocortisol	Lipids and lipid-like molecules	Steroids and steroid derivatives	Hydroxysteroids	415.153	NA	0.5945	1	NA
0.59_415.1527m/z	1.87453	0.28881	0.0995048	0.941135	0.722609	1.92189	obesity-B:control	HMDB0031932	null	C21H28O6	M+K	38.1	0	2.5878	93.6734	11,12,14-Trihydroxy-7-methoxy-8,11,13-abietatrien-20,6-olide	Lipids and lipid-like molecules	Prenol lipids	Terpene lactones	415.153	NA	0.5945	1	NA
0.59_415.1527m/z	1.87453	0.28881	0.0995048	0.941135	0.722609	1.92189	obesity-B:control	HMDB0039557	null	C21H28O6	M+K	38.1	0	2.5878	93.6734	12alpha-Hydroxy-13,18-dehydroparain	Lipids and lipid-like molecules	Prenol lipids	Terpene lactones	415.153	NA	0.5945	1	NA
0.59_415.1527m/z	1.87453	0.28881	0.0995048	0.941135	0.722609	1.92189	obesity-B:control	HMDB0061016	null	C21H28O6	M+K	38.1	0	2.5878	93.6734	16&alpha;-hydroxyprednisolone	Lipids and lipid-like molecules	Steroids and steroid derivatives	Hydroxysteroids	415.153	NA	0.5945	1	NA
0.59_415.1527m/z	1.87453	0.28881	0.0995048	0.941135	0.722609	1.92189	obesity-B:control	LMST02030194	null	C21H28O6	M+K	38.1	0	2.5878	93.6734	18-Oxocortisol	Sterol Lipids [ST]	Steroids [ST02]	C21 steroids (gluco/mineralocorticoids, progestogins) and derivatives [ST0203]	415.153	NA	0.5945	1	NA
0.59_415.1527m/z	0.829177	0.759102	0.947356	0.999875	1	0.735053	obesity-A:obesity-B	HMDB0000332	null	C21H28O6	M+K	38.1	0	2.5878	93.6734	18-Oxocortisol	Lipids and lipid-like molecules	Steroids and steroid derivatives	Hydroxysteroids	415.153	NA	0.5945	1	NA
0.59_415.1527m/z	0.829177	0.759102	0.947356	0.999875	1	0.735053	obesity-A:obesity-B	HMDB0031932	null	C21H28O6	M+K	38.1	0	2.5878	93.6734	11,12,14-Trihydroxy-7-methoxy-8,11,13-abietatrien-20,6-olide	Lipids and lipid-like molecules	Prenol lipids	Terpene lactones	415.153	NA	0.5945	1	NA
0.59_415.1527m/z	0.829177	0.759102	0.947356	0.999875	1	0.735053	obesity-A:obesity-B	HMDB0039557	null	C21H28O6	M+K	38.1	0	2.5878	93.6734	12alpha-Hydroxy-13,18-dehydroparain	Lipids and lipid-like molecules	Prenol lipids	Terpene lactones	415.153	NA	0.5945	1	NA
0.59_415.1527m/z	0.829177	0.759102	0.947356	0.999875	1	0.735053	obesity-A:obesity-B	HMDB0061016	null	C21H28O6	M+K	38.1	0	2.5878	93.6734	16&alpha;-hydroxyprednisolone	Lipids and lipid-like molecules	Steroids and steroid derivatives	Hydroxysteroids	415.153	NA	0.5945	1	NA
0.59_415.1527m/z	0.829177	0.759102	0.947356	0.999875	1	0.735053	obesity-A:obesity-B	LMST02030194	null	C21H28O6	M+K	38.1	0	2.5878	93.6734	18-Oxocortisol	Sterol Lipids [ST]	Steroids [ST02]	C21 steroids (gluco/mineralocorticoids, progestogins) and derivatives [ST0203]	415.153	NA	0.5945	1	NA
0.59_542.9275m/z	0.942454	0.375312	0.708193	0.950387	0.99928	0.81309	obesity-A:control	HMDB0005869	null	C15H13I2NO4	M+NH4	37.1	1.68	0.49277	84.6323	3,3'-Diiodothyronine	Organic acids and derivatives	Carboxylic acids and derivatives	Amino acids, peptides, and analogues	542.927	NA	0.5945	1	NA
0.59_542.9275m/z	1.07994	0.509382	0.328035	0.999947	0.984271	0.855142	obesity-B:control	HMDB0005869	null	C15H13I2NO4	M+NH4	37.1	1.68	0.49277	84.6323	3,3'-Diiodothyronine	Organic acids and derivatives	Carboxylic acids and derivatives	Amino acids, peptides, and analogues	542.927	NA	0.5945	1	NA
0.59_542.9275m/z	0.872693	0.169588	0.142135	0.999875	1	1.667	obesity-A:obesity-B	HMDB0005869	null	C15H13I2NO4	M+NH4	37.1	1.68	0.49277	84.6323	3,3'-Diiodothyronine	Organic acids and derivatives	Carboxylic acids and derivatives	Amino acids, peptides, and analogues	542.927	NA	0.5945	1	NA
0.59_586.9543m/z	0.447684	0.0103703	0.0331761	0.685822	0.938089	2.23662	obesity-A:control	HMDB0061743	null	C11HF21O2	M+Na	37.3	0	1.61646	88.4566	Perfluoroundecanoic acid	Organohalogen compounds	Alkyl halides	Alkyl fluorides	586.954	NA	0.5945	1	NA
0.59_586.9543m/z	0.701114	0.26771	0.730162	0.923813	1	2.42373	obesity-B:control	HMDB0061743	null	C11HF21O2	M+Na	37.3	0	1.61646	88.4566	Perfluoroundecanoic acid	Organohalogen compounds	Alkyl halides	Alkyl fluorides	586.954	NA	0.5945	1	NA
0.59_586.9543m/z	0.638533	0.884176	0.112426	0.999875	1	1.56487	obesity-A:obesity-B	HMDB0061743	null	C11HF21O2	M+Na	37.3	0	1.61646	88.4566	Perfluoroundecanoic acid	Organohalogen compounds	Alkyl halides	Alkyl fluorides	586.954	NA	0.5945	1	NA
0.59_609.3470m/z	1.02301	0.434284	0.306576	0.964173	0.99928	0.38462	obesity-A:control	HMDB0041368	null	C36H48O8	M+H	42.2	37.2	7.88655	82.6901	24-Acetyl- 25-cinnamoylvulgaroside	Lipids and lipid-like molecules	Prenol lipids	Sesterterpenoids	609.347	NA	0.5945	1	NA
0.59_609.3470m/z	1.05172	0.104886	0.138126	0.69953	0.813117	0.695914	obesity-B:control	HMDB0041368	null	C36H48O8	M+H	42.2	37.2	7.88655	82.6901	24-Acetyl- 25-cinnamoylvulgaroside	Lipids and lipid-like molecules	Prenol lipids	Sesterterpenoids	609.347	NA	0.5945	1	NA
0.59_609.3470m/z	0.972699	0.402564	0.622838	0.999875	1	0.45076	obesity-A:obesity-B	HMDB0041368	null	C36H48O8	M+H	42.2	37.2	7.88655	82.6901	24-Acetyl- 25-cinnamoylvulgaroside	Lipids and lipid-like molecules	Prenol lipids	Sesterterpenoids	609.347	NA	0.5945	1	NA
0.59_650.4226m/z	0.98954	0.802378	0.612483	0.999502	0.99928	0.185876	obesity-A:control	HMDB0041353	null	C36H56O9	M+NH4	44.7	38.6	-5.76204	91.6095	Lucyoside K	Lipids and lipid-like molecules	Prenol lipids	Terpene glycosides	650.423	NA	0.5945	1	NA
0.59_650.4226m/z	0.987487	0.788852	0.8315	0.999947	1	0.382456	obesity-B:control	HMDB0041353	null	C36H56O9	M+NH4	44.7	38.6	-5.76204	91.6095	Lucyoside K	Lipids and lipid-like molecules	Prenol lipids	Terpene glycosides	650.423	NA	0.5945	1	NA
0.59_650.4226m/z	1.00208	0.992482	0.74123	0.999875	1	0.135237	obesity-A:obesity-B	HMDB0041353	null	C36H56O9	M+NH4	44.7	38.6	-5.76204	91.6095	Lucyoside K	Lipids and lipid-like molecules	Prenol lipids	Terpene glycosides	650.423	NA	0.5945	1	NA
0.59_653.3750m/z	1.05663	0.25739	0.224366	0.950387	0.99928	0.848692	obesity-A:control	HMDB0015362	null	C38H50N6O5	M+H-H2O	29.8	0	-8.91107	58.8405	Saquinavir	Organic acids and derivatives	Carboxylic acids and derivatives	Amino acids, peptides, and analogues	653.375	NA	0.5945	1	NA
[truncated: 49,727 more rows]
