# Supplementary material for: Lipidomic profiling reveals distinct differences in plasma lipid composition in overweight or obese adolescent students
Source: BMC Endocr Disord. 2021 Oct 13;21:201. doi: 10.1186/s12902-021-00859-7 (PMC8513241; doi:10.1186/s12902-021-00859-7)
Supplement: Supplementary file 3 — Additional file 3. 8988 negative ion modes from non-targeted metabolomics analysis. [file 12902_2021_859_MOESM3_ESM.xlsx]

## Sheet: Sheet1
Additional file 3. 8988 negative ion modes from non-targeted metabolomics analysis.
Compound.ID	ratio	t.test_p.value	wilcox.test_p.value	t.test_p.value_BHcorrect	wilcox.test_p.value_BHcorrect	VIP	sample	ID	KEGG.ID	Formula	Adducts	Score	Fragmentation.Score	Mass.Error..ppm.	Isotope.Similarity	Description	Super.class	Class	Sub.class	m.z	Neutral.mass..Da.	Retention.time..min.	Charge	Pathway
0.42_210.9501m/z	1.07922	0.510679	0.74123	0.95145	0.991971	0.694184	obesity-A:control	HMDB0059917	null	C4H8N2S4	M-H	35	0	1.76802	77.2405	1,2-Ethanediyldicarbamodithioic acid	Organic acids and derivatives	Dithiocarbamic acids and derivatives	Dithiocarbamic acid esters	210.95	NA	0.420067	1	NA
0.42_210.9501m/z	1.44614	0.269651	0.389819	0.821985	0.880293	1.37616	obesity-B:control	HMDB0059917	null	C4H8N2S4	M-H	35	0	1.76802	77.2405	1,2-Ethanediyldicarbamodithioic acid	Organic acids and derivatives	Dithiocarbamic acids and derivatives	Dithiocarbamic acid esters	210.95	NA	0.420067	1	NA
0.42_210.9501m/z	0.746275	0.584931	0.633267	0.96627	0.98128	1.25188	obesity-A:obesity-B	HMDB0059917	null	C4H8N2S4	M-H	35	0	1.76802	77.2405	1,2-Ethanediyldicarbamodithioic acid	Organic acids and derivatives	Dithiocarbamic acids and derivatives	Dithiocarbamic acid esters	210.95	NA	0.420067	1	NA
0.52_154.9751m/z	1.026	0.558591	0.633267	0.965608	0.980916	0.4154	obesity-A:control	HMDB0000816	C00988	C2H5O6P	M-H	39.3	0	-0.0143829	96.4316	Phosphoglycolic acid	Organic acids and derivatives	Organic phosphoric acids and derivatives	Phosphate esters	154.975	NA	0.519083	1	map00630 Glyoxylate and dicarboxylate metabolism; map01100 Metabolic pathways; map01110 Biosynthesis of secondary metabolites; map01130 Biosynthesis of antibiotics; map01200 Carbon metabolism
0.52_154.9751m/z	0.904503	0.0894063	0.0590618	0.563845	0.455098	0.933788	obesity-B:control	HMDB0000816	C00988	C2H5O6P	M-H	39.3	0	-0.0143829	96.4316	Phosphoglycolic acid	Organic acids and derivatives	Organic phosphoric acids and derivatives	Phosphate esters	154.975	NA	0.519083	1	map00630 Glyoxylate and dicarboxylate metabolism; map01100 Metabolic pathways; map01110 Biosynthesis of secondary metabolites; map01130 Biosynthesis of antibiotics; map01200 Carbon metabolism
0.52_154.9751m/z	1.13433	0.0117485	0.017588	0.360551	0.45329	1.08997	obesity-A:obesity-B	HMDB0000816	C00988	C2H5O6P	M-H	39.3	0	-0.0143829	96.4316	Phosphoglycolic acid	Organic acids and derivatives	Organic phosphoric acids and derivatives	Phosphate esters	154.975	NA	0.519083	1	map00630 Glyoxylate and dicarboxylate metabolism; map01100 Metabolic pathways; map01110 Biosynthesis of secondary metabolites; map01130 Biosynthesis of antibiotics; map01200 Carbon metabolism
0.52_494.1079m/z	1.05806	0.835455	0.93568	0.982171	1	0.168496	obesity-A:control	HMDB0037551	null	C19H25NO12	M+Cl	37.3	0	1.754	88.7636	1-(2-Hydroxyphenylamino)-1-deoxy-beta-D-gentiobioside 1,2-carbamate	Organic oxygen compounds	Organooxygen compounds	Carbohydrates and carbohydrate conjugates	494.108	NA	0.519083	1	NA
0.52_494.1079m/z	2.00468	0.0378899	0.0429962	0.39432	0.379621	1.70572	obesity-B:control	HMDB0037551	null	C19H25NO12	M+Cl	37.3	0	1.754	88.7636	1-(2-Hydroxyphenylamino)-1-deoxy-beta-D-gentiobioside 1,2-carbamate	Organic oxygen compounds	Organooxygen compounds	Carbohydrates and carbohydrate conjugates	494.108	NA	0.519083	1	NA
0.52_494.1079m/z	0.527796	0.0574316	0.0722775	0.597539	0.617565	1.70685	obesity-A:obesity-B	HMDB0037551	null	C19H25NO12	M+Cl	37.3	0	1.754	88.7636	1-(2-Hydroxyphenylamino)-1-deoxy-beta-D-gentiobioside 1,2-carbamate	Organic oxygen compounds	Organooxygen compounds	Carbohydrates and carbohydrate conjugates	494.108	NA	0.519083	1	NA
0.55_124.0529n	1.98719	0.0343988	0.063228	0.447836	0.583332	2.72919	obesity-A:control	HMDB0001398	C15572	C7H8O2	M-CH3, M-H	46.2	42.5	3.90454	92.8664	Guaiacol	Benzenoids	Phenols	Methoxyphenols	109.03	124.053	0.55335	1	NULL
0.55_124.0529n	1.98719	0.0343988	0.063228	0.447836	0.583332	2.72919	obesity-A:control	HMDB0029696	null	C7H8O2	M-CH3, M-H	46.2	42.5	3.90454	92.8664	Mequinol	Benzenoids	Benzene and substituted derivatives	Phenols and derivatives	109.03	124.053	0.55335	1	NA
0.55_124.0529n	1.98719	0.0343988	0.063228	0.447836	0.583332	2.72919	obesity-A:control	HMDB0135619	null	C7H8O2	M-CH3, M-H	46.2	42.5	3.90454	92.8664	3-methoxyphenol	Benzenoids	Benzene and substituted derivatives	Phenols and derivatives	109.03	124.053	0.55335	1	NA
0.55_124.0529n	4.39863	0.0403033	0.0429962	0.407299	0.379621	3.01498	obesity-B:control	HMDB0001398	C15572	C7H8O2	M-CH3, M-H	46.2	42.5	3.90454	92.8664	Guaiacol	Benzenoids	Phenols	Methoxyphenols	109.03	124.053	0.55335	1	NULL
0.55_124.0529n	4.39863	0.0403033	0.0429962	0.407299	0.379621	3.01498	obesity-B:control	HMDB0029696	null	C7H8O2	M-CH3, M-H	46.2	42.5	3.90454	92.8664	Mequinol	Benzenoids	Benzene and substituted derivatives	Phenols and derivatives	109.03	124.053	0.55335	1	NA
0.55_124.0529n	4.39863	0.0403033	0.0429962	0.407299	0.379621	3.01498	obesity-B:control	HMDB0135619	null	C7H8O2	M-CH3, M-H	46.2	42.5	3.90454	92.8664	3-methoxyphenol	Benzenoids	Benzene and substituted derivatives	Phenols and derivatives	109.03	124.053	0.55335	1	NA
0.55_124.0529n	0.451775	0.917763	0.924017	0.993621	0.995927	0.139623	obesity-A:obesity-B	HMDB0001398	C15572	C7H8O2	M-CH3, M-H	46.2	42.5	3.90454	92.8664	Guaiacol	Benzenoids	Phenols	Methoxyphenols	109.03	124.053	0.55335	1	NULL
0.55_124.0529n	0.451775	0.917763	0.924017	0.993621	0.995927	0.139623	obesity-A:obesity-B	HMDB0029696	null	C7H8O2	M-CH3, M-H	46.2	42.5	3.90454	92.8664	Mequinol	Benzenoids	Benzene and substituted derivatives	Phenols and derivatives	109.03	124.053	0.55335	1	NA
0.55_124.0529n	0.451775	0.917763	0.924017	0.993621	0.995927	0.139623	obesity-A:obesity-B	HMDB0135619	null	C7H8O2	M-CH3, M-H	46.2	42.5	3.90454	92.8664	3-methoxyphenol	Benzenoids	Benzene and substituted derivatives	Phenols and derivatives	109.03	124.053	0.55335	1	NA
0.55_128.0359m/z	1.10589	0.24383	0.279422	0.82536	0.839852	0.665468	obesity-A:control	HMDB0000805	null	C5H7NO3	M-H	38.4	0.219	4.79089	97.1953	Pyrrolidonecarboxylic acid	Organic acids and derivatives	Carboxylic acids and derivatives	Amino acids, peptides, and analogues	128.036	NA	0.55335	1	NA
0.55_128.0359m/z	1.10589	0.24383	0.279422	0.82536	0.839852	0.665468	obesity-A:control	HMDB0060262	null	C5H7NO3	M-H	38.4	0.219	4.79089	97.1953	5-Oxoprolinate	Organic acids and derivatives	Carboxylic acids and derivatives	Amino acids, peptides, and analogues	128.036	NA	0.55335	1	NA
0.55_128.0359m/z	1.02057	0.932401	0.924017	0.998394	0.996941	0.424339	obesity-B:control	HMDB0000805	null	C5H7NO3	M-H	38.4	0.219	4.79089	97.1953	Pyrrolidonecarboxylic acid	Organic acids and derivatives	Carboxylic acids and derivatives	Amino acids, peptides, and analogues	128.036	NA	0.55335	1	NA
0.55_128.0359m/z	1.02057	0.932401	0.924017	0.998394	0.996941	0.424339	obesity-B:control	HMDB0060262	null	C5H7NO3	M-H	38.4	0.219	4.79089	97.1953	5-Oxoprolinate	Organic acids and derivatives	Carboxylic acids and derivatives	Amino acids, peptides, and analogues	128.036	NA	0.55335	1	NA
0.55_128.0359m/z	1.08359	0.268197	0.320778	0.870929	0.859327	0.882527	obesity-A:obesity-B	HMDB0000805	null	C5H7NO3	M-H	38.4	0.219	4.79089	97.1953	Pyrrolidonecarboxylic acid	Organic acids and derivatives	Carboxylic acids and derivatives	Amino acids, peptides, and analogues	128.036	NA	0.55335	1	NA
0.55_128.0359m/z	1.08359	0.268197	0.320778	0.870929	0.859327	0.882527	obesity-A:obesity-B	HMDB0060262	null	C5H7NO3	M-H	38.4	0.219	4.79089	97.1953	5-Oxoprolinate	Organic acids and derivatives	Carboxylic acids and derivatives	Amino acids, peptides, and analogues	128.036	NA	0.55335	1	NA
0.55_150.0537n	0.949284	0.56592	0.900743	0.966725	1	0.431403	obesity-A:control	HMDB0003162	null	C6H6N4O	M-CH3, M-H	48.1	51.4	-3.21011	92.7079	7-Methylhypoxanthine	Organoheterocyclic compounds	Imidazopyrimidines	Purines and purine derivatives	135.031	150.054	0.55335	1	NA
0.55_150.0537n	0.933404	0.348913	0.542205	0.872722	0.934091	0.775872	obesity-B:control	HMDB0003162	null	C6H6N4O	M-CH3, M-H	48.1	51.4	-3.21011	92.7079	7-Methylhypoxanthine	Organoheterocyclic compounds	Imidazopyrimidines	Purines and purine derivatives	135.031	150.054	0.55335	1	NA
0.55_150.0537n	1.01701	0.623781	0.675688	0.96627	0.98128	1.18122	obesity-A:obesity-B	HMDB0003162	null	C6H6N4O	M-CH3, M-H	48.1	51.4	-3.21011	92.7079	7-Methylhypoxanthine	Organoheterocyclic compounds	Imidazopyrimidines	Purines and purine derivatives	135.031	150.054	0.55335	1	NA
0.55_160.0495n	1.74329	0.352985	0.306576	0.884361	0.852539	1.63465	obesity-A:control	HMDB0042037	null	C5H8N2O4	M-H, M+Cl	37.1	0	6.99296	93.3731	Thymine glycol	Organoheterocyclic compounds	Diazines	Pyrimidines and pyrimidine derivatives	195.009	160.05	0.545733	1	NA
0.55_160.0495n	2.25932	0.971784	0.854466	0.999427	0.991031	0.917436	obesity-B:control	HMDB0042037	null	C5H8N2O4	M-H, M+Cl	37.1	0	6.99296	93.3731	Thymine glycol	Organoheterocyclic compounds	Diazines	Pyrimidines and pyrimidine derivatives	195.009	160.05	0.545733	1	NA
0.55_160.0495n	0.771601	0.422723	0.542205	0.945881	0.947879	1.33707	obesity-A:obesity-B	HMDB0042037	null	C5H8N2O4	M-H, M+Cl	37.1	0	6.99296	93.3731	Thymine glycol	Organoheterocyclic compounds	Diazines	Pyrimidines and pyrimidine derivatives	195.009	160.05	0.545733	1	NA
0.55_164.9281m/z	1.09176	0.344235	0.440431	0.884167	0.95093	0.650484	obesity-A:control	HMDB0062193	C14860	C2H4Cl2O2	M+Cl	31	0	-0.861747	55.9192	2,2-dichloro-1,1-ethanediol	Organohalogen compounds	Halohydrins	Chlorohydrins	164.928	NA	0.55335	1	map00980 Metabolism of xenobiotics by cytochrome P450
0.55_164.9281m/z	0.855819	0.0846756	0.119358	0.55044	0.595103	1.37637	obesity-B:control	HMDB0062193	C14860	C2H4Cl2O2	M+Cl	31	0	-0.861747	55.9192	2,2-dichloro-1,1-ethanediol	Organohalogen compounds	Halohydrins	Chlorohydrins	164.928	NA	0.55335	1	map00980 Metabolism of xenobiotics by cytochrome P450
0.55_164.9281m/z	1.27569	0.0101272	0.017588	0.357092	0.45329	1.77843	obesity-A:obesity-B	HMDB0062193	C14860	C2H4Cl2O2	M+Cl	31	0	-0.861747	55.9192	2,2-dichloro-1,1-ethanediol	Organohalogen compounds	Halohydrins	Chlorohydrins	164.928	NA	0.55335	1	map00980 Metabolism of xenobiotics by cytochrome P450
0.55_167.0217m/z	1.22206	0.000742438	0.00170021	0.133114	0.180138	1.4784	obesity-A:control	HMDB0000289	C00366	C5H4N4O3	M-H	40.8	10.4	4.08349	98.4926	Uric acid	Organoheterocyclic compounds	Imidazopyrimidines	Purines and purine derivatives	167.022	NA	0.55335	1	map00230 Purine metabolism; map01100 Metabolic pathways; map01120 Microbial metabolism in diverse environments; map04976 Bile secretion
0.55_167.0217m/z	1.24776	0.0397363	0.000226886	0.405573	0.0155088	1.29757	obesity-B:control	HMDB0000289	C00366	C5H4N4O3	M-H	40.8	10.4	4.08349	98.4926	Uric acid	Organoheterocyclic compounds	Imidazopyrimidines	Purines and purine derivatives	167.022	NA	0.55335	1	map00230 Purine metabolism; map01100 Metabolic pathways; map01120 Microbial metabolism in diverse environments; map04976 Bile secretion
0.55_167.0217m/z	0.979403	0.848378	0.458091	0.989546	0.923592	0.747227	obesity-A:obesity-B	HMDB0000289	C00366	C5H4N4O3	M-H	40.8	10.4	4.08349	98.4926	Uric acid	Organoheterocyclic compounds	Imidazopyrimidines	Purines and purine derivatives	167.022	NA	0.55335	1	map00230 Purine metabolism; map01100 Metabolic pathways; map01120 Microbial metabolism in diverse environments; map04976 Bile secretion
0.55_173.0568m/z	1.10654	0.717637	0.924017	0.979159	1	0.554532	obesity-A:control	HMDB0000854	C00439	C6H10N2O4	M-H	40.2	3.61	0.2606	97.5619	Formiminoglutamic acid	Organic acids and derivatives	Carboxylic acids and derivatives	Amino acids, peptides, and analogues	173.057	NA	0.55335	1	map00340 Histidine metabolism; map01100 Metabolic pathways
0.55_173.0568m/z	1.82988	0.905762	0.763523	0.998394	0.985326	0.146633	obesity-B:control	HMDB0000854	C00439	C6H10N2O4	M-H	40.2	3.61	0.2606	97.5619	Formiminoglutamic acid	Organic acids and derivatives	Carboxylic acids and derivatives	Amino acids, peptides, and analogues	173.057	NA	0.55335	1	map00340 Histidine metabolism; map01100 Metabolic pathways
0.55_173.0568m/z	0.604708	0.871211	0.494558	0.993621	0.935686	0.233543	obesity-A:obesity-B	HMDB0000854	C00439	C6H10N2O4	M-H	40.2	3.61	0.2606	97.5619	Formiminoglutamic acid	Organic acids and derivatives	Carboxylic acids and derivatives	Amino acids, peptides, and analogues	173.057	NA	0.55335	1	map00340 Histidine metabolism; map01100 Metabolic pathways
0.55_181.0173m/z	1.08578	0.414719	0.532498	0.929763	0.972727	1.02896	obesity-A:control	HMDB0126547	null	C5H10O5S	M-H	35.7	0.822	-1.58941	79.6785	[(oxolan-2-yl)methoxy]sulfonic acid	Organic acids and derivatives	Organic sulfuric acids and derivatives	Sulfuric acid esters	181.017	NA	0.55335	1	NA
0.55_181.0173m/z	1.48298	0.712611	0.763523	0.96866	0.985326	0.339229	obesity-B:control	HMDB0126547	null	C5H10O5S	M-H	35.7	0.822	-1.58941	79.6785	[(oxolan-2-yl)methoxy]sulfonic acid	Organic acids and derivatives	Organic sulfuric acids and derivatives	Sulfuric acid esters	181.017	NA	0.55335	1	NA
0.55_181.0173m/z	0.73216	0.806719	0.389819	0.978686	0.889156	0.516729	obesity-A:obesity-B	HMDB0126547	null	C5H10O5S	M-H	35.7	0.822	-1.58941	79.6785	[(oxolan-2-yl)methoxy]sulfonic acid	Organic acids and derivatives	Organic sulfuric acids and derivatives	Sulfuric acid esters	181.017	NA	0.55335	1	NA
0.55_187.0728m/z	0.958587	0.830286	0.970739	0.982171	1	1.16876	obesity-A:control	HMDB0006029	null	C7H12N2O4	M-H	38.7	0.628	2.17706	95.5138	N-Acetylglutamine	Organic acids and derivatives	Carboxylic acids and derivatives	Amino acids, peptides, and analogues	187.073	NA	0.55335	1	NA
0.55_187.0728m/z	1.12823	0.771859	0.664981	0.975765	0.969386	0.68203	obesity-B:control	HMDB0006029	null	C7H12N2O4	M-H	38.7	0.628	2.17706	95.5138	N-Acetylglutamine	Organic acids and derivatives	Carboxylic acids and derivatives	Amino acids, peptides, and analogues	187.073	NA	0.55335	1	NA
0.55_187.0728m/z	0.849641	0.915049	0.633267	0.993621	0.98128	0.180257	obesity-A:obesity-B	HMDB0006029	null	C7H12N2O4	M-H	38.7	0.628	2.17706	95.5138	N-Acetylglutamine	Organic acids and derivatives	Carboxylic acids and derivatives	Amino acids, peptides, and analogues	187.073	NA	0.55335	1	NA
0.55_189.0411m/z	1.07716	0.575947	0.719149	0.966725	0.98953	0.351716	obesity-A:control	HMDB0012710	C00944	C7H10O6	M-H	40.6	13	3.39322	93.8531	3-Dehydroquinate	Organooxygen compounds	Alcohols and polyols	Cyclic alcohols and derivatives	189.041	NA	0.55335	1	map00400 Phenylalanine, tyrosine and tryptophan biosynthesis; map01100 Metabolic pathways; map01110 Biosynthesis of secondary metabolites; map01130 Biosynthesis of antibiotics; map01230 Biosynthesis of amino acids
0.55_189.0411m/z	1.24569	0.125195	0.142135	0.637923	0.639456	1.00687	obesity-B:control	HMDB0012710	C00944	C7H10O6	M-H	40.6	13	3.39322	93.8531	3-Dehydroquinate	Organooxygen compounds	Alcohols and polyols	Cyclic alcohols and derivatives	189.041	NA	0.55335	1	map00400 Phenylalanine, tyrosine and tryptophan biosynthesis; map01100 Metabolic pathways; map01110 Biosynthesis of secondary metabolites; map01130 Biosynthesis of antibiotics; map01230 Biosynthesis of amino acids
0.55_189.0411m/z	0.864708	0.318397	0.320778	0.906016	0.859327	1.11408	obesity-A:obesity-B	HMDB0012710	C00944	C7H10O6	M-H	40.6	13	3.39322	93.8531	3-Dehydroquinate	Organooxygen compounds	Alcohols and polyols	Cyclic alcohols and derivatives	189.041	NA	0.55335	1	map00400 Phenylalanine, tyrosine and tryptophan biosynthesis; map01100 Metabolic pathways; map01110 Biosynthesis of secondary metabolites; map01130 Biosynthesis of antibiotics; map01230 Biosynthesis of amino acids
0.55_193.0657m/z	1.22168	0.333089	0.260147	0.878253	0.821536	1.60382	obesity-A:control	HMDB0059797	C11432	C14H10O	M-H	36.9	0	-1.01655	85.7718	1-Hydroxyphenanthrene	Benzenoids	Phenanthrenes and derivatives	Phenanthrols	193.066	NA	0.55335	1	map00624 Polycyclic aromatic hydrocarbon degradation; map01120 Microbial metabolism in diverse environments
0.55_193.0657m/z	1.22168	0.333089	0.260147	0.878253	0.821536	1.60382	obesity-A:control	HMDB0059798	null	C14H10O	M-H	36.9	0	-1.01655	85.7718	2-Hydroxyphenanthrene	Benzenoids	Phenanthrenes and derivatives	Phenanthrols	193.066	NA	0.55335	1	NA
0.55_193.0657m/z	1.22168	0.333089	0.260147	0.878253	0.821536	1.60382	obesity-A:control	HMDB0059799	null	C14H10O	M-H	36.9	0	-1.01655	85.7718	3-Hydroxyphenanthrene	Benzenoids	Phenanthrenes and derivatives	Phenanthrols	193.066	NA	0.55335	1	NA
0.55_193.0657m/z	1.22168	0.333089	0.260147	0.878253	0.821536	1.60382	obesity-A:control	HMDB0059800	null	C14H10O	M-H	36.9	0	-1.01655	85.7718	4-Hydroxyphenanthrene	Benzenoids	Phenanthrenes and derivatives	Phenanthrols	193.066	NA	0.55335	1	NA
0.55_193.0657m/z	1.22168	0.333089	0.260147	0.878253	0.821536	1.60382	obesity-A:control	HMDB0059801	C11430	C14H10O	M-H	36.9	0	-1.01655	85.7718	9-Hydroxyphenanthrene	Benzenoids	Phenanthrenes and derivatives	Phenanthrols	193.066	NA	0.55335	1	map00624 Polycyclic aromatic hydrocarbon degradation; map01120 Microbial metabolism in diverse environments
0.55_193.0657m/z	1.82283	0.80679	0.959043	0.98476	0.997914	0.891565	obesity-B:control	HMDB0059797	C11432	C14H10O	M-H	36.9	0	-1.01655	85.7718	1-Hydroxyphenanthrene	Benzenoids	Phenanthrenes and derivatives	Phenanthrols	193.066	NA	0.55335	1	map00624 Polycyclic aromatic hydrocarbon degradation; map01120 Microbial metabolism in diverse environments
0.55_193.0657m/z	1.82283	0.80679	0.959043	0.98476	0.997914	0.891565	obesity-B:control	HMDB0059798	null	C14H10O	M-H	36.9	0	-1.01655	85.7718	2-Hydroxyphenanthrene	Benzenoids	Phenanthrenes and derivatives	Phenanthrols	193.066	NA	0.55335	1	NA
0.55_193.0657m/z	1.82283	0.80679	0.959043	0.98476	0.997914	0.891565	obesity-B:control	HMDB0059799	null	C14H10O	M-H	36.9	0	-1.01655	85.7718	3-Hydroxyphenanthrene	Benzenoids	Phenanthrenes and derivatives	Phenanthrols	193.066	NA	0.55335	1	NA
0.55_193.0657m/z	1.82283	0.80679	0.959043	0.98476	0.997914	0.891565	obesity-B:control	HMDB0059800	null	C14H10O	M-H	36.9	0	-1.01655	85.7718	4-Hydroxyphenanthrene	Benzenoids	Phenanthrenes and derivatives	Phenanthrols	193.066	NA	0.55335	1	NA
0.55_193.0657m/z	1.82283	0.80679	0.959043	0.98476	0.997914	0.891565	obesity-B:control	HMDB0059801	C11430	C14H10O	M-H	36.9	0	-1.01655	85.7718	9-Hydroxyphenanthrene	Benzenoids	Phenanthrenes and derivatives	Phenanthrols	193.066	NA	0.55335	1	map00624 Polycyclic aromatic hydrocarbon degradation; map01120 Microbial metabolism in diverse environments
0.55_193.0657m/z	0.670209	0.275316	0.272894	0.878057	0.855417	2.31891	obesity-A:obesity-B	HMDB0059797	C11432	C14H10O	M-H	36.9	0	-1.01655	85.7718	1-Hydroxyphenanthrene	Benzenoids	Phenanthrenes and derivatives	Phenanthrols	193.066	NA	0.55335	1	map00624 Polycyclic aromatic hydrocarbon degradation; map01120 Microbial metabolism in diverse environments
0.55_193.0657m/z	0.670209	0.275316	0.272894	0.878057	0.855417	2.31891	obesity-A:obesity-B	HMDB0059798	null	C14H10O	M-H	36.9	0	-1.01655	85.7718	2-Hydroxyphenanthrene	Benzenoids	Phenanthrenes and derivatives	Phenanthrols	193.066	NA	0.55335	1	NA
0.55_193.0657m/z	0.670209	0.275316	0.272894	0.878057	0.855417	2.31891	obesity-A:obesity-B	HMDB0059799	null	C14H10O	M-H	36.9	0	-1.01655	85.7718	3-Hydroxyphenanthrene	Benzenoids	Phenanthrenes and derivatives	Phenanthrols	193.066	NA	0.55335	1	NA
0.55_193.0657m/z	0.670209	0.275316	0.272894	0.878057	0.855417	2.31891	obesity-A:obesity-B	HMDB0059800	null	C14H10O	M-H	36.9	0	-1.01655	85.7718	4-Hydroxyphenanthrene	Benzenoids	Phenanthrenes and derivatives	Phenanthrols	193.066	NA	0.55335	1	NA
0.55_193.0657m/z	0.670209	0.275316	0.272894	0.878057	0.855417	2.31891	obesity-A:obesity-B	HMDB0059801	C11430	C14H10O	M-H	36.9	0	-1.01655	85.7718	9-Hydroxyphenanthrene	Benzenoids	Phenanthrenes and derivatives	Phenanthrols	193.066	NA	0.55335	1	map00624 Polycyclic aromatic hydrocarbon degradation; map01120 Microbial metabolism in diverse environments
0.55_195.0516m/z	1.10086	0.462082	0.82007	0.944561	0.994123	0.778514	obesity-A:control	HMDB0002123	C16361	C8H10N4O3	M-CH3	45.2	38.3	-3.17889	91.2909	1,3,7-Trimethyluric acid	Organoheterocyclic compounds	Imidazopyrimidines	Purines and purine derivatives	195.052	NA	0.54955	1	map00232 Caffeine metabolism; map01120 Microbial metabolism in diverse environments
0.55_195.0516m/z	1.10086	0.462082	0.82007	0.944561	0.994123	0.778514	obesity-A:control	HMDB0036431	null	C8H10N4O3	M-CH3	45.2	38.3	-3.17889	91.2909	1,3,9-Trimethyluric acid	Organoheterocyclic compounds	Imidazopyrimidines	Purines and purine derivatives	195.052	NA	0.54955	1	NA
0.55_195.0516m/z	1.51948	0.644685	0.947356	0.967675	0.997914	0.466874	obesity-B:control	HMDB0002123	C16361	C8H10N4O3	M-CH3	45.2	38.3	-3.17889	91.2909	1,3,7-Trimethyluric acid	Organoheterocyclic compounds	Imidazopyrimidines	Purines and purine derivatives	195.052	NA	0.54955	1	map00232 Caffeine metabolism; map01120 Microbial metabolism in diverse environments
0.55_195.0516m/z	1.51948	0.644685	0.947356	0.967675	0.997914	0.466874	obesity-B:control	HMDB0036431	null	C8H10N4O3	M-CH3	45.2	38.3	-3.17889	91.2909	1,3,9-Trimethyluric acid	Organoheterocyclic compounds	Imidazopyrimidines	Purines and purine derivatives	195.052	NA	0.54955	1	NA
0.55_195.0516m/z	0.724496	0.897966	0.786011	0.993621	0.981362	0.744884	obesity-A:obesity-B	HMDB0002123	C16361	C8H10N4O3	M-CH3	45.2	38.3	-3.17889	91.2909	1,3,7-Trimethyluric acid	Organoheterocyclic compounds	Imidazopyrimidines	Purines and purine derivatives	195.052	NA	0.54955	1	map00232 Caffeine metabolism; map01120 Microbial metabolism in diverse environments
0.55_195.0516m/z	0.724496	0.897966	0.786011	0.993621	0.981362	0.744884	obesity-A:obesity-B	HMDB0036431	null	C8H10N4O3	M-CH3	45.2	38.3	-3.17889	91.2909	1,3,9-Trimethyluric acid	Organoheterocyclic compounds	Imidazopyrimidines	Purines and purine derivatives	195.052	NA	0.54955	1	NA
0.55_204.0102n	1.3926	0.40116	0.592002	0.917024	0.98053	0.88126	obesity-A:control	HMDB0060013	null	C7H8O5S	M-CH3, M-H	41.3	18.4	4.83643	93.8868	O-methoxycatechol-O-sulphate	Organic acids and derivatives	Organic sulfuric acids and derivatives	Arylsulfates	188.987	204.01	0.55335	1	NA
0.55_204.0102n	1.27086	0.271141	0.389819	0.823134	0.880293	1.24747	obesity-B:control	HMDB0060013	null	C7H8O5S	M-CH3, M-H	41.3	18.4	4.83643	93.8868	O-methoxycatechol-O-sulphate	Organic acids and derivatives	Organic sulfuric acids and derivatives	Arylsulfates	188.987	204.01	0.55335	1	NA
0.55_204.0102n	1.09579	0.103051	0.138126	0.685386	0.728083	2.35606	obesity-A:obesity-B	HMDB0060013	null	C7H8O5S	M-CH3, M-H	41.3	18.4	4.83643	93.8868	O-methoxycatechol-O-sulphate	Organic acids and derivatives	Organic sulfuric acids and derivatives	Arylsulfates	188.987	204.01	0.55335	1	NA
0.55_212.0030m/z	1.31137	0.0373428	0.0551225	0.457395	0.569779	1.8353	obesity-A:control	HMDB0000682	null	C8H7NO4S	M-H	36.8	1.84	3.33893	86.2362	Indoxyl sulfate	Organic acids and derivatives	Organic sulfuric acids and derivatives	Arylsulfates	212.003	NA	0.55335	1	NA
0.55_212.0030m/z	1.28232	0.504719	0.182256	0.929663	0.699527	0.780366	obesity-B:control	HMDB0000682	null	C8H7NO4S	M-H	36.8	1.84	3.33893	86.2362	Indoxyl sulfate	Organic acids and derivatives	Organic sulfuric acids and derivatives	Arylsulfates	212.003	NA	0.55335	1	NA
0.55_212.0030m/z	1.02265	0.320657	0.708193	0.908384	0.98128	1.37896	obesity-A:obesity-B	HMDB0000682	null	C8H7NO4S	M-H	36.8	1.84	3.33893	86.2362	Indoxyl sulfate	Organic acids and derivatives	Organic sulfuric acids and derivatives	Arylsulfates	212.003	NA	0.55335	1	NA
0.55_215.0334m/z	1.05269	0.186044	0.224366	0.749092	0.792385	0.507503	obesity-A:control	HMDB0039141	null	C13H10O4	M-CH3	44.3	38.2	-6.63402	90.7238	Wyeronic acid	Lipids and lipid-like molecules	Fatty Acyls	Fatty acids and conjugates	215.033	NA	0.54955	1	NA
0.55_215.0334m/z	0.954374	0.301149	0.494558	0.855436	0.912864	0.720876	obesity-B:control	HMDB0039141	null	C13H10O4	M-CH3	44.3	38.2	-6.63402	90.7238	Wyeronic acid	Lipids and lipid-like molecules	Fatty Acyls	Fatty acids and conjugates	215.033	NA	0.54955	1	NA
0.55_215.0334m/z	1.10301	0.110252	0.0478898	0.694135	0.523085	1.29643	obesity-A:obesity-B	HMDB0039141	null	C13H10O4	M-CH3	44.3	38.2	-6.63402	90.7238	Wyeronic acid	Lipids and lipid-like molecules	Fatty Acyls	Fatty acids and conjugates	215.033	NA	0.54955	1	NA
0.55_217.0308m/z	1.04971	0.20493	0.335396	0.775352	0.874174	0.517755	obesity-A:control	HMDB0031070	null	C13H12O2S	M-CH3	36.6	6.38	-8.81487	86.4796	(2E,11Z)-5-[5-(Methylthio)-4-penten-2-ynyl]-2-furanacrolein	Lipids and lipid-like molecules	Fatty Acyls	Fatty acids and conjugates	217.031	NA	0.54955	1	NA
0.55_217.0308m/z	0.947993	0.276507	0.373755	0.83227	0.873194	0.767821	obesity-B:control	HMDB0031070	null	C13H12O2S	M-CH3	36.6	6.38	-8.81487	86.4796	(2E,11Z)-5-[5-(Methylthio)-4-penten-2-ynyl]-2-furanacrolein	Lipids and lipid-like molecules	Fatty Acyls	Fatty acids and conjugates	217.031	NA	0.54955	1	NA
0.55_217.0308m/z	1.1073	0.10415	0.0295869	0.685386	0.455584	1.34108	obesity-A:obesity-B	HMDB0031070	null	C13H12O2S	M-CH3	36.6	6.38	-8.81487	86.4796	(2E,11Z)-5-[5-(Methylthio)-4-penten-2-ynyl]-2-furanacrolein	Lipids and lipid-like molecules	Fatty Acyls	Fatty acids and conjugates	217.031	NA	0.54955	1	NA
0.55_217.0457m/z	1.12484	0.296235	0.292791	0.865812	0.846418	0.601787	obesity-A:control	HMDB0038463	null	C11H10N2OS	M-H	35.1	0	7.31996	83.7663	3-(Isothiocyanatomethyl)-1-methoxy-1H-indole	Organoheterocyclic compounds	Indoles and derivatives	Indoles	217.046	NA	0.545733	1	NA
0.55_217.0457m/z	0.971732	0.352971	0.373755	0.872722	0.873194	0.758609	obesity-B:control	HMDB0038463	null	C11H10N2OS	M-H	35.1	0	7.31996	83.7663	3-(Isothiocyanatomethyl)-1-methoxy-1H-indole	Organoheterocyclic compounds	Indoles and derivatives	Indoles	217.046	NA	0.545733	1	NA
0.55_217.0457m/z	1.15756	0.111993	0.0590618	0.694135	0.578146	1.66966	obesity-A:obesity-B	HMDB0038463	null	C11H10N2OS	M-H	35.1	0	7.31996	83.7663	3-(Isothiocyanatomethyl)-1-methoxy-1H-indole	Organoheterocyclic compounds	Indoles and derivatives	Indoles	217.046	NA	0.545733	1	NA
0.55_226.0498n	1.2341	0.643569	0.423161	0.970676	0.95093	0.805788	obesity-A:control	HMDB0012199	C00251	C10H10O6	M-CH3, M+Cl	45.5	40.9	9.12223	96.5041	Chorismate	Organic acids and derivatives	Carboxylic acids and derivatives	Dicarboxylic acids and derivatives	261.008	226.05	0.55335	1	map00130 Ubiquinone and other terpenoid-quinone biosynthesis; map00400 Phenylalanine, tyrosine and tryptophan biosynthesis; map00405 Phenazine biosynthesis; map00790 Folate biosynthesis; map01053 Biosynthesis of siderophore group nonribosomal peptides; map01059 Biosynthesis of enediyne antibiotics; map01060 Biosynthesis of plant secondary metabolites; map01061 Biosynthesis of phenylpropanoids; ma…
0.55_226.0498n	2.44303	0.645935	0.0699227	0.967675	0.490617	0.499859	obesity-B:control	HMDB0012199	C00251	C10H10O6	M-CH3, M+Cl	45.5	40.9	9.12223	96.5041	Chorismate	Organic acids and derivatives	Carboxylic acids and derivatives	Dicarboxylic acids and derivatives	261.008	226.05	0.55335	1	map00130 Ubiquinone and other terpenoid-quinone biosynthesis; map00400 Phenylalanine, tyrosine and tryptophan biosynthesis; map00405 Phenazine biosynthesis; map00790 Folate biosynthesis; map01053 Biosynthesis of siderophore group nonribosomal peptides; map01059 Biosynthesis of enediyne antibiotics; map01060 Biosynthesis of plant secondary metabolites; map01061 Biosynthesis of phenylpropanoids; ma…
0.55_226.0498n	0.505153	0.424378	0.0676303	0.947793	0.60724	0.924962	obesity-A:obesity-B	HMDB0012199	C00251	C10H10O6	M-CH3, M+Cl	45.5	40.9	9.12223	96.5041	Chorismate	Organic acids and derivatives	Carboxylic acids and derivatives	Dicarboxylic acids and derivatives	261.008	226.05	0.55335	1	map00130 Ubiquinone and other terpenoid-quinone biosynthesis; map00400 Phenylalanine, tyrosine and tryptophan biosynthesis; map00405 Phenazine biosynthesis; map00790 Folate biosynthesis; map01053 Biosynthesis of siderophore group nonribosomal peptides; map01059 Biosynthesis of enediyne antibiotics; map01060 Biosynthesis of plant secondary metabolites; map01061 Biosynthesis of phenylpropanoids; ma…
0.55_227.1041m/z	1.31469	0.27315	0.299631	0.860497	0.847689	1.72747	obesity-A:control	HMDB0028871	null	C10H16N2O4	M-H	39.4	0.552	1.71072	98.568	Hydroxyprolyl-Proline	Organic acids and derivatives	Carboxylic acids and derivatives	Amino acids, peptides, and analogues	227.104	NA	0.55335	1	NA
0.55_227.1041m/z	2.30103	0.359251	0.947356	0.872722	0.997914	1.29519	obesity-B:control	HMDB0028871	null	C10H16N2O4	M-H	39.4	0.552	1.71072	98.568	Hydroxyprolyl-Proline	Organic acids and derivatives	Carboxylic acids and derivatives	Amino acids, peptides, and analogues	227.104	NA	0.55335	1	NA
0.55_227.1041m/z	0.571348	0.804287	0.163508	0.978686	0.769941	0.590503	obesity-A:obesity-B	HMDB0028871	null	C10H16N2O4	M-H	39.4	0.552	1.71072	98.568	Hydroxyprolyl-Proline	Organic acids and derivatives	Carboxylic acids and derivatives	Amino acids, peptides, and analogues	227.104	NA	0.55335	1	NA
0.55_238.0628n	1.86366	0.106735	0.207837	0.651146	0.775365	1.58095	obesity-A:control	HMDB0130492	C15615	C15H10O3	M-CH3, M-H, M+Cl	39.9	3.94	-0.841431	96.4359	7-hydroxy-3-phenyl-4H-chromen-4-one	Phenylpropanoids and polyketides	Isoflavonoids	Isoflav-2-enes	223.04	238.063	0.55335	1	NULL
0.55_238.0628n	1.86366	0.106735	0.207837	0.651146	0.775365	1.58095	obesity-A:control	HMDB0137519	null	C15H10O3	M-CH3, M-H, M+Cl	39.9	3.94	-0.841431	96.4359	6-hydroxy-2-(phenylmethylidene)-2,3-dihydro-1-benzofuran-3-one	Phenylpropanoids and polyketides	Aurone flavonoids	null	223.04	238.063	0.55335	1	NA
0.55_238.0628n	1.86366	0.106735	0.207837	0.651146	0.775365	1.58095	obesity-A:control	HMDB0141530	C14137	C15H10O3	M-CH3, M-H, M+Cl	39.9	3.94	-0.841431	96.4359	6-hydroxy-2-phenyl-4H-chromen-4-one	Phenylpropanoids and polyketides	Flavonoids	Flavones	223.04	238.063	0.55335	1	NULL
0.55_238.0628n	1.86366	0.106735	0.207837	0.651146	0.775365	1.58095	obesity-A:control	HMDB0141531	C11264	C15H10O3	M-CH3, M-H, M+Cl	39.9	3.94	-0.841431	96.4359	7-hydroxy-2-phenyl-4H-chromen-4-one	Phenylpropanoids and polyketides	Flavonoids	Flavones	223.04	238.063	0.55335	1	NULL
0.55_238.0628n	1.86366	0.106735	0.207837	0.651146	0.775365	1.58095	obesity-A:control	HMDB0141534	null	C15H10O3	M-CH3, M-H, M+Cl	39.9	3.94	-0.841431	96.4359	5-hydroxy-2-phenyl-4H-chromen-4-one	Phenylpropanoids and polyketides	Flavonoids	Flavones	223.04	238.063	0.55335	1	NA
0.55_238.0628n	1.86366	0.106735	0.207837	0.651146	0.775365	1.58095	obesity-A:control	LMPK12110099	null	C15H10O3	M-CH3, M-H, M+Cl	39.9	3.94	-0.841431	96.4359	Primuletin	Polyketides [PK]	Flavonoids [PK12]	Flavones and Flavonols [PK1211]	223.04	238.063	0.55335	1	NA
0.55_238.0628n	1.96383	0.751835	0.774744	0.972799	0.98837	0.372213	obesity-B:control	HMDB0130492	C15615	C15H10O3	M-CH3, M-H, M+Cl	39.9	3.94	-0.841431	96.4359	7-hydroxy-3-phenyl-4H-chromen-4-one	Phenylpropanoids and polyketides	Isoflavonoids	Isoflav-2-enes	223.04	238.063	0.55335	1	NULL
0.55_238.0628n	1.96383	0.751835	0.774744	0.972799	0.98837	0.372213	obesity-B:control	HMDB0137519	null	C15H10O3	M-CH3, M-H, M+Cl	39.9	3.94	-0.841431	96.4359	6-hydroxy-2-(phenylmethylidene)-2,3-dihydro-1-benzofuran-3-one	Phenylpropanoids and polyketides	Aurone flavonoids	null	223.04	238.063	0.55335	1	NA
0.55_238.0628n	1.96383	0.751835	0.774744	0.972799	0.98837	0.372213	obesity-B:control	HMDB0141530	C14137	C15H10O3	M-CH3, M-H, M+Cl	39.9	3.94	-0.841431	96.4359	6-hydroxy-2-phenyl-4H-chromen-4-one	Phenylpropanoids and polyketides	Flavonoids	Flavones	223.04	238.063	0.55335	1	NULL
0.55_238.0628n	1.96383	0.751835	0.774744	0.972799	0.98837	0.372213	obesity-B:control	HMDB0141531	C11264	C15H10O3	M-CH3, M-H, M+Cl	39.9	3.94	-0.841431	96.4359	7-hydroxy-2-phenyl-4H-chromen-4-one	Phenylpropanoids and polyketides	Flavonoids	Flavones	223.04	238.063	0.55335	1	NULL
0.55_238.0628n	1.96383	0.751835	0.774744	0.972799	0.98837	0.372213	obesity-B:control	HMDB0141534	null	C15H10O3	M-CH3, M-H, M+Cl	39.9	3.94	-0.841431	96.4359	5-hydroxy-2-phenyl-4H-chromen-4-one	Phenylpropanoids and polyketides	Flavonoids	Flavones	223.04	238.063	0.55335	1	NA
0.55_238.0628n	1.96383	0.751835	0.774744	0.972799	0.98837	0.372213	obesity-B:control	LMPK12110099	null	C15H10O3	M-CH3, M-H, M+Cl	39.9	3.94	-0.841431	96.4359	Primuletin	Polyketides [PK]	Flavonoids [PK12]	Flavones and Flavonols [PK1211]	223.04	238.063	0.55335	1	NA
0.55_238.0628n	0.948992	0.308316	0.187179	0.895896	0.777709	1.8307	obesity-A:obesity-B	HMDB0130492	C15615	C15H10O3	M-CH3, M-H, M+Cl	39.9	3.94	-0.841431	96.4359	7-hydroxy-3-phenyl-4H-chromen-4-one	Phenylpropanoids and polyketides	Isoflavonoids	Isoflav-2-enes	223.04	238.063	0.55335	1	NULL
0.55_238.0628n	0.948992	0.308316	0.187179	0.895896	0.777709	1.8307	obesity-A:obesity-B	HMDB0137519	null	C15H10O3	M-CH3, M-H, M+Cl	39.9	3.94	-0.841431	96.4359	6-hydroxy-2-(phenylmethylidene)-2,3-dihydro-1-benzofuran-3-one	Phenylpropanoids and polyketides	Aurone flavonoids	null	223.04	238.063	0.55335	1	NA
0.55_238.0628n	0.948992	0.308316	0.187179	0.895896	0.777709	1.8307	obesity-A:obesity-B	HMDB0141530	C14137	C15H10O3	M-CH3, M-H, M+Cl	39.9	3.94	-0.841431	96.4359	6-hydroxy-2-phenyl-4H-chromen-4-one	Phenylpropanoids and polyketides	Flavonoids	Flavones	223.04	238.063	0.55335	1	NULL
0.55_238.0628n	0.948992	0.308316	0.187179	0.895896	0.777709	1.8307	obesity-A:obesity-B	HMDB0141531	C11264	C15H10O3	M-CH3, M-H, M+Cl	39.9	3.94	-0.841431	96.4359	7-hydroxy-2-phenyl-4H-chromen-4-one	Phenylpropanoids and polyketides	Flavonoids	Flavones	223.04	238.063	0.55335	1	NULL
0.55_238.0628n	0.948992	0.308316	0.187179	0.895896	0.777709	1.8307	obesity-A:obesity-B	HMDB0141534	null	C15H10O3	M-CH3, M-H, M+Cl	39.9	3.94	-0.841431	96.4359	5-hydroxy-2-phenyl-4H-chromen-4-one	Phenylpropanoids and polyketides	Flavonoids	Flavones	223.04	238.063	0.55335	1	NA
0.55_238.0628n	0.948992	0.308316	0.187179	0.895896	0.777709	1.8307	obesity-A:obesity-B	LMPK12110099	null	C15H10O3	M-CH3, M-H, M+Cl	39.9	3.94	-0.841431	96.4359	Primuletin	Polyketides [PK]	Flavonoids [PK12]	Flavones and Flavonols [PK1211]	223.04	238.063	0.55335	1	NA
0.55_287.0238m/z	3.97428	0.000696734	0.000688388	0.133114	0.158011	4.71346	obesity-A:control	HMDB0060031	null	C12H14O7S	M-CH3	42.2	16.4	2.61607	97.4875	5-(3',5'-Dihydroxyphenyl)-gamma-valerolactone-O-sulphate-O-methyl	Organic acids and derivatives	Organic sulfuric acids and derivatives	Arylsulfates	287.024	NA	0.55335	1	NA
0.55_287.0238m/z	3.5275	0.0201144	0.0049944	0.286056	0.118912	3.32093	obesity-B:control	HMDB0060031	null	C12H14O7S	M-CH3	42.2	16.4	2.61607	97.4875	5-(3',5'-Dihydroxyphenyl)-gamma-valerolactone-O-sulphate-O-methyl	Organic acids and derivatives	Organic sulfuric acids and derivatives	Arylsulfates	287.024	NA	0.55335	1	NA
0.55_287.0238m/z	1.12666	0.35144	0.808676	0.926826	0.981362	1.24609	obesity-A:obesity-B	HMDB0060031	null	C12H14O7S	M-CH3	42.2	16.4	2.61607	97.4875	5-(3',5'-Dihydroxyphenyl)-gamma-valerolactone-O-sulphate-O-methyl	Organic acids and derivatives	Organic sulfuric acids and derivatives	Arylsulfates	287.024	NA	0.55335	1	NA
0.55_305.0338m/z	4.24963	0.0273561	0.0570643	0.442501	0.583332	2.91066	obesity-A:control	HMDB0059978	null	C11H14O8S	M-H	39.5	6.83	0.29483	90.8869	4-Hydroxy-5-(dihydroxyphenyl)-valeric acid-O-sulphate	Benzenoids	Phenols	Benzenediols	305.034	NA	0.55335	1	NA
0.55_305.0338m/z	4.24963	0.0273561	0.0570643	0.442501	0.583332	2.91066	obesity-A:control	HMDB0059979	null	C11H14O8S	M-H	39.5	6.83	0.29483	90.8869	4-Hydroxy-5-(dihydroxyphenyl)-valeric acid-O-sulphate III	Benzenoids	Phenols	Benzenediols	305.034	NA	0.55335	1	NA
0.55_305.0338m/z	2.40027	0.497313	0.561875	0.927646	0.944181	0.873871	obesity-B:control	HMDB0059978	null	C11H14O8S	M-H	39.5	6.83	0.29483	90.8869	4-Hydroxy-5-(dihydroxyphenyl)-valeric acid-O-sulphate	Benzenoids	Phenols	Benzenediols	305.034	NA	0.55335	1	NA
0.55_305.0338m/z	2.40027	0.497313	0.561875	0.927646	0.944181	0.873871	obesity-B:control	HMDB0059979	null	C11H14O8S	M-H	39.5	6.83	0.29483	90.8869	4-Hydroxy-5-(dihydroxyphenyl)-valeric acid-O-sulphate III	Benzenoids	Phenols	Benzenediols	305.034	NA	0.55335	1	NA
0.55_305.0338m/z	1.77048	0.133132	0.119358	0.747399	0.692871	2.44621	obesity-A:obesity-B	HMDB0059978	null	C11H14O8S	M-H	39.5	6.83	0.29483	90.8869	4-Hydroxy-5-(dihydroxyphenyl)-valeric acid-O-sulphate	Benzenoids	Phenols	Benzenediols	305.034	NA	0.55335	1	NA
0.55_305.0338m/z	1.77048	0.133132	0.119358	0.747399	0.692871	2.44621	obesity-A:obesity-B	HMDB0059979	null	C11H14O8S	M-H	39.5	6.83	0.29483	90.8869	4-Hydroxy-5-(dihydroxyphenyl)-valeric acid-O-sulphate III	Benzenoids	Phenols	Benzenediols	305.034	NA	0.55335	1	NA
0.55_379.0841m/z	1.37937	0.786666	0.612483	0.980826	0.98053	0.559279	obesity-A:control	HMDB0001513	null	C12H26O7P2	M+Cl	37.8	0	-2.02896	91.2893	Dolichyl diphosphate	Organic oxygen compounds	Organic oxoanionic compounds	Organic pyrophosphates	379.084	NA	0.54955	1	NA
0.55_379.0841m/z	1.7009	0.676307	0.449212	0.967675	0.892947	0.51027	obesity-B:control	HMDB0001513	null	C12H26O7P2	M+Cl	37.8	0	-2.02896	91.2893	Dolichyl diphosphate	Organic oxygen compounds	Organic oxoanionic compounds	Organic pyrophosphates	379.084	NA	0.54955	1	NA
0.55_379.0841m/z	0.810962	0.876191	0.982441	0.993621	1	0.418024	obesity-A:obesity-B	HMDB0001513	null	C12H26O7P2	M+Cl	37.8	0	-2.02896	91.2893	Dolichyl diphosphate	Organic oxygen compounds	Organic oxoanionic compounds	Organic pyrophosphates	379.084	NA	0.54955	1	NA
0.56_113.0253m/z	0.942676	0.492679	0.581878	0.95145	0.98053	0.94764	obesity-A:control	HMDB0031306	null	C6H8O3	M-CH3	44.1	49.3	7.31374	79.5169	3-Hydroxy-4,5-dimethyl-2(5H)-furanone	Organoheterocyclic compounds	Dihydrofurans	Furanones	113.025	NA	0.564783	1	NA
0.56_113.0253m/z	0.944221	0.507023	0.912371	0.929663	0.996941	0.706261	obesity-B:control	HMDB0031306	null	C6H8O3	M-CH3	44.1	49.3	7.31374	79.5169	3-Hydroxy-4,5-dimethyl-2(5H)-furanone	Organoheterocyclic compounds	Dihydrofurans	Furanones	113.025	NA	0.564783	1	NA
0.56_113.0253m/z	0.998364	0.959203	0.458091	0.994853	0.923592	0.427349	obesity-A:obesity-B	HMDB0031306	null	C6H8O3	M-CH3	44.1	49.3	7.31374	79.5169	3-Hydroxy-4,5-dimethyl-2(5H)-furanone	Organoheterocyclic compounds	Dihydrofurans	Furanones	113.025	NA	0.564783	1	NA
0.56_119.0357m/z	0.85612	0.43043	0.4853	0.934829	0.955717	0.563618	obesity-A:control	HMDB0000360	null	C4H8O4	M-H	45.1	37.6	6.28259	94.8104	2,4-Dihydroxybutanoic acid	Organic acids and derivatives	Hydroxy acids and derivatives	Short-chain hydroxy acids and derivatives	119.036	NA	0.564783	1	NA
0.56_119.0357m/z	0.85612	0.43043	0.4853	0.934829	0.955717	0.563618	obesity-A:control	HMDB0000498	null	C4H8O4	M-H	45.1	37.6	6.28259	94.8104	4-Deoxyerythronic acid	Organic oxygen compounds	Organooxygen compounds	Carbohydrates and carbohydrate conjugates	119.036	NA	0.564783	1	NA
0.56_119.0357m/z	0.85612	0.43043	0.4853	0.934829	0.955717	0.563618	obesity-A:control	HMDB0002453	null	C4H8O4	M-H	45.1	37.6	6.28259	94.8104	4-Deoxythreonic acid	Organic oxygen compounds	Organooxygen compounds	Carbohydrates and carbohydrate conjugates	119.036	NA	0.564783	1	NA
0.56_119.0357m/z	0.85612	0.43043	0.4853	0.934829	0.955717	0.563618	obesity-A:control	HMDB0006293	C02045	C4H8O4	M-H	45.1	37.6	6.28259	94.8104	L-Erythrulose	Organic oxygen compounds	Organooxygen compounds	Carbohydrates and carbohydrate conjugates	119.036	NA	0.564783	1	NULL
0.56_119.0357m/z	0.85612	0.43043	0.4853	0.934829	0.955717	0.563618	obesity-A:control	LMFA01050385	null	C4H8O4	M-H	45.1	37.6	6.28259	94.8104	2,4-dihydroxy-butanoic acid	Fatty Acyls [FA]	Fatty Acids and Conjugates [FA01]	Hydroxy fatty acids [FA0105]	119.036	NA	0.564783	1	NA
0.56_119.0357m/z	0.85612	0.43043	0.4853	0.934829	0.955717	0.563618	obesity-A:control	LMFA01050400	null	C4H8O4	M-H	45.1	37.6	6.28259	94.8104	a,b-dihydroxy-isobutyric acid	Fatty Acyls [FA]	Fatty Acids and Conjugates [FA01]	Hydroxy fatty acids [FA0105]	119.036	NA	0.564783	1	NA
0.56_119.0357m/z	0.957549	0.573423	0.65434	0.953273	0.966235	0.456876	obesity-B:control	HMDB0000360	null	C4H8O4	M-H	45.1	37.6	6.28259	94.8104	2,4-Dihydroxybutanoic acid	Organic acids and derivatives	Hydroxy acids and derivatives	Short-chain hydroxy acids and derivatives	119.036	NA	0.564783	1	NA
0.56_119.0357m/z	0.957549	0.573423	0.65434	0.953273	0.966235	0.456876	obesity-B:control	HMDB0000498	null	C4H8O4	M-H	45.1	37.6	6.28259	94.8104	4-Deoxyerythronic acid	Organic oxygen compounds	Organooxygen compounds	Carbohydrates and carbohydrate conjugates	119.036	NA	0.564783	1	NA
0.56_119.0357m/z	0.957549	0.573423	0.65434	0.953273	0.966235	0.456876	obesity-B:control	HMDB0002453	null	C4H8O4	M-H	45.1	37.6	6.28259	94.8104	4-Deoxythreonic acid	Organic oxygen compounds	Organooxygen compounds	Carbohydrates and carbohydrate conjugates	119.036	NA	0.564783	1	NA
0.56_119.0357m/z	0.957549	0.573423	0.65434	0.953273	0.966235	0.456876	obesity-B:control	HMDB0006293	C02045	C4H8O4	M-H	45.1	37.6	6.28259	94.8104	L-Erythrulose	Organic oxygen compounds	Organooxygen compounds	Carbohydrates and carbohydrate conjugates	119.036	NA	0.564783	1	NULL
0.56_119.0357m/z	0.957549	0.573423	0.65434	0.953273	0.966235	0.456876	obesity-B:control	LMFA01050385	null	C4H8O4	M-H	45.1	37.6	6.28259	94.8104	2,4-dihydroxy-butanoic acid	Fatty Acyls [FA]	Fatty Acids and Conjugates [FA01]	Hydroxy fatty acids [FA0105]	119.036	NA	0.564783	1	NA
0.56_119.0357m/z	0.957549	0.573423	0.65434	0.953273	0.966235	0.456876	obesity-B:control	LMFA01050400	null	C4H8O4	M-H	45.1	37.6	6.28259	94.8104	a,b-dihydroxy-isobutyric acid	Fatty Acyls [FA]	Fatty Acids and Conjugates [FA01]	Hydroxy fatty acids [FA0105]	119.036	NA	0.564783	1	NA
0.56_119.0357m/z	0.894074	0.91323	0.93568	0.993621	0.997649	0.471418	obesity-A:obesity-B	HMDB0000360	null	C4H8O4	M-H	45.1	37.6	6.28259	94.8104	2,4-Dihydroxybutanoic acid	Organic acids and derivatives	Hydroxy acids and derivatives	Short-chain hydroxy acids and derivatives	119.036	NA	0.564783	1	NA
0.56_119.0357m/z	0.894074	0.91323	0.93568	0.993621	0.997649	0.471418	obesity-A:obesity-B	HMDB0000498	null	C4H8O4	M-H	45.1	37.6	6.28259	94.8104	4-Deoxyerythronic acid	Organic oxygen compounds	Organooxygen compounds	Carbohydrates and carbohydrate conjugates	119.036	NA	0.564783	1	NA
0.56_119.0357m/z	0.894074	0.91323	0.93568	0.993621	0.997649	0.471418	obesity-A:obesity-B	HMDB0002453	null	C4H8O4	M-H	45.1	37.6	6.28259	94.8104	4-Deoxythreonic acid	Organic oxygen compounds	Organooxygen compounds	Carbohydrates and carbohydrate conjugates	119.036	NA	0.564783	1	NA
0.56_119.0357m/z	0.894074	0.91323	0.93568	0.993621	0.997649	0.471418	obesity-A:obesity-B	HMDB0006293	C02045	C4H8O4	M-H	45.1	37.6	6.28259	94.8104	L-Erythrulose	Organic oxygen compounds	Organooxygen compounds	Carbohydrates and carbohydrate conjugates	119.036	NA	0.564783	1	NULL
0.56_119.0357m/z	0.894074	0.91323	0.93568	0.993621	0.997649	0.471418	obesity-A:obesity-B	LMFA01050385	null	C4H8O4	M-H	45.1	37.6	6.28259	94.8104	2,4-dihydroxy-butanoic acid	Fatty Acyls [FA]	Fatty Acids and Conjugates [FA01]	Hydroxy fatty acids [FA0105]	119.036	NA	0.564783	1	NA
0.56_119.0357m/z	0.894074	0.91323	0.93568	0.993621	0.997649	0.471418	obesity-A:obesity-B	LMFA01050400	null	C4H8O4	M-H	45.1	37.6	6.28259	94.8104	a,b-dihydroxy-isobutyric acid	Fatty Acyls [FA]	Fatty Acids and Conjugates [FA01]	Hydroxy fatty acids [FA0105]	119.036	NA	0.564783	1	NA
0.56_124.0086m/z	1.20172	0.0532844	0.061116	0.523602	0.583332	1.38258	obesity-A:control	HMDB0000251	C00245	C2H7NO3S	M-H	36.5	0	9.61278	93.2174	Taurine	Organic acids and derivatives	Organic sulfonic acids and derivatives	Organosulfonic acids and derivatives	124.009	NA	0.560967	1	map00120 Primary bile acid biosynthesis; map00430 Taurine and hypotaurine metabolism; map00920 Sulfur metabolism; map01100 Metabolic pathways; map02010 ABC transporters; map04080 Neuroactive ligand-receptor interaction
0.56_124.0086m/z	1.19685	0.0327496	0.0514015	0.366547	0.418922	1.40691	obesity-B:control	HMDB0000251	C00245	C2H7NO3S	M-H	36.5	0	9.61278	93.2174	Taurine	Organic acids and derivatives	Organic sulfonic acids and derivatives	Organosulfonic acids and derivatives	124.009	NA	0.560967	1	map00120 Primary bile acid biosynthesis; map00430 Taurine and hypotaurine metabolism; map00920 Sulfur metabolism; map01100 Metabolic pathways; map02010 ABC transporters; map04080 Neuroactive ligand-receptor interaction
0.56_124.0086m/z	1.00407	0.915288	0.82007	0.993621	0.981362	0.55213	obesity-A:obesity-B	HMDB0000251	C00245	C2H7NO3S	M-H	36.5	0	9.61278	93.2174	Taurine	Organic acids and derivatives	Organic sulfonic acids and derivatives	Organosulfonic acids and derivatives	124.009	NA	0.560967	1	map00120 Primary bile acid biosynthesis; map00430 Taurine and hypotaurine metabolism; map00920 Sulfur metabolism; map01100 Metabolic pathways; map02010 ABC transporters; map04080 Neuroactive ligand-receptor interaction
0.56_129.0565m/z	1.20149	0.028699	0.061116	0.444068	0.583332	1.29127	obesity-A:control	LMFA01060011	null	C7H12O3	M-CH3	38.4	9.81	6.04185	89.212	2-Keto-n-heptylic acid	Fatty Acyls [FA]	Fatty Acids and Conjugates [FA01]	Oxo fatty acids [FA0106]	129.057	NA	0.564783	1	NA
0.56_129.0565m/z	1.20149	0.028699	0.061116	0.444068	0.583332	1.29127	obesity-A:control	LMFA01060012	null	C7H12O3	M-CH3	38.4	9.81	6.04185	89.212	n-valeryl acetic acid	Fatty Acyls [FA]	Fatty Acids and Conjugates [FA01]	Oxo fatty acids [FA0106]	129.057	NA	0.564783	1	NA
0.56_129.0565m/z	1.20149	0.028699	0.061116	0.444068	0.583332	1.29127	obesity-A:control	LMFA01060013	null	C7H12O3	M-CH3	38.4	9.81	6.04185	89.212	3-butyrl propionic acid	Fatty Acyls [FA]	Fatty Acids and Conjugates [FA01]	Oxo fatty acids [FA0106]	129.057	NA	0.564783	1	NA
0.56_129.0565m/z	1.34102	0.0253013	0.00918057	0.314754	0.167704	1.51982	obesity-B:control	LMFA01060011	null	C7H12O3	M-CH3	38.4	9.81	6.04185	89.212	2-Keto-n-heptylic acid	Fatty Acyls [FA]	Fatty Acids and Conjugates [FA01]	Oxo fatty acids [FA0106]	129.057	NA	0.564783	1	NA
0.56_129.0565m/z	1.34102	0.0253013	0.00918057	0.314754	0.167704	1.51982	obesity-B:control	LMFA01060012	null	C7H12O3	M-CH3	38.4	9.81	6.04185	89.212	n-valeryl acetic acid	Fatty Acyls [FA]	Fatty Acids and Conjugates [FA01]	Oxo fatty acids [FA0106]	129.057	NA	0.564783	1	NA
0.56_129.0565m/z	1.34102	0.0253013	0.00918057	0.314754	0.167704	1.51982	obesity-B:control	LMFA01060013	null	C7H12O3	M-CH3	38.4	9.81	6.04185	89.212	3-butyrl propionic acid	Fatty Acyls [FA]	Fatty Acids and Conjugates [FA01]	Oxo fatty acids [FA0106]	129.057	NA	0.564783	1	NA
0.56_129.0565m/z	0.895951	0.616593	0.266469	0.96627	0.855417	0.322682	obesity-A:obesity-B	LMFA01060011	null	C7H12O3	M-CH3	38.4	9.81	6.04185	89.212	2-Keto-n-heptylic acid	Fatty Acyls [FA]	Fatty Acids and Conjugates [FA01]	Oxo fatty acids [FA0106]	129.057	NA	0.564783	1	NA
0.56_129.0565m/z	0.895951	0.616593	0.266469	0.96627	0.855417	0.322682	obesity-A:obesity-B	LMFA01060012	null	C7H12O3	M-CH3	38.4	9.81	6.04185	89.212	n-valeryl acetic acid	Fatty Acyls [FA]	Fatty Acids and Conjugates [FA01]	Oxo fatty acids [FA0106]	129.057	NA	0.564783	1	NA
0.56_129.0565m/z	0.895951	0.616593	0.266469	0.96627	0.855417	0.322682	obesity-A:obesity-B	LMFA01060013	null	C7H12O3	M-CH3	38.4	9.81	6.04185	89.212	3-butyrl propionic acid	Fatty Acyls [FA]	Fatty Acids and Conjugates [FA01]	Oxo fatty acids [FA0106]	129.057	NA	0.564783	1	NA
0.56_145.0626m/z	0.976479	0.566742	0.4853	0.966725	0.955717	0.58598	obesity-A:control	HMDB0000641	C00064	C5H10N2O3	M-H	42.9	23.8	4.82332	96.1266	L-Glutamine	Organic acids and derivatives	Carboxylic acids and derivatives	Amino acids, peptides, and analogues	145.063	NA	0.560967	1	map00220 Arginine biosynthesis; map00230 Purine metabolism; map00240 Pyrimidine metabolism; map00250 Alanine, aspartate and glutamate metabolism; map00471 D-Glutamine and D-glutamate metabolism; map00630 Glyoxylate and dicarboxylate metabolism; map00910 Nitrogen metabolism; map00970 Aminoacyl-tRNA biosynthesis; map01060 Biosynthesis of plant secondary metabolites; map01100 Metabolic pathways; map…
0.56_145.0626m/z	0.976479	0.566742	0.4853	0.966725	0.955717	0.58598	obesity-A:control	HMDB0003423	C00819	C5H10N2O3	M-H	42.9	23.8	4.82332	96.1266	D-Glutamine	Organic acids and derivatives	Carboxylic acids and derivatives	Amino acids, peptides, and analogues	145.063	NA	0.560967	1	map00471 D-Glutamine and D-glutamate metabolism; map01100 Metabolic pathways
0.56_145.0626m/z	0.976479	0.566742	0.4853	0.966725	0.955717	0.58598	obesity-A:control	HMDB0006899	null	C5H10N2O3	M-H	42.9	23.8	4.82332	96.1266	Alanylglycine	Organic acids and derivatives	Carboxylic acids and derivatives	Amino acids, peptides, and analogues	145.063	NA	0.560967	1	NA
0.56_145.0626m/z	0.902754	0.0818427	0.0532353	0.542104	0.427294	1.16249	obesity-B:control	HMDB0000641	C00064	C5H10N2O3	M-H	42.9	23.8	4.82332	96.1266	L-Glutamine	Organic acids and derivatives	Carboxylic acids and derivatives	Amino acids, peptides, and analogues	145.063	NA	0.560967	1	map00220 Arginine biosynthesis; map00230 Purine metabolism; map00240 Pyrimidine metabolism; map00250 Alanine, aspartate and glutamate metabolism; map00471 D-Glutamine and D-glutamate metabolism; map00630 Glyoxylate and dicarboxylate metabolism; map00910 Nitrogen metabolism; map00970 Aminoacyl-tRNA biosynthesis; map01060 Biosynthesis of plant secondary metabolites; map01100 Metabolic pathways; map…
0.56_145.0626m/z	0.902754	0.0818427	0.0532353	0.542104	0.427294	1.16249	obesity-B:control	HMDB0003423	C00819	C5H10N2O3	M-H	42.9	23.8	4.82332	96.1266	D-Glutamine	Organic acids and derivatives	Carboxylic acids and derivatives	Amino acids, peptides, and analogues	145.063	NA	0.560967	1	map00471 D-Glutamine and D-glutamate metabolism; map01100 Metabolic pathways
0.56_145.0626m/z	0.902754	0.0818427	0.0532353	0.542104	0.427294	1.16249	obesity-B:control	HMDB0006899	null	C5H10N2O3	M-H	42.9	23.8	4.82332	96.1266	Alanylglycine	Organic acids and derivatives	Carboxylic acids and derivatives	Amino acids, peptides, and analogues	145.063	NA	0.560967	1	NA
0.56_145.0626m/z	1.08167	0.125885	0.0850267	0.727673	0.650366	1.34948	obesity-A:obesity-B	HMDB0000641	C00064	C5H10N2O3	M-H	42.9	23.8	4.82332	96.1266	L-Glutamine	Organic acids and derivatives	Carboxylic acids and derivatives	Amino acids, peptides, and analogues	145.063	NA	0.560967	1	map00220 Arginine biosynthesis; map00230 Purine metabolism; map00240 Pyrimidine metabolism; map00250 Alanine, aspartate and glutamate metabolism; map00471 D-Glutamine and D-glutamate metabolism; map00630 Glyoxylate and dicarboxylate metabolism; map00910 Nitrogen metabolism; map00970 Aminoacyl-tRNA biosynthesis; map01060 Biosynthesis of plant secondary metabolites; map01100 Metabolic pathways; map…
0.56_145.0626m/z	1.08167	0.125885	0.0850267	0.727673	0.650366	1.34948	obesity-A:obesity-B	HMDB0003423	C00819	C5H10N2O3	M-H	42.9	23.8	4.82332	96.1266	D-Glutamine	Organic acids and derivatives	Carboxylic acids and derivatives	Amino acids, peptides, and analogues	145.063	NA	0.560967	1	map00471 D-Glutamine and D-glutamate metabolism; map01100 Metabolic pathways
0.56_145.0626m/z	1.08167	0.125885	0.0850267	0.727673	0.650366	1.34948	obesity-A:obesity-B	HMDB0006899	null	C5H10N2O3	M-H	42.9	23.8	4.82332	96.1266	Alanylglycine	Organic acids and derivatives	Carboxylic acids and derivatives	Amino acids, peptides, and analogues	145.063	NA	0.560967	1	NA
0.56_162.9132m/z	0.963414	0.641172	0.74123	0.970676	0.991971	0.461874	obesity-A:control	LMFA01090070	C11149	C2H2Cl2O2	M+Cl	31.3	6.44	4.91528	55.932	Dichloroacetic acid	Fatty Acyls [FA]	Fatty Acids and Conjugates [FA01]	Halogenated fatty acids [FA0109]	162.913	NA	0.560967	1	map00625 Chloroalkane and chloroalkene degradation; map00980 Metabolism of xenobiotics by cytochrome P450; map01120 Microbial metabolism in diverse environments; map05204 Chemical carcinogenesis
0.56_162.9132m/z	1.09625	0.75112	0.970739	0.972799	0.997914	0.326501	obesity-B:control	LMFA01090070	C11149	C2H2Cl2O2	M+Cl	31.3	6.44	4.91528	55.932	Dichloroacetic acid	Fatty Acyls [FA]	Fatty Acids and Conjugates [FA01]	Halogenated fatty acids [FA0109]	162.913	NA	0.560967	1	map00625 Chloroalkane and chloroalkene degradation; map00980 Metabolism of xenobiotics by cytochrome P450; map01120 Microbial metabolism in diverse environments; map05204 Chemical carcinogenesis
0.56_162.9132m/z	0.878825	0.463239	0.602204	0.952187	0.972614	0.521382	obesity-A:obesity-B	LMFA01090070	C11149	C2H2Cl2O2	M+Cl	31.3	6.44	4.91528	55.932	Dichloroacetic acid	Fatty Acyls [FA]	Fatty Acids and Conjugates [FA01]	Halogenated fatty acids [FA0109]	162.913	NA	0.560967	1	map00625 Chloroalkane and chloroalkene degradation; map00980 Metabolism of xenobiotics by cytochrome P450; map01120 Microbial metabolism in diverse environments; map05204 Chemical carcinogenesis
0.56_168.9901m/z	1.52113	0.633335	0.865995	0.969033	1	1.34783	obesity-A:control	HMDB0001112	C00661	C3H7O6P	M-H	38.4	0	-4.0597	96.8656	D-Glyceraldehyde 3-phosphate	Organic oxygen compounds	Organooxygen compounds	Carbohydrates and carbohydrate conjugates	168.99	NA	0.560967	1	NULL
0.56_168.9901m/z	1.52113	0.633335	0.865995	0.969033	1	1.34783	obesity-A:control	HMDB0001473	C00111	C3H7O6P	M-H	38.4	0	-4.0597	96.8656	Dihydroxyacetone phosphate	Organic oxygen compounds	Organooxygen compounds	Carbohydrates and carbohydrate conjugates	168.99	NA	0.560967	1	map00010 Glycolysis / Gluconeogenesis; map00040 Pentose and glucuronate interconversions; map00051 Fructose and mannose metabolism; map00052 Galactose metabolism; map00561 Glycerolipid metabolism; map00562 Inositol phosphate metabolism; map00564 Glycerophospholipid metabolism; map00640 Propanoate metabolism; map00680 Methane metabolism; map00710 Carbon fixation in photosynthetic organisms; map007…
0.56_168.9901m/z	1.24827	0.660636	0.532498	0.967675	0.930225	0.4333	obesity-B:control	HMDB0001112	C00661	C3H7O6P	M-H	38.4	0	-4.0597	96.8656	D-Glyceraldehyde 3-phosphate	Organic oxygen compounds	Organooxygen compounds	Carbohydrates and carbohydrate conjugates	168.99	NA	0.560967	1	NULL
0.56_168.9901m/z	1.24827	0.660636	0.532498	0.967675	0.930225	0.4333	obesity-B:control	HMDB0001473	C00111	C3H7O6P	M-H	38.4	0	-4.0597	96.8656	Dihydroxyacetone phosphate	Organic oxygen compounds	Organooxygen compounds	Carbohydrates and carbohydrate conjugates	168.99	NA	0.560967	1	map00010 Glycolysis / Gluconeogenesis; map00040 Pentose and glucuronate interconversions; map00051 Fructose and mannose metabolism; map00052 Galactose metabolism; map00561 Glycerolipid metabolism; map00562 Inositol phosphate metabolism; map00564 Glycerophospholipid metabolism; map00640 Propanoate metabolism; map00680 Methane metabolism; map00710 Carbon fixation in photosynthetic organisms; map007…
0.56_168.9901m/z	1.2186	0.930636	0.494558	0.993621	0.935686	1.06042	obesity-A:obesity-B	HMDB0001112	C00661	C3H7O6P	M-H	38.4	0	-4.0597	96.8656	D-Glyceraldehyde 3-phosphate	Organic oxygen compounds	Organooxygen compounds	Carbohydrates and carbohydrate conjugates	168.99	NA	0.560967	1	NULL
0.56_168.9901m/z	1.2186	0.930636	0.494558	0.993621	0.935686	1.06042	obesity-A:obesity-B	HMDB0001473	C00111	C3H7O6P	M-H	38.4	0	-4.0597	96.8656	Dihydroxyacetone phosphate	Organic oxygen compounds	Organooxygen compounds	Carbohydrates and carbohydrate conjugates	168.99	NA	0.560967	1	map00010 Glycolysis / Gluconeogenesis; map00040 Pentose and glucuronate interconversions; map00051 Fructose and mannose metabolism; map00052 Galactose metabolism; map00561 Glycerolipid metabolism; map00562 Inositol phosphate metabolism; map00564 Glycerophospholipid metabolism; map00640 Propanoate metabolism; map00680 Methane metabolism; map00710 Carbon fixation in photosynthetic organisms; map007…
0.56_180.0342m/z	0.989984	0.713171	0.842967	0.979159	0.999019	0.310715	obesity-A:control	HMDB0014797	null	C5H11NO4S	M-H	37.2	0	3.45835	90.047	Acamprosate	Organic acids and derivatives	Organic sulfonic acids and derivatives	Organosulfonic acids and derivatives	180.034	NA	0.560967	1	NA
0.56_180.0342m/z	0.958835	0.574298	0.431747	0.953273	0.887363	0.389295	obesity-B:control	HMDB0014797	null	C5H11NO4S	M-H	37.2	0	3.45835	90.047	Acamprosate	Organic acids and derivatives	Organic sulfonic acids and derivatives	Organosulfonic acids and derivatives	180.034	NA	0.560967	1	NA
0.56_180.0342m/z	1.03249	0.869646	0.65434	0.993621	0.98128	0.515423	obesity-A:obesity-B	HMDB0014797	null	C5H11NO4S	M-H	37.2	0	3.45835	90.047	Acamprosate	Organic acids and derivatives	Organic sulfonic acids and derivatives	Organosulfonic acids and derivatives	180.034	NA	0.560967	1	NA
0.56_181.0720m/z	1.23909	0.68212	0.224366	0.978625	0.792385	0.836132	obesity-A:control	HMDB0011632	C01507	C6H14O6	M-H	42	14.4	1.4003	97.5301	L-Iditol	Organic oxygen compounds	Organooxygen compounds	Carbohydrates and carbohydrate conjugates	181.072	NA	0.564783	1	NULL
0.56_181.0720m/z	1.23874	0.58034	0.241798	0.956253	0.759932	0.642768	obesity-B:control	HMDB0011632	C01507	C6H14O6	M-H	42	14.4	1.4003	97.5301	L-Iditol	Organic oxygen compounds	Organooxygen compounds	Carbohydrates and carbohydrate conjugates	181.072	NA	0.564783	1	NULL
0.56_181.0720m/z	1.00028	0.879892	0.752351	0.993621	0.98128	1.17314	obesity-A:obesity-B	HMDB0011632	C01507	C6H14O6	M-H	42	14.4	1.4003	97.5301	L-Iditol	Organic oxygen compounds	Organooxygen compounds	Carbohydrates and carbohydrate conjugates	181.072	NA	0.564783	1	NULL
0.56_188.0152n	1.24593	0.221052	0.272894	0.793086	0.835638	1.16567	obesity-A:control	HMDB0011635	null	C7H8O4S	M-CH3, M-H	40	7.62	4.57591	97.4853	p-Cresol sulfate	Organic acids and derivatives	Organic sulfuric acids and derivatives	Arylsulfates	187.008	188.015	0.557167	1	NA
0.56_188.0152n	1.24593	0.221052	0.272894	0.793086	0.835638	1.16567	obesity-A:control	HMDB0034782	null	C7H8O4S	M-CH3, M-H	40	7.62	4.57591	97.4853	Benzyl sulfate	Benzenoids	Benzene and substituted derivatives	null	187.008	188.015	0.557167	1	NA
0.56_188.0152n	1.24593	0.221052	0.272894	0.793086	0.835638	1.16567	obesity-A:control	HMDB0059933	C06677	C7H8O4S	M-CH3, M-H	40	7.62	4.57591	97.4853	p-Toluenesulfonic acid	Organic acids and derivatives	Organic sulfuric acids and derivatives	Arylsulfates	187.008	188.015	0.557167	1	map00623 Toluene degradation; map01100 Metabolic pathways; map01120 Microbial metabolism in diverse environments; map01220 Degradation of aromatic compounds
0.56_188.0152n	1.1333	0.930726	0.900743	0.998394	0.996941	0.747846	obesity-B:control	HMDB0011635	null	C7H8O4S	M-CH3, M-H	40	7.62	4.57591	97.4853	p-Cresol sulfate	Organic acids and derivatives	Organic sulfuric acids and derivatives	Arylsulfates	187.008	188.015	0.557167	1	NA
0.56_188.0152n	1.1333	0.930726	0.900743	0.998394	0.996941	0.747846	obesity-B:control	HMDB0034782	null	C7H8O4S	M-CH3, M-H	40	7.62	4.57591	97.4853	Benzyl sulfate	Benzenoids	Benzene and substituted derivatives	null	187.008	188.015	0.557167	1	NA
0.56_188.0152n	1.1333	0.930726	0.900743	0.998394	0.996941	0.747846	obesity-B:control	HMDB0059933	C06677	C7H8O4S	M-CH3, M-H	40	7.62	4.57591	97.4853	p-Toluenesulfonic acid	Organic acids and derivatives	Organic sulfuric acids and derivatives	Arylsulfates	187.008	188.015	0.557167	1	map00623 Toluene degradation; map01100 Metabolic pathways; map01120 Microbial metabolism in diverse environments; map01220 Degradation of aromatic compounds
0.56_188.0152n	1.09938	0.242806	0.299631	0.867105	0.857999	1.38724	obesity-A:obesity-B	HMDB0011635	null	C7H8O4S	M-CH3, M-H	40	7.62	4.57591	97.4853	p-Cresol sulfate	Organic acids and derivatives	Organic sulfuric acids and derivatives	Arylsulfates	187.008	188.015	0.557167	1	NA
0.56_188.0152n	1.09938	0.242806	0.299631	0.867105	0.857999	1.38724	obesity-A:obesity-B	HMDB0034782	null	C7H8O4S	M-CH3, M-H	40	7.62	4.57591	97.4853	Benzyl sulfate	Benzenoids	Benzene and substituted derivatives	null	187.008	188.015	0.557167	1	NA
0.56_188.0152n	1.09938	0.242806	0.299631	0.867105	0.857999	1.38724	obesity-A:obesity-B	HMDB0059933	C06677	C7H8O4S	M-CH3, M-H	40	7.62	4.57591	97.4853	p-Toluenesulfonic acid	Organic acids and derivatives	Organic sulfuric acids and derivatives	Arylsulfates	187.008	188.015	0.557167	1	map00623 Toluene degradation; map01100 Metabolic pathways; map01120 Microbial metabolism in diverse environments; map01220 Degradation of aromatic compounds
0.56_199.0077m/z	1.44058	0.582859	0.774744	0.966725	0.992553	0.719288	obesity-A:control	HMDB0062775	null	C8H8O4S	M-H	38.3	5.96	3.4799	89.4577	4-Vinylphenol sulfate	Organic acids and derivatives	Organic sulfuric acids and derivatives	Arylsulfates	199.008	NA	0.557167	1	NA
0.56_199.0077m/z	1.44058	0.582859	0.774744	0.966725	0.992553	0.719288	obesity-A:control	HMDB0124988	null	C8H8O4S	M-H	38.3	5.96	3.4799	89.4577	(3-ethenylphenyl)oxidanesulfonic acid	Organic acids and derivatives	Organic sulfuric acids and derivatives	Arylsulfates	199.008	NA	0.557167	1	NA
0.56_199.0077m/z	2.88431	0.221216	0.4853	0.773761	0.906036	1.24177	obesity-B:control	HMDB0062775	null	C8H8O4S	M-H	38.3	5.96	3.4799	89.4577	4-Vinylphenol sulfate	Organic acids and derivatives	Organic sulfuric acids and derivatives	Arylsulfates	199.008	NA	0.557167	1	NA
0.56_199.0077m/z	2.88431	0.221216	0.4853	0.773761	0.906036	1.24177	obesity-B:control	HMDB0124988	null	C8H8O4S	M-H	38.3	5.96	3.4799	89.4577	(3-ethenylphenyl)oxidanesulfonic acid	Organic acids and derivatives	Organic sulfuric acids and derivatives	Arylsulfates	199.008	NA	0.557167	1	NA
0.56_199.0077m/z	0.499455	0.510912	0.664981	0.963619	0.98128	1.76745	obesity-A:obesity-B	HMDB0062775	null	C8H8O4S	M-H	38.3	5.96	3.4799	89.4577	4-Vinylphenol sulfate	Organic acids and derivatives	Organic sulfuric acids and derivatives	Arylsulfates	199.008	NA	0.557167	1	NA
0.56_199.0077m/z	0.499455	0.510912	0.664981	0.963619	0.98128	1.76745	obesity-A:obesity-B	HMDB0124988	null	C8H8O4S	M-H	38.3	5.96	3.4799	89.4577	(3-ethenylphenyl)oxidanesulfonic acid	Organic acids and derivatives	Organic sulfuric acids and derivatives	Arylsulfates	199.008	NA	0.557167	1	NA
0.56_203.0209m/z	1.10393	0.325028	0.292791	0.876135	0.846418	0.595934	obesity-A:control	HMDB0031665	null	C7H8O7	M-H	38.9	6.86	5.64835	93.875	Daucic acid	Organic acids and derivatives	Hydroxy acids and derivatives	Beta hydroxy acids and derivatives	203.021	NA	0.560967	1	NA
0.56_203.0209m/z	0.966708	0.360965	0.503907	0.872722	0.917337	0.657736	obesity-B:control	HMDB0031665	null	C7H8O7	M-H	38.9	6.86	5.64835	93.875	Daucic acid	Organic acids and derivatives	Hydroxy acids and derivatives	Beta hydroxy acids and derivatives	203.021	NA	0.560967	1	NA
0.56_203.0209m/z	1.14195	0.138917	0.192198	0.750932	0.778713	1.27618	obesity-A:obesity-B	HMDB0031665	null	C7H8O7	M-H	38.9	6.86	5.64835	93.875	Daucic acid	Organic acids and derivatives	Hydroxy acids and derivatives	Beta hydroxy acids and derivatives	203.021	NA	0.560967	1	NA
0.56_205.0184m/z	1.06077	0.973221	0.797323	0.996248	0.994123	0.437657	obesity-A:control	HMDB0038967	null	C9H16S3	M-CH3	35.8	0	-0.277562	79.2679	1-Propenyl 1-(1-propenylthio)propyl disulfide	Organosulfur compounds	Thioethers	Thioenol ethers	205.018	NA	0.560967	1	NA
0.56_205.0184m/z	0.905608	0.143922	0.358101	0.671743	0.862292	1.46638	obesity-B:control	HMDB0038967	null	C9H16S3	M-CH3	35.8	0	-0.277562	79.2679	1-Propenyl 1-(1-propenylthio)propyl disulfide	Organosulfur compounds	Thioethers	Thioenol ethers	205.018	NA	0.560967	1	NA
0.56_205.0184m/z	1.17134	0.165696	0.440431	0.783725	0.911399	1.64013	obesity-A:obesity-B	HMDB0038967	null	C9H16S3	M-CH3	35.8	0	-0.277562	79.2679	1-Propenyl 1-(1-propenylthio)propyl disulfide	Organosulfur compounds	Thioethers	Thioenol ethers	205.018	NA	0.560967	1	NA
0.56_212.9797m/z	1.45379	0.513848	0.381736	0.95145	0.922347	1.0598	obesity-A:control	HMDB0006801	C06054	C4H7O8P	M-H	41.3	15	-4.00162	96.445	2-Oxo-3-hydroxy-4-phosphobutanoic acid	Organic acids and derivatives	Keto acids and derivatives	Short-chain keto acids and derivatives	212.98	NA	0.560967	1	map00750 Vitamin B6 metabolism; map01100 Metabolic pathways
0.56_212.9797m/z	1.22738	0.698646	0.763523	0.96866	0.985326	0.416074	obesity-B:control	HMDB0006801	C06054	C4H7O8P	M-H	41.3	15	-4.00162	96.445	2-Oxo-3-hydroxy-4-phosphobutanoic acid	Organic acids and derivatives	Keto acids and derivatives	Short-chain keto acids and derivatives	212.98	NA	0.560967	1	map00750 Vitamin B6 metabolism; map01100 Metabolic pathways
0.56_212.9797m/z	1.18447	0.356263	0.675688	0.926826	0.98128	1.68847	obesity-A:obesity-B	HMDB0006801	C06054	C4H7O8P	M-H	41.3	15	-4.00162	96.445	2-Oxo-3-hydroxy-4-phosphobutanoic acid	Organic acids and derivatives	Keto acids and derivatives	Short-chain keto acids and derivatives	212.98	NA	0.560967	1	map00750 Vitamin B6 metabolism; map01100 Metabolic pathways
0.56_220.8717m/z	1.01338	0.713712	0.675688	0.979159	0.981346	0.212471	obesity-A:control	HMDB0031155	null	C2Cl3F3	M+Cl	27.9	0	2.76615	42.6041	1,1,2-Trichloro-1,2,2-trifluoroethane	Organohalogen compounds	Organofluorides	null	220.872	NA	0.560967	1	NA
0.56_220.8717m/z	1.11923	0.397767	0.959043	0.885622	0.997914	0.474359	obesity-B:control	HMDB0031155	null	C2Cl3F3	M+Cl	27.9	0	2.76615	42.6041	1,1,2-Trichloro-1,2,2-trifluoroethane	Organohalogen compounds	Organofluorides	null	220.872	NA	0.560967	1	NA
0.56_220.8717m/z	0.905433	0.521682	0.730162	0.965335	0.98128	0.485429	obesity-A:obesity-B	HMDB0031155	null	C2Cl3F3	M+Cl	27.9	0	2.76615	42.6041	1,1,2-Trichloro-1,2,2-trifluoroethane	Organohalogen compounds	Organofluorides	null	220.872	NA	0.560967	1	NA
0.56_224.9801m/z	1.14142	0.0162924	0.0191023	0.362988	0.413038	0.937209	obesity-A:control	HMDB0003974	C05379	C6H6O7	M+Cl	38.2	0	-3.24597	94.8304	Oxalosuccinic acid	Organic acids and derivatives	Carboxylic acids and derivatives	Tricarboxylic acids and derivatives	224.98	NA	0.560967	1	map00020 Citrate cycle (TCA cycle); map01100 Metabolic pathways; map01110 Biosynthesis of secondary metabolites; map01120 Microbial metabolism in diverse environments; map01130 Biosynthesis of antibiotics; map01210 2-Oxocarboxylic acid metabolism
0.56_224.9801m/z	1.21568	0.0991031	0.000292938	0.593219	0.0163352	1.06643	obesity-B:control	HMDB0003974	C05379	C6H6O7	M+Cl	38.2	0	-3.24597	94.8304	Oxalosuccinic acid	Organic acids and derivatives	Carboxylic acids and derivatives	Tricarboxylic acids and derivatives	224.98	NA	0.560967	1	map00020 Citrate cycle (TCA cycle); map01100 Metabolic pathways; map01110 Biosynthesis of secondary metabolites; map01120 Microbial metabolism in diverse environments; map01130 Biosynthesis of antibiotics; map01210 2-Oxocarboxylic acid metabolism
0.56_224.9801m/z	0.938916	0.797895	0.10262	0.975211	0.683582	0.926418	obesity-A:obesity-B	HMDB0003974	C05379	C6H6O7	M+Cl	38.2	0	-3.24597	94.8304	Oxalosuccinic acid	Organic acids and derivatives	Carboxylic acids and derivatives	Tricarboxylic acids and derivatives	224.98	NA	0.560967	1	map00020 Citrate cycle (TCA cycle); map01100 Metabolic pathways; map01110 Biosynthesis of secondary metabolites; map01120 Microbial metabolism in diverse environments; map01130 Biosynthesis of antibiotics; map01210 2-Oxocarboxylic acid metabolism
0.56_225.0629m/z	1.11382	0.0205552	0.025317	0.390543	0.443361	0.901056	obesity-A:control	HMDB0011105	C16365	C8H10N4O4	M-H	40	8.28	-0.0150107	91.7118	5-Acetylamino-6-formylamino-3-methyluracil	Organoheterocyclic compounds	Diazines	Pyrimidines and pyrimidine derivatives	225.063	NA	0.564783	1	map00232 Caffeine metabolism; map01100 Metabolic pathways; map01110 Biosynthesis of secondary metabolites
0.56_225.0629m/z	1.10922	0.28273	0.0136498	0.834681	0.211124	0.602977	obesity-B:control	HMDB0011105	C16365	C8H10N4O4	M-H	40	8.28	-0.0150107	91.7118	5-Acetylamino-6-formylamino-3-methyluracil	Organoheterocyclic compounds	Diazines	Pyrimidines and pyrimidine derivatives	225.063	NA	0.564783	1	map00232 Caffeine metabolism; map01100 Metabolic pathways; map01110 Biosynthesis of secondary metabolites
0.56_225.0629m/z	1.00414	0.666202	0.774744	0.96627	0.98128	1.01789	obesity-A:obesity-B	HMDB0011105	C16365	C8H10N4O4	M-H	40	8.28	-0.0150107	91.7118	5-Acetylamino-6-formylamino-3-methyluracil	Organoheterocyclic compounds	Diazines	Pyrimidines and pyrimidine derivatives	225.063	NA	0.564783	1	map00232 Caffeine metabolism; map01100 Metabolic pathways; map01110 Biosynthesis of secondary metabolites
0.56_228.0453n	1.01874	0.466621	0.467066	0.945253	0.952563	0.663571	obesity-A:control	HMDB0133620	null	C10H12O4S	M-CH3, M-H	38	0.0871	-1.60812	91.6344	{[(2E)-2-methyl-3-phenylprop-2-en-1-yl]oxy}sulfonic acid	Benzenoids	Benzene and substituted derivatives	null	213.022	228.045	0.560967	1	NA
0.56_228.0453n	1.01874	0.466621	0.467066	0.945253	0.952563	0.663571	obesity-A:control	HMDB0133731	null	C10H12O4S	M-CH3, M-H	38	0.0871	-1.60812	91.6344	{[(3E)-4-phenylbut-3-en-2-yl]oxy}sulfonic acid	Benzenoids	Benzene and substituted derivatives	Styrenes	213.022	228.045	0.560967	1	NA
0.56_228.0453n	1.25692	0.618521	0.247812	0.964419	0.759932	0.548941	obesity-B:control	HMDB0133620	null	C10H12O4S	M-CH3, M-H	38	0.0871	-1.60812	91.6344	{[(2E)-2-methyl-3-phenylprop-2-en-1-yl]oxy}sulfonic acid	Benzenoids	Benzene and substituted derivatives	null	213.022	228.045	0.560967	1	NA
0.56_228.0453n	1.25692	0.618521	0.247812	0.964419	0.759932	0.548941	obesity-B:control	HMDB0133731	null	C10H12O4S	M-CH3, M-H	38	0.0871	-1.60812	91.6344	{[(3E)-4-phenylbut-3-en-2-yl]oxy}sulfonic acid	Benzenoids	Benzene and substituted derivatives	Styrenes	213.022	228.045	0.560967	1	NA
0.56_228.0453n	0.810505	0.992728	0.708193	0.996958	0.98128	1.26462	obesity-A:obesity-B	HMDB0133620	null	C10H12O4S	M-CH3, M-H	38	0.0871	-1.60812	91.6344	{[(2E)-2-methyl-3-phenylprop-2-en-1-yl]oxy}sulfonic acid	Benzenoids	Benzene and substituted derivatives	null	213.022	228.045	0.560967	1	NA
0.56_228.0453n	0.810505	0.992728	0.708193	0.996958	0.98128	1.26462	obesity-A:obesity-B	HMDB0133731	null	C10H12O4S	M-CH3, M-H	38	0.0871	-1.60812	91.6344	{[(3E)-4-phenylbut-3-en-2-yl]oxy}sulfonic acid	Benzenoids	Benzene and substituted derivatives	Styrenes	213.022	228.045	0.560967	1	NA
0.56_243.0627m/z	1.188	0.0971518	0.0243355	0.63343	0.440742	0.825512	obesity-A:control	HMDB0000767	C02067	C9H12N2O6	M-H	40.7	10.1	1.65388	95.172	Pseudouridine	Nucleosides, nucleotides, and analogues	Nucleoside and nucleotide analogues	null	243.063	NA	0.560967	1	map00240 Pyrimidine metabolism
0.56_243.0627m/z	1.12782	0.673422	0.532498	0.967675	0.930225	0.513436	obesity-B:control	HMDB0000767	C02067	C9H12N2O6	M-H	40.7	10.1	1.65388	95.172	Pseudouridine	Nucleosides, nucleotides, and analogues	Nucleoside and nucleotide analogues	null	243.063	NA	0.560967	1	map00240 Pyrimidine metabolism
0.56_243.0627m/z	1.05336	0.230489	0.122945	0.84827	0.692871	1.51324	obesity-A:obesity-B	HMDB0000767	C02067	C9H12N2O6	M-H	40.7	10.1	1.65388	95.172	Pseudouridine	Nucleosides, nucleotides, and analogues	Nucleoside and nucleotide analogues	null	243.063	NA	0.560967	1	map00240 Pyrimidine metabolism
0.56_245.0492m/z	0.869912	0.316046	0.313625	0.876135	0.856405	1.44792	obesity-A:control	HMDB0135750	null	C10H14O5S	M-H	38.7	3.56	1.19021	91.1599	[3-(4-methoxyphenyl)propoxy]sulfonic acid	Benzenoids	Phenol ethers	Anisoles	245.049	NA	0.557167	1	NA
0.56_245.0492m/z	0.754328	0.0467831	0.0331761	0.440834	0.341263	2.17602	obesity-B:control	HMDB0135750	null	C10H14O5S	M-H	38.7	3.56	1.19021	91.1599	[3-(4-methoxyphenyl)propoxy]sulfonic acid	Benzenoids	Phenol ethers	Anisoles	245.049	NA	0.557167	1	NA
0.56_245.0492m/z	1.15323	0.310003	0.313625	0.895896	0.859327	1.17775	obesity-A:obesity-B	HMDB0135750	null	C10H14O5S	M-H	38.7	3.56	1.19021	91.1599	[3-(4-methoxyphenyl)propoxy]sulfonic acid	Benzenoids	Phenol ethers	Anisoles	245.049	NA	0.557167	1	NA
0.56_246.0206n	0.706094	0.865421	0.65434	0.982171	0.981346	0.833131	obesity-A:control	HMDB0134080	null	C9H10O6S	M-CH3, M-H	38.4	3.35	3.33678	92.3354	{[3-(2-hydroxyphenyl)oxiran-2-yl]methoxy}sulfonic acid	Benzenoids	Phenols	1-hydroxy-4-unsubstituted benzenoids	245.013	246.021	0.557167	1	NA
0.56_246.0206n	0.785633	0.125236	0.159053	0.637923	0.667393	1.88722	obesity-B:control	HMDB0134080	null	C9H10O6S	M-CH3, M-H	38.4	3.35	3.33678	92.3354	{[3-(2-hydroxyphenyl)oxiran-2-yl]methoxy}sulfonic acid	Benzenoids	Phenols	1-hydroxy-4-unsubstituted benzenoids	245.013	246.021	0.557167	1	NA
0.56_246.0206n	0.898758	0.115824	0.031941	0.701231	0.463582	1.9682	obesity-A:obesity-B	HMDB0134080	null	C9H10O6S	M-CH3, M-H	38.4	3.35	3.33678	92.3354	{[3-(2-hydroxyphenyl)oxiran-2-yl]methoxy}sulfonic acid	Benzenoids	Phenols	1-hydroxy-4-unsubstituted benzenoids	245.013	246.021	0.557167	1	NA
0.56_259.0283m/z	1.2047	0.191764	0.286055	0.757136	0.843046	1.1206	obesity-A:control	HMDB0135659	null	C10H12O6S	M-H	38.9	3.18	0.29654	91.8445	{[3-(2-hydroxy-4-methoxyphenyl)prop-2-en-1-yl]oxy}sulfonic acid	Benzenoids	Phenols	Methoxyphenols	259.028	NA	0.557167	1	NA
0.56_259.0283m/z	1.21212	0.158373	0.168055	0.69481	0.680896	1.14563	obesity-B:control	HMDB0135659	null	C10H12O6S	M-H	38.9	3.18	0.29654	91.8445	{[3-(2-hydroxy-4-methoxyphenyl)prop-2-en-1-yl]oxy}sulfonic acid	Benzenoids	Phenols	Methoxyphenols	259.028	NA	0.557167	1	NA
0.56_259.0283m/z	0.993885	0.912682	0.74123	0.993621	0.98128	0.65338	obesity-A:obesity-B	HMDB0135659	null	C10H12O6S	M-H	38.9	3.18	0.29654	91.8445	{[3-(2-hydroxy-4-methoxyphenyl)prop-2-en-1-yl]oxy}sulfonic acid	Benzenoids	Phenols	Methoxyphenols	259.028	NA	0.557167	1	NA
0.56_269.0562m/z	1.17338	0.260084	0.313625	0.851805	0.856405	0.939323	obesity-A:control	HMDB0011169	null	C8H14N2O6	M+Cl	36.5	0.729	7.05005	89.6579	L-beta-aspartyl-L-threonine	Organic acids and derivatives	Peptidomimetics	Hybrid peptides	269.056	NA	0.557167	1	NA
0.56_269.0562m/z	1.17338	0.260084	0.313625	0.851805	0.856405	0.939323	obesity-A:control	HMDB0028763	null	C8H14N2O6	M+Cl	36.5	0.729	7.05005	89.6579	Aspartyl-Threonine	Organic acids and derivatives	Carboxylic acids and derivatives	Amino acids, peptides, and analogues	269.056	NA	0.557167	1	NA
0.56_269.0562m/z	1.12523	0.178148	0.260147	0.713971	0.765626	0.950301	obesity-B:control	HMDB0011169	null	C8H14N2O6	M+Cl	36.5	0.729	7.05005	89.6579	L-beta-aspartyl-L-threonine	Organic acids and derivatives	Peptidomimetics	Hybrid peptides	269.056	NA	0.557167	1	NA
0.56_269.0562m/z	1.12523	0.178148	0.260147	0.713971	0.765626	0.950301	obesity-B:control	HMDB0028763	null	C8H14N2O6	M+Cl	36.5	0.729	7.05005	89.6579	Aspartyl-Threonine	Organic acids and derivatives	Carboxylic acids and derivatives	Amino acids, peptides, and analogues	269.056	NA	0.557167	1	NA
0.56_269.0562m/z	1.0428	0.934369	0.93568	0.993621	0.997649	0.43026	obesity-A:obesity-B	HMDB0011169	null	C8H14N2O6	M+Cl	36.5	0.729	7.05005	89.6579	L-beta-aspartyl-L-threonine	Organic acids and derivatives	Peptidomimetics	Hybrid peptides	269.056	NA	0.557167	1	NA
0.56_269.0562m/z	1.0428	0.934369	0.93568	0.993621	0.997649	0.43026	obesity-A:obesity-B	HMDB0028763	null	C8H14N2O6	M+Cl	36.5	0.729	7.05005	89.6579	Aspartyl-Threonine	Organic acids and derivatives	Carboxylic acids and derivatives	Amino acids, peptides, and analogues	269.056	NA	0.557167	1	NA
0.56_381.0275m/z	1.00026	0.731531	0.423161	0.979159	0.95093	0.435478	obesity-A:control	HMDB0126592	null	C16H14O9S	M-H	38.3	2.33	-2.87716	92.6748	[5,7-dihydroxy-2-(3-methoxyphenyl)-4-oxo-3,4-dihydro-2H-1-benzopyran-3-yl]oxidanesulfonic acid	Phenylpropanoids and polyketides	Flavonoids	Sulfated flavonoids	381.027	NA	0.557167	1	NA
0.56_381.0275m/z	1.00026	0.731531	0.423161	0.979159	0.95093	0.435478	obesity-A:control	HMDB0127512	null	C16H14O9S	M-H	38.3	2.33	-2.87716	92.6748	[5,7-dihydroxy-2-(4-methoxyphenyl)-4-oxo-3,4-dihydro-2H-1-benzopyran-3-yl]oxidanesulfonic acid	Phenylpropanoids and polyketides	Flavonoids	Sulfated flavonoids	381.027	NA	0.557167	1	NA
0.56_381.0275m/z	0.829093	0.969797	0.643768	0.999427	0.96406	0.74712	obesity-B:control	HMDB0126592	null	C16H14O9S	M-H	38.3	2.33	-2.87716	92.6748	[5,7-dihydroxy-2-(3-methoxyphenyl)-4-oxo-3,4-dihydro-2H-1-benzopyran-3-yl]oxidanesulfonic acid	Phenylpropanoids and polyketides	Flavonoids	Sulfated flavonoids	381.027	NA	0.557167	1	NA
0.56_381.0275m/z	0.829093	0.969797	0.643768	0.999427	0.96406	0.74712	obesity-B:control	HMDB0127512	null	C16H14O9S	M-H	38.3	2.33	-2.87716	92.6748	[5,7-dihydroxy-2-(4-methoxyphenyl)-4-oxo-3,4-dihydro-2H-1-benzopyran-3-yl]oxidanesulfonic acid	Phenylpropanoids and polyketides	Flavonoids	Sulfated flavonoids	381.027	NA	0.557167	1	NA
0.56_381.0275m/z	1.20645	0.709702	0.730162	0.96627	0.98128	0.611428	obesity-A:obesity-B	HMDB0126592	null	C16H14O9S	M-H	38.3	2.33	-2.87716	92.6748	[5,7-dihydroxy-2-(3-methoxyphenyl)-4-oxo-3,4-dihydro-2H-1-benzopyran-3-yl]oxidanesulfonic acid	Phenylpropanoids and polyketides	Flavonoids	Sulfated flavonoids	381.027	NA	0.557167	1	NA
0.56_381.0275m/z	1.20645	0.709702	0.730162	0.96627	0.98128	0.611428	obesity-A:obesity-B	HMDB0127512	null	C16H14O9S	M-H	38.3	2.33	-2.87716	92.6748	[5,7-dihydroxy-2-(4-methoxyphenyl)-4-oxo-3,4-dihydro-2H-1-benzopyran-3-yl]oxidanesulfonic acid	Phenylpropanoids and polyketides	Flavonoids	Sulfated flavonoids	381.027	NA	0.557167	1	NA
0.56_393.0426m/z	1.40457	0.927186	0.4853	0.989228	0.955717	1.03162	obesity-A:control	HMDB0135851	null	C17H14O11	M-H	35.7	1.72	-9.38191	87.2628	3,4,5-trihydroxy-6-({4-hydroxy-2-oxo-2H-furo[2,3-h]chromen-8-yl}oxy)oxane-2-carboxylic acid	Phenylpropanoids and polyketides	Coumarins and derivatives	Furanocoumarins	393.043	NA	0.560967	1	NA
0.56_393.0426m/z	1.1228	0.95348	0.74123	0.998636	0.981667	0.180418	obesity-B:control	HMDB0135851	null	C17H14O11	M-H	35.7	1.72	-9.38191	87.2628	3,4,5-trihydroxy-6-({4-hydroxy-2-oxo-2H-furo[2,3-h]chromen-8-yl}oxy)oxane-2-carboxylic acid	Phenylpropanoids and polyketides	Coumarins and derivatives	Furanocoumarins	393.043	NA	0.560967	1	NA
0.56_393.0426m/z	1.25095	0.889681	0.313625	0.993621	0.859327	1.48667	obesity-A:obesity-B	HMDB0135851	null	C17H14O11	M-H	35.7	1.72	-9.38191	87.2628	3,4,5-trihydroxy-6-({4-hydroxy-2-oxo-2H-furo[2,3-h]chromen-8-yl}oxy)oxane-2-carboxylic acid	Phenylpropanoids and polyketides	Coumarins and derivatives	Furanocoumarins	393.043	NA	0.560967	1	NA
0.56_437.0541m/z	0.556809	0.822855	0.633267	0.982171	0.980916	0.768031	obesity-A:control	HMDB0001117	C04352	C12H23N2O9PS	M+Cl	38.5	0.0236	-3.71628	96.995	4-Phosphopantothenoylcysteine	Organic acids and derivatives	Peptidomimetics	Hybrid peptides	437.054	NA	0.557167	1	map00770 Pantothenate and CoA biosynthesis; map01100 Metabolic pathways
0.56_437.0541m/z	1.03611	0.227936	0.172695	0.780714	0.690453	1.64588	obesity-B:control	HMDB0001117	C04352	C12H23N2O9PS	M+Cl	38.5	0.0236	-3.71628	96.995	4-Phosphopantothenoylcysteine	Organic acids and derivatives	Peptidomimetics	Hybrid peptides	437.054	NA	0.557167	1	map00770 Pantothenate and CoA biosynthesis; map01100 Metabolic pathways
0.56_437.0541m/z	0.537401	0.29294	0.365877	0.886709	0.887063	1.55843	obesity-A:obesity-B	HMDB0001117	C04352	C12H23N2O9PS	M+Cl	38.5	0.0236	-3.71628	96.995	4-Phosphopantothenoylcysteine	Organic acids and derivatives	Peptidomimetics	Hybrid peptides	437.054	NA	0.557167	1	map00770 Pantothenate and CoA biosynthesis; map01100 Metabolic pathways
0.56_555.0948m/z	1.05755	0.973095	0.900743	0.996248	1	0.387371	obesity-A:control	HMDB0037654	null	C30H20O11	M-H	23.8	0.297	2.6986	22.0661	Ephedrannin A	Phenylpropanoids and polyketides	Flavonoids	Biflavonoids and polyflavonoids	555.095	NA	0.560967	1	NA
0.56_555.0948m/z	1.31316	0.241047	0.168055	0.805644	0.680896	1.52046	obesity-B:control	HMDB0037654	null	C30H20O11	M-H	23.8	0.297	2.6986	22.0661	Ephedrannin A	Phenylpropanoids and polyketides	Flavonoids	Biflavonoids and polyflavonoids	555.095	NA	0.560967	1	NA
0.56_555.0948m/z	0.805348	0.233813	0.130367	0.854222	0.702918	1.5836	obesity-A:obesity-B	HMDB0037654	null	C30H20O11	M-H	23.8	0.297	2.6986	22.0661	Ephedrannin A	Phenylpropanoids and polyketides	Flavonoids	Biflavonoids and polyflavonoids	555.095	NA	0.560967	1	NA
0.56_621.3157m/z	0.912209	0.744463	0.774744	0.979159	0.992553	0.327224	obesity-A:control	LMGP06060002	null	C27H55O11P	M+Cl	37.7	0	-3.16278	92.4044	PI(O-18:0/0:0)	Glycerophospholipids [GP]	Glycerophosphoinositols [GP06]	Monoalkylglycerophosphoinositols [GP0606]	621.316	NA	0.564783	1	NA
0.56_621.3157m/z	1.03913	0.614951	0.982441	0.963189	0.997914	0.421567	obesity-B:control	LMGP06060002	null	C27H55O11P	M+Cl	37.7	0	-3.16278	92.4044	PI(O-18:0/0:0)	Glycerophospholipids [GP]	Glycerophosphoinositols [GP06]	Monoalkylglycerophosphoinositols [GP0606]	621.316	NA	0.564783	1	NA
0.56_621.3157m/z	0.877862	0.358481	0.842967	0.926826	0.981362	0.697576	obesity-A:obesity-B	LMGP06060002	null	C27H55O11P	M+Cl	37.7	0	-3.16278	92.4044	PI(O-18:0/0:0)	Glycerophospholipids [GP]	Glycerophosphoinositols [GP06]	Monoalkylglycerophosphoinositols [GP0606]	621.316	NA	0.564783	1	NA
0.56_644.6330m/z	0.821343	0.149806	0.134204	0.723094	0.707407	0.935576	obesity-A:control	LMSP00000011	null	C44H85NO2	M-CH3	36	0	-3.00505	83.4453	Cer(m18:1(4E)/26:1(17Z))	Sphingolipids [SP]	Other Sphingolipids [SP00]	null	644.633	NA	0.560967	1	NA
0.56_644.6330m/z	1.28206	0.215359	0.154689	0.768946	0.65953	1.51546	obesity-B:control	LMSP00000011	null	C44H85NO2	M-CH3	36	0	-3.00505	83.4453	Cer(m18:1(4E)/26:1(17Z))	Sphingolipids [SP]	Other Sphingolipids [SP00]	null	644.633	NA	0.560967	1	NA
0.56_644.6330m/z	0.640644	0.62005	1	0.96627	1	1.17094	obesity-A:obesity-B	LMSP00000011	null	C44H85NO2	M-CH3	36	0	-3.00505	83.4453	Cer(m18:1(4E)/26:1(17Z))	Sphingolipids [SP]	Other Sphingolipids [SP00]	null	644.633	NA	0.560967	1	NA
0.56_663.6579n	0.978068	0.68821	0.808676	0.978625	0.994123	0.739942	obesity-A:control	HMDB0004957	null	C43H85NO3	M-CH3, M-H	34	0	7.41336	78.2016	Ceramide (d18:1/25:0)	Lipids and lipid-like molecules	Sphingolipids	Ceramides	662.667	663.658	0.560967	1	NA
0.56_663.6579n	0.978068	0.68821	0.808676	0.978625	0.994123	0.739942	obesity-A:control	LMSP02010013	null	C43H85NO3	M-CH3, M-H	34	0	7.41336	78.2016	Cer(d18:1/25:0)	Sphingolipids [SP]	Ceramides [SP02]	N-acylsphingosines (ceramides) [SP0201]	662.667	663.658	0.560967	1	NA
0.56_663.6579n	2.00799	0.445663	0.889136	0.896583	0.992666	0.948325	obesity-B:control	HMDB0004957	null	C43H85NO3	M-CH3, M-H	34	0	7.41336	78.2016	Ceramide (d18:1/25:0)	Lipids and lipid-like molecules	Sphingolipids	Ceramides	662.667	663.658	0.560967	1	NA
0.56_663.6579n	2.00799	0.445663	0.889136	0.896583	0.992666	0.948325	obesity-B:control	LMSP02010013	null	C43H85NO3	M-CH3, M-H	34	0	7.41336	78.2016	Cer(d18:1/25:0)	Sphingolipids [SP]	Ceramides [SP02]	N-acylsphingosines (ceramides) [SP0201]	662.667	663.658	0.560967	1	NA
0.56_663.6579n	0.487087	0.574937	0.774744	0.96627	0.98128	1.29716	obesity-A:obesity-B	HMDB0004957	null	C43H85NO3	M-CH3, M-H	34	0	7.41336	78.2016	Ceramide (d18:1/25:0)	Lipids and lipid-like molecules	Sphingolipids	Ceramides	662.667	663.658	0.560967	1	NA
0.56_663.6579n	0.487087	0.574937	0.774744	0.96627	0.98128	1.29716	obesity-A:obesity-B	LMSP02010013	null	C43H85NO3	M-CH3, M-H	34	0	7.41336	78.2016	Cer(d18:1/25:0)	Sphingolipids [SP]	Ceramides [SP02]	N-acylsphingosines (ceramides) [SP0201]	662.667	663.658	0.560967	1	NA
0.56_740.4608m/z	1.10677	0.338367	0.449212	0.881575	0.95093	1.71759	obesity-A:control	LMGP03020006	null	C37H72NO9P	M+Cl	32.3	0	-4.35305	66.5984	PS(O-16:0/15:1(9Z))	Glycerophospholipids [GP]	Glycerophosphoserines [GP03]	1-alkyl,2-acylglycerophosphoserines [GP0302]	740.461	NA	0.560967	1	NA
0.56_740.4608m/z	1.10677	0.338367	0.449212	0.881575	0.95093	1.71759	obesity-A:control	LMGP03030005	null	C37H72NO9P	M+Cl	32.3	0	-4.35305	66.5984	PS(P-16:0/15:0)	Glycerophospholipids [GP]	Glycerophosphoserines [GP03]	1-(1Z-alkenyl),2-acylglycerophosphoserines [GP0303]	740.461	NA	0.560967	1	NA
0.56_740.4608m/z	1.10677	0.338367	0.449212	0.881575	0.95093	1.71759	obesity-A:control	LMGP03030029	null	C37H72NO9P	M+Cl	32.3	0	-4.35305	66.5984	PS(P-18:0/13:0)	Glycerophospholipids [GP]	Glycerophosphoserines [GP03]	1-(1Z-alkenyl),2-acylglycerophosphoserines [GP0303]	740.461	NA	0.560967	1	NA
0.56_740.4608m/z	2.57442	0.185375	0.207837	0.723407	0.724355	2.15498	obesity-B:control	LMGP03020006	null	C37H72NO9P	M+Cl	32.3	0	-4.35305	66.5984	PS(O-16:0/15:1(9Z))	Glycerophospholipids [GP]	Glycerophosphoserines [GP03]	1-alkyl,2-acylglycerophosphoserines [GP0302]	740.461	NA	0.560967	1	NA
0.56_740.4608m/z	2.57442	0.185375	0.207837	0.723407	0.724355	2.15498	obesity-B:control	LMGP03030005	null	C37H72NO9P	M+Cl	32.3	0	-4.35305	66.5984	PS(P-16:0/15:0)	Glycerophospholipids [GP]	Glycerophosphoserines [GP03]	1-(1Z-alkenyl),2-acylglycerophosphoserines [GP0303]	740.461	NA	0.560967	1	NA
0.56_740.4608m/z	2.57442	0.185375	0.207837	0.723407	0.724355	2.15498	obesity-B:control	LMGP03030029	null	C37H72NO9P	M+Cl	32.3	0	-4.35305	66.5984	PS(P-18:0/13:0)	Glycerophospholipids [GP]	Glycerophosphoserines [GP03]	1-(1Z-alkenyl),2-acylglycerophosphoserines [GP0303]	740.461	NA	0.560967	1	NA
0.56_740.4608m/z	0.42991	0.608464	0.373755	0.96627	0.888899	0.852161	obesity-A:obesity-B	LMGP03020006	null	C37H72NO9P	M+Cl	32.3	0	-4.35305	66.5984	PS(O-16:0/15:1(9Z))	Glycerophospholipids [GP]	Glycerophosphoserines [GP03]	1-alkyl,2-acylglycerophosphoserines [GP0302]	740.461	NA	0.560967	1	NA
0.56_740.4608m/z	0.42991	0.608464	0.373755	0.96627	0.888899	0.852161	obesity-A:obesity-B	LMGP03030005	null	C37H72NO9P	M+Cl	32.3	0	-4.35305	66.5984	PS(P-16:0/15:0)	Glycerophospholipids [GP]	Glycerophosphoserines [GP03]	1-(1Z-alkenyl),2-acylglycerophosphoserines [GP0303]	740.461	NA	0.560967	1	NA
0.56_740.4608m/z	0.42991	0.608464	0.373755	0.96627	0.888899	0.852161	obesity-A:obesity-B	LMGP03030029	null	C37H72NO9P	M+Cl	32.3	0	-4.35305	66.5984	PS(P-18:0/13:0)	Glycerophospholipids [GP]	Glycerophosphoserines [GP03]	1-(1Z-alkenyl),2-acylglycerophosphoserines [GP0303]	740.461	NA	0.560967	1	NA
0.56_806.4460m/z	0.931436	0.839819	0.467066	0.982171	0.952563	0.556786	obesity-A:control	HMDB0113269	null	C44H70NO8P	M+Cl	32	0	-9.43769	70.2557	PE-NMe(18:4(6Z,9Z,12Z,15Z)/20:5(5Z,8Z,11Z,14Z,17Z))	Lipids and lipid-like molecules	Glycerophospholipids	Glycerophosphoethanolamines	806.446	NA	0.564783	1	NA
0.56_806.4460m/z	1.77428	0.467893	0.664981	0.911554	0.969386	0.998563	obesity-B:control	HMDB0113269	null	C44H70NO8P	M+Cl	32	0	-9.43769	70.2557	PE-NMe(18:4(6Z,9Z,12Z,15Z)/20:5(5Z,8Z,11Z,14Z,17Z))	Lipids and lipid-like molecules	Glycerophospholipids	Glycerophosphoethanolamines	806.446	NA	0.564783	1	NA
0.56_806.4460m/z	0.524966	0.470783	0.697296	0.954631	0.98128	0.699771	obesity-A:obesity-B	HMDB0113269	null	C44H70NO8P	M+Cl	32	0	-9.43769	70.2557	PE-NMe(18:4(6Z,9Z,12Z,15Z)/20:5(5Z,8Z,11Z,14Z,17Z))	Lipids and lipid-like molecules	Glycerophospholipids	Glycerophosphoethanolamines	806.446	NA	0.564783	1	NA
0.56_814.7009m/z	0.992849	0.862516	0.664981	0.982171	0.981346	0.48084	obesity-A:control	HMDB0011697	null	C47H96N2O6P+	M-H	31.9	0	9.2983	69.5157	SM(d18:1/24:0)	Lipids and lipid-like molecules	Sphingolipids	Phosphosphingolipids	814.701	NA	0.564783	1	NA
0.56_814.7009m/z	1.0635	0.615062	0.467066	0.963189	0.898106	0.467616	obesity-B:control	HMDB0011697	null	C47H96N2O6P+	M-H	31.9	0	9.2983	69.5157	SM(d18:1/24:0)	Lipids and lipid-like molecules	Sphingolipids	Phosphosphingolipids	814.701	NA	0.564783	1	NA
0.56_814.7009m/z	0.933568	0.739363	0.763523	0.967568	0.98128	0.365714	obesity-A:obesity-B	HMDB0011697	null	C47H96N2O6P+	M-H	31.9	0	9.2983	69.5157	SM(d18:1/24:0)	Lipids and lipid-like molecules	Sphingolipids	Phosphosphingolipids	814.701	NA	0.564783	1	NA
0.57_1034.7252m/z	0.891616	0.543003	0.719149	0.961495	0.98953	0.483017	obesity-A:control	LMSP0501AB10	null	C56H105NO13	M+Cl	29.7	0.305	-2.8363	51.7972	LacCer(d18:1/26:1(17Z))	Sphingolipids [SP]	Neutral glycosphingolipids [SP05]	Simple Glc series [SP0501]	1034.73	NA	0.5724	1	NA
0.57_1034.7252m/z	0.891616	0.543003	0.719149	0.961495	0.98953	0.483017	obesity-A:control	LMSP0501AD08	null	C56H105NO13	M+Cl	29.7	0.305	-2.8363	51.7972	Manbeta1-4Glcbeta-Cer(d18:1/26:1(17Z))	Sphingolipids [SP]	Neutral glycosphingolipids [SP05]	Simple Glc series [SP0501]	1034.73	NA	0.5724	1	NA
0.57_1034.7252m/z	0.891616	0.543003	0.719149	0.961495	0.98953	0.483017	obesity-A:control	LMSP0509AA08	null	C56H105NO13	M+Cl	29.7	0.305	-2.8363	51.7972	Galalpha1-4Galbeta-Cer(d18:1/26:1(17Z))	Sphingolipids [SP]	Neutral glycosphingolipids [SP05]	Gal- (Gala series) [SP0509]	1034.73	NA	0.5724	1	NA
0.57_1034.7252m/z	0.954749	0.88134	0.797323	0.989425	0.991031	0.253986	obesity-B:control	LMSP0501AB10	null	C56H105NO13	M+Cl	29.7	0.305	-2.8363	51.7972	LacCer(d18:1/26:1(17Z))	Sphingolipids [SP]	Neutral glycosphingolipids [SP05]	Simple Glc series [SP0501]	1034.73	NA	0.5724	1	NA
0.57_1034.7252m/z	0.954749	0.88134	0.797323	0.989425	0.991031	0.253986	obesity-B:control	LMSP0501AD08	null	C56H105NO13	M+Cl	29.7	0.305	-2.8363	51.7972	Manbeta1-4Glcbeta-Cer(d18:1/26:1(17Z))	Sphingolipids [SP]	Neutral glycosphingolipids [SP05]	Simple Glc series [SP0501]	1034.73	NA	0.5724	1	NA
0.57_1034.7252m/z	0.954749	0.88134	0.797323	0.989425	0.991031	0.253986	obesity-B:control	LMSP0509AA08	null	C56H105NO13	M+Cl	29.7	0.305	-2.8363	51.7972	Galalpha1-4Galbeta-Cer(d18:1/26:1(17Z))	Sphingolipids [SP]	Neutral glycosphingolipids [SP05]	Gal- (Gala series) [SP0509]	1034.73	NA	0.5724	1	NA
0.57_1034.7252m/z	0.933875	0.644139	0.522879	0.96627	0.935794	0.594674	obesity-A:obesity-B	LMSP0501AB10	null	C56H105NO13	M+Cl	29.7	0.305	-2.8363	51.7972	LacCer(d18:1/26:1(17Z))	Sphingolipids [SP]	Neutral glycosphingolipids [SP05]	Simple Glc series [SP0501]	1034.73	NA	0.5724	1	NA
0.57_1034.7252m/z	0.933875	0.644139	0.522879	0.96627	0.935794	0.594674	obesity-A:obesity-B	LMSP0501AD08	null	C56H105NO13	M+Cl	29.7	0.305	-2.8363	51.7972	Manbeta1-4Glcbeta-Cer(d18:1/26:1(17Z))	Sphingolipids [SP]	Neutral glycosphingolipids [SP05]	Simple Glc series [SP0501]	1034.73	NA	0.5724	1	NA
0.57_1034.7252m/z	0.933875	0.644139	0.522879	0.96627	0.935794	0.594674	obesity-A:obesity-B	LMSP0509AA08	null	C56H105NO13	M+Cl	29.7	0.305	-2.8363	51.7972	Galalpha1-4Galbeta-Cer(d18:1/26:1(17Z))	Sphingolipids [SP]	Neutral glycosphingolipids [SP05]	Gal- (Gala series) [SP0509]	1034.73	NA	0.5724	1	NA
0.57_170.9450m/z	1.02437	0.280309	0.313625	0.860497	0.856405	0.553242	obesity-A:control	HMDB0032059	C14841	C6H5BrO	M-H	29.3	0	-0.640219	47.4792	2-Bromophenol	Benzenoids	Phenols	Halophenols	170.945	NA	0.568583	1	map00980 Metabolism of xenobiotics by cytochrome P450
0.57_170.9450m/z	1.02437	0.280309	0.313625	0.860497	0.856405	0.553242	obesity-A:control	HMDB0060446	C14840	C6H5BrO	M-H	29.3	0	-0.640219	47.4792	Bromobenzene-2,3-oxide	Organoheterocyclic compounds	Epoxides	null	170.945	NA	0.568583	1	map00980 Metabolism of xenobiotics by cytochrome P450
0.57_170.9450m/z	1.02437	0.280309	0.313625	0.860497	0.856405	0.553242	obesity-A:control	HMDB0060448	C14839	C6H5BrO	M-H	29.3	0	-0.640219	47.4792	Bromobenzene-3,4-oxide	Organoheterocyclic compounds	Epoxides	null	170.945	NA	0.568583	1	map00980 Metabolism of xenobiotics by cytochrome P450
0.57_170.9450m/z	1.02215	0.807453	0.675688	0.98476	0.969386	0.324525	obesity-B:control	HMDB0032059	C14841	C6H5BrO	M-H	29.3	0	-0.640219	47.4792	2-Bromophenol	Benzenoids	Phenols	Halophenols	170.945	NA	0.568583	1	map00980 Metabolism of xenobiotics by cytochrome P450
0.57_170.9450m/z	1.02215	0.807453	0.675688	0.98476	0.969386	0.324525	obesity-B:control	HMDB0060446	C14840	C6H5BrO	M-H	29.3	0	-0.640219	47.4792	Bromobenzene-2,3-oxide	Organoheterocyclic compounds	Epoxides	null	170.945	NA	0.568583	1	map00980 Metabolism of xenobiotics by cytochrome P450
0.57_170.9450m/z	1.02215	0.807453	0.675688	0.98476	0.969386	0.324525	obesity-B:control	HMDB0060448	C14839	C6H5BrO	M-H	29.3	0	-0.640219	47.4792	Bromobenzene-3,4-oxide	Organoheterocyclic compounds	Epoxides	null	170.945	NA	0.568583	1	map00980 Metabolism of xenobiotics by cytochrome P450
0.57_170.9450m/z	1.00217	0.650317	0.0478898	0.96627	0.523085	0.211873	obesity-A:obesity-B	HMDB0032059	C14841	C6H5BrO	M-H	29.3	0	-0.640219	47.4792	2-Bromophenol	Benzenoids	Phenols	Halophenols	170.945	NA	0.568583	1	map00980 Metabolism of xenobiotics by cytochrome P450
0.57_170.9450m/z	1.00217	0.650317	0.0478898	0.96627	0.523085	0.211873	obesity-A:obesity-B	HMDB0060446	C14840	C6H5BrO	M-H	29.3	0	-0.640219	47.4792	Bromobenzene-2,3-oxide	Organoheterocyclic compounds	Epoxides	null	170.945	NA	0.568583	1	map00980 Metabolism of xenobiotics by cytochrome P450
0.57_170.9450m/z	1.00217	0.650317	0.0478898	0.96627	0.523085	0.211873	obesity-A:obesity-B	HMDB0060448	C14839	C6H5BrO	M-H	29.3	0	-0.640219	47.4792	Bromobenzene-3,4-oxide	Organoheterocyclic compounds	Epoxides	null	170.945	NA	0.568583	1	map00980 Metabolism of xenobiotics by cytochrome P450
0.57_197.0434m/z	1.17689	0.00751784	0.0207273	0.275158	0.434863	0.907174	obesity-A:control	HMDB0040164	null	C13H10S	M-H	32.2	0	1.91878	63.4196	4-Methyldibenzothiophene	Organoheterocyclic compounds	Benzothiophenes	Dibenzothiophenes	197.043	NA	0.5724	1	NA
0.57_197.0434m/z	1.14942	0.998173	0.025317	0.999427	0.299702	0.167569	obesity-B:control	HMDB0040164	null	C13H10S	M-H	32.2	0	1.91878	63.4196	4-Methyldibenzothiophene	Organoheterocyclic compounds	Benzothiophenes	Dibenzothiophenes	197.043	NA	0.5724	1	NA
0.57_197.0434m/z	1.0239	0.358378	0.959043	0.926826	0.997649	1.2571	obesity-A:obesity-B	HMDB0040164	null	C13H10S	M-H	32.2	0	1.91878	63.4196	4-Methyldibenzothiophene	Organoheterocyclic compounds	Benzothiophenes	Dibenzothiophenes	197.043	NA	0.5724	1	NA
0.57_235.0090m/z	1.36229	0.000803702	0.000510912	0.133114	0.158011	2.0354	obesity-A:control	HMDB0038631	C21721	C11H8N2S	M+Cl	36.5	0	-6.24742	89.5398	Camalexin	Organoheterocyclic compounds	Indoles and derivatives	Indoles	235.009	NA	0.5724	1	NULL
0.57_235.0090m/z	1.45582	0.0213547	0.000199285	0.290486	0.0145615	1.8832	obesity-B:control	HMDB0038631	C21721	C11H8N2S	M+Cl	36.5	0	-6.24742	89.5398	Camalexin	Organoheterocyclic compounds	Indoles and derivatives	Indoles	235.009	NA	0.5724	1	NULL
0.57_235.0090m/z	0.935756	0.939108	0.328035	0.993621	0.862413	0.914962	obesity-A:obesity-B	HMDB0038631	C21721	C11H8N2S	M+Cl	36.5	0	-6.24742	89.5398	Camalexin	Organoheterocyclic compounds	Indoles and derivatives	Indoles	235.009	NA	0.5724	1	NULL
0.57_240.9293m/z	1.0253	0.323677	0.241798	0.876135	0.806625	0.419916	obesity-A:control	HMDB0039459	null	C6H10S5	M-H	32.7	0	-8.21346	72.4482	Di-2-propenyl pentasulfide	Organosulfur compounds	Allyl sulfur compounds	null	240.929	NA	0.5724	1	NA
0.57_240.9293m/z	1.01887	0.956952	0.458091	0.998636	0.898106	0.252222	obesity-B:control	HMDB0039459	null	C6H10S5	M-H	32.7	0	-8.21346	72.4482	Di-2-propenyl pentasulfide	Organosulfur compounds	Allyl sulfur compounds	null	240.929	NA	0.5724	1	NA
0.57_240.9293m/z	1.00631	0.579189	0.0995048	0.96627	0.677977	0.304639	obesity-A:obesity-B	HMDB0039459	null	C6H10S5	M-H	32.7	0	-8.21346	72.4482	Di-2-propenyl pentasulfide	Organosulfur compounds	Allyl sulfur compounds	null	240.929	NA	0.5724	1	NA
0.57_248.0547m/z	1.14747	0.0527611	0.122945	0.523602	0.699359	0.920058	obesity-A:control	HMDB0129408	null	C12H11NO5	M-H	36.7	1.87	-7.08562	89.7837	2-{[hydroxy(4-methoxy-1-benzofuran-5-yl)methylidene]amino}acetic acid	null	null	null	248.055	NA	0.5724	1	NA
0.57_248.0547m/z	1.08	0.601697	0.513348	0.959365	0.925774	0.296725	obesity-B:control	HMDB0129408	null	C12H11NO5	M-H	36.7	1.87	-7.08562	89.7837	2-{[hydroxy(4-methoxy-1-benzofuran-5-yl)methylidene]amino}acetic acid	null	null	null	248.055	NA	0.5724	1	NA
0.57_248.0547m/z	1.06247	0.27527	0.286055	0.878057	0.857999	0.703864	obesity-A:obesity-B	HMDB0129408	null	C12H11NO5	M-H	36.7	1.87	-7.08562	89.7837	2-{[hydroxy(4-methoxy-1-benzofuran-5-yl)methylidene]amino}acetic acid	null	null	null	248.055	NA	0.5724	1	NA
0.57_261.0407m/z	0.958785	0.346196	0.82007	0.884167	0.994123	1.05552	obesity-A:control	HMDB0011105	C16365	C8H10N4O4	M+Cl	39.1	4.4	4.84329	96.4622	5-Acetylamino-6-formylamino-3-methyluracil	Organoheterocyclic compounds	Diazines	Pyrimidines and pyrimidine derivatives	261.041	NA	0.568583	1	map00232 Caffeine metabolism; map01100 Metabolic pathways; map01110 Biosynthesis of secondary metabolites
0.57_261.0407m/z	1.13867	0.631313	0.253928	0.967675	0.763224	0.477324	obesity-B:control	HMDB0011105	C16365	C8H10N4O4	M+Cl	39.1	4.4	4.84329	96.4622	5-Acetylamino-6-formylamino-3-methyluracil	Organoheterocyclic compounds	Diazines	Pyrimidines and pyrimidine derivatives	261.041	NA	0.568583	1	map00232 Caffeine metabolism; map01100 Metabolic pathways; map01110 Biosynthesis of secondary metabolites
0.57_261.0407m/z	0.84202	0.244601	0.150416	0.867105	0.741234	1.6116	obesity-A:obesity-B	HMDB0011105	C16365	C8H10N4O4	M+Cl	39.1	4.4	4.84329	96.4622	5-Acetylamino-6-formylamino-3-methyluracil	Organoheterocyclic compounds	Diazines	Pyrimidines and pyrimidine derivatives	261.041	NA	0.568583	1	map00232 Caffeine metabolism; map01100 Metabolic pathways; map01110 Biosynthesis of secondary metabolites
0.57_269.0881m/z	1.04851	0.601229	0.561875	0.96863	0.979928	0.294898	obesity-A:control	HMDB0029955	null	C9H18O9	M-H	38.7	1.84	1.0752	92.9776	D-erythro-L-galacto-Nonulose	Organooxygen compounds	Carbohydrates and carbohydrate conjugates	Glycosyl compounds	269.088	NA	0.568583	1	NA
0.57_269.0881m/z	1.10074	0.832132	0.197313	0.98476	0.713493	0.308557	obesity-B:control	HMDB0029955	null	C9H18O9	M-H	38.7	1.84	1.0752	92.9776	D-erythro-L-galacto-Nonulose	Organooxygen compounds	Carbohydrates and carbohydrate conjugates	Glycosyl compounds	269.088	NA	0.568583	1	NA
0.57_269.0881m/z	0.952553	0.656356	0.522879	0.96627	0.935794	1.06197	obesity-A:obesity-B	HMDB0029955	null	C9H18O9	M-H	38.7	1.84	1.0752	92.9776	D-erythro-L-galacto-Nonulose	Organooxygen compounds	Carbohydrates and carbohydrate conjugates	Glycosyl compounds	269.088	NA	0.568583	1	NA
0.57_271.0077m/z	0.972508	0.441152	0.592002	0.937614	0.98053	0.799463	obesity-A:control	HMDB0033062	null	C9H16OS3	M+Cl	34.7	0	8.37762	82.6542	2-Propenyl 1-(2-propenylsulfinyl)propyl disulfide	Organosulfur compounds	Sulfoxides	null	271.008	NA	0.5724	1	NA
0.57_271.0077m/z	0.972508	0.441152	0.592002	0.937614	0.98053	0.799463	obesity-A:control	HMDB0036372	null	C9H16OS3	M+Cl	34.7	0	8.37762	82.6542	1-Propenyl 1-(2-propenylsulfinyl)propyl disulfide	Organosulfur compounds	Sulfoxides	null	271.008	NA	0.5724	1	NA
0.57_271.0077m/z	0.972508	0.441152	0.592002	0.937614	0.98053	0.799463	obesity-A:control	HMDB0036373	null	C9H16OS3	M+Cl	34.7	0	8.37762	82.6542	2-Propenyl 1-(1-propenylsulfinyl)propyl disulfide	Organosulfur compounds	Sulfoxides	null	271.008	NA	0.5724	1	NA
0.57_271.0077m/z	0.972508	0.441152	0.592002	0.937614	0.98053	0.799463	obesity-A:control	HMDB0038968	null	C9H16OS3	M+Cl	34.7	0	8.37762	82.6542	1-Propenyl 1-(1-propenylsulfinyl)propyl disulfide	Organosulfur compounds	Sulfoxides	null	271.008	NA	0.5724	1	NA
0.57_271.0077m/z	1.05585	0.882031	0.842967	0.989425	0.991031	0.10606	obesity-B:control	HMDB0033062	null	C9H16OS3	M+Cl	34.7	0	8.37762	82.6542	2-Propenyl 1-(2-propenylsulfinyl)propyl disulfide	Organosulfur compounds	Sulfoxides	null	271.008	NA	0.5724	1	NA
0.57_271.0077m/z	1.05585	0.882031	0.842967	0.989425	0.991031	0.10606	obesity-B:control	HMDB0036372	null	C9H16OS3	M+Cl	34.7	0	8.37762	82.6542	1-Propenyl 1-(2-propenylsulfinyl)propyl disulfide	Organosulfur compounds	Sulfoxides	null	271.008	NA	0.5724	1	NA
0.57_271.0077m/z	1.05585	0.882031	0.842967	0.989425	0.991031	0.10606	obesity-B:control	HMDB0036373	null	C9H16OS3	M+Cl	34.7	0	8.37762	82.6542	2-Propenyl 1-(1-propenylsulfinyl)propyl disulfide	Organosulfur compounds	Sulfoxides	null	271.008	NA	0.5724	1	NA
0.57_271.0077m/z	1.05585	0.882031	0.842967	0.989425	0.991031	0.10606	obesity-B:control	HMDB0038968	null	C9H16OS3	M+Cl	34.7	0	8.37762	82.6542	1-Propenyl 1-(1-propenylsulfinyl)propyl disulfide	Organosulfur compounds	Sulfoxides	null	271.008	NA	0.5724	1	NA
0.57_271.0077m/z	0.92107	0.604433	0.612483	0.96627	0.976563	1.42288	obesity-A:obesity-B	HMDB0033062	null	C9H16OS3	M+Cl	34.7	0	8.37762	82.6542	2-Propenyl 1-(2-propenylsulfinyl)propyl disulfide	Organosulfur compounds	Sulfoxides	null	271.008	NA	0.5724	1	NA
0.57_271.0077m/z	0.92107	0.604433	0.612483	0.96627	0.976563	1.42288	obesity-A:obesity-B	HMDB0036372	null	C9H16OS3	M+Cl	34.7	0	8.37762	82.6542	1-Propenyl 1-(2-propenylsulfinyl)propyl disulfide	Organosulfur compounds	Sulfoxides	null	271.008	NA	0.5724	1	NA
0.57_271.0077m/z	0.92107	0.604433	0.612483	0.96627	0.976563	1.42288	obesity-A:obesity-B	HMDB0036373	null	C9H16OS3	M+Cl	34.7	0	8.37762	82.6542	2-Propenyl 1-(1-propenylsulfinyl)propyl disulfide	Organosulfur compounds	Sulfoxides	null	271.008	NA	0.5724	1	NA
0.57_271.0077m/z	0.92107	0.604433	0.612483	0.96627	0.976563	1.42288	obesity-A:obesity-B	HMDB0038968	null	C9H16OS3	M+Cl	34.7	0	8.37762	82.6542	1-Propenyl 1-(1-propenylsulfinyl)propyl disulfide	Organosulfur compounds	Sulfoxides	null	271.008	NA	0.5724	1	NA
0.57_367.1053m/z	0.762089	0.341529	0.320778	0.883637	0.862599	1.39877	obesity-A:control	HMDB0060831	null	C15H19F3N2O3	M+Cl	37.4	0.343	3.31826	90.6969	meta-O-Dealkylated flecainide	Benzenoids	Benzene and substituted derivatives	Benzoic acids and derivatives	367.105	NA	0.568583	1	NA
0.57_367.1053m/z	0.922124	0.978627	0.842967	0.999427	0.991031	0.864038	obesity-B:control	HMDB0060831	null	C15H19F3N2O3	M+Cl	37.4	0.343	3.31826	90.6969	meta-O-Dealkylated flecainide	Benzenoids	Benzene and substituted derivatives	Benzoic acids and derivatives	367.105	NA	0.568583	1	NA
0.57_367.1053m/z	0.82645	0.322364	0.279422	0.9094	0.856868	1.03502	obesity-A:obesity-B	HMDB0060831	null	C15H19F3N2O3	M+Cl	37.4	0.343	3.31826	90.6969	meta-O-Dealkylated flecainide	Benzenoids	Benzene and substituted derivatives	Benzoic acids and derivatives	367.105	NA	0.568583	1	NA
0.57_814.4796m/z	0.955256	0.858608	0.74123	0.982171	0.991971	0.140135	obesity-A:control	LMGP20020003	null	C43H74NO9P	M+Cl	33	0	0.0614862	65.3047	PE(16:0/22:6(54Z,7Z,10Z,12E,16Z,19Z)(14OH))	Glycerophospholipids [GP]	Oxidized glycerophospholipids [GP20]	Oxidized glycerophosphoethanolamines [GP2002]	814.48	NA	0.568583	1	NA
0.57_814.4796m/z	1.93566	0.117955	0.0331761	0.636345	0.341263	1.99247	obesity-B:control	LMGP20020003	null	C43H74NO9P	M+Cl	33	0	0.0614862	65.3047	PE(16:0/22:6(54Z,7Z,10Z,12E,16Z,19Z)(14OH))	Glycerophospholipids [GP]	Oxidized glycerophospholipids [GP20]	Oxidized glycerophosphoethanolamines [GP2002]	814.48	NA	0.568583	1	NA
0.57_814.4796m/z	0.493503	0.137574	0.0850267	0.750932	0.650366	2.6918	obesity-A:obesity-B	LMGP20020003	null	C43H74NO9P	M+Cl	33	0	0.0614862	65.3047	PE(16:0/22:6(54Z,7Z,10Z,12E,16Z,19Z)(14OH))	Glycerophospholipids [GP]	Oxidized glycerophospholipids [GP20]	Oxidized glycerophosphoethanolamines [GP2002]	814.48	NA	0.568583	1	NA
0.57_826.5080m/z	1.10747	0.346526	0.664981	0.884167	0.981346	1.08704	obesity-A:control	HMDB0009108	null	C45H78NO8P	M+Cl	32.3	1.61	-9.97922	71.0226	PE(18:2(9Z,12Z)/22:4(7Z,10Z,13Z,16Z))	Lipids and lipid-like molecules	Glycerophospholipids	Glycerophosphoethanolamines	826.508	NA	0.568583	1	NA
0.57_826.5080m/z	1.10747	0.346526	0.664981	0.884167	0.981346	1.08704	obesity-A:control	HMDB0009300	null	C45H78NO8P	M+Cl	32.3	1.61	-9.97922	71.0226	PE(20:2(11Z,14Z)/20:4(5Z,8Z,11Z,14Z))	Lipids and lipid-like molecules	Glycerophospholipids	Glycerophosphoethanolamines	826.508	NA	0.568583	1	NA
0.57_826.5080m/z	1.10747	0.346526	0.664981	0.884167	0.981346	1.08704	obesity-A:control	HMDB0009301	null	C45H78NO8P	M+Cl	32.3	1.61	-9.97922	71.0226	PE(20:2(11Z,14Z)/20:4(8Z,11Z,14Z,17Z))	Lipids and lipid-like molecules	Glycerophospholipids	Glycerophosphoethanolamines	826.508	NA	0.568583	1	NA
0.57_826.5080m/z	1.10747	0.346526	0.664981	0.884167	0.981346	1.08704	obesity-A:control	LMGP02010953	null	C45H78NO8P	M+Cl	32.3	1.61	-9.97922	71.0226	PE(20:4(5Z,8Z,11Z,14Z)/20:2(11Z,14Z))	Glycerophospholipids [GP]	Glycerophosphoethanolamines [GP02]	Diacylglycerophosphoethanolamines [GP0201]	826.508	NA	0.568583	1	NA
0.57_826.5080m/z	1.10747	0.346526	0.664981	0.884167	0.981346	1.08704	obesity-A:control	LMGP02011115	null	C45H78NO8P	M+Cl	32.3	1.61	-9.97922	71.0226	PE(22:4(7Z,10Z,13Z,16Z)/18:2(9Z,12Z))	Glycerophospholipids [GP]	Glycerophosphoethanolamines [GP02]	Diacylglycerophosphoethanolamines [GP0201]	826.508	NA	0.568583	1	NA
0.57_826.5080m/z	2.00399	0.752503	0.970739	0.972799	0.997914	0.413799	obesity-B:control	HMDB0009108	null	C45H78NO8P	M+Cl	32.3	1.61	-9.97922	71.0226	PE(18:2(9Z,12Z)/22:4(7Z,10Z,13Z,16Z))	Lipids and lipid-like molecules	Glycerophospholipids	Glycerophosphoethanolamines	826.508	NA	0.568583	1	NA
0.57_826.5080m/z	2.00399	0.752503	0.970739	0.972799	0.997914	0.413799	obesity-B:control	HMDB0009300	null	C45H78NO8P	M+Cl	32.3	1.61	-9.97922	71.0226	PE(20:2(11Z,14Z)/20:4(5Z,8Z,11Z,14Z))	Lipids and lipid-like molecules	Glycerophospholipids	Glycerophosphoethanolamines	826.508	NA	0.568583	1	NA
0.57_826.5080m/z	2.00399	0.752503	0.970739	0.972799	0.997914	0.413799	obesity-B:control	HMDB0009301	null	C45H78NO8P	M+Cl	32.3	1.61	-9.97922	71.0226	PE(20:2(11Z,14Z)/20:4(8Z,11Z,14Z,17Z))	Lipids and lipid-like molecules	Glycerophospholipids	Glycerophosphoethanolamines	826.508	NA	0.568583	1	NA
0.57_826.5080m/z	2.00399	0.752503	0.970739	0.972799	0.997914	0.413799	obesity-B:control	LMGP02010953	null	C45H78NO8P	M+Cl	32.3	1.61	-9.97922	71.0226	PE(20:4(5Z,8Z,11Z,14Z)/20:2(11Z,14Z))	Glycerophospholipids [GP]	Glycerophosphoethanolamines [GP02]	Diacylglycerophosphoethanolamines [GP0201]	826.508	NA	0.568583	1	NA
0.57_826.5080m/z	2.00399	0.752503	0.970739	0.972799	0.997914	0.413799	obesity-B:control	LMGP02011115	null	C45H78NO8P	M+Cl	32.3	1.61	-9.97922	71.0226	PE(22:4(7Z,10Z,13Z,16Z)/18:2(9Z,12Z))	Glycerophospholipids [GP]	Glycerophosphoethanolamines [GP02]	Diacylglycerophosphoethanolamines [GP0201]	826.508	NA	0.568583	1	NA
0.57_826.5080m/z	0.552631	0.588789	0.719149	0.96627	0.98128	1.1296	obesity-A:obesity-B	HMDB0009108	null	C45H78NO8P	M+Cl	32.3	1.61	-9.97922	71.0226	PE(18:2(9Z,12Z)/22:4(7Z,10Z,13Z,16Z))	Lipids and lipid-like molecules	Glycerophospholipids	Glycerophosphoethanolamines	826.508	NA	0.568583	1	NA
0.57_826.5080m/z	0.552631	0.588789	0.719149	0.96627	0.98128	1.1296	obesity-A:obesity-B	HMDB0009300	null	C45H78NO8P	M+Cl	32.3	1.61	-9.97922	71.0226	PE(20:2(11Z,14Z)/20:4(5Z,8Z,11Z,14Z))	Lipids and lipid-like molecules	Glycerophospholipids	Glycerophosphoethanolamines	826.508	NA	0.568583	1	NA
0.57_826.5080m/z	0.552631	0.588789	0.719149	0.96627	0.98128	1.1296	obesity-A:obesity-B	HMDB0009301	null	C45H78NO8P	M+Cl	32.3	1.61	-9.97922	71.0226	PE(20:2(11Z,14Z)/20:4(8Z,11Z,14Z,17Z))	Lipids and lipid-like molecules	Glycerophospholipids	Glycerophosphoethanolamines	826.508	NA	0.568583	1	NA
0.57_826.5080m/z	0.552631	0.588789	0.719149	0.96627	0.98128	1.1296	obesity-A:obesity-B	LMGP02010953	null	C45H78NO8P	M+Cl	32.3	1.61	-9.97922	71.0226	PE(20:4(5Z,8Z,11Z,14Z)/20:2(11Z,14Z))	Glycerophospholipids [GP]	Glycerophosphoethanolamines [GP02]	Diacylglycerophosphoethanolamines [GP0201]	826.508	NA	0.568583	1	NA
0.57_826.5080m/z	0.552631	0.588789	0.719149	0.96627	0.98128	1.1296	obesity-A:obesity-B	LMGP02011115	null	C45H78NO8P	M+Cl	32.3	1.61	-9.97922	71.0226	PE(22:4(7Z,10Z,13Z,16Z)/18:2(9Z,12Z))	Glycerophospholipids [GP]	Glycerophosphoethanolamines [GP02]	Diacylglycerophosphoethanolamines [GP0201]	826.508	NA	0.568583	1	NA
0.57_881.7189m/z	0.898005	0.480021	0.982441	0.951149	1	1.25855	obesity-A:control	LMST01040223	null	C57H100O7	M-CH3	29.3	0	-5.57099	52.6441	22:1-Glc-Sitosterol	Sterol Lipids [ST]	Sterols [ST01]	Stigmasterols and C24-ethyl derivatives [ST0104]	881.719	NA	0.568583	1	NA
0.57_881.7189m/z	1.04569	0.471474	0.877553	0.913321	0.992666	0.90164	obesity-B:control	LMST01040223	null	C57H100O7	M-CH3	29.3	0	-5.57099	52.6441	22:1-Glc-Sitosterol	Sterol Lipids [ST]	Sterols [ST01]	Stigmasterols and C24-ethyl derivatives [ST0104]	881.719	NA	0.568583	1	NA
0.57_881.7189m/z	0.858764	0.961912	0.8315	0.994853	0.981362	0.225014	obesity-A:obesity-B	LMST01040223	null	C57H100O7	M-CH3	29.3	0	-5.57099	52.6441	22:1-Glc-Sitosterol	Sterol Lipids [ST]	Sterols [ST01]	Stigmasterols and C24-ethyl derivatives [ST0104]	881.719	NA	0.568583	1	NA
0.57_915.7731n	0.979509	0.775769	0.93568	0.980826	1	0.130367	obesity-A:control	HMDB0009739	null	C53H106NO8P	M-CH3, M+Cl	34.4	0	8.13732	81.3137	PE(24:0/24:0)	Lipids and lipid-like molecules	Glycerophospholipids	Glycerophosphoethanolamines	900.75	915.773	0.5724	1	NA
0.57_915.7731n	0.979509	0.775769	0.93568	0.980826	1	0.130367	obesity-A:control	HMDB0114435	null	C53H106NO8P	M-CH3, M+Cl	34.4	0	8.13732	81.3137	PE-NMe2(22:0/24:0)	Lipids and lipid-like molecules	Glycerophospholipids	Glycerophosphoethanolamines	900.75	915.773	0.5724	1	NA
0.57_915.7731n	0.979509	0.775769	0.93568	0.980826	1	0.130367	obesity-A:control	HMDB0114624	null	C53H106NO8P	M-CH3, M+Cl	34.4	0	8.13732	81.3137	PE-NMe2(24:0/22:0)	Lipids and lipid-like molecules	Glycerophospholipids	Glycerophosphoethanolamines	900.75	915.773	0.5724	1	NA
0.57_915.7731n	1.06999	0.853918	0.786011	0.986902	0.991031	0.113412	obesity-B:control	HMDB0009739	null	C53H106NO8P	M-CH3, M+Cl	34.4	0	8.13732	81.3137	PE(24:0/24:0)	Lipids and lipid-like molecules	Glycerophospholipids	Glycerophosphoethanolamines	900.75	915.773	0.5724	1	NA
0.57_915.7731n	1.06999	0.853918	0.786011	0.986902	0.991031	0.113412	obesity-B:control	HMDB0114435	null	C53H106NO8P	M-CH3, M+Cl	34.4	0	8.13732	81.3137	PE-NMe2(22:0/24:0)	Lipids and lipid-like molecules	Glycerophospholipids	Glycerophosphoethanolamines	900.75	915.773	0.5724	1	NA
0.57_915.7731n	1.06999	0.853918	0.786011	0.986902	0.991031	0.113412	obesity-B:control	HMDB0114624	null	C53H106NO8P	M-CH3, M+Cl	34.4	0	8.13732	81.3137	PE-NMe2(24:0/22:0)	Lipids and lipid-like molecules	Glycerophospholipids	Glycerophosphoethanolamines	900.75	915.773	0.5724	1	NA
0.57_915.7731n	0.915441	0.993194	0.808676	0.996958	0.981362	0.380808	obesity-A:obesity-B	HMDB0009739	null	C53H106NO8P	M-CH3, M+Cl	34.4	0	8.13732	81.3137	PE(24:0/24:0)	Lipids and lipid-like molecules	Glycerophospholipids	Glycerophosphoethanolamines	900.75	915.773	0.5724	1	NA
0.57_915.7731n	0.915441	0.993194	0.808676	0.996958	0.981362	0.380808	obesity-A:obesity-B	HMDB0114435	null	C53H106NO8P	M-CH3, M+Cl	34.4	0	8.13732	81.3137	PE-NMe2(22:0/24:0)	Lipids and lipid-like molecules	Glycerophospholipids	Glycerophosphoethanolamines	900.75	915.773	0.5724	1	NA
0.57_915.7731n	0.915441	0.993194	0.808676	0.996958	0.981362	0.380808	obesity-A:obesity-B	HMDB0114624	null	C53H106NO8P	M-CH3, M+Cl	34.4	0	8.13732	81.3137	PE-NMe2(24:0/22:0)	Lipids and lipid-like molecules	Glycerophospholipids	Glycerophosphoethanolamines	900.75	915.773	0.5724	1	NA
0.57_925.7537n	0.966086	0.785336	0.730162	0.980826	0.991971	0.489825	obesity-A:control	HMDB0008617	null	C54H104NO8P	M-H, M+Cl	33	0	4.0519	69.8306	PC(22:2(13Z,16Z)/24:0)	Lipids and lipid-like molecules	Glycerophospholipids	Glycerophosphocholines	960.745	925.754	0.5724	1	NA
0.57_925.7537n	0.966086	0.785336	0.730162	0.980826	0.991971	0.489825	obesity-A:control	LMGP01011141	null	C54H104NO8P	M-H, M+Cl	33	0	4.0519	69.8306	PC(23:1(9Z)/23:1(9Z))	Glycerophospholipids [GP]	Glycerophosphocholines [GP01]	Diacylglycerophosphocholines [GP0101]	960.745	925.754	0.5724	1	NA
0.57_925.7537n	1.11196	0.930532	0.912371	0.998394	0.996941	0.061781	obesity-B:control	HMDB0008617	null	C54H104NO8P	M-H, M+Cl	33	0	4.0519	69.8306	PC(22:2(13Z,16Z)/24:0)	Lipids and lipid-like molecules	Glycerophospholipids	Glycerophosphocholines	960.745	925.754	0.5724	1	NA
0.57_925.7537n	1.11196	0.930532	0.912371	0.998394	0.996941	0.061781	obesity-B:control	LMGP01011141	null	C54H104NO8P	M-H, M+Cl	33	0	4.0519	69.8306	PC(23:1(9Z)/23:1(9Z))	Glycerophospholipids [GP]	Glycerophosphocholines [GP01]	Diacylglycerophosphocholines [GP0101]	960.745	925.754	0.5724	1	NA
0.57_925.7537n	0.868815	0.763754	0.719149	0.97084	0.98128	0.380304	obesity-A:obesity-B	HMDB0008617	null	C54H104NO8P	M-H, M+Cl	33	0	4.0519	69.8306	PC(22:2(13Z,16Z)/24:0)	Lipids and lipid-like molecules	Glycerophospholipids	Glycerophosphocholines	960.745	925.754	0.5724	1	NA
0.57_925.7537n	0.868815	0.763754	0.719149	0.97084	0.98128	0.380304	obesity-A:obesity-B	LMGP01011141	null	C54H104NO8P	M-H, M+Cl	33	0	4.0519	69.8306	PC(23:1(9Z)/23:1(9Z))	Glycerophospholipids [GP]	Glycerophosphocholines [GP01]	Diacylglycerophosphocholines [GP0101]	960.745	925.754	0.5724	1	NA
0.57_957.7342n	0.985254	0.89227	0.970739	0.982171	1	0.260062	obesity-A:control	HMDB0112909	null	C54H104NO10P	M-H, M+Cl, M-CH3	35.8	0	-5.87448	85.785	PS(24:0/24:1(15Z))	Lipids and lipid-like molecules	Glycerophospholipids	Glycerophosphoserines	942.756	957.734	0.568583	1	NA
0.57_957.7342n	1.10858	0.594956	0.797323	0.956548	0.991031	0.369303	obesity-B:control	HMDB0112909	null	C54H104NO10P	M-H, M+Cl, M-CH3	35.8	0	-5.87448	85.785	PS(24:0/24:1(15Z))	Lipids and lipid-like molecules	Glycerophospholipids	Glycerophosphoserines	942.756	957.734	0.568583	1	NA
0.57_957.7342n	0.888756	0.516588	1	0.963619	1	0.45023	obesity-A:obesity-B	HMDB0112909	null	C54H104NO10P	M-H, M+Cl, M-CH3	35.8	0	-5.87448	85.785	PS(24:0/24:1(15Z))	Lipids and lipid-like molecules	Glycerophospholipids	Glycerophosphoserines	942.756	957.734	0.568583	1	NA
0.58_112.9863m/z	1.05419	0.0365281	0.0385259	0.453925	0.519977	0.756959	obesity-A:control	HMDB0014118	null	C2HF3O2	M-H	38.3	0	5.97693	98.4357	Trifluoroacetic acid	Organic acids and derivatives	Carboxylic acids and derivatives	Alpha-halocarboxylic acids and derivatives	112.986	NA	0.583817	1	NA
0.58_112.9863m/z	0.997355	0.896377	0.719149	0.99655	0.977471	0.249918	obesity-B:control	HMDB0014118	null	C2HF3O2	M-H	38.3	0	5.97693	98.4357	Trifluoroacetic acid	Organic acids and derivatives	Carboxylic acids and derivatives	Alpha-halocarboxylic acids and derivatives	112.986	NA	0.583817	1	NA
0.58_112.9863m/z	1.05699	0.0341142	0.0224695	0.510611	0.45329	0.7115	obesity-A:obesity-B	HMDB0014118	null	C2HF3O2	M-H	38.3	0	5.97693	98.4357	Trifluoroacetic acid	Organic acids and derivatives	Carboxylic acids and derivatives	Alpha-halocarboxylic acids and derivatives	112.986	NA	0.583817	1	NA
0.58_199.0830n	1.17757	0.0342183	0.044579	0.447836	0.536721	0.918309	obesity-A:control	HMDB0035177	null	C9H13NO4	M-CH3, M-H	37.8	3.26	-7.51379	93.978	2-Acetyl-1,5,6,7-tetrahydro-6-hydroxy-7-(hydroxymethyl)-4H-azepine-4-one	Organoheterocyclic compounds	Azepines	null	198.075	199.083	0.583817	1	NA
0.58_199.0830n	1.1805	0.609315	0.0114719	0.963189	0.189914	0.42297	obesity-B:control	HMDB0035177	null	C9H13NO4	M-CH3, M-H	37.8	3.26	-7.51379	93.978	2-Acetyl-1,5,6,7-tetrahydro-6-hydroxy-7-(hydroxymethyl)-4H-azepine-4-one	Organoheterocyclic compounds	Azepines	null	198.075	199.083	0.583817	1	NA
0.58_199.0830n	0.997518	0.572365	0.786011	0.96627	0.981362	0.870379	obesity-A:obesity-B	HMDB0035177	null	C9H13NO4	M-CH3, M-H	37.8	3.26	-7.51379	93.978	2-Acetyl-1,5,6,7-tetrahydro-6-hydroxy-7-(hydroxymethyl)-4H-azepine-4-one	Organoheterocyclic compounds	Azepines	null	198.075	199.083	0.583817	1	NA
0.58_203.0831m/z	1.04827	0.586745	0.449212	0.966725	0.95093	0.479285	obesity-A:control	HMDB0060533	C14916	C11H12N2O2	M-H	38.6	3.61	2.52194	92.5292	Nirvanol	Organoheterocyclic compounds	Azolidines	Imidazolidines	203.083	NA	0.580017	1	map07033 Anticonvulsants
0.58_203.0831m/z	1.12681	0.423392	0.0551225	0.890021	0.435838	0.533578	obesity-B:control	HMDB0060533	C14916	C11H12N2O2	M-H	38.6	3.61	2.52194	92.5292	Nirvanol	Organoheterocyclic compounds	Azolidines	Imidazolidines	203.083	NA	0.580017	1	map07033 Anticonvulsants
0.58_203.0831m/z	0.930292	0.693494	0.235886	0.96627	0.822108	0.891555	obesity-A:obesity-B	HMDB0060533	C14916	C11H12N2O2	M-H	38.6	3.61	2.52194	92.5292	Nirvanol	Organoheterocyclic compounds	Azolidines	Imidazolidines	203.083	NA	0.580017	1	map07033 Anticonvulsants
0.58_213.0505m/z	0.996842	0.937223	0.561875	0.990652	0.979928	0.672092	obesity-A:control	HMDB0000012	C00526	C9H12N2O5	M-CH3	34.2	1.48	-4.79757	74.9044	Deoxyuridine	Nucleosides, nucleotides, and analogues	Pyrimidine nucleosides	Pyrimidine 2'-deoxyribonucleosides	213.051	NA	0.5762	1	map00240 Pyrimidine metabolism
0.58_213.0505m/z	0.977191	0.444816	0.503907	0.896583	0.917337	0.76442	obesity-B:control	HMDB0000012	C00526	C9H12N2O5	M-CH3	34.2	1.48	-4.79757	74.9044	Deoxyuridine	Nucleosides, nucleotides, and analogues	Pyrimidine nucleosides	Pyrimidine 2'-deoxyribonucleosides	213.051	NA	0.5762	1	map00240 Pyrimidine metabolism
0.58_213.0505m/z	1.02011	0.470627	0.697296	0.954631	0.98128	0.730317	obesity-A:obesity-B	HMDB0000012	C00526	C9H12N2O5	M-CH3	34.2	1.48	-4.79757	74.9044	Deoxyuridine	Nucleosides, nucleotides, and analogues	Pyrimidine nucleosides	Pyrimidine 2'-deoxyribonucleosides	213.051	NA	0.5762	1	map00240 Pyrimidine metabolism
0.58_214.9709m/z	0.908569	0.11493	0.130367	0.674944	0.699359	0.916097	obesity-A:control	HMDB0015251	C06949	C8H7ClN2O2S	M-CH3	31	0	9.53686	65.3174	Diazoxide	Organoheterocyclic compounds	Thiadiazines	Benzothiadiazines	214.971	NA	0.580017	1	NULL
0.58_214.9709m/z	1.06482	0.6756	0.365877	0.967675	0.870138	0.29149	obesity-B:control	HMDB0015251	C06949	C8H7ClN2O2S	M-CH3	31	0	9.53686	65.3174	Diazoxide	Organoheterocyclic compounds	Thiadiazines	Benzothiadiazines	214.971	NA	0.580017	1	NULL
0.58_214.9709m/z	0.853265	0.0990757	0.0478898	0.685386	0.523085	1.38926	obesity-A:obesity-B	HMDB0015251	C06949	C8H7ClN2O2S	M-CH3	31	0	9.53686	65.3174	Diazoxide	Organoheterocyclic compounds	Thiadiazines	Benzothiadiazines	214.971	NA	0.580017	1	NULL
0.58_224.9997m/z	1.021	0.759876	0.292791	0.980826	0.846418	0.159448	obesity-A:control	HMDB0000192	C00491	C6H12N2O4S2	M-CH3	35.7	0	-4.80943	83.9147	L-Cystine	Organic acids and derivatives	Carboxylic acids and derivatives	Amino acids, peptides, and analogues	225	NA	0.583817	1	map00270 Cysteine and methionine metabolism; map01100 Metabolic pathways; map02010 ABC transporters; map04216 Ferroptosis; map04974 Protein digestion and absorption
0.58_224.9997m/z	1.09985	0.270872	0.0653991	0.823134	0.479518	0.654433	obesity-B:control	HMDB0000192	C00491	C6H12N2O4S2	M-CH3	35.7	0	-4.80943	83.9147	L-Cystine	Organic acids and derivatives	Carboxylic acids and derivatives	Amino acids, peptides, and analogues	225	NA	0.583817	1	map00270 Cysteine and methionine metabolism; map01100 Metabolic pathways; map02010 ABC transporters; map04216 Ferroptosis; map04974 Protein digestion and absorption
0.58_224.9997m/z	0.928314	0.420964	0.279422	0.945085	0.856868	0.890913	obesity-A:obesity-B	HMDB0000192	C00491	C6H12N2O4S2	M-CH3	35.7	0	-4.80943	83.9147	L-Cystine	Organic acids and derivatives	Carboxylic acids and derivatives	Amino acids, peptides, and analogues	225	NA	0.583817	1	map00270 Cysteine and methionine metabolism; map01100 Metabolic pathways; map02010 ABC transporters; map04216 Ferroptosis; map04974 Protein digestion and absorption
0.58_244.9086m/z	0.870384	0.234009	0.350429	0.812146	0.886109	1.38912	obesity-A:control	HMDB0029643	C11510	C7H5Cl3O	M+Cl	26.6	0	-6.53429	40.4266	1,3,5-Trichloro-2-methoxybenzene	Benzenoids	Phenol ethers	Anisoles	244.909	NA	0.580017	1	NULL
0.58_244.9086m/z	0.897894	0.317043	0.202526	0.867179	0.720056	0.854443	obesity-B:control	HMDB0029643	C11510	C7H5Cl3O	M+Cl	26.6	0	-6.53429	40.4266	1,3,5-Trichloro-2-methoxybenzene	Benzenoids	Phenol ethers	Anisoles	244.909	NA	0.580017	1	NULL
0.58_244.9086m/z	0.969361	0.819741	0.959043	0.984154	0.997649	0.409602	obesity-A:obesity-B	HMDB0029643	C11510	C7H5Cl3O	M+Cl	26.6	0	-6.53429	40.4266	1,3,5-Trichloro-2-methoxybenzene	Benzenoids	Phenol ethers	Anisoles	244.909	NA	0.580017	1	NULL
0.58_251.0398m/z	0.978533	0.605662	0.93568	0.96863	1	0.584806	obesity-A:control	HMDB0125085	null	C9H14O9	M-CH3	37.4	12.2	-3.79769	79.2921	3-oxo-3-[(3,4,5,6-tetrahydroxyoxan-2-yl)methoxy]propanoic acid	Organic oxygen compounds	Organooxygen compounds	Carbohydrates and carbohydrate conjugates	251.04	NA	0.583817	1	NA
0.58_251.0398m/z	1.54262	0.18455	0.406289	0.723346	0.880293	1.39618	obesity-B:control	HMDB0125085	null	C9H14O9	M-CH3	37.4	12.2	-3.79769	79.2921	3-oxo-3-[(3,4,5,6-tetrahydroxyoxan-2-yl)methoxy]propanoic acid	Organic oxygen compounds	Organooxygen compounds	Carbohydrates and carbohydrate conjugates	251.04	NA	0.583817	1	NA
0.58_251.0398m/z	0.634332	0.328618	0.467066	0.912066	0.925831	1.04738	obesity-A:obesity-B	HMDB0125085	null	C9H14O9	M-CH3	37.4	12.2	-3.79769	79.2921	3-oxo-3-[(3,4,5,6-tetrahydroxyoxan-2-yl)methoxy]propanoic acid	Organic oxygen compounds	Organooxygen compounds	Carbohydrates and carbohydrate conjugates	251.04	NA	0.583817	1	NA
0.58_270.0363m/z	1.42578	0.0450464	0.0797274	0.482087	0.603366	1.54366	obesity-A:control	HMDB0033602	null	C13H9N3O2S	M-H	34.6	1.55	7.36154	79.5715	Brassica oleracea Alkaloid	Organic acids and derivatives	Carboxylic acids and derivatives	Amino acids, peptides, and analogues	270.036	NA	0.583817	1	NA
0.58_270.0363m/z	1.47213	0.3098	0.00665022	0.865217	0.140918	1.21409	obesity-B:control	HMDB0033602	null	C13H9N3O2S	M-H	34.6	1.55	7.36154	79.5715	Brassica oleracea Alkaloid	Organic acids and derivatives	Carboxylic acids and derivatives	Amino acids, peptides, and analogues	270.036	NA	0.583817	1	NA
0.58_270.0363m/z	0.968519	0.789447	0.4853	0.973147	0.933168	0.991902	obesity-A:obesity-B	HMDB0033602	null	C13H9N3O2S	M-H	34.6	1.55	7.36154	79.5715	Brassica oleracea Alkaloid	Organic acids and derivatives	Carboxylic acids and derivatives	Amino acids, peptides, and analogues	270.036	NA	0.583817	1	NA
0.58_271.0706m/z	1.08927	0.110577	0.168055	0.658179	0.734244	0.632494	obesity-A:control	HMDB0061177	null	C11H14NO7+	M-H	40.6	10.9	3.0012	95.9389	Pyridine N-oxide glucuronide	Organic oxygen compounds	Organooxygen compounds	Carbohydrates and carbohydrate conjugates	271.071	NA	0.580017	1	NA
0.58_271.0706m/z	1.10825	0.471962	0.0207273	0.913321	0.264586	0.514007	obesity-B:control	HMDB0061177	null	C11H14NO7+	M-H	40.6	10.9	3.0012	95.9389	Pyridine N-oxide glucuronide	Organic oxygen compounds	Organooxygen compounds	Carbohydrates and carbohydrate conjugates	271.071	NA	0.580017	1	NA
0.58_271.0706m/z	0.982876	0.808417	0.686461	0.978878	0.98128	0.823709	obesity-A:obesity-B	HMDB0061177	null	C11H14NO7+	M-H	40.6	10.9	3.0012	95.9389	Pyridine N-oxide glucuronide	Organic oxygen compounds	Organooxygen compounds	Carbohydrates and carbohydrate conjugates	271.071	NA	0.580017	1	NA
0.58_281.0374m/z	1.00398	0.999097	0.697296	0.999097	0.987681	0.61183	obesity-A:control	HMDB0014576	null	C10H11F3N2O5	M-CH3	38.1	4.61	-5.37675	91.9015	Trifluridine	Nucleosides, nucleotides, and analogues	Pyrimidine nucleosides	Pyrimidine 2'-deoxyribonucleosides	281.037	NA	0.583817	1	NA
0.58_281.0374m/z	0.949945	0.343379	0.350429	0.870679	0.86044	0.777349	obesity-B:control	HMDB0014576	null	C10H11F3N2O5	M-CH3	38.1	4.61	-5.37675	91.9015	Trifluridine	Nucleosides, nucleotides, and analogues	Pyrimidine nucleosides	Pyrimidine 2'-deoxyribonucleosides	281.037	NA	0.583817	1	NA
0.58_281.0374m/z	1.05688	0.338033	0.503907	0.920683	0.935794	1.04038	obesity-A:obesity-B	HMDB0014576	null	C10H11F3N2O5	M-CH3	38.1	4.61	-5.37675	91.9015	Trifluridine	Nucleosides, nucleotides, and analogues	Pyrimidine nucleosides	Pyrimidine 2'-deoxyribonucleosides	281.037	NA	0.583817	1	NA
0.58_292.9870m/z	1.01128	0.89909	0.440431	0.982171	0.95093	0.184407	obesity-A:control	HMDB0135681	null	C10H10O6S	M+Cl	44.9	47.3	-8.53818	86.4979	[2-hydroxy-5-(3-oxobut-1-en-1-yl)phenyl]oxidanesulfonic acid	Phenylpropanoids and polyketides	Cinnamic acids and derivatives	Hydroxycinnamic acids and derivatives	292.987	NA	0.583817	1	NA
0.58_292.9870m/z	1.09129	0.33027	0.10908	0.870679	0.577851	0.615564	obesity-B:control	HMDB0135681	null	C10H10O6S	M+Cl	44.9	47.3	-8.53818	86.4979	[2-hydroxy-5-(3-oxobut-1-en-1-yl)phenyl]oxidanesulfonic acid	Phenylpropanoids and polyketides	Cinnamic acids and derivatives	Hydroxycinnamic acids and derivatives	292.987	NA	0.583817	1	NA
0.58_292.9870m/z	0.926683	0.413395	0.306576	0.939193	0.859327	0.934074	obesity-A:obesity-B	HMDB0135681	null	C10H10O6S	M+Cl	44.9	47.3	-8.53818	86.4979	[2-hydroxy-5-(3-oxobut-1-en-1-yl)phenyl]oxidanesulfonic acid	Phenylpropanoids and polyketides	Cinnamic acids and derivatives	Hydroxycinnamic acids and derivatives	292.987	NA	0.583817	1	NA
0.58_293.0519m/z	1.13894	0.4705	0.877553	0.945253	1	0.509394	obesity-A:control	HMDB0033627	null	C11H16O10	M-CH3	36	4.87	1.81875	77.2778	D-Erythroascorbic acid 1'-a-D-glucoside	Organic oxygen compounds	Organooxygen compounds	Carbohydrates and carbohydrate conjugates	293.052	NA	0.5762	1	NA
0.58_293.0519m/z	1.12321	0.574483	0.440431	0.953273	0.89223	0.531886	obesity-B:control	HMDB0033627	null	C11H16O10	M-CH3	36	4.87	1.81875	77.2778	D-Erythroascorbic acid 1'-a-D-glucoside	Organic oxygen compounds	Organooxygen compounds	Carbohydrates and carbohydrate conjugates	293.052	NA	0.5762	1	NA
0.58_293.0519m/z	1.014	0.926342	0.622838	0.993621	0.98053	0.84021	obesity-A:obesity-B	HMDB0033627	null	C11H16O10	M-CH3	36	4.87	1.81875	77.2778	D-Erythroascorbic acid 1'-a-D-glucoside	Organic oxygen compounds	Organooxygen compounds	Carbohydrates and carbohydrate conjugates	293.052	NA	0.5762	1	NA
0.58_304.0789n	0.888973	0.234654	0.154689	0.812146	0.717257	0.880662	obesity-A:control	HMDB0134573	null	C16H16O4S	M-H, M+Cl	36.4	0	6.35696	89.2101	[4-(2-phenylcyclobutyl)phenyl]oxidanesulfonic acid	Phenylpropanoids and polyketides	Stilbenes	null	339.058	304.079	0.580017	1	NA
0.58_304.0789n	0.888973	0.234654	0.154689	0.812146	0.717257	0.880662	obesity-A:control	HMDB0135564	null	C16H16O4S	M-H, M+Cl	36.4	0	6.35696	89.2101	[(1,3-diphenylbut-3-en-2-yl)oxy]sulfonic acid	Phenylpropanoids and polyketides	Linear 1,3-diarylpropanoids	null	339.058	304.079	0.580017	1	NA
0.58_304.0789n	0.888973	0.234654	0.154689	0.812146	0.717257	0.880662	obesity-A:control	HMDB0135568	null	C16H16O4S	M-H, M+Cl	36.4	0	6.35696	89.2101	[(1,3-diphenylbut-3-en-1-yl)oxy]sulfonic acid	Phenylpropanoids and polyketides	Linear 1,3-diarylpropanoids	null	339.058	304.079	0.580017	1	NA
0.58_304.0789n	0.888973	0.234654	0.154689	0.812146	0.717257	0.880662	obesity-A:control	HMDB0135570	null	C16H16O4S	M-H, M+Cl	36.4	0	6.35696	89.2101	[4-(4-phenylbut-1-en-2-yl)phenyl]oxidanesulfonic acid	Phenylpropanoids and polyketides	Linear 1,3-diarylpropanoids	null	339.058	304.079	0.580017	1	NA
0.58_304.0789n	0.888973	0.234654	0.154689	0.812146	0.717257	0.880662	obesity-A:control	HMDB0135572	null	C16H16O4S	M-H, M+Cl	36.4	0	6.35696	89.2101	[3-(4-phenylbut-1-en-2-yl)phenyl]oxidanesulfonic acid	Phenylpropanoids and polyketides	Linear 1,3-diarylpropanoids	null	339.058	304.079	0.580017	1	NA
0.58_304.0789n	1.06752	0.711114	0.959043	0.96866	0.997914	0.3563	obesity-B:control	HMDB0134573	null	C16H16O4S	M-H, M+Cl	36.4	0	6.35696	89.2101	[4-(2-phenylcyclobutyl)phenyl]oxidanesulfonic acid	Phenylpropanoids and polyketides	Stilbenes	null	339.058	304.079	0.580017	1	NA
0.58_304.0789n	1.06752	0.711114	0.959043	0.96866	0.997914	0.3563	obesity-B:control	HMDB0135564	null	C16H16O4S	M-H, M+Cl	36.4	0	6.35696	89.2101	[(1,3-diphenylbut-3-en-2-yl)oxy]sulfonic acid	Phenylpropanoids and polyketides	Linear 1,3-diarylpropanoids	null	339.058	304.079	0.580017	1	NA
0.58_304.0789n	1.06752	0.711114	0.959043	0.96866	0.997914	0.3563	obesity-B:control	HMDB0135568	null	C16H16O4S	M-H, M+Cl	36.4	0	6.35696	89.2101	[(1,3-diphenylbut-3-en-1-yl)oxy]sulfonic acid	Phenylpropanoids and polyketides	Linear 1,3-diarylpropanoids	null	339.058	304.079	0.580017	1	NA
0.58_304.0789n	1.06752	0.711114	0.959043	0.96866	0.997914	0.3563	obesity-B:control	HMDB0135570	null	C16H16O4S	M-H, M+Cl	36.4	0	6.35696	89.2101	[4-(4-phenylbut-1-en-2-yl)phenyl]oxidanesulfonic acid	Phenylpropanoids and polyketides	Linear 1,3-diarylpropanoids	null	339.058	304.079	0.580017	1	NA
0.58_304.0789n	1.06752	0.711114	0.959043	0.96866	0.997914	0.3563	obesity-B:control	HMDB0135572	null	C16H16O4S	M-H, M+Cl	36.4	0	6.35696	89.2101	[3-(4-phenylbut-1-en-2-yl)phenyl]oxidanesulfonic acid	Phenylpropanoids and polyketides	Linear 1,3-diarylpropanoids	null	339.058	304.079	0.580017	1	NA
0.58_304.0789n	0.832749	0.621468	0.306576	0.96627	0.859327	1.11332	obesity-A:obesity-B	HMDB0134573	null	C16H16O4S	M-H, M+Cl	36.4	0	6.35696	89.2101	[4-(2-phenylcyclobutyl)phenyl]oxidanesulfonic acid	Phenylpropanoids and polyketides	Stilbenes	null	339.058	304.079	0.580017	1	NA
0.58_304.0789n	0.832749	0.621468	0.306576	0.96627	0.859327	1.11332	obesity-A:obesity-B	HMDB0135564	null	C16H16O4S	M-H, M+Cl	36.4	0	6.35696	89.2101	[(1,3-diphenylbut-3-en-2-yl)oxy]sulfonic acid	Phenylpropanoids and polyketides	Linear 1,3-diarylpropanoids	null	339.058	304.079	0.580017	1	NA
0.58_304.0789n	0.832749	0.621468	0.306576	0.96627	0.859327	1.11332	obesity-A:obesity-B	HMDB0135568	null	C16H16O4S	M-H, M+Cl	36.4	0	6.35696	89.2101	[(1,3-diphenylbut-3-en-1-yl)oxy]sulfonic acid	Phenylpropanoids and polyketides	Linear 1,3-diarylpropanoids	null	339.058	304.079	0.580017	1	NA
0.58_304.0789n	0.832749	0.621468	0.306576	0.96627	0.859327	1.11332	obesity-A:obesity-B	HMDB0135570	null	C16H16O4S	M-H, M+Cl	36.4	0	6.35696	89.2101	[4-(4-phenylbut-1-en-2-yl)phenyl]oxidanesulfonic acid	Phenylpropanoids and polyketides	Linear 1,3-diarylpropanoids	null	339.058	304.079	0.580017	1	NA
0.58_304.0789n	0.832749	0.621468	0.306576	0.96627	0.859327	1.11332	obesity-A:obesity-B	HMDB0135572	null	C16H16O4S	M-H, M+Cl	36.4	0	6.35696	89.2101	[3-(4-phenylbut-1-en-2-yl)phenyl]oxidanesulfonic acid	Phenylpropanoids and polyketides	Linear 1,3-diarylpropanoids	null	339.058	304.079	0.580017	1	NA
0.58_316.9481m/z	1.06184	0.0379597	0.0771788	0.458362	0.601257	0.762274	obesity-A:control	HMDB0014786	null	C14H10Cl4	M-H	24.4	0.372	5.50249	27.7452	Mitotane	Benzenoids	Benzene and substituted derivatives	Diphenylmethanes	316.948	NA	0.583817	1	NA
0.58_316.9481m/z	0.997045	0.815918	0.423161	0.98476	0.882558	0.267547	obesity-B:control	HMDB0014786	null	C14H10Cl4	M-H	24.4	0.372	5.50249	27.7452	Mitotane	Benzenoids	Benzene and substituted derivatives	Diphenylmethanes	316.948	NA	0.583817	1	NA
0.58_316.9481m/z	1.06498	0.0479646	0.0233866	0.590379	0.45329	0.764222	obesity-A:obesity-B	HMDB0014786	null	C14H10Cl4	M-H	24.4	0.372	5.50249	27.7452	Mitotane	Benzenoids	Benzene and substituted derivatives	Diphenylmethanes	316.948	NA	0.583817	1	NA
0.58_324.9796m/z	1.21553	0.0312356	0.0233866	0.447836	0.438551	1.15285	obesity-A:control	HMDB0127966	null	C10H10O8S	M+Cl	39.1	12.7	1.83902	84.9178	3-[3-hydroxy-5-methoxy-4-(sulfooxy)phenyl]prop-2-enoic acid	Phenylpropanoids and polyketides	Cinnamic acids and derivatives	Hydroxycinnamic acids and derivatives	324.98	NA	0.580017	1	NA
0.58_324.9796m/z	1.25454	0.405202	0.00129201	0.888015	0.0456294	0.736699	obesity-B:control	HMDB0127966	null	C10H10O8S	M+Cl	39.1	12.7	1.83902	84.9178	3-[3-hydroxy-5-methoxy-4-(sulfooxy)phenyl]prop-2-enoic acid	Phenylpropanoids and polyketides	Cinnamic acids and derivatives	Hydroxycinnamic acids and derivatives	324.98	NA	0.580017	1	NA
0.58_324.9796m/z	0.968904	0.683385	0.299631	0.96627	0.857999	1.30712	obesity-A:obesity-B	HMDB0127966	null	C10H10O8S	M+Cl	39.1	12.7	1.83902	84.9178	3-[3-hydroxy-5-methoxy-4-(sulfooxy)phenyl]prop-2-enoic acid	Phenylpropanoids and polyketides	Cinnamic acids and derivatives	Hydroxycinnamic acids and derivatives	324.98	NA	0.580017	1	NA
0.58_333.0174m/z	1.22755	0.215712	0.320778	0.788891	0.862599	0.9454	obesity-A:control	LMPK12080050	C10202	C16H10O6	M+Cl	39.2	0.816	0.804123	96.1771	Bowdichione	Polyketides [PK]	Flavonoids [PK12]	Isoflavans [PK1208]	333.017	NA	0.5762	1	NULL
0.58_333.0174m/z	1.07264	0.741927	0.622838	0.971059	0.960549	0.384403	obesity-B:control	LMPK12080050	C10202	C16H10O6	M+Cl	39.2	0.816	0.804123	96.1771	Bowdichione	Polyketides [PK]	Flavonoids [PK12]	Isoflavans [PK1208]	333.017	NA	0.5762	1	NULL
0.58_333.0174m/z	1.14441	0.399057	0.763523	0.936565	0.98128	0.694058	obesity-A:obesity-B	LMPK12080050	C10202	C16H10O6	M+Cl	39.2	0.816	0.804123	96.1771	Bowdichione	Polyketides [PK]	Flavonoids [PK12]	Isoflavans [PK1208]	333.017	NA	0.5762	1	NULL
0.58_367.1586m/z	1.79818	1.74858e-05	4.06259e-05	0.0370524	0.0860863	3.83549	obesity-A:control	HMDB0041255	null	C15H28O10	M-H	37.5	0.813	-6.5189	93.9201	(2S)-2-Butanol O-[b-D-Apiofuranosyl-(1->6)-b-D-glucopyranoside]	Organic oxygen compounds	Organooxygen compounds	Carbohydrates and carbohydrate conjugates	367.159	NA	0.580017	1	NA
0.58_367.1586m/z	1.90573	9.31126e-05	0.000133967	0.00904113	0.0105139	3.3749	obesity-B:control	HMDB0041255	null	C15H28O10	M-H	37.5	0.813	-6.5189	93.9201	(2S)-2-Butanol O-[b-D-Apiofuranosyl-(1->6)-b-D-glucopyranoside]	Organic oxygen compounds	Organooxygen compounds	Carbohydrates and carbohydrate conjugates	367.159	NA	0.580017	1	NA
0.58_367.1586m/z	0.943564	0.934493	0.93568	0.993621	0.997649	0.145552	obesity-A:obesity-B	HMDB0041255	null	C15H28O10	M-H	37.5	0.813	-6.5189	93.9201	(2S)-2-Butanol O-[b-D-Apiofuranosyl-(1->6)-b-D-glucopyranoside]	Organic oxygen compounds	Organooxygen compounds	Carbohydrates and carbohydrate conjugates	367.159	NA	0.580017	1	NA
0.58_397.2050m/z	1.81751	0.000675183	0.000400265	0.133114	0.158011	3.07606	obesity-A:control	HMDB0015397	null	C22H27FN4O2	M-H	42.9	37.5	1.14418	78.3661	Sunitinib	Organoheterocyclic compounds	Indoles and derivatives	Indolines	397.205	NA	0.583817	1	NA
0.58_397.2050m/z	2.17818	0.00179528	0.006969	0.0679058	0.144778	2.91431	obesity-B:control	HMDB0015397	null	C22H27FN4O2	M-H	42.9	37.5	1.14418	78.3661	Sunitinib	Organoheterocyclic compounds	Indoles and derivatives	Indolines	397.205	NA	0.583817	1	NA
0.58_397.2050m/z	0.834416	0.88556	0.74123	0.993621	0.98128	0.480176	obesity-A:obesity-B	HMDB0015397	null	C22H27FN4O2	M-H	42.9	37.5	1.14418	78.3661	Sunitinib	Organoheterocyclic compounds	Indoles and derivatives	Indolines	397.205	NA	0.583817	1	NA
0.58_407.0450m/z	1.00702	0.865676	0.8315	0.982171	0.997142	0.212534	obesity-A:control	HMDB0129590	null	C18H16O9S	M-H	35.4	0.0958	1.97993	79.4989	[4-(5-hydroxy-7-methoxy-8-methyl-4-oxo-4H-chromen-3-yl)-2-methoxyphenyl]oxidanesulfonic acid	Phenylpropanoids and polyketides	Isoflavonoids	O-methylated isoflavonoids	407.045	NA	0.583817	1	NA
0.58_407.0450m/z	1.12024	0.542124	0.150416	0.946851	0.65047	0.585548	obesity-B:control	HMDB0129590	null	C18H16O9S	M-H	35.4	0.0958	1.97993	79.4989	[4-(5-hydroxy-7-methoxy-8-methyl-4-oxo-4H-chromen-3-yl)-2-methoxyphenyl]oxidanesulfonic acid	Phenylpropanoids and polyketides	Isoflavonoids	O-methylated isoflavonoids	407.045	NA	0.583817	1	NA
0.58_407.0450m/z	0.898937	0.628162	0.279422	0.96627	0.856868	1.12483	obesity-A:obesity-B	HMDB0129590	null	C18H16O9S	M-H	35.4	0.0958	1.97993	79.4989	[4-(5-hydroxy-7-methoxy-8-methyl-4-oxo-4H-chromen-3-yl)-2-methoxyphenyl]oxidanesulfonic acid	Phenylpropanoids and polyketides	Isoflavonoids	O-methylated isoflavonoids	407.045	NA	0.583817	1	NA
0.58_407.9895n	1.07174	0.1311	0.028466	0.685928	0.467593	0.649771	obesity-A:control	LMPR0103010024	null	C16H19BrCl2O3	M-CH3, M-H	24.4	0.127	0.022649	21.6958	13-bromo-10R,11R-dichloro-7,11-dimethyl-3-methylene-4-oxo-6E,8E,12E-tridecatrienoic acid	Prenol Lipids [PR]	Isoprenoids [PR01]	C15 isoprenoids (sesquiterpenes) [PR0103]	392.966	407.989	0.5762	1	NA
0.58_407.9895n	1.07174	0.1311	0.028466	0.685928	0.467593	0.649771	obesity-A:control	LMPR0103010025	null	C16H19BrCl2O3	M-CH3, M-H	24.4	0.127	0.022649	21.6958	13-bromo-10S,11R-dichloro-7,11-dimethyl-3-methylene-4-oxo-6E,8E,12E-tridecatrienoic acid	Prenol Lipids [PR]	Isoprenoids [PR01]	C15 isoprenoids (sesquiterpenes) [PR0103]	392.966	407.989	0.5762	1	NA
0.58_407.9895n	1.11085	0.036543	0.0148676	0.39032	0.223436	0.898252	obesity-B:control	LMPR0103010024	null	C16H19BrCl2O3	M-CH3, M-H	24.4	0.127	0.022649	21.6958	13-bromo-10R,11R-dichloro-7,11-dimethyl-3-methylene-4-oxo-6E,8E,12E-tridecatrienoic acid	Prenol Lipids [PR]	Isoprenoids [PR01]	C15 isoprenoids (sesquiterpenes) [PR0103]	392.966	407.989	0.5762	1	NA
0.58_407.9895n	1.11085	0.036543	0.0148676	0.39032	0.223436	0.898252	obesity-B:control	LMPR0103010025	null	C16H19BrCl2O3	M-CH3, M-H	24.4	0.127	0.022649	21.6958	13-bromo-10S,11R-dichloro-7,11-dimethyl-3-methylene-4-oxo-6E,8E,12E-tridecatrienoic acid	Prenol Lipids [PR]	Isoprenoids [PR01]	C15 isoprenoids (sesquiterpenes) [PR0103]	392.966	407.989	0.5762	1	NA
0.58_407.9895n	0.96479	0.509886	0.8315	0.963619	0.981362	0.406594	obesity-A:obesity-B	LMPR0103010024	null	C16H19BrCl2O3	M-CH3, M-H	24.4	0.127	0.022649	21.6958	13-bromo-10R,11R-dichloro-7,11-dimethyl-3-methylene-4-oxo-6E,8E,12E-tridecatrienoic acid	Prenol Lipids [PR]	Isoprenoids [PR01]	C15 isoprenoids (sesquiterpenes) [PR0103]	392.966	407.989	0.5762	1	NA
0.58_407.9895n	0.96479	0.509886	0.8315	0.963619	0.981362	0.406594	obesity-A:obesity-B	LMPR0103010025	null	C16H19BrCl2O3	M-CH3, M-H	24.4	0.127	0.022649	21.6958	13-bromo-10S,11R-dichloro-7,11-dimethyl-3-methylene-4-oxo-6E,8E,12E-tridecatrienoic acid	Prenol Lipids [PR]	Isoprenoids [PR01]	C15 isoprenoids (sesquiterpenes) [PR0103]	392.966	407.989	0.5762	1	NA
0.58_435.1457m/z	1.67769	0.0340342	0.0344511	0.447836	0.500013	2.47662	obesity-A:control	LMPK12112297	null	C25H24O7	M-H	35.9	0.585	1.69959	80.9104	Broussonol A	Polyketides [PK]	Flavonoids [PK12]	Flavones and Flavonols [PK1211]	435.146	NA	0.580017	1	NA
0.58_435.1457m/z	1.67769	0.0340342	0.0344511	0.447836	0.500013	2.47662	obesity-A:control	LMPK12112298	null	C25H24O7	M-H	35.9	0.585	1.69959	80.9104	Petalopurpurenol	Polyketides [PK]	Flavonoids [PK12]	Flavones and Flavonols [PK1211]	435.146	NA	0.580017	1	NA
0.58_435.1457m/z	1.67769	0.0340342	0.0344511	0.447836	0.500013	2.47662	obesity-A:control	LMPK12160007	null	C25H24O7	M-H	35.9	0.585	1.69959	80.9104	Euchretin B	Polyketides [PK]	Flavonoids [PK12]	Other Flavonoids [PK1216]	435.146	NA	0.580017	1	NA
0.58_435.1457m/z	2.13108	0.00246697	0.00259973	0.085697	0.0715434	3.27014	obesity-B:control	LMPK12112297	null	C25H24O7	M-H	35.9	0.585	1.69959	80.9104	Broussonol A	Polyketides [PK]	Flavonoids [PK12]	Flavones and Flavonols [PK1211]	435.146	NA	0.580017	1	NA
0.58_435.1457m/z	2.13108	0.00246697	0.00259973	0.085697	0.0715434	3.27014	obesity-B:control	LMPK12112298	null	C25H24O7	M-H	35.9	0.585	1.69959	80.9104	Petalopurpurenol	Polyketides [PK]	Flavonoids [PK12]	Flavones and Flavonols [PK1211]	435.146	NA	0.580017	1	NA
0.58_435.1457m/z	2.13108	0.00246697	0.00259973	0.085697	0.0715434	3.27014	obesity-B:control	LMPK12160007	null	C25H24O7	M-H	35.9	0.585	1.69959	80.9104	Euchretin B	Polyketides [PK]	Flavonoids [PK12]	Other Flavonoids [PK1216]	435.146	NA	0.580017	1	NA
0.58_435.1457m/z	0.78725	0.318901	0.313625	0.906016	0.859327	1.06297	obesity-A:obesity-B	LMPK12112297	null	C25H24O7	M-H	35.9	0.585	1.69959	80.9104	Broussonol A	Polyketides [PK]	Flavonoids [PK12]	Flavones and Flavonols [PK1211]	435.146	NA	0.580017	1	NA
0.58_435.1457m/z	0.78725	0.318901	0.313625	0.906016	0.859327	1.06297	obesity-A:obesity-B	LMPK12112298	null	C25H24O7	M-H	35.9	0.585	1.69959	80.9104	Petalopurpurenol	Polyketides [PK]	Flavonoids [PK12]	Flavones and Flavonols [PK1211]	435.146	NA	0.580017	1	NA
0.58_435.1457m/z	0.78725	0.318901	0.313625	0.906016	0.859327	1.06297	obesity-A:obesity-B	LMPK12160007	null	C25H24O7	M-H	35.9	0.585	1.69959	80.9104	Euchretin B	Polyketides [PK]	Flavonoids [PK12]	Other Flavonoids [PK1216]	435.146	NA	0.580017	1	NA
0.58_460.9541m/z	1.20636	0.0139322	0.0243355	0.347321	0.440742	1.47754	obesity-A:control	HMDB0041885	null	C14H17BrN6O2S3	M-CH3	28.3	8.05	2.68172	36.7641	Ebrotidine	Benzenoids	Benzene and substituted derivatives	Benzenesulfonamides	460.954	NA	0.5762	1	NA
0.58_460.9541m/z	1.33402	0.000513791	0.000730021	0.0261506	0.0271388	2.17715	obesity-B:control	HMDB0041885	null	C14H17BrN6O2S3	M-CH3	28.3	8.05	2.68172	36.7641	Ebrotidine	Benzenoids	Benzene and substituted derivatives	Benzenesulfonamides	460.954	NA	0.5762	1	NA
0.58_460.9541m/z	0.904303	0.1777	0.247812	0.791538	0.841527	1.08047	obesity-A:obesity-B	HMDB0041885	null	C14H17BrN6O2S3	M-CH3	28.3	8.05	2.68172	36.7641	Ebrotidine	Benzenoids	Benzene and substituted derivatives	Benzenesulfonamides	460.954	NA	0.5762	1	NA
0.58_470.0191m/z	1.32793	0.0252748	0.0109773	0.428459	0.314337	1.74365	obesity-A:control	HMDB0014499	C06840	C13H17N5O8S2	M+Cl	35.9	0	-4.94444	85.2976	Aztreonam	Organoheterocyclic compounds	Lactams	Beta lactams	470.019	NA	0.580017	1	NULL
0.58_470.0191m/z	1.32163	0.107316	0.134204	0.616265	0.626382	1.35336	obesity-B:control	HMDB0014499	C06840	C13H17N5O8S2	M+Cl	35.9	0	-4.94444	85.2976	Aztreonam	Organoheterocyclic compounds	Lactams	Beta lactams	470.019	NA	0.580017	1	NULL
0.58_470.0191m/z	1.00477	0.656217	0.643768	0.96627	0.98128	0.401803	obesity-A:obesity-B	HMDB0014499	C06840	C13H17N5O8S2	M+Cl	35.9	0	-4.94444	85.2976	Aztreonam	Organoheterocyclic compounds	Lactams	Beta lactams	470.019	NA	0.580017	1	NULL
0.58_474.9697m/z	0.961697	0.537761	0.797323	0.959996	0.994123	1.04752	obesity-A:control	HMDB0041885	null	C14H17BrN6O2S3	M-H	26.8	0.71	2.32499	35.9715	Ebrotidine	Benzenoids	Benzene and substituted derivatives	Benzenesulfonamides	474.97	NA	0.5762	1	NA
0.58_474.9697m/z	0.895325	0.223615	0.142135	0.77425	0.639456	0.857537	obesity-B:control	HMDB0041885	null	C14H17BrN6O2S3	M-H	26.8	0.71	2.32499	35.9715	Ebrotidine	Benzenoids	Benzene and substituted derivatives	Benzenesulfonamides	474.97	NA	0.5762	1	NA
0.58_474.9697m/z	1.07413	0.628197	0.431747	0.96627	0.908512	0.476792	obesity-A:obesity-B	HMDB0041885	null	C14H17BrN6O2S3	M-H	26.8	0.71	2.32499	35.9715	Ebrotidine	Benzenoids	Benzene and substituted derivatives	Benzenesulfonamides	474.97	NA	0.5762	1	NA
0.58_601.9244n	1.11637	0.269194	0.207837	0.860414	0.775365	0.530296	obesity-A:control	HMDB0014824	null	C10H18O21S4	M-CH3, M-H	33.2	0.836	3.48538	69.1954	Pentosan Polysulfate	Organic oxygen compounds	Organooxygen compounds	Carbohydrates and carbohydrate conjugates	600.917	601.924	0.5762	1	NA
0.58_601.9244n	1.10729	0.684733	0.467066	0.96866	0.898106	0.451748	obesity-B:control	HMDB0014824	null	C10H18O21S4	M-CH3, M-H	33.2	0.836	3.48538	69.1954	Pentosan Polysulfate	Organic oxygen compounds	Organooxygen compounds	Carbohydrates and carbohydrate conjugates	600.917	601.924	0.5762	1	NA
0.58_601.9244n	1.00821	0.396167	0.774744	0.93513	0.98128	1.29173	obesity-A:obesity-B	HMDB0014824	null	C10H18O21S4	M-CH3, M-H	33.2	0.836	3.48538	69.1954	Pentosan Polysulfate	Organic oxygen compounds	Organooxygen compounds	Carbohydrates and carbohydrate conjugates	600.917	601.924	0.5762	1	NA
0.58_753.3912m/z	1.04143	0.479345	0.561875	0.951061	0.979928	0.848652	obesity-A:control	HMDB0061054	null	C44H56N4O8	M-CH3	36.7	0	5.74564	89.8331	Desacetylvinblastine	Alkaloids and derivatives	Vinca alkaloids	null	753.391	NA	0.5762	1	NA
0.58_753.3912m/z	1.04143	0.479345	0.561875	0.951061	0.979928	0.848652	obesity-A:control	HMDB0061057	null	C44H56N4O8	M-CH3	36.7	0	5.74564	89.8331	2-sulfamoylacetylphenol	Alkaloids and derivatives	Vinca alkaloids	null	753.391	NA	0.5762	1	NA
0.58_753.3912m/z	1.12286	0.674639	0.889136	0.967675	0.992666	0.80698	obesity-B:control	HMDB0061054	null	C44H56N4O8	M-CH3	36.7	0	5.74564	89.8331	Desacetylvinblastine	Alkaloids and derivatives	Vinca alkaloids	null	753.391	NA	0.5762	1	NA
0.58_753.3912m/z	1.12286	0.674639	0.889136	0.967675	0.992666	0.80698	obesity-B:control	HMDB0061057	null	C44H56N4O8	M-CH3	36.7	0	5.74564	89.8331	2-sulfamoylacetylphenol	Alkaloids and derivatives	Vinca alkaloids	null	753.391	NA	0.5762	1	NA
0.58_753.3912m/z	0.927478	0.359541	0.551997	0.926826	0.947879	1.15771	obesity-A:obesity-B	HMDB0061054	null	C44H56N4O8	M-CH3	36.7	0	5.74564	89.8331	Desacetylvinblastine	Alkaloids and derivatives	Vinca alkaloids	null	753.391	NA	0.5762	1	NA
0.58_753.3912m/z	0.927478	0.359541	0.551997	0.926826	0.947879	1.15771	obesity-A:obesity-B	HMDB0061057	null	C44H56N4O8	M-CH3	36.7	0	5.74564	89.8331	2-sulfamoylacetylphenol	Alkaloids and derivatives	Vinca alkaloids	null	753.391	NA	0.5762	1	NA
0.58_882.6891m/z	1.87642	0.668058	0.561875	0.975972	0.979928	0.691501	obesity-A:control	HMDB0009734	null	C51H98NO8P	M-H	33.4	0	-7.54487	75.6352	PE(24:0/22:2(13Z,16Z))	Lipids and lipid-like molecules	Glycerophospholipids	Glycerophosphoethanolamines	882.689	NA	0.583817	1	NA
0.58_882.6891m/z	1.87642	0.668058	0.561875	0.975972	0.979928	0.691501	obesity-A:control	HMDB0114432	null	C51H98NO8P	M-H	33.4	0	-7.54487	75.6352	PE-NMe2(22:0/22:2(13Z,16Z))	Lipids and lipid-like molecules	Glycerophospholipids	Glycerophosphoethanolamines	882.689	NA	0.583817	1	NA
0.58_882.6891m/z	1.87642	0.668058	0.561875	0.975972	0.979928	0.691501	obesity-A:control	HMDB0114618	null	C51H98NO8P	M-H	33.4	0	-7.54487	75.6352	PE-NMe2(24:0/20:2(11Z,14Z))	Lipids and lipid-like molecules	Glycerophospholipids	Glycerophosphoethanolamines	882.689	NA	0.583817	1	NA
0.58_882.6891m/z	3.21963	0.997015	0.865995	0.999427	0.992666	0.00547055	obesity-B:control	HMDB0009734	null	C51H98NO8P	M-H	33.4	0	-7.54487	75.6352	PE(24:0/22:2(13Z,16Z))	Lipids and lipid-like molecules	Glycerophospholipids	Glycerophosphoethanolamines	882.689	NA	0.583817	1	NA
0.58_882.6891m/z	3.21963	0.997015	0.865995	0.999427	0.992666	0.00547055	obesity-B:control	HMDB0114432	null	C51H98NO8P	M-H	33.4	0	-7.54487	75.6352	PE-NMe2(22:0/22:2(13Z,16Z))	Lipids and lipid-like molecules	Glycerophospholipids	Glycerophosphoethanolamines	882.689	NA	0.583817	1	NA
0.58_882.6891m/z	3.21963	0.997015	0.865995	0.999427	0.992666	0.00547055	obesity-B:control	HMDB0114618	null	C51H98NO8P	M-H	33.4	0	-7.54487	75.6352	PE-NMe2(24:0/20:2(11Z,14Z))	Lipids and lipid-like molecules	Glycerophospholipids	Glycerophosphoethanolamines	882.689	NA	0.583817	1	NA
0.58_882.6891m/z	0.582805	0.697803	0.664981	0.96627	0.98128	1.62089	obesity-A:obesity-B	HMDB0009734	null	C51H98NO8P	M-H	33.4	0	-7.54487	75.6352	PE(24:0/22:2(13Z,16Z))	Lipids and lipid-like molecules	Glycerophospholipids	Glycerophosphoethanolamines	882.689	NA	0.583817	1	NA
0.58_882.6891m/z	0.582805	0.697803	0.664981	0.96627	0.98128	1.62089	obesity-A:obesity-B	HMDB0114432	null	C51H98NO8P	M-H	33.4	0	-7.54487	75.6352	PE-NMe2(22:0/22:2(13Z,16Z))	Lipids and lipid-like molecules	Glycerophospholipids	Glycerophosphoethanolamines	882.689	NA	0.583817	1	NA
0.58_882.6891m/z	0.582805	0.697803	0.664981	0.96627	0.98128	1.62089	obesity-A:obesity-B	HMDB0114618	null	C51H98NO8P	M-H	33.4	0	-7.54487	75.6352	PE-NMe2(24:0/20:2(11Z,14Z))	Lipids and lipid-like molecules	Glycerophospholipids	Glycerophosphoethanolamines	882.689	NA	0.583817	1	NA
0.58_978.7675m/z	1.0017	0.941747	0.763523	0.990652	0.991971	0.133466	obesity-A:control	HMDB0114629	null	C55H110NO8P	M+Cl	31.2	0	1.30965	57.4505	PE-NMe2(24:0/24:0)	Lipids and lipid-like molecules	Glycerophospholipids	Glycerophosphoethanolamines	978.768	NA	0.5762	1	NA
0.58_978.7675m/z	0.935404	0.407573	0.365877	0.888015	0.870138	0.456644	obesity-B:control	HMDB0114629	null	C55H110NO8P	M+Cl	31.2	0	1.30965	57.4505	PE-NMe2(24:0/24:0)	Lipids and lipid-like molecules	Glycerophospholipids	Glycerophosphoethanolamines	978.768	NA	0.5762	1	NA
0.58_978.7675m/z	1.07087	0.481123	0.230075	0.955492	0.816632	0.505505	obesity-A:obesity-B	HMDB0114629	null	C55H110NO8P	M+Cl	31.2	0	1.30965	57.4505	PE-NMe2(24:0/24:0)	Lipids and lipid-like molecules	Glycerophospholipids	Glycerophosphoethanolamines	978.768	NA	0.5762	1	NA
0.59_103.0405m/z	1.38134	0.00216176	0.00390608	0.200488	0.223702	2.18933	obesity-A:control	HMDB0000023	C06001	C4H8O3	M-H	38.2	0	4.50801	96.1007	(S)-3-Hydroxyisobutyric acid	Organic acids and derivatives	Hydroxy acids and derivatives	Beta hydroxy acids and derivatives	103.041	NA	0.591433	1	map00280 Valine, leucine and isoleucine degradation; map01100 Metabolic pathways
0.59_103.0405m/z	1.38134	0.00216176	0.00390608	0.200488	0.223702	2.18933	obesity-A:control	HMDB0000357	null	C4H8O3	M-H	38.2	0	4.50801	96.1007	3-Hydroxybutyric acid	Organic acids and derivatives	Hydroxy acids and derivatives	Beta hydroxy acids and derivatives	103.041	NA	0.591433	1	NA
0.59_103.0405m/z	1.38134	0.00216176	0.00390608	0.200488	0.223702	2.18933	obesity-A:control	HMDB0000442	C03197	C4H8O3	M-H	38.2	0	4.50801	96.1007	(S)-3-Hydroxybutyric acid	Organic acids and derivatives	Hydroxy acids and derivatives	Beta hydroxy acids and derivatives	103.041	NA	0.591433	1	NULL
0.59_103.0405m/z	1.38134	0.00216176	0.00390608	0.200488	0.223702	2.18933	obesity-A:control	LMFA01050342	C05984	C4H8O3	M-H	38.2	0	4.50801	96.1007	2S-Hydroxybutanoic acid	Fatty Acyls [FA]	Fatty Acids and Conjugates [FA01]	Hydroxy fatty acids [FA0105]	103.041	NA	0.591433	1	map00640 Propanoate metabolism
0.59_103.0405m/z	1.38134	0.00216176	0.00390608	0.200488	0.223702	2.18933	obesity-A:control	LMFA01050382	null	C4H8O3	M-H	38.2	0	4.50801	96.1007	3R-hydroxy-isobutyric acid	Fatty Acyls [FA]	Fatty Acids and Conjugates [FA01]	Hydroxy fatty acids [FA0105]	103.041	NA	0.591433	1	NA
0.59_103.0405m/z	1.5149	0.000949471	0.00144322	0.0389639	0.0477841	2.42523	obesity-B:control	HMDB0000023	C06001	C4H8O3	M-H	38.2	0	4.50801	96.1007	(S)-3-Hydroxyisobutyric acid	Organic acids and derivatives	Hydroxy acids and derivatives	Beta hydroxy acids and derivatives	103.041	NA	0.591433	1	map00280 Valine, leucine and isoleucine degradation; map01100 Metabolic pathways
0.59_103.0405m/z	1.5149	0.000949471	0.00144322	0.0389639	0.0477841	2.42523	obesity-B:control	HMDB0000357	null	C4H8O3	M-H	38.2	0	4.50801	96.1007	3-Hydroxybutyric acid	Organic acids and derivatives	Hydroxy acids and derivatives	Beta hydroxy acids and derivatives	103.041	NA	0.591433	1	NA
0.59_103.0405m/z	1.5149	0.000949471	0.00144322	0.0389639	0.0477841	2.42523	obesity-B:control	HMDB0000442	C03197	C4H8O3	M-H	38.2	0	4.50801	96.1007	(S)-3-Hydroxybutyric acid	Organic acids and derivatives	Hydroxy acids and derivatives	Beta hydroxy acids and derivatives	103.041	NA	0.591433	1	NULL
0.59_103.0405m/z	1.5149	0.000949471	0.00144322	0.0389639	0.0477841	2.42523	obesity-B:control	LMFA01050342	C05984	C4H8O3	M-H	38.2	0	4.50801	96.1007	2S-Hydroxybutanoic acid	Fatty Acyls [FA]	Fatty Acids and Conjugates [FA01]	Hydroxy fatty acids [FA0105]	103.041	NA	0.591433	1	map00640 Propanoate metabolism
0.59_103.0405m/z	1.5149	0.000949471	0.00144322	0.0389639	0.0477841	2.42523	obesity-B:control	LMFA01050382	null	C4H8O3	M-H	38.2	0	4.50801	96.1007	3R-hydroxy-isobutyric acid	Fatty Acyls [FA]	Fatty Acids and Conjugates [FA01]	Hydroxy fatty acids [FA0105]	103.041	NA	0.591433	1	NA
0.59_103.0405m/z	0.911837	0.588006	0.797323	0.96627	0.981362	0.581743	obesity-A:obesity-B	HMDB0000023	C06001	C4H8O3	M-H	38.2	0	4.50801	96.1007	(S)-3-Hydroxyisobutyric acid	Organic acids and derivatives	Hydroxy acids and derivatives	Beta hydroxy acids and derivatives	103.041	NA	0.591433	1	map00280 Valine, leucine and isoleucine degradation; map01100 Metabolic pathways
0.59_103.0405m/z	0.911837	0.588006	0.797323	0.96627	0.981362	0.581743	obesity-A:obesity-B	HMDB0000357	null	C4H8O3	M-H	38.2	0	4.50801	96.1007	3-Hydroxybutyric acid	Organic acids and derivatives	Hydroxy acids and derivatives	Beta hydroxy acids and derivatives	103.041	NA	0.591433	1	NA
0.59_103.0405m/z	0.911837	0.588006	0.797323	0.96627	0.981362	0.581743	obesity-A:obesity-B	HMDB0000442	C03197	C4H8O3	M-H	38.2	0	4.50801	96.1007	(S)-3-Hydroxybutyric acid	Organic acids and derivatives	Hydroxy acids and derivatives	Beta hydroxy acids and derivatives	103.041	NA	0.591433	1	NULL
0.59_103.0405m/z	0.911837	0.588006	0.797323	0.96627	0.981362	0.581743	obesity-A:obesity-B	LMFA01050342	C05984	C4H8O3	M-H	38.2	0	4.50801	96.1007	2S-Hydroxybutanoic acid	Fatty Acyls [FA]	Fatty Acids and Conjugates [FA01]	Hydroxy fatty acids [FA0105]	103.041	NA	0.591433	1	map00640 Propanoate metabolism
0.59_103.0405m/z	0.911837	0.588006	0.797323	0.96627	0.981362	0.581743	obesity-A:obesity-B	LMFA01050382	null	C4H8O3	M-H	38.2	0	4.50801	96.1007	3R-hydroxy-isobutyric acid	Fatty Acyls [FA]	Fatty Acids and Conjugates [FA01]	Hydroxy fatty acids [FA0105]	103.041	NA	0.591433	1	NA
0.59_164.0724m/z	1.11144	0.164431	0.0934971	0.732959	0.630887	0.883501	obesity-A:control	HMDB0004992	C07527	C9H11NO2	M-H	38	2.97	4.29924	92.2068	Benzocaine	Benzenoids	Benzene and substituted derivatives	Benzoic acids and derivatives	164.072	NA	0.587633	1	NULL
0.59_164.0724m/z	1.24474	0.0658215	0.00918057	0.507184	0.167704	1.31914	obesity-B:control	HMDB0004992	C07527	C9H11NO2	M-H	38	2.97	4.29924	92.2068	Benzocaine	Benzenoids	Benzene and substituted derivatives	Benzoic acids and derivatives	164.072	NA	0.587633	1	NULL
0.59_164.0724m/z	0.892904	0.468771	0.146231	0.954631	0.736018	1.15956	obesity-A:obesity-B	HMDB0004992	C07527	C9H11NO2	M-H	38	2.97	4.29924	92.2068	Benzocaine	Benzenoids	Benzene and substituted derivatives	Benzoic acids and derivatives	164.072	NA	0.587633	1	NULL
0.59_171.0281m/z	1.19703	0.035083	0.044579	0.447836	0.536721	1.38396	obesity-A:control	HMDB0041026	null	C8H10O5	M-CH3	38.5	5.83	-9.091	96.7241	Erinapyrone C	Organoheterocyclic compounds	Pyrans	Pyranones and derivatives	171.028	NA	0.591433	1	NA
0.59_171.0281m/z	1.25549	0.0137494	0.017588	0.22941	0.245191	1.79423	obesity-B:control	HMDB0041026	null	C8H10O5	M-CH3	38.5	5.83	-9.091	96.7241	Erinapyrone C	Organoheterocyclic compounds	Pyrans	Pyranones and derivatives	171.028	NA	0.591433	1	NA
0.59_171.0281m/z	0.953438	0.614884	0.458091	0.96627	0.923592	0.301579	obesity-A:obesity-B	HMDB0041026	null	C8H10O5	M-CH3	38.5	5.83	-9.091	96.7241	Erinapyrone C	Organoheterocyclic compounds	Pyrans	Pyranones and derivatives	171.028	NA	0.591433	1	NA
0.59_181.0529m/z	1.18173	0.0345052	0.00605108	0.447836	0.278744	1.14396	obesity-A:control	HMDB0029740	C21601	C9H10N2	M+Cl	33.1	0	-6.10662	72.2238	1H-Indole-3-methanamine	Organoheterocyclic compounds	Indoles and derivatives	Indoles	181.053	NA	0.591433	1	NULL
0.59_181.0529m/z	1.07328	0.956061	0.235886	0.998636	0.758485	0.0993363	obesity-B:control	HMDB0029740	C21601	C9H10N2	M+Cl	33.1	0	-6.10662	72.2238	1H-Indole-3-methanamine	Organoheterocyclic compounds	Indoles and derivatives	Indoles	181.053	NA	0.591433	1	NULL
0.59_181.0529m/z	1.10105	0.150237	0.0906026	0.772699	0.655245	1.21618	obesity-A:obesity-B	HMDB0029740	C21601	C9H10N2	M+Cl	33.1	0	-6.10662	72.2238	1H-Indole-3-methanamine	Organoheterocyclic compounds	Indoles and derivatives	Indoles	181.053	NA	0.591433	1	NULL
0.59_201.0387m/z	0.967401	0.630353	0.686461	0.96863	0.986176	0.413156	obesity-A:control	HMDB0040275	null	C8H10O6	M-H	41	23.2	-8.67225	91.6615	Ethyl aconitate	Organic acids and derivatives	Carboxylic acids and derivatives	Tricarboxylic acids and derivatives	201.039	NA	0.587633	1	NA
0.59_201.0387m/z	1.23932	0.123787	0.04962	0.637923	0.409124	1.12252	obesity-B:control	HMDB0040275	null	C8H10O6	M-H	41	23.2	-8.67225	91.6615	Ethyl aconitate	Organic acids and derivatives	Carboxylic acids and derivatives	Tricarboxylic acids and derivatives	201.039	NA	0.587633	1	NA
0.59_201.0387m/z	0.780588	0.0644061	0.0273814	0.615522	0.45329	1.62269	obesity-A:obesity-B	HMDB0040275	null	C8H10O6	M-H	41	23.2	-8.67225	91.6615	Ethyl aconitate	Organic acids and derivatives	Carboxylic acids and derivatives	Tricarboxylic acids and derivatives	201.039	NA	0.587633	1	NA
0.59_217.0529m/z	0.67909	0.15168	0.0906026	0.723898	0.623334	1.75294	obesity-A:control	HMDB0035196	C09209	C12H10N2	M+Cl	37.2	0	-4.87474	91.5697	Harman	Alkaloids and derivatives	Harmala alkaloids	null	217.053	NA	0.587633	1	map01063 Biosynthesis of alkaloids derived from shikimate pathway
0.59_217.0529m/z	0.807533	0.548311	0.467066	0.949188	0.898106	0.714417	obesity-B:control	HMDB0035196	C09209	C12H10N2	M+Cl	37.2	0	-4.87474	91.5697	Harman	Alkaloids and derivatives	Harmala alkaloids	null	217.053	NA	0.587633	1	map01063 Biosynthesis of alkaloids derived from shikimate pathway
0.59_217.0529m/z	0.840944	0.37026	0.381736	0.928281	0.888899	1.00465	obesity-A:obesity-B	HMDB0035196	C09209	C12H10N2	M+Cl	37.2	0	-4.87474	91.5697	Harman	Alkaloids and derivatives	Harmala alkaloids	null	217.053	NA	0.587633	1	map01063 Biosynthesis of alkaloids derived from shikimate pathway
0.59_239.0173m/z	1.18492	0.044955	0.044579	0.482087	0.536721	1.29641	obesity-A:control	HMDB0039511	null	C11H10O7	M-CH3	35.9	0	-9.42666	90.025	Benzoyl meso-tartaric acid	Benzenoids	Benzene and substituted derivatives	Benzoic acids and derivatives	239.017	NA	0.587633	1	NA
0.59_239.0173m/z	1.16452	0.179394	0.112426	0.713971	0.583901	0.970306	obesity-B:control	HMDB0039511	null	C11H10O7	M-CH3	35.9	0	-9.42666	90.025	Benzoyl meso-tartaric acid	Benzenoids	Benzene and substituted derivatives	Benzoic acids and derivatives	239.017	NA	0.587633	1	NA
0.59_239.0173m/z	1.01751	0.624971	0.774744	0.96627	0.98128	0.437807	obesity-A:obesity-B	HMDB0039511	null	C11H10O7	M-CH3	35.9	0	-9.42666	90.025	Benzoyl meso-tartaric acid	Benzenoids	Benzene and substituted derivatives	Benzoic acids and derivatives	239.017	NA	0.587633	1	NA
0.59_292.0971n	0.660719	0.116756	0.122945	0.676101	0.699359	2.03227	obesity-A:control	HMDB0030120	null	C15H16O6	M-CH3, M-H	44	38.5	8.1085	90.4318	(S)-Angelicain	Organoheterocyclic compounds	Benzopyrans	1-benzopyrans	277.074	292.097	0.587633	1	NA
0.59_292.0971n	0.920539	0.937288	0.8315	0.998394	0.991031	0.620798	obesity-B:control	HMDB0030120	null	C15H16O6	M-CH3, M-H	44	38.5	8.1085	90.4318	(S)-Angelicain	Organoheterocyclic compounds	Benzopyrans	1-benzopyrans	277.074	292.097	0.587633	1	NA
0.59_292.0971n	0.717752	0.109286	0.142135	0.694135	0.734595	1.69366	obesity-A:obesity-B	HMDB0030120	null	C15H16O6	M-CH3, M-H	44	38.5	8.1085	90.4318	(S)-Angelicain	Organoheterocyclic compounds	Benzopyrans	1-benzopyrans	277.074	292.097	0.587633	1	NA
0.59_307.0035m/z	1.22739	0.00261431	0.00115531	0.205175	0.160776	1.67324	obesity-A:control	HMDB0059993	null	C11H12O6S	M+Cl	37.1	0	-5.07662	91.3387	5-(Hydroxyphenyl)-gamma-valerolactone-O-sulphate	Organic acids and derivatives	Organic sulfuric acids and derivatives	Arylsulfates	307.003	NA	0.591433	1	NA
0.59_307.0035m/z	1.1844	0.0369002	0.04962	0.39032	0.409124	1.38679	obesity-B:control	HMDB0059993	null	C11H12O6S	M+Cl	37.1	0	-5.07662	91.3387	5-(Hydroxyphenyl)-gamma-valerolactone-O-sulphate	Organic acids and derivatives	Organic sulfuric acids and derivatives	Arylsulfates	307.003	NA	0.591433	1	NA
0.59_307.0035m/z	1.0363	0.456168	0.431747	0.952187	0.908512	0.445717	obesity-A:obesity-B	HMDB0059993	null	C11H12O6S	M+Cl	37.1	0	-5.07662	91.3387	5-(Hydroxyphenyl)-gamma-valerolactone-O-sulphate	Organic acids and derivatives	Organic sulfuric acids and derivatives	Arylsulfates	307.003	NA	0.591433	1	NA
0.59_321.0824m/z	1.49657	0.462758	0.622838	0.944561	0.98053	1.58879	obesity-A:control	HMDB0041096	null	C12H18O10	M-H	37.7	6.03	-0.958106	83.4296	Lepidimoic acid	Organooxygen compounds	Carbohydrates and carbohydrate conjugates	Sugar acids and derivatives	321.082	NA	0.591433	1	NA
0.59_321.0824m/z	6.52997	0.229316	0.350429	0.781222	0.86044	2.00788	obesity-B:control	HMDB0041096	null	C12H18O10	M-H	37.7	6.03	-0.958106	83.4296	Lepidimoic acid	Organooxygen compounds	Carbohydrates and carbohydrate conjugates	Sugar acids and derivatives	321.082	NA	0.591433	1	NA
0.59_321.0824m/z	0.229185	0.550346	0.513348	0.96627	0.935794	0.907287	obesity-A:obesity-B	HMDB0041096	null	C12H18O10	M-H	37.7	6.03	-0.958106	83.4296	Lepidimoic acid	Organooxygen compounds	Carbohydrates and carbohydrate conjugates	Sugar acids and derivatives	321.082	NA	0.591433	1	NA
0.59_337.0134m/z	0.974481	0.57846	0.994147	0.966725	1	0.579043	obesity-A:control	HMDB0130175	C15031	C15H10O7	M+Cl	40.6	13.6	4.44516	94.4644	5,6,7,8-tetrahydroxy-2-(4-hydroxyphenyl)-4H-chromen-4-one	Phenylpropanoids and polyketides	Flavonoids	Flavones	337.013	NA	0.587633	1	NULL
0.59_337.0134m/z	1.30393	0.236811	0.299631	0.800225	0.804714	1.20324	obesity-B:control	HMDB0130175	C15031	C15H10O7	M+Cl	40.6	13.6	4.44516	94.4644	5,6,7,8-tetrahydroxy-2-(4-hydroxyphenyl)-4H-chromen-4-one	Phenylpropanoids and polyketides	Flavonoids	Flavones	337.013	NA	0.587633	1	NULL
0.59_337.0134m/z	0.747341	0.121798	0.350429	0.714121	0.87981	1.65374	obesity-A:obesity-B	HMDB0130175	C15031	C15H10O7	M+Cl	40.6	13.6	4.44516	94.4644	5,6,7,8-tetrahydroxy-2-(4-hydroxyphenyl)-4H-chromen-4-one	Phenylpropanoids and polyketides	Flavonoids	Flavones	337.013	NA	0.587633	1	NULL
0.59_369.1734m/z	1.57349	0.000542301	0.001092	0.133114	0.160776	3.34644	obesity-A:control	HMDB0038223	null	C22H26N2O	M+Cl	37.7	1.64	-1.4138	88.3119	Carnocin U I49	Benzenoids	Benzene and substituted derivatives	Phenol ethers	369.173	NA	0.591433	1	NA
0.59_369.1734m/z	1.72362	0.00856836	0.00838315	0.187179	0.16149	2.66499	obesity-B:control	HMDB0038223	null	C22H26N2O	M+Cl	37.7	1.64	-1.4138	88.3119	Carnocin U I49	Benzenoids	Benzene and substituted derivatives	Phenol ethers	369.173	NA	0.591433	1	NA
0.59_369.1734m/z	0.912894	0.636158	0.74123	0.96627	0.98128	0.520145	obesity-A:obesity-B	HMDB0038223	null	C22H26N2O	M+Cl	37.7	1.64	-1.4138	88.3119	Carnocin U I49	Benzenoids	Benzene and substituted derivatives	Phenol ethers	369.173	NA	0.591433	1	NA
0.59_379.1280m/z	1.1998	0.793448	0.130367	0.980826	0.699359	0.5807	obesity-A:control	HMDB0039952	null	C16H26O11	M-CH3	36.5	1.8	8.94472	90.5041	1-(3-Methyl-2-butenoyl)-6-apiosylglucose	Lipids and lipid-like molecules	Fatty Acyls	Fatty acyl glycosides	379.128	NA	0.587633	1	NA
0.59_379.1280m/z	1.85999	0.0693108	0.112426	0.523938	0.583901	1.53769	obesity-B:control	HMDB0039952	null	C16H26O11	M-CH3	36.5	1.8	8.94472	90.5041	1-(3-Methyl-2-butenoyl)-6-apiosylglucose	Lipids and lipid-like molecules	Fatty Acyls	Fatty acyl glycosides	379.128	NA	0.587633	1	NA
0.59_379.1280m/z	0.645057	0.278926	0.82007	0.883092	0.981362	1.36387	obesity-A:obesity-B	HMDB0039952	null	C16H26O11	M-CH3	36.5	1.8	8.94472	90.5041	1-(3-Methyl-2-butenoyl)-6-apiosylglucose	Lipids and lipid-like molecules	Fatty Acyls	Fatty acyl glycosides	379.128	NA	0.587633	1	NA
0.59_442.9778m/z	1.25522	0.0104695	0.0307449	0.296667	0.486183	1.57557	obesity-A:control	HMDB0034022	null	C16H12N2O7S2	M+Cl	35.6	0	-0.491408	78.8416	6-Hydroxy-5-[(4-sulfophenyl)azo]-2-naphthalenesulfonic acid	Benzenoids	Naphthalenes	Naphthalene sulfonic acids and derivatives	442.978	NA	0.591433	1	NA
0.59_442.9778m/z	1.0719	0.680642	0.458091	0.968601	0.898106	0.508847	obesity-B:control	HMDB0034022	null	C16H12N2O7S2	M+Cl	35.6	0	-0.491408	78.8416	6-Hydroxy-5-[(4-sulfophenyl)azo]-2-naphthalenesulfonic acid	Benzenoids	Naphthalenes	Naphthalene sulfonic acids and derivatives	442.978	NA	0.591433	1	NA
0.59_442.9778m/z	1.17103	0.0698008	0.134204	0.621378	0.712726	1.25222	obesity-A:obesity-B	HMDB0034022	null	C16H12N2O7S2	M+Cl	35.6	0	-0.491408	78.8416	6-Hydroxy-5-[(4-sulfophenyl)azo]-2-naphthalenesulfonic acid	Benzenoids	Naphthalenes	Naphthalene sulfonic acids and derivatives	442.978	NA	0.591433	1	NA
0.59_509.2188m/z	1.60409	0.442685	0.342861	0.937858	0.880632	0.80433	obesity-A:control	HMDB0000579	null	C30H30N4O4	M-H	36.2	0	-1.15118	82.2934	Deuteroporphyrin IX	Organoheterocyclic compounds	Tetrapyrroles and derivatives	Porphyrins	509.219	NA	0.591433	1	NA
0.59_509.2188m/z	3.36104	0.125174	0.154689	0.637923	0.65953	1.74263	obesity-B:control	HMDB0000579	null	C30H30N4O4	M-H	36.2	0	-1.15118	82.2934	Deuteroporphyrin IX	Organoheterocyclic compounds	Tetrapyrroles and derivatives	Porphyrins	509.219	NA	0.591433	1	NA
0.59_509.2188m/z	0.47726	0.411894	0.581878	0.939193	0.967059	1.01948	obesity-A:obesity-B	HMDB0000579	null	C30H30N4O4	M-H	36.2	0	-1.15118	82.2934	Deuteroporphyrin IX	Organoheterocyclic compounds	Tetrapyrroles and derivatives	Porphyrins	509.219	NA	0.591433	1	NA
0.59_89.0247m/z	1.0115	0.89953	0.643768	0.982171	0.981346	0.0807427	obesity-A:control	HMDB0001051	C02154	C3H6O3	M-H	38.6	0	2.84009	96.3948	Glyceraldehyde	Organic oxygen compounds	Organooxygen compounds	Carbohydrates and carbohydrate conjugates	89.0247	NA	0.587633	1	NULL
0.59_89.0247m/z	1.0115	0.89953	0.643768	0.982171	0.981346	0.0807427	obesity-A:control	HMDB0029580	null	C3H6O3	M-H	38.6	0	2.84009	96.3948	Dimethyl carbonate	Organic acids and derivatives	Organic carbonic acids and derivatives	Carbonic acid diesters	89.0247	NA	0.587633	1	NA
0.59_89.0247m/z	1.0115	0.89953	0.643768	0.982171	0.981346	0.0807427	obesity-A:control	HMDB0031232	null	C3H6O3	M-H	38.6	0	2.84009	96.3948	Monoethyl carbonate	Organic acids and derivatives	Organic carbonic acids and derivatives	Carbonic acid monoesters	89.0247	NA	0.587633	1	NA
0.59_89.0247m/z	1.0115	0.89953	0.643768	0.982171	0.981346	0.0807427	obesity-A:control	HMDB0041929	null	C3H6O3	M-H	38.6	0	2.84009	96.3948	Methoxyacetic acid	Organic acids and derivatives	Carboxylic acids and derivatives	Carboxylic acids	89.0247	NA	0.587633	1	NA
0.59_89.0247m/z	1.09666	0.510445	0.0676303	0.931237	0.489108	0.555185	obesity-B:control	HMDB0001051	C02154	C3H6O3	M-H	38.6	0	2.84009	96.3948	Glyceraldehyde	Organic oxygen compounds	Organooxygen compounds	Carbohydrates and carbohydrate conjugates	89.0247	NA	0.587633	1	NULL
0.59_89.0247m/z	1.09666	0.510445	0.0676303	0.931237	0.489108	0.555185	obesity-B:control	HMDB0029580	null	C3H6O3	M-H	38.6	0	2.84009	96.3948	Dimethyl carbonate	Organic acids and derivatives	Organic carbonic acids and derivatives	Carbonic acid diesters	89.0247	NA	0.587633	1	NA
0.59_89.0247m/z	1.09666	0.510445	0.0676303	0.931237	0.489108	0.555185	obesity-B:control	HMDB0031232	null	C3H6O3	M-H	38.6	0	2.84009	96.3948	Monoethyl carbonate	Organic acids and derivatives	Organic carbonic acids and derivatives	Carbonic acid monoesters	89.0247	NA	0.587633	1	NA
0.59_89.0247m/z	1.09666	0.510445	0.0676303	0.931237	0.489108	0.555185	obesity-B:control	HMDB0041929	null	C3H6O3	M-H	38.6	0	2.84009	96.3948	Methoxyacetic acid	Organic acids and derivatives	Carboxylic acids and derivatives	Carboxylic acids	89.0247	NA	0.587633	1	NA
0.59_89.0247m/z	0.922347	0.579994	0.115852	0.96627	0.683817	0.908804	obesity-A:obesity-B	HMDB0001051	C02154	C3H6O3	M-H	38.6	0	2.84009	96.3948	Glyceraldehyde	Organic oxygen compounds	Organooxygen compounds	Carbohydrates and carbohydrate conjugates	89.0247	NA	0.587633	1	NULL
0.59_89.0247m/z	0.922347	0.579994	0.115852	0.96627	0.683817	0.908804	obesity-A:obesity-B	HMDB0029580	null	C3H6O3	M-H	38.6	0	2.84009	96.3948	Dimethyl carbonate	Organic acids and derivatives	Organic carbonic acids and derivatives	Carbonic acid diesters	89.0247	NA	0.587633	1	NA
0.59_89.0247m/z	0.922347	0.579994	0.115852	0.96627	0.683817	0.908804	obesity-A:obesity-B	HMDB0031232	null	C3H6O3	M-H	38.6	0	2.84009	96.3948	Monoethyl carbonate	Organic acids and derivatives	Organic carbonic acids and derivatives	Carbonic acid monoesters	89.0247	NA	0.587633	1	NA
0.59_89.0247m/z	0.922347	0.579994	0.115852	0.96627	0.683817	0.908804	obesity-A:obesity-B	HMDB0041929	null	C3H6O3	M-H	38.6	0	2.84009	96.3948	Methoxyacetic acid	Organic acids and derivatives	Carboxylic acids and derivatives	Carboxylic acids	89.0247	NA	0.587633	1	NA
0.60_248.0804m/z	0.923572	0.569027	0.522879	0.966725	0.97021	0.562821	obesity-A:control	HMDB0006878	null	C10H19NO2S2	M-H	36.2	3.91	7.75229	85.8135	S-Acetyldihydrolipoamide-E	Lipids and lipid-like molecules	Fatty Acyls	Fatty amides	248.08	NA	0.602867	1	NA
0.60_248.0804m/z	1.08799	0.974055	0.797323	0.999427	0.991031	0.26094	obesity-B:control	HMDB0006878	null	C10H19NO2S2	M-H	36.2	3.91	7.75229	85.8135	S-Acetyldihydrolipoamide-E	Lipids and lipid-like molecules	Fatty Acyls	Fatty amides	248.08	NA	0.602867	1	NA
0.60_248.0804m/z	0.848879	0.557092	0.912371	0.96627	0.991952	0.457812	obesity-A:obesity-B	HMDB0006878	null	C10H19NO2S2	M-H	36.2	3.91	7.75229	85.8135	S-Acetyldihydrolipoamide-E	Lipids and lipid-like molecules	Fatty Acyls	Fatty amides	248.08	NA	0.602867	1	NA
0.60_276.1576n	1.20346	0.207267	0.0514015	0.775376	0.564351	0.974204	obesity-A:control	HMDB0033460	C04498	C14H20N4O2	M-CH3, M+Cl	41.2	19.5	-3.8362	91.0706	4-Hydroxycinnamoylagmatine	Phenylpropanoids and polyketides	Cinnamic acids and derivatives	Hydroxycinnamic acids and derivatives	311.141	276.158	0.59905	1	map00330 Arginine and proline metabolism
0.60_276.1576n	1.34976	0.0648897	0.0207273	0.507184	0.264586	1.419	obesity-B:control	HMDB0033460	C04498	C14H20N4O2	M-CH3, M+Cl	41.2	19.5	-3.8362	91.0706	4-Hydroxycinnamoylagmatine	Phenylpropanoids and polyketides	Cinnamic acids and derivatives	Hydroxycinnamic acids and derivatives	311.141	276.158	0.59905	1	map00330 Arginine and proline metabolism
0.60_276.1576n	0.891606	0.549768	0.633267	0.96627	0.98128	0.721814	obesity-A:obesity-B	HMDB0033460	C04498	C14H20N4O2	M-CH3, M+Cl	41.2	19.5	-3.8362	91.0706	4-Hydroxycinnamoylagmatine	Phenylpropanoids and polyketides	Cinnamic acids and derivatives	Hydroxycinnamic acids and derivatives	311.141	276.158	0.59905	1	map00330 Arginine and proline metabolism
0.60_329.1068m/z	1.20536	0.532617	0.797323	0.957264	0.994123	1.00477	obesity-A:control	HMDB0041061	null	C18H18N2O2	M+Cl	38.5	0	1.82572	94.6613	Nigellidine	Organoheterocyclic compounds	Benzopyrazoles	Indazoles	329.107	NA	0.602867	1	NA
0.60_329.1068m/z	1.30809	0.960419	0.522879	0.999427	0.92718	0.270398	obesity-B:control	HMDB0041061	null	C18H18N2O2	M+Cl	38.5	0	1.82572	94.6613	Nigellidine	Organoheterocyclic compounds	Benzopyrazoles	Indazoles	329.107	NA	0.602867	1	NA
0.60_329.1068m/z	0.921465	0.49043	0.924017	0.955492	0.995927	0.896552	obesity-A:obesity-B	HMDB0041061	null	C18H18N2O2	M+Cl	38.5	0	1.82572	94.6613	Nigellidine	Organoheterocyclic compounds	Benzopyrazoles	Indazoles	329.107	NA	0.602867	1	NA
0.60_437.1606m/z	1.4554	0.0158253	0.00800779	0.362988	0.281967	3.51371	obesity-A:control	HMDB0029904	null	C25H26O7	M-H	37.2	0	0.0620966	86.2799	Kanzonol T	Phenylpropanoids and polyketides	Isoflavonoids	Isoflavans	437.161	NA	0.59525	1	NA
0.60_437.1606m/z	1.4554	0.0158253	0.00800779	0.362988	0.281967	3.51371	obesity-A:control	HMDB0030620	C17868	C25H26O7	M-H	37.2	0	0.0620966	86.2799	Morusinol	Phenylpropanoids and polyketides	Flavonoids	Flavones	437.161	NA	0.59525	1	NULL
0.60_437.1606m/z	1.4554	0.0158253	0.00800779	0.362988	0.281967	3.51371	obesity-A:control	HMDB0039913	null	C25H26O7	M-H	37.2	0	0.0620966	86.2799	1,6-Dihydroxy-3,7-dimethoxy-2-(3-methyl-2-butenyl)-8-(2-oxo-3-methyl-3-butenyl)-xanthone	Organoheterocyclic compounds	Benzopyrans	1-benzopyrans	437.161	NA	0.59525	1	NA
0.60_437.1606m/z	1.4554	0.0158253	0.00800779	0.362988	0.281967	3.51371	obesity-A:control	HMDB0132756	null	C25H26O7	M-H	37.2	0	0.0620966	86.2799	5,7-dihydroxy-2-[5-hydroxy-9-(hydroxymethyl)-13,13-dimethyl-8-oxatetracyclo[7.4.1.0²,⁷.0¹²,¹⁴]tetradeca-2(7),3,5-trien-4-yl]-3,4-dihydro-2H-1-benzopyran-4-one	Phenylpropanoids and polyketides	Flavonoids	Flavans	437.161	NA	0.59525	1	NA
0.60_437.1606m/z	1.4554	0.0158253	0.00800779	0.362988	0.281967	3.51371	obesity-A:control	HMDB0132757	null	C25H26O7	M-H	37.2	0	0.0620966	86.2799	5,7-dihydroxy-2-[5-hydroxy-13-(hydroxymethyl)-9,13-dimethyl-8-oxatetracyclo[7.4.1.0²,⁷.0¹²,¹⁴]tetradeca-2(7),3,5-trien-4-yl]-3,4-dihydro-2H-1-benzopyran-4-one	Phenylpropanoids and polyketides	Flavonoids	Flavans	437.161	NA	0.59525	1	NA
0.60_437.1606m/z	1.4554	0.0158253	0.00800779	0.362988	0.281967	3.51371	obesity-A:control	HMDB0132762	null	C25H26O7	M-H	37.2	0	0.0620966	86.2799	2-{3,5-dihydroxy-9,13,13-trimethyl-8-oxatetracyclo[7.4.1.0²,⁷.0¹²,¹⁴]tetradeca-2(7),3,5-trien-4-yl}-5,7-dihydroxy-3,4-dihydro-2H-1-benzopyran-4-one	Phenylpropanoids and polyketides	Flavonoids	Flavans	437.161	NA	0.59525	1	NA
0.60_437.1606m/z	1.4554	0.0158253	0.00800779	0.362988	0.281967	3.51371	obesity-A:control	HMDB0132799	null	C25H26O7	M-H	37.2	0	0.0620966	86.2799	5,7-dihydroxy-2-[7-hydroxy-2-(1-hydroxy-4-methylpent-3-en-1-yl)-2-methyl-2H-chromen-6-yl]-3,4-dihydro-2H-1-benzopyran-4-one	Phenylpropanoids and polyketides	Flavonoids	Pyranoflavonoids	437.161	NA	0.59525	1	NA
0.60_437.1606m/z	1.4554	0.0158253	0.00800779	0.362988	0.281967	3.51371	obesity-A:control	HMDB0132802	null	C25H26O7	M-H	37.2	0	0.0620966	86.2799	5,7-dihydroxy-2-{7-hydroxy-2-[(3E)-5-hydroxy-4-methylpent-3-en-1-yl]-2-methyl-2H-chromen-6-yl}-3,4-dihydro-2H-1-benzopyran-4-one	Phenylpropanoids and polyketides	Flavonoids	Pyranoflavonoids	437.161	NA	0.59525	1	NA
0.60_437.1606m/z	1.4554	0.0158253	0.00800779	0.362988	0.281967	3.51371	obesity-A:control	HMDB0132806	null	C25H26O7	M-H	37.2	0	0.0620966	86.2799	2-[7,8-dihydroxy-2-methyl-2-(4-methylpent-3-en-1-yl)-2H-chromen-6-yl]-5,7-dihydroxy-3,4-dihydro-2H-1-benzopyran-4-one	Phenylpropanoids and polyketides	Flavonoids	Pyranoflavonoids	437.161	NA	0.59525	1	NA
0.60_437.1606m/z	1.4554	0.0158253	0.00800779	0.362988	0.281967	3.51371	obesity-A:control	LMPK12050282	null	C25H26O7	M-H	37.2	0	0.0620966	86.2799	Lupinisoflavone J	Polyketides [PK]	Flavonoids [PK12]	Isoflavonoids [PK1205]	437.161	NA	0.59525	1	NA
0.60_437.1606m/z	1.4554	0.0158253	0.00800779	0.362988	0.281967	3.51371	obesity-A:control	LMPK12050283	null	C25H26O7	M-H	37.2	0	0.0620966	86.2799	Lupinisoflavone I	Polyketides [PK]	Flavonoids [PK12]	Isoflavonoids [PK1205]	437.161	NA	0.59525	1	NA
0.60_437.1606m/z	1.4554	0.0158253	0.00800779	0.362988	0.281967	3.51371	obesity-A:control	LMPK12050285	null	C25H26O7	M-H	37.2	0	0.0620966	86.2799	Lupinisoflavone H	Polyketides [PK]	Flavonoids [PK12]	Isoflavonoids [PK1205]	437.161	NA	0.59525	1	NA
0.60_437.1606m/z	1.4554	0.0158253	0.00800779	0.362988	0.281967	3.51371	obesity-A:control	LMPK12050301	null	C25H26O7	M-H	37.2	0	0.0620966	86.2799	Lupinisol C	Polyketides [PK]	Flavonoids [PK12]	Isoflavonoids [PK1205]	437.161	NA	0.59525	1	NA
0.60_437.1606m/z	1.4554	0.0158253	0.00800779	0.362988	0.281967	3.51371	obesity-A:control	LMPK12050302	null	C25H26O7	M-H	37.2	0	0.0620966	86.2799	Lupinisol B	Polyketides [PK]	Flavonoids [PK12]	Isoflavonoids [PK1205]	437.161	NA	0.59525	1	NA
0.60_437.1606m/z	1.4554	0.0158253	0.00800779	0.362988	0.281967	3.51371	obesity-A:control	LMPK12050321	null	C25H26O7	M-H	37.2	0	0.0620966	86.2799	Lupinisolone C	Polyketides [PK]	Flavonoids [PK12]	Isoflavonoids [PK1205]	437.161	NA	0.59525	1	NA
0.60_437.1606m/z	1.4554	0.0158253	0.00800779	0.362988	0.281967	3.51371	obesity-A:control	LMPK12050323	null	C25H26O7	M-H	37.2	0	0.0620966	86.2799	Lupinisolone B	Polyketides [PK]	Flavonoids [PK12]	Isoflavonoids [PK1205]	437.161	NA	0.59525	1	NA
0.60_437.1606m/z	1.4554	0.0158253	0.00800779	0.362988	0.281967	3.51371	obesity-A:control	LMPK12110416	null	C25H26O7	M-H	37.2	0	0.0620966	86.2799	5,7-Dihydroxy-2-[4-hydroxy-3-(2-hydroxy-3-methyl-3-butenyl)phenyl]-6-(2-hydroxy-3-methyl-3-butenyl)-4H-1-benzopyran-4-one	Polyketides [PK]	Flavonoids [PK12]	Flavones and Flavonols [PK1211]	437.161	NA	0.59525	1	NA
0.60_437.1606m/z	1.4554	0.0158253	0.00800779	0.362988	0.281967	3.51371	obesity-A:control	LMPK12110919	C17868	C25H26O7	M-H	37.2	0	0.0620966	86.2799	Morusinol	Polyketides [PK]	Flavonoids [PK12]	Flavones and Flavonols [PK1211]	437.161	NA	0.59525	1	NULL
0.60_437.1606m/z	1.4554	0.0158253	0.00800779	0.362988	0.281967	3.51371	obesity-A:control	LMPK12110928	null	C25H26O7	M-H	37.2	0	0.0620966	86.2799	Morusignin L	Polyketides [PK]	Flavonoids [PK12]	Flavones and Flavonols [PK1211]	437.161	NA	0.59525	1	NA
0.60_437.1606m/z	1.4554	0.0158253	0.00800779	0.362988	0.281967	3.51371	obesity-A:control	LMPK12112284	null	C25H26O7	M-H	37.2	0	0.0620966	86.2799	Broussonol C	Polyketides [PK]	Flavonoids [PK12]	Flavones and Flavonols [PK1211]	437.161	NA	0.59525	1	NA
0.60_437.1606m/z	1.4554	0.0158253	0.00800779	0.362988	0.281967	3.51371	obesity-A:control	LMPK12112289	null	C25H26O7	M-H	37.2	0	0.0620966	86.2799	Broussonol E	Polyketides [PK]	Flavonoids [PK12]	Flavones and Flavonols [PK1211]	437.161	NA	0.59525	1	NA
0.60_437.1606m/z	1.4554	0.0158253	0.00800779	0.362988	0.281967	3.51371	obesity-A:control	LMPK12112290	null	C25H26O7	M-H	37.2	0	0.0620966	86.2799	Broussonol D	Polyketides [PK]	Flavonoids [PK12]	Flavones and Flavonols [PK1211]	437.161	NA	0.59525	1	NA
0.60_437.1606m/z	1.4554	0.0158253	0.00800779	0.362988	0.281967	3.51371	obesity-A:control	LMPK12112514	null	C25H26O7	M-H	37.2	0	0.0620966	86.2799	Kushenol C	Polyketides [PK]	Flavonoids [PK12]	Flavones and Flavonols [PK1211]	437.161	NA	0.59525	1	NA
0.60_437.1606m/z	1.4554	0.0158253	0.00800779	0.362988	0.281967	3.51371	obesity-A:control	LMPK12140323	null	C25H26O7	M-H	37.2	0	0.0620966	86.2799	1'''-Hydroxy-2''',3'''-Epoxylupinifolin	Polyketides [PK]	Flavonoids [PK12]	Flavanones [PK1214]	437.161	NA	0.59525	1	NA
0.60_437.1606m/z	1.82501	0.0236712	0.015511	0.304604	0.226675	3.09991	obesity-B:control	HMDB0029904	null	C25H26O7	M-H	37.2	0	0.0620966	86.2799	Kanzonol T	Phenylpropanoids and polyketides	Isoflavonoids	Isoflavans	437.161	NA	0.59525	1	NA
0.60_437.1606m/z	1.82501	0.0236712	0.015511	0.304604	0.226675	3.09991	obesity-B:control	HMDB0030620	C17868	C25H26O7	M-H	37.2	0	0.0620966	86.2799	Morusinol	Phenylpropanoids and polyketides	Flavonoids	Flavones	437.161	NA	0.59525	1	NULL
0.60_437.1606m/z	1.82501	0.0236712	0.015511	0.304604	0.226675	3.09991	obesity-B:control	HMDB0039913	null	C25H26O7	M-H	37.2	0	0.0620966	86.2799	1,6-Dihydroxy-3,7-dimethoxy-2-(3-methyl-2-butenyl)-8-(2-oxo-3-methyl-3-butenyl)-xanthone	Organoheterocyclic compounds	Benzopyrans	1-benzopyrans	437.161	NA	0.59525	1	NA
0.60_437.1606m/z	1.82501	0.0236712	0.015511	0.304604	0.226675	3.09991	obesity-B:control	HMDB0132756	null	C25H26O7	M-H	37.2	0	0.0620966	86.2799	5,7-dihydroxy-2-[5-hydroxy-9-(hydroxymethyl)-13,13-dimethyl-8-oxatetracyclo[7.4.1.0²,⁷.0¹²,¹⁴]tetradeca-2(7),3,5-trien-4-yl]-3,4-dihydro-2H-1-benzopyran-4-one	Phenylpropanoids and polyketides	Flavonoids	Flavans	437.161	NA	0.59525	1	NA
0.60_437.1606m/z	1.82501	0.0236712	0.015511	0.304604	0.226675	3.09991	obesity-B:control	HMDB0132757	null	C25H26O7	M-H	37.2	0	0.0620966	86.2799	5,7-dihydroxy-2-[5-hydroxy-13-(hydroxymethyl)-9,13-dimethyl-8-oxatetracyclo[7.4.1.0²,⁷.0¹²,¹⁴]tetradeca-2(7),3,5-trien-4-yl]-3,4-dihydro-2H-1-benzopyran-4-one	Phenylpropanoids and polyketides	Flavonoids	Flavans	437.161	NA	0.59525	1	NA
0.60_437.1606m/z	1.82501	0.0236712	0.015511	0.304604	0.226675	3.09991	obesity-B:control	HMDB0132762	null	C25H26O7	M-H	37.2	0	0.0620966	86.2799	2-{3,5-dihydroxy-9,13,13-trimethyl-8-oxatetracyclo[7.4.1.0²,⁷.0¹²,¹⁴]tetradeca-2(7),3,5-trien-4-yl}-5,7-dihydroxy-3,4-dihydro-2H-1-benzopyran-4-one	Phenylpropanoids and polyketides	Flavonoids	Flavans	437.161	NA	0.59525	1	NA
0.60_437.1606m/z	1.82501	0.0236712	0.015511	0.304604	0.226675	3.09991	obesity-B:control	HMDB0132799	null	C25H26O7	M-H	37.2	0	0.0620966	86.2799	5,7-dihydroxy-2-[7-hydroxy-2-(1-hydroxy-4-methylpent-3-en-1-yl)-2-methyl-2H-chromen-6-yl]-3,4-dihydro-2H-1-benzopyran-4-one	Phenylpropanoids and polyketides	Flavonoids	Pyranoflavonoids	437.161	NA	0.59525	1	NA
0.60_437.1606m/z	1.82501	0.0236712	0.015511	0.304604	0.226675	3.09991	obesity-B:control	HMDB0132802	null	C25H26O7	M-H	37.2	0	0.0620966	86.2799	5,7-dihydroxy-2-{7-hydroxy-2-[(3E)-5-hydroxy-4-methylpent-3-en-1-yl]-2-methyl-2H-chromen-6-yl}-3,4-dihydro-2H-1-benzopyran-4-one	Phenylpropanoids and polyketides	Flavonoids	Pyranoflavonoids	437.161	NA	0.59525	1	NA
0.60_437.1606m/z	1.82501	0.0236712	0.015511	0.304604	0.226675	3.09991	obesity-B:control	HMDB0132806	null	C25H26O7	M-H	37.2	0	0.0620966	86.2799	2-[7,8-dihydroxy-2-methyl-2-(4-methylpent-3-en-1-yl)-2H-chromen-6-yl]-5,7-dihydroxy-3,4-dihydro-2H-1-benzopyran-4-one	Phenylpropanoids and polyketides	Flavonoids	Pyranoflavonoids	437.161	NA	0.59525	1	NA
0.60_437.1606m/z	1.82501	0.0236712	0.015511	0.304604	0.226675	3.09991	obesity-B:control	LMPK12050282	null	C25H26O7	M-H	37.2	0	0.0620966	86.2799	Lupinisoflavone J	Polyketides [PK]	Flavonoids [PK12]	Isoflavonoids [PK1205]	437.161	NA	0.59525	1	NA
0.60_437.1606m/z	1.82501	0.0236712	0.015511	0.304604	0.226675	3.09991	obesity-B:control	LMPK12050283	null	C25H26O7	M-H	37.2	0	0.0620966	86.2799	Lupinisoflavone I	Polyketides [PK]	Flavonoids [PK12]	Isoflavonoids [PK1205]	437.161	NA	0.59525	1	NA
0.60_437.1606m/z	1.82501	0.0236712	0.015511	0.304604	0.226675	3.09991	obesity-B:control	LMPK12050285	null	C25H26O7	M-H	37.2	0	0.0620966	86.2799	Lupinisoflavone H	Polyketides [PK]	Flavonoids [PK12]	Isoflavonoids [PK1205]	437.161	NA	0.59525	1	NA
0.60_437.1606m/z	1.82501	0.0236712	0.015511	0.304604	0.226675	3.09991	obesity-B:control	LMPK12050301	null	C25H26O7	M-H	37.2	0	0.0620966	86.2799	Lupinisol C	Polyketides [PK]	Flavonoids [PK12]	Isoflavonoids [PK1205]	437.161	NA	0.59525	1	NA
0.60_437.1606m/z	1.82501	0.0236712	0.015511	0.304604	0.226675	3.09991	obesity-B:control	LMPK12050302	null	C25H26O7	M-H	37.2	0	0.0620966	86.2799	Lupinisol B	Polyketides [PK]	Flavonoids [PK12]	Isoflavonoids [PK1205]	437.161	NA	0.59525	1	NA
0.60_437.1606m/z	1.82501	0.0236712	0.015511	0.304604	0.226675	3.09991	obesity-B:control	LMPK12050321	null	C25H26O7	M-H	37.2	0	0.0620966	86.2799	Lupinisolone C	Polyketides [PK]	Flavonoids [PK12]	Isoflavonoids [PK1205]	437.161	NA	0.59525	1	NA
0.60_437.1606m/z	1.82501	0.0236712	0.015511	0.304604	0.226675	3.09991	obesity-B:control	LMPK12050323	null	C25H26O7	M-H	37.2	0	0.0620966	86.2799	Lupinisolone B	Polyketides [PK]	Flavonoids [PK12]	Isoflavonoids [PK1205]	437.161	NA	0.59525	1	NA
0.60_437.1606m/z	1.82501	0.0236712	0.015511	0.304604	0.226675	3.09991	obesity-B:control	LMPK12110416	null	C25H26O7	M-H	37.2	0	0.0620966	86.2799	5,7-Dihydroxy-2-[4-hydroxy-3-(2-hydroxy-3-methyl-3-butenyl)phenyl]-6-(2-hydroxy-3-methyl-3-butenyl)-4H-1-benzopyran-4-one	Polyketides [PK]	Flavonoids [PK12]	Flavones and Flavonols [PK1211]	437.161	NA	0.59525	1	NA
0.60_437.1606m/z	1.82501	0.0236712	0.015511	0.304604	0.226675	3.09991	obesity-B:control	LMPK12110919	C17868	C25H26O7	M-H	37.2	0	0.0620966	86.2799	Morusinol	Polyketides [PK]	Flavonoids [PK12]	Flavones and Flavonols [PK1211]	437.161	NA	0.59525	1	NULL
0.60_437.1606m/z	1.82501	0.0236712	0.015511	0.304604	0.226675	3.09991	obesity-B:control	LMPK12110928	null	C25H26O7	M-H	37.2	0	0.0620966	86.2799	Morusignin L	Polyketides [PK]	Flavonoids [PK12]	Flavones and Flavonols [PK1211]	437.161	NA	0.59525	1	NA
0.60_437.1606m/z	1.82501	0.0236712	0.015511	0.304604	0.226675	3.09991	obesity-B:control	LMPK12112284	null	C25H26O7	M-H	37.2	0	0.0620966	86.2799	Broussonol C	Polyketides [PK]	Flavonoids [PK12]	Flavones and Flavonols [PK1211]	437.161	NA	0.59525	1	NA
0.60_437.1606m/z	1.82501	0.0236712	0.015511	0.304604	0.226675	3.09991	obesity-B:control	LMPK12112289	null	C25H26O7	M-H	37.2	0	0.0620966	86.2799	Broussonol E	Polyketides [PK]	Flavonoids [PK12]	Flavones and Flavonols [PK1211]	437.161	NA	0.59525	1	NA
0.60_437.1606m/z	1.82501	0.0236712	0.015511	0.304604	0.226675	3.09991	obesity-B:control	LMPK12112290	null	C25H26O7	M-H	37.2	0	0.0620966	86.2799	Broussonol D	Polyketides [PK]	Flavonoids [PK12]	Flavones and Flavonols [PK1211]	437.161	NA	0.59525	1	NA
0.60_437.1606m/z	1.82501	0.0236712	0.015511	0.304604	0.226675	3.09991	obesity-B:control	LMPK12112514	null	C25H26O7	M-H	37.2	0	0.0620966	86.2799	Kushenol C	Polyketides [PK]	Flavonoids [PK12]	Flavones and Flavonols [PK1211]	437.161	NA	0.59525	1	NA
0.60_437.1606m/z	1.82501	0.0236712	0.015511	0.304604	0.226675	3.09991	obesity-B:control	LMPK12140323	null	C25H26O7	M-H	37.2	0	0.0620966	86.2799	1'''-Hydroxy-2''',3'''-Epoxylupinifolin	Polyketides [PK]	Flavonoids [PK12]	Flavanones [PK1214]	437.161	NA	0.59525	1	NA
0.60_437.1606m/z	0.79748	0.964958	0.93568	0.994853	0.997649	0.160097	obesity-A:obesity-B	HMDB0029904	null	C25H26O7	M-H	37.2	0	0.0620966	86.2799	Kanzonol T	Phenylpropanoids and polyketides	Isoflavonoids	Isoflavans	437.161	NA	0.59525	1	NA
0.60_437.1606m/z	0.79748	0.964958	0.93568	0.994853	0.997649	0.160097	obesity-A:obesity-B	HMDB0030620	C17868	C25H26O7	M-H	37.2	0	0.0620966	86.2799	Morusinol	Phenylpropanoids and polyketides	Flavonoids	Flavones	437.161	NA	0.59525	1	NULL
0.60_437.1606m/z	0.79748	0.964958	0.93568	0.994853	0.997649	0.160097	obesity-A:obesity-B	HMDB0039913	null	C25H26O7	M-H	37.2	0	0.0620966	86.2799	1,6-Dihydroxy-3,7-dimethoxy-2-(3-methyl-2-butenyl)-8-(2-oxo-3-methyl-3-butenyl)-xanthone	Organoheterocyclic compounds	Benzopyrans	1-benzopyrans	437.161	NA	0.59525	1	NA
0.60_437.1606m/z	0.79748	0.964958	0.93568	0.994853	0.997649	0.160097	obesity-A:obesity-B	HMDB0132756	null	C25H26O7	M-H	37.2	0	0.0620966	86.2799	5,7-dihydroxy-2-[5-hydroxy-9-(hydroxymethyl)-13,13-dimethyl-8-oxatetracyclo[7.4.1.0²,⁷.0¹²,¹⁴]tetradeca-2(7),3,5-trien-4-yl]-3,4-dihydro-2H-1-benzopyran-4-one	Phenylpropanoids and polyketides	Flavonoids	Flavans	437.161	NA	0.59525	1	NA
0.60_437.1606m/z	0.79748	0.964958	0.93568	0.994853	0.997649	0.160097	obesity-A:obesity-B	HMDB0132757	null	C25H26O7	M-H	37.2	0	0.0620966	86.2799	5,7-dihydroxy-2-[5-hydroxy-13-(hydroxymethyl)-9,13-dimethyl-8-oxatetracyclo[7.4.1.0²,⁷.0¹²,¹⁴]tetradeca-2(7),3,5-trien-4-yl]-3,4-dihydro-2H-1-benzopyran-4-one	Phenylpropanoids and polyketides	Flavonoids	Flavans	437.161	NA	0.59525	1	NA
0.60_437.1606m/z	0.79748	0.964958	0.93568	0.994853	0.997649	0.160097	obesity-A:obesity-B	HMDB0132762	null	C25H26O7	M-H	37.2	0	0.0620966	86.2799	2-{3,5-dihydroxy-9,13,13-trimethyl-8-oxatetracyclo[7.4.1.0²,⁷.0¹²,¹⁴]tetradeca-2(7),3,5-trien-4-yl}-5,7-dihydroxy-3,4-dihydro-2H-1-benzopyran-4-one	Phenylpropanoids and polyketides	Flavonoids	Flavans	437.161	NA	0.59525	1	NA
0.60_437.1606m/z	0.79748	0.964958	0.93568	0.994853	0.997649	0.160097	obesity-A:obesity-B	HMDB0132799	null	C25H26O7	M-H	37.2	0	0.0620966	86.2799	5,7-dihydroxy-2-[7-hydroxy-2-(1-hydroxy-4-methylpent-3-en-1-yl)-2-methyl-2H-chromen-6-yl]-3,4-dihydro-2H-1-benzopyran-4-one	Phenylpropanoids and polyketides	Flavonoids	Pyranoflavonoids	437.161	NA	0.59525	1	NA
0.60_437.1606m/z	0.79748	0.964958	0.93568	0.994853	0.997649	0.160097	obesity-A:obesity-B	HMDB0132802	null	C25H26O7	M-H	37.2	0	0.0620966	86.2799	5,7-dihydroxy-2-{7-hydroxy-2-[(3E)-5-hydroxy-4-methylpent-3-en-1-yl]-2-methyl-2H-chromen-6-yl}-3,4-dihydro-2H-1-benzopyran-4-one	Phenylpropanoids and polyketides	Flavonoids	Pyranoflavonoids	437.161	NA	0.59525	1	NA
0.60_437.1606m/z	0.79748	0.964958	0.93568	0.994853	0.997649	0.160097	obesity-A:obesity-B	HMDB0132806	null	C25H26O7	M-H	37.2	0	0.0620966	86.2799	2-[7,8-dihydroxy-2-methyl-2-(4-methylpent-3-en-1-yl)-2H-chromen-6-yl]-5,7-dihydroxy-3,4-dihydro-2H-1-benzopyran-4-one	Phenylpropanoids and polyketides	Flavonoids	Pyranoflavonoids	437.161	NA	0.59525	1	NA
0.60_437.1606m/z	0.79748	0.964958	0.93568	0.994853	0.997649	0.160097	obesity-A:obesity-B	LMPK12050282	null	C25H26O7	M-H	37.2	0	0.0620966	86.2799	Lupinisoflavone J	Polyketides [PK]	Flavonoids [PK12]	Isoflavonoids [PK1205]	437.161	NA	0.59525	1	NA
0.60_437.1606m/z	0.79748	0.964958	0.93568	0.994853	0.997649	0.160097	obesity-A:obesity-B	LMPK12050283	null	C25H26O7	M-H	37.2	0	0.0620966	86.2799	Lupinisoflavone I	Polyketides [PK]	Flavonoids [PK12]	Isoflavonoids [PK1205]	437.161	NA	0.59525	1	NA
0.60_437.1606m/z	0.79748	0.964958	0.93568	0.994853	0.997649	0.160097	obesity-A:obesity-B	LMPK12050285	null	C25H26O7	M-H	37.2	0	0.0620966	86.2799	Lupinisoflavone H	Polyketides [PK]	Flavonoids [PK12]	Isoflavonoids [PK1205]	437.161	NA	0.59525	1	NA
0.60_437.1606m/z	0.79748	0.964958	0.93568	0.994853	0.997649	0.160097	obesity-A:obesity-B	LMPK12050301	null	C25H26O7	M-H	37.2	0	0.0620966	86.2799	Lupinisol C	Polyketides [PK]	Flavonoids [PK12]	Isoflavonoids [PK1205]	437.161	NA	0.59525	1	NA
0.60_437.1606m/z	0.79748	0.964958	0.93568	0.994853	0.997649	0.160097	obesity-A:obesity-B	LMPK12050302	null	C25H26O7	M-H	37.2	0	0.0620966	86.2799	Lupinisol B	Polyketides [PK]	Flavonoids [PK12]	Isoflavonoids [PK1205]	437.161	NA	0.59525	1	NA
0.60_437.1606m/z	0.79748	0.964958	0.93568	0.994853	0.997649	0.160097	obesity-A:obesity-B	LMPK12050321	null	C25H26O7	M-H	37.2	0	0.0620966	86.2799	Lupinisolone C	Polyketides [PK]	Flavonoids [PK12]	Isoflavonoids [PK1205]	437.161	NA	0.59525	1	NA
0.60_437.1606m/z	0.79748	0.964958	0.93568	0.994853	0.997649	0.160097	obesity-A:obesity-B	LMPK12050323	null	C25H26O7	M-H	37.2	0	0.0620966	86.2799	Lupinisolone B	Polyketides [PK]	Flavonoids [PK12]	Isoflavonoids [PK1205]	437.161	NA	0.59525	1	NA
0.60_437.1606m/z	0.79748	0.964958	0.93568	0.994853	0.997649	0.160097	obesity-A:obesity-B	LMPK12110416	null	C25H26O7	M-H	37.2	0	0.0620966	86.2799	5,7-Dihydroxy-2-[4-hydroxy-3-(2-hydroxy-3-methyl-3-butenyl)phenyl]-6-(2-hydroxy-3-methyl-3-butenyl)-4H-1-benzopyran-4-one	Polyketides [PK]	Flavonoids [PK12]	Flavones and Flavonols [PK1211]	437.161	NA	0.59525	1	NA
0.60_437.1606m/z	0.79748	0.964958	0.93568	0.994853	0.997649	0.160097	obesity-A:obesity-B	LMPK12110919	C17868	C25H26O7	M-H	37.2	0	0.0620966	86.2799	Morusinol	Polyketides [PK]	Flavonoids [PK12]	Flavones and Flavonols [PK1211]	437.161	NA	0.59525	1	NULL
0.60_437.1606m/z	0.79748	0.964958	0.93568	0.994853	0.997649	0.160097	obesity-A:obesity-B	LMPK12110928	null	C25H26O7	M-H	37.2	0	0.0620966	86.2799	Morusignin L	Polyketides [PK]	Flavonoids [PK12]	Flavones and Flavonols [PK1211]	437.161	NA	0.59525	1	NA
0.60_437.1606m/z	0.79748	0.964958	0.93568	0.994853	0.997649	0.160097	obesity-A:obesity-B	LMPK12112284	null	C25H26O7	M-H	37.2	0	0.0620966	86.2799	Broussonol C	Polyketides [PK]	Flavonoids [PK12]	Flavones and Flavonols [PK1211]	437.161	NA	0.59525	1	NA
0.60_437.1606m/z	0.79748	0.964958	0.93568	0.994853	0.997649	0.160097	obesity-A:obesity-B	LMPK12112289	null	C25H26O7	M-H	37.2	0	0.0620966	86.2799	Broussonol E	Polyketides [PK]	Flavonoids [PK12]	Flavones and Flavonols [PK1211]	437.161	NA	0.59525	1	NA
0.60_437.1606m/z	0.79748	0.964958	0.93568	0.994853	0.997649	0.160097	obesity-A:obesity-B	LMPK12112290	null	C25H26O7	M-H	37.2	0	0.0620966	86.2799	Broussonol D	Polyketides [PK]	Flavonoids [PK12]	Flavones and Flavonols [PK1211]	437.161	NA	0.59525	1	NA
0.60_437.1606m/z	0.79748	0.964958	0.93568	0.994853	0.997649	0.160097	obesity-A:obesity-B	LMPK12112514	null	C25H26O7	M-H	37.2	0	0.0620966	86.2799	Kushenol C	Polyketides [PK]	Flavonoids [PK12]	Flavones and Flavonols [PK1211]	437.161	NA	0.59525	1	NA
0.60_437.1606m/z	0.79748	0.964958	0.93568	0.994853	0.997649	0.160097	obesity-A:obesity-B	LMPK12140323	null	C25H26O7	M-H	37.2	0	0.0620966	86.2799	1'''-Hydroxy-2''',3'''-Epoxylupinifolin	Polyketides [PK]	Flavonoids [PK12]	Flavanones [PK1214]	437.161	NA	0.59525	1	NA
0.60_519.1489m/z	0.814366	0.810691	0.328035	0.98107	0.869969	0.798274	obesity-A:control	LMPK12120196	null	C26H30O12	M-CH3	36.4	3.82	-3.39452	81.9306	3,4-Dihydroxychalcone 4-beta-L-arabinopyranosyl-(1->4)-galactoside	Polyketides [PK]	Flavonoids [PK12]	Chalcones and dihydrochalcones [PK1212]	519.149	NA	0.602867	1	NA
0.60_519.1489m/z	1.21361	0.381718	0.306576	0.880741	0.814078	1.36359	obesity-B:control	LMPK12120196	null	C26H30O12	M-CH3	36.4	3.82	-3.39452	81.9306	3,4-Dihydroxychalcone 4-beta-L-arabinopyranosyl-(1->4)-galactoside	Polyketides [PK]	Flavonoids [PK12]	Chalcones and dihydrochalcones [PK1212]	519.149	NA	0.602867	1	NA
0.60_519.1489m/z	0.67103	0.471828	0.708193	0.955492	0.98128	0.980908	obesity-A:obesity-B	LMPK12120196	null	C26H30O12	M-CH3	36.4	3.82	-3.39452	81.9306	3,4-Dihydroxychalcone 4-beta-L-arabinopyranosyl-(1->4)-galactoside	Polyketides [PK]	Flavonoids [PK12]	Chalcones and dihydrochalcones [PK1212]	519.149	NA	0.602867	1	NA
0.61_174.0881n	1.33388	0.510273	0.381736	0.95145	0.922347	1.21556	obesity-A:control	HMDB0059727	null	C8H14O4	M-CH3, M-H	53.2	79.6	-6.37244	93.512	2,4-Dimethyladipic acid	Lipids and lipid-like molecules	Fatty Acyls	Fatty acids and conjugates	173.083	174.088	0.606667	1	NA
0.61_174.0881n	2.91728	0.566922	0.522879	0.952292	0.92718	1.00349	obesity-B:control	HMDB0059727	null	C8H14O4	M-CH3, M-H	53.2	79.6	-6.37244	93.512	2,4-Dimethyladipic acid	Lipids and lipid-like molecules	Fatty Acyls	Fatty acids and conjugates	173.083	174.088	0.606667	1	NA
0.61_174.0881n	0.457235	0.988064	0.808676	0.996958	0.981362	0.901532	obesity-A:obesity-B	HMDB0059727	null	C8H14O4	M-CH3, M-H	53.2	79.6	-6.37244	93.512	2,4-Dimethyladipic acid	Lipids and lipid-like molecules	Fatty Acyls	Fatty acids and conjugates	173.083	174.088	0.606667	1	NA
0.61_195.0647m/z	1.46855	0.998911	0.643768	0.999097	0.981346	0.330642	obesity-A:control	HMDB0013070	C02325	C11H14O4	M-CH3	37.1	0	-7.00156	93.5723	Sinapyl alcohol	Benzenoids	Phenols	Methoxyphenols	195.065	NA	0.606667	1	map00940 Phenylpropanoid biosynthesis; map01061 Biosynthesis of phenylpropanoids; map01100 Metabolic pathways; map01110 Biosynthesis of secondary metabolites
0.61_195.0647m/z	1.46855	0.998911	0.643768	0.999097	0.981346	0.330642	obesity-A:control	HMDB0029233	null	C11H14O4	M-CH3	37.1	0	-7.00156	93.5723	3,4-Dihydroxyphenylvaleric acid	Benzenoids	Phenols	Benzenediols	195.065	NA	0.606667	1	NA
0.61_195.0647m/z	1.46855	0.998911	0.643768	0.999097	0.981346	0.330642	obesity-A:control	HMDB0034047	null	C11H14O4	M-CH3	37.1	0	-7.00156	93.5723	2'-Hydroxy-4',6'-dimethoxy-3'-methylacetophenone	Organic oxygen compounds	Organooxygen compounds	Carbonyl compounds	195.065	NA	0.606667	1	NA
0.61_195.0647m/z	1.46855	0.998911	0.643768	0.999097	0.981346	0.330642	obesity-A:control	HMDB0039428	null	C11H14O4	M-CH3	37.1	0	-7.00156	93.5723	2-Methoxy-3-(4-methoxyphenyl)propanoic acid	Phenylpropanoids and polyketides	Phenylpropanoic acids	null	195.065	NA	0.606667	1	NA
0.61_195.0647m/z	1.46855	0.998911	0.643768	0.999097	0.981346	0.330642	obesity-A:control	HMDB0041406	null	C11H14O4	M-CH3	37.1	0	-7.00156	93.5723	Bancroftinone	Organic oxygen compounds	Organooxygen compounds	Carbonyl compounds	195.065	NA	0.606667	1	NA
0.61_195.0647m/z	1.46855	0.998911	0.643768	0.999097	0.981346	0.330642	obesity-A:control	HMDB0129256	null	C11H14O4	M-CH3	37.1	0	-7.00156	93.5723	2-[(3,3-dimethyloxiran-2-yl)methyl]benzene-1,3,5-triol	Benzenoids	Phenols	Benzenetriols and derivatives	195.065	NA	0.606667	1	NA
0.61_195.0647m/z	1.46855	0.998911	0.643768	0.999097	0.981346	0.330642	obesity-A:control	HMDB0130385	null	C11H14O4	M-CH3	37.1	0	-7.00156	93.5723	2-(3,4-dimethoxyphenyl)propanoic acid	Phenylpropanoids and polyketides	Phenylpropanoic acids	null	195.065	NA	0.606667	1	NA
0.61_195.0647m/z	1.46855	0.998911	0.643768	0.999097	0.981346	0.330642	obesity-A:control	HMDB0133478	null	C11H14O4	M-CH3	37.1	0	-7.00156	93.5723	3-hydroxy-4-(4-hydroxy-3-methoxyphenyl)butan-2-one	Benzenoids	Phenols	Methoxyphenols	195.065	NA	0.606667	1	NA
0.61_195.0647m/z	1.46855	0.998911	0.643768	0.999097	0.981346	0.330642	obesity-A:control	HMDB0135671	null	C11H14O4	M-CH3	37.1	0	-7.00156	93.5723	4-hydroxy-4-(4-hydroxy-3-methoxyphenyl)butan-2-one	Benzenoids	Phenols	Methoxyphenols	195.065	NA	0.606667	1	NA
0.61_195.0647m/z	3.1454	0.9514	0.970739	0.998636	0.997914	1.01471	obesity-B:control	HMDB0013070	C02325	C11H14O4	M-CH3	37.1	0	-7.00156	93.5723	Sinapyl alcohol	Benzenoids	Phenols	Methoxyphenols	195.065	NA	0.606667	1	map00940 Phenylpropanoid biosynthesis; map01061 Biosynthesis of phenylpropanoids; map01100 Metabolic pathways; map01110 Biosynthesis of secondary metabolites
0.61_195.0647m/z	3.1454	0.9514	0.970739	0.998636	0.997914	1.01471	obesity-B:control	HMDB0029233	null	C11H14O4	M-CH3	37.1	0	-7.00156	93.5723	3,4-Dihydroxyphenylvaleric acid	Benzenoids	Phenols	Benzenediols	195.065	NA	0.606667	1	NA
0.61_195.0647m/z	3.1454	0.9514	0.970739	0.998636	0.997914	1.01471	obesity-B:control	HMDB0034047	null	C11H14O4	M-CH3	37.1	0	-7.00156	93.5723	2'-Hydroxy-4',6'-dimethoxy-3'-methylacetophenone	Organic oxygen compounds	Organooxygen compounds	Carbonyl compounds	195.065	NA	0.606667	1	NA
0.61_195.0647m/z	3.1454	0.9514	0.970739	0.998636	0.997914	1.01471	obesity-B:control	HMDB0039428	null	C11H14O4	M-CH3	37.1	0	-7.00156	93.5723	2-Methoxy-3-(4-methoxyphenyl)propanoic acid	Phenylpropanoids and polyketides	Phenylpropanoic acids	null	195.065	NA	0.606667	1	NA
0.61_195.0647m/z	3.1454	0.9514	0.970739	0.998636	0.997914	1.01471	obesity-B:control	HMDB0041406	null	C11H14O4	M-CH3	37.1	0	-7.00156	93.5723	Bancroftinone	Organic oxygen compounds	Organooxygen compounds	Carbonyl compounds	195.065	NA	0.606667	1	NA
0.61_195.0647m/z	3.1454	0.9514	0.970739	0.998636	0.997914	1.01471	obesity-B:control	HMDB0129256	null	C11H14O4	M-CH3	37.1	0	-7.00156	93.5723	2-[(3,3-dimethyloxiran-2-yl)methyl]benzene-1,3,5-triol	Benzenoids	Phenols	Benzenetriols and derivatives	195.065	NA	0.606667	1	NA
0.61_195.0647m/z	3.1454	0.9514	0.970739	0.998636	0.997914	1.01471	obesity-B:control	HMDB0130385	null	C11H14O4	M-CH3	37.1	0	-7.00156	93.5723	2-(3,4-dimethoxyphenyl)propanoic acid	Phenylpropanoids and polyketides	Phenylpropanoic acids	null	195.065	NA	0.606667	1	NA
0.61_195.0647m/z	3.1454	0.9514	0.970739	0.998636	0.997914	1.01471	obesity-B:control	HMDB0133478	null	C11H14O4	M-CH3	37.1	0	-7.00156	93.5723	3-hydroxy-4-(4-hydroxy-3-methoxyphenyl)butan-2-one	Benzenoids	Phenols	Methoxyphenols	195.065	NA	0.606667	1	NA
0.61_195.0647m/z	3.1454	0.9514	0.970739	0.998636	0.997914	1.01471	obesity-B:control	HMDB0135671	null	C11H14O4	M-CH3	37.1	0	-7.00156	93.5723	4-hydroxy-4-(4-hydroxy-3-methoxyphenyl)butan-2-one	Benzenoids	Phenols	Methoxyphenols	195.065	NA	0.606667	1	NA
0.61_195.0647m/z	0.466888	0.952168	0.686461	0.993621	0.98128	0.949779	obesity-A:obesity-B	HMDB0013070	C02325	C11H14O4	M-CH3	37.1	0	-7.00156	93.5723	Sinapyl alcohol	Benzenoids	Phenols	Methoxyphenols	195.065	NA	0.606667	1	map00940 Phenylpropanoid biosynthesis; map01061 Biosynthesis of phenylpropanoids; map01100 Metabolic pathways; map01110 Biosynthesis of secondary metabolites
0.61_195.0647m/z	0.466888	0.952168	0.686461	0.993621	0.98128	0.949779	obesity-A:obesity-B	HMDB0029233	null	C11H14O4	M-CH3	37.1	0	-7.00156	93.5723	3,4-Dihydroxyphenylvaleric acid	Benzenoids	Phenols	Benzenediols	195.065	NA	0.606667	1	NA
0.61_195.0647m/z	0.466888	0.952168	0.686461	0.993621	0.98128	0.949779	obesity-A:obesity-B	HMDB0034047	null	C11H14O4	M-CH3	37.1	0	-7.00156	93.5723	2'-Hydroxy-4',6'-dimethoxy-3'-methylacetophenone	Organic oxygen compounds	Organooxygen compounds	Carbonyl compounds	195.065	NA	0.606667	1	NA
0.61_195.0647m/z	0.466888	0.952168	0.686461	0.993621	0.98128	0.949779	obesity-A:obesity-B	HMDB0039428	null	C11H14O4	M-CH3	37.1	0	-7.00156	93.5723	2-Methoxy-3-(4-methoxyphenyl)propanoic acid	Phenylpropanoids and polyketides	Phenylpropanoic acids	null	195.065	NA	0.606667	1	NA
0.61_195.0647m/z	0.466888	0.952168	0.686461	0.993621	0.98128	0.949779	obesity-A:obesity-B	HMDB0041406	null	C11H14O4	M-CH3	37.1	0	-7.00156	93.5723	Bancroftinone	Organic oxygen compounds	Organooxygen compounds	Carbonyl compounds	195.065	NA	0.606667	1	NA
0.61_195.0647m/z	0.466888	0.952168	0.686461	0.993621	0.98128	0.949779	obesity-A:obesity-B	HMDB0129256	null	C11H14O4	M-CH3	37.1	0	-7.00156	93.5723	2-[(3,3-dimethyloxiran-2-yl)methyl]benzene-1,3,5-triol	Benzenoids	Phenols	Benzenetriols and derivatives	195.065	NA	0.606667	1	NA
0.61_195.0647m/z	0.466888	0.952168	0.686461	0.993621	0.98128	0.949779	obesity-A:obesity-B	HMDB0130385	null	C11H14O4	M-CH3	37.1	0	-7.00156	93.5723	2-(3,4-dimethoxyphenyl)propanoic acid	Phenylpropanoids and polyketides	Phenylpropanoic acids	null	195.065	NA	0.606667	1	NA
0.61_195.0647m/z	0.466888	0.952168	0.686461	0.993621	0.98128	0.949779	obesity-A:obesity-B	HMDB0133478	null	C11H14O4	M-CH3	37.1	0	-7.00156	93.5723	3-hydroxy-4-(4-hydroxy-3-methoxyphenyl)butan-2-one	Benzenoids	Phenols	Methoxyphenols	195.065	NA	0.606667	1	NA
0.61_195.0647m/z	0.466888	0.952168	0.686461	0.993621	0.98128	0.949779	obesity-A:obesity-B	HMDB0135671	null	C11H14O4	M-CH3	37.1	0	-7.00156	93.5723	4-hydroxy-4-(4-hydroxy-3-methoxyphenyl)butan-2-one	Benzenoids	Phenols	Methoxyphenols	195.065	NA	0.606667	1	NA
0.61_255.0882m/z	1.05239	0.505825	0.4853	0.95145	0.955717	0.507548	obesity-A:control	HMDB0141328	null	C12H16O6	M-H	52.7	69.8	2.89522	96.9742	3-hydroxy-3-(3,4,5-trimethoxyphenyl)propanoic acid	Phenylpropanoids and polyketides	Phenylpropanoic acids	null	255.088	NA	0.610483	1	NA
0.61_255.0882m/z	1.05239	0.505825	0.4853	0.95145	0.955717	0.507548	obesity-A:control	HMDB0141330	null	C12H16O6	M-H	52.7	69.8	2.89522	96.9742	2-hydroxy-3-(3,4,5-trimethoxyphenyl)propanoic acid	Phenylpropanoids and polyketides	Phenylpropanoic acids	null	255.088	NA	0.610483	1	NA
0.61_255.0882m/z	1.05239	0.505825	0.4853	0.95145	0.955717	0.507548	obesity-A:control	HMDB0142079	null	C12H16O6	M-H	52.7	69.8	2.89522	96.9742	3-hydroxy-3-(2,3,4-trimethoxyphenyl)propanoic acid	Phenylpropanoids and polyketides	Phenylpropanoic acids	null	255.088	NA	0.610483	1	NA
0.61_255.0882m/z	1.05239	0.505825	0.4853	0.95145	0.955717	0.507548	obesity-A:control	HMDB0142082	null	C12H16O6	M-H	52.7	69.8	2.89522	96.9742	2-hydroxy-3-(2,3,4-trimethoxyphenyl)propanoic acid	Phenylpropanoids and polyketides	Phenylpropanoic acids	null	255.088	NA	0.610483	1	NA
0.61_255.0882m/z	1.07718	0.963449	0.994147	0.999427	0.997914	0.0719157	obesity-B:control	HMDB0141328	null	C12H16O6	M-H	52.7	69.8	2.89522	96.9742	3-hydroxy-3-(3,4,5-trimethoxyphenyl)propanoic acid	Phenylpropanoids and polyketides	Phenylpropanoic acids	null	255.088	NA	0.610483	1	NA
0.61_255.0882m/z	1.07718	0.963449	0.994147	0.999427	0.997914	0.0719157	obesity-B:control	HMDB0141330	null	C12H16O6	M-H	52.7	69.8	2.89522	96.9742	2-hydroxy-3-(3,4,5-trimethoxyphenyl)propanoic acid	Phenylpropanoids and polyketides	Phenylpropanoic acids	null	255.088	NA	0.610483	1	NA
0.61_255.0882m/z	1.07718	0.963449	0.994147	0.999427	0.997914	0.0719157	obesity-B:control	HMDB0142079	null	C12H16O6	M-H	52.7	69.8	2.89522	96.9742	3-hydroxy-3-(2,3,4-trimethoxyphenyl)propanoic acid	Phenylpropanoids and polyketides	Phenylpropanoic acids	null	255.088	NA	0.610483	1	NA
0.61_255.0882m/z	1.07718	0.963449	0.994147	0.999427	0.997914	0.0719157	obesity-B:control	HMDB0142082	null	C12H16O6	M-H	52.7	69.8	2.89522	96.9742	2-hydroxy-3-(2,3,4-trimethoxyphenyl)propanoic acid	Phenylpropanoids and polyketides	Phenylpropanoic acids	null	255.088	NA	0.610483	1	NA
0.61_255.0882m/z	0.976993	0.536581	0.730162	0.96627	0.98128	1.05915	obesity-A:obesity-B	HMDB0141328	null	C12H16O6	M-H	52.7	69.8	2.89522	96.9742	3-hydroxy-3-(3,4,5-trimethoxyphenyl)propanoic acid	Phenylpropanoids and polyketides	Phenylpropanoic acids	null	255.088	NA	0.610483	1	NA
0.61_255.0882m/z	0.976993	0.536581	0.730162	0.96627	0.98128	1.05915	obesity-A:obesity-B	HMDB0141330	null	C12H16O6	M-H	52.7	69.8	2.89522	96.9742	2-hydroxy-3-(3,4,5-trimethoxyphenyl)propanoic acid	Phenylpropanoids and polyketides	Phenylpropanoic acids	null	255.088	NA	0.610483	1	NA
0.61_255.0882m/z	0.976993	0.536581	0.730162	0.96627	0.98128	1.05915	obesity-A:obesity-B	HMDB0142079	null	C12H16O6	M-H	52.7	69.8	2.89522	96.9742	3-hydroxy-3-(2,3,4-trimethoxyphenyl)propanoic acid	Phenylpropanoids and polyketides	Phenylpropanoic acids	null	255.088	NA	0.610483	1	NA
0.61_255.0882m/z	0.976993	0.536581	0.730162	0.96627	0.98128	1.05915	obesity-A:obesity-B	HMDB0142082	null	C12H16O6	M-H	52.7	69.8	2.89522	96.9742	2-hydroxy-3-(2,3,4-trimethoxyphenyl)propanoic acid	Phenylpropanoids and polyketides	Phenylpropanoic acids	null	255.088	NA	0.610483	1	NA
0.61_398.9385m/z	0.92418	0.102555	0.150416	0.646766	0.711452	2.26921	obesity-A:control	HMDB0094700	null	C6HF13O3S	M-H	36.6	0	4.67716	88.3886	Perfluorohexane sulfonic acid	Organohalogen compounds	Alkyl halides	Alkyl fluorides	398.938	NA	0.606667	1	NA
0.61_398.9385m/z	0.974295	0.503893	0.808676	0.929663	0.991031	0.899121	obesity-B:control	HMDB0094700	null	C6HF13O3S	M-H	36.6	0	4.67716	88.3886	Perfluorohexane sulfonic acid	Organohalogen compounds	Alkyl halides	Alkyl fluorides	398.938	NA	0.606667	1	NA
0.61_398.9385m/z	0.948563	0.334696	0.224366	0.916305	0.81549	1.51655	obesity-A:obesity-B	HMDB0094700	null	C6HF13O3S	M-H	36.6	0	4.67716	88.3886	Perfluorohexane sulfonic acid	Organohalogen compounds	Alkyl halides	Alkyl fluorides	398.938	NA	0.606667	1	NA
0.61_497.1673m/z	0.904002	0.48801	0.697296	0.95145	0.987681	1.6225	obesity-A:control	HMDB0038681	null	C23H30O12	M-H	50.7	72.3	1.63845	83.2713	Musabalbisiane B	null	null	null	497.167	NA	0.610483	1	NA
0.61_497.1673m/z	1.03839	0.909191	0.994147	0.998394	0.997914	0.61523	obesity-B:control	HMDB0038681	null	C23H30O12	M-H	50.7	72.3	1.63845	83.2713	Musabalbisiane B	null	null	null	497.167	NA	0.610483	1	NA
0.61_497.1673m/z	0.870582	0.570058	0.592002	0.96627	0.970187	1.23454	obesity-A:obesity-B	HMDB0038681	null	C23H30O12	M-H	50.7	72.3	1.63845	83.2713	Musabalbisiane B	null	null	null	497.167	NA	0.610483	1	NA
0.62_183.0304m/z	1.58306	0.194035	0.365877	0.757714	0.901503	1.29048	obesity-A:control	HMDB0001866	C05580	C8H8O5	M-H	38.2	0	2.48669	93.8111	3,4-Dihydroxymandelic acid	Benzenoids	Phenols	Benzenediols	183.03	NA	0.6181	1	map00350 Tyrosine metabolism; map01100 Metabolic pathways
0.62_183.0304m/z	1.58306	0.194035	0.365877	0.757714	0.901503	1.29048	obesity-A:control	HMDB0029650	null	C8H8O5	M-H	38.2	0	2.48669	93.8111	Methyl 2,4,6-trihydroxybenzoate	Benzenoids	Benzene and substituted derivatives	Benzoic acids and derivatives	183.03	NA	0.6181	1	NA
0.62_183.0304m/z	1.58306	0.194035	0.365877	0.757714	0.901503	1.29048	obesity-A:control	HMDB0125522	null	C8H8O5	M-H	38.2	0	2.48669	93.8111	2,4-dihydroxy-5-methoxybenzoic acid	Benzenoids	Benzene and substituted derivatives	Benzoic acids and derivatives	183.03	NA	0.6181	1	NA
0.62_183.0304m/z	1.58306	0.194035	0.365877	0.757714	0.901503	1.29048	obesity-A:control	HMDB0125542	null	C8H8O5	M-H	38.2	0	2.48669	93.8111	2,4-dihydroxy-3-methoxybenzoic acid	Benzenoids	Benzene and substituted derivatives	Benzoic acids and derivatives	183.03	NA	0.6181	1	NA
0.62_183.0304m/z	1.58306	0.194035	0.365877	0.757714	0.901503	1.29048	obesity-A:control	HMDB0126480	null	C8H8O5	M-H	38.2	0	2.48669	93.8111	2-(2,4-dihydroxyphenyl)-2-hydroxyacetic acid	Benzenoids	Phenols	Benzenediols	183.03	NA	0.6181	1	NA
0.62_183.0304m/z	1.58306	0.194035	0.365877	0.757714	0.901503	1.29048	obesity-A:control	HMDB0130405	null	C8H8O5	M-H	38.2	0	2.48669	93.8111	2-(3,4,5-trihydroxyphenyl)acetic acid	Benzenoids	Phenols	Benzenetriols and derivatives	183.03	NA	0.6181	1	NA
0.62_183.0304m/z	1.58306	0.194035	0.365877	0.757714	0.901503	1.29048	obesity-A:control	HMDB0130407	null	C8H8O5	M-H	38.2	0	2.48669	93.8111	2-(2,3,4-trihydroxyphenyl)acetic acid	Benzenoids	Benzene and substituted derivatives	Phenylacetic acids	183.03	NA	0.6181	1	NA
0.62_183.0304m/z	1.58306	0.194035	0.365877	0.757714	0.901503	1.29048	obesity-A:control	HMDB0130408	null	C8H8O5	M-H	38.2	0	2.48669	93.8111	2-(2,4,5-trihydroxyphenyl)acetic acid	Benzenoids	Benzene and substituted derivatives	Phenylacetic acids	183.03	NA	0.6181	1	NA
0.62_183.0304m/z	1.58306	0.194035	0.365877	0.757714	0.901503	1.29048	obesity-A:control	HMDB0130482	null	C8H8O5	M-H	38.2	0	2.48669	93.8111	2,5-dihydroxy-4-methoxybenzoic acid	Benzenoids	Benzene and substituted derivatives	Benzoic acids and derivatives	183.03	NA	0.6181	1	NA
0.62_183.0304m/z	1.58306	0.194035	0.365877	0.757714	0.901503	1.29048	obesity-A:control	HMDB0140912	null	C8H8O5	M-H	38.2	0	2.48669	93.8111	2,3-dihydroxy-4-methoxybenzoic acid	Benzenoids	Benzene and substituted derivatives	Benzoic acids and derivatives	183.03	NA	0.6181	1	NA
0.62_183.0304m/z	1.17892	0.945879	0.854466	0.998636	0.991031	0.450833	obesity-B:control	HMDB0001866	C05580	C8H8O5	M-H	38.2	0	2.48669	93.8111	3,4-Dihydroxymandelic acid	Benzenoids	Phenols	Benzenediols	183.03	NA	0.6181	1	map00350 Tyrosine metabolism; map01100 Metabolic pathways
0.62_183.0304m/z	1.17892	0.945879	0.854466	0.998636	0.991031	0.450833	obesity-B:control	HMDB0029650	null	C8H8O5	M-H	38.2	0	2.48669	93.8111	Methyl 2,4,6-trihydroxybenzoate	Benzenoids	Benzene and substituted derivatives	Benzoic acids and derivatives	183.03	NA	0.6181	1	NA
0.62_183.0304m/z	1.17892	0.945879	0.854466	0.998636	0.991031	0.450833	obesity-B:control	HMDB0125522	null	C8H8O5	M-H	38.2	0	2.48669	93.8111	2,4-dihydroxy-5-methoxybenzoic acid	Benzenoids	Benzene and substituted derivatives	Benzoic acids and derivatives	183.03	NA	0.6181	1	NA
0.62_183.0304m/z	1.17892	0.945879	0.854466	0.998636	0.991031	0.450833	obesity-B:control	HMDB0125542	null	C8H8O5	M-H	38.2	0	2.48669	93.8111	2,4-dihydroxy-3-methoxybenzoic acid	Benzenoids	Benzene and substituted derivatives	Benzoic acids and derivatives	183.03	NA	0.6181	1	NA
0.62_183.0304m/z	1.17892	0.945879	0.854466	0.998636	0.991031	0.450833	obesity-B:control	HMDB0126480	null	C8H8O5	M-H	38.2	0	2.48669	93.8111	2-(2,4-dihydroxyphenyl)-2-hydroxyacetic acid	Benzenoids	Phenols	Benzenediols	183.03	NA	0.6181	1	NA
0.62_183.0304m/z	1.17892	0.945879	0.854466	0.998636	0.991031	0.450833	obesity-B:control	HMDB0130405	null	C8H8O5	M-H	38.2	0	2.48669	93.8111	2-(3,4,5-trihydroxyphenyl)acetic acid	Benzenoids	Phenols	Benzenetriols and derivatives	183.03	NA	0.6181	1	NA
0.62_183.0304m/z	1.17892	0.945879	0.854466	0.998636	0.991031	0.450833	obesity-B:control	HMDB0130407	null	C8H8O5	M-H	38.2	0	2.48669	93.8111	2-(2,3,4-trihydroxyphenyl)acetic acid	Benzenoids	Benzene and substituted derivatives	Phenylacetic acids	183.03	NA	0.6181	1	NA
0.62_183.0304m/z	1.17892	0.945879	0.854466	0.998636	0.991031	0.450833	obesity-B:control	HMDB0130408	null	C8H8O5	M-H	38.2	0	2.48669	93.8111	2-(2,4,5-trihydroxyphenyl)acetic acid	Benzenoids	Benzene and substituted derivatives	Phenylacetic acids	183.03	NA	0.6181	1	NA
0.62_183.0304m/z	1.17892	0.945879	0.854466	0.998636	0.991031	0.450833	obesity-B:control	HMDB0130482	null	C8H8O5	M-H	38.2	0	2.48669	93.8111	2,5-dihydroxy-4-methoxybenzoic acid	Benzenoids	Benzene and substituted derivatives	Benzoic acids and derivatives	183.03	NA	0.6181	1	NA
0.62_183.0304m/z	1.17892	0.945879	0.854466	0.998636	0.991031	0.450833	obesity-B:control	HMDB0140912	null	C8H8O5	M-H	38.2	0	2.48669	93.8111	2,3-dihydroxy-4-methoxybenzoic acid	Benzenoids	Benzene and substituted derivatives	Benzoic acids and derivatives	183.03	NA	0.6181	1	NA
0.62_183.0304m/z	1.34281	0.212152	0.235886	0.824863	0.822108	1.4715	obesity-A:obesity-B	HMDB0001866	C05580	C8H8O5	M-H	38.2	0	2.48669	93.8111	3,4-Dihydroxymandelic acid	Benzenoids	Phenols	Benzenediols	183.03	NA	0.6181	1	map00350 Tyrosine metabolism; map01100 Metabolic pathways
0.62_183.0304m/z	1.34281	0.212152	0.235886	0.824863	0.822108	1.4715	obesity-A:obesity-B	HMDB0029650	null	C8H8O5	M-H	38.2	0	2.48669	93.8111	Methyl 2,4,6-trihydroxybenzoate	Benzenoids	Benzene and substituted derivatives	Benzoic acids and derivatives	183.03	NA	0.6181	1	NA
0.62_183.0304m/z	1.34281	0.212152	0.235886	0.824863	0.822108	1.4715	obesity-A:obesity-B	HMDB0125522	null	C8H8O5	M-H	38.2	0	2.48669	93.8111	2,4-dihydroxy-5-methoxybenzoic acid	Benzenoids	Benzene and substituted derivatives	Benzoic acids and derivatives	183.03	NA	0.6181	1	NA
0.62_183.0304m/z	1.34281	0.212152	0.235886	0.824863	0.822108	1.4715	obesity-A:obesity-B	HMDB0125542	null	C8H8O5	M-H	38.2	0	2.48669	93.8111	2,4-dihydroxy-3-methoxybenzoic acid	Benzenoids	Benzene and substituted derivatives	Benzoic acids and derivatives	183.03	NA	0.6181	1	NA
0.62_183.0304m/z	1.34281	0.212152	0.235886	0.824863	0.822108	1.4715	obesity-A:obesity-B	HMDB0126480	null	C8H8O5	M-H	38.2	0	2.48669	93.8111	2-(2,4-dihydroxyphenyl)-2-hydroxyacetic acid	Benzenoids	Phenols	Benzenediols	183.03	NA	0.6181	1	NA
0.62_183.0304m/z	1.34281	0.212152	0.235886	0.824863	0.822108	1.4715	obesity-A:obesity-B	HMDB0130405	null	C8H8O5	M-H	38.2	0	2.48669	93.8111	2-(3,4,5-trihydroxyphenyl)acetic acid	Benzenoids	Phenols	Benzenetriols and derivatives	183.03	NA	0.6181	1	NA
0.62_183.0304m/z	1.34281	0.212152	0.235886	0.824863	0.822108	1.4715	obesity-A:obesity-B	HMDB0130407	null	C8H8O5	M-H	38.2	0	2.48669	93.8111	2-(2,3,4-trihydroxyphenyl)acetic acid	Benzenoids	Benzene and substituted derivatives	Phenylacetic acids	183.03	NA	0.6181	1	NA
0.62_183.0304m/z	1.34281	0.212152	0.235886	0.824863	0.822108	1.4715	obesity-A:obesity-B	HMDB0130408	null	C8H8O5	M-H	38.2	0	2.48669	93.8111	2-(2,4,5-trihydroxyphenyl)acetic acid	Benzenoids	Benzene and substituted derivatives	Phenylacetic acids	183.03	NA	0.6181	1	NA
0.62_183.0304m/z	1.34281	0.212152	0.235886	0.824863	0.822108	1.4715	obesity-A:obesity-B	HMDB0130482	null	C8H8O5	M-H	38.2	0	2.48669	93.8111	2,5-dihydroxy-4-methoxybenzoic acid	Benzenoids	Benzene and substituted derivatives	Benzoic acids and derivatives	183.03	NA	0.6181	1	NA
0.62_183.0304m/z	1.34281	0.212152	0.235886	0.824863	0.822108	1.4715	obesity-A:obesity-B	HMDB0140912	null	C8H8O5	M-H	38.2	0	2.48669	93.8111	2,3-dihydroxy-4-methoxybenzoic acid	Benzenoids	Benzene and substituted derivatives	Benzoic acids and derivatives	183.03	NA	0.6181	1	NA
0.62_187.0983m/z	1.03896	0.339524	0.130367	0.882078	0.699359	1.42104	obesity-A:control	HMDB0059708	null	C10H18O4	M-CH3	55.8	85.6	3.89331	98.0671	2-Ethylsuberic acid	Lipids and lipid-like molecules	Fatty Acyls	Fatty acids and conjugates	187.098	NA	0.6219	1	NA
0.62_187.0983m/z	1.03896	0.339524	0.130367	0.882078	0.699359	1.42104	obesity-A:control	HMDB0062180	null	C10H18O4	M-CH3	55.8	85.6	3.89331	98.0671	N-lactoyl-Isoeucine	Organic acids and derivatives	Keto acids and derivatives	Medium-chain keto acids and derivatives	187.098	NA	0.6219	1	NA
0.62_187.0983m/z	1.25399	0.652574	0.494558	0.967675	0.912864	0.6846	obesity-B:control	HMDB0059708	null	C10H18O4	M-CH3	55.8	85.6	3.89331	98.0671	2-Ethylsuberic acid	Lipids and lipid-like molecules	Fatty Acyls	Fatty acids and conjugates	187.098	NA	0.6219	1	NA
0.62_187.0983m/z	1.25399	0.652574	0.494558	0.967675	0.912864	0.6846	obesity-B:control	HMDB0062180	null	C10H18O4	M-CH3	55.8	85.6	3.89331	98.0671	N-lactoyl-Isoeucine	Organic acids and derivatives	Keto acids and derivatives	Medium-chain keto acids and derivatives	187.098	NA	0.6219	1	NA
0.62_187.0983m/z	0.828522	0.607096	0.431747	0.96627	0.908512	1.08132	obesity-A:obesity-B	HMDB0059708	null	C10H18O4	M-CH3	55.8	85.6	3.89331	98.0671	2-Ethylsuberic acid	Lipids and lipid-like molecules	Fatty Acyls	Fatty acids and conjugates	187.098	NA	0.6219	1	NA
0.62_187.0983m/z	0.828522	0.607096	0.431747	0.96627	0.908512	1.08132	obesity-A:obesity-B	HMDB0062180	null	C10H18O4	M-CH3	55.8	85.6	3.89331	98.0671	N-lactoyl-Isoeucine	Organic acids and derivatives	Keto acids and derivatives	Medium-chain keto acids and derivatives	187.098	NA	0.6219	1	NA
0.62_251.0181m/z	1.57296	0.263238	0.4853	0.85366	0.955717	1.03413	obesity-A:control	HMDB0032956	null	C12H10O7	M-CH3	36	0	-5.65283	86.6904	2-O-p-Coumaroyltartronic acid	Phenylpropanoids and polyketides	Cinnamic acids and derivatives	Hydroxycinnamic acids and derivatives	251.018	NA	0.6181	1	NA
0.62_251.0181m/z	1.20329	0.867379	0.842967	0.988159	0.991031	0.300125	obesity-B:control	HMDB0032956	null	C12H10O7	M-CH3	36	0	-5.65283	86.6904	2-O-p-Coumaroyltartronic acid	Phenylpropanoids and polyketides	Cinnamic acids and derivatives	Hydroxycinnamic acids and derivatives	251.018	NA	0.6181	1	NA
0.62_251.0181m/z	1.30722	0.266981	0.320778	0.870929	0.859327	1.32237	obesity-A:obesity-B	HMDB0032956	null	C12H10O7	M-CH3	36	0	-5.65283	86.6904	2-O-p-Coumaroyltartronic acid	Phenylpropanoids and polyketides	Cinnamic acids and derivatives	Hydroxycinnamic acids and derivatives	251.018	NA	0.6181	1	NA
0.63_144.0462m/z	1.07111	0.872067	0.365877	0.982171	0.901503	0.147687	obesity-A:control	HMDB0001190	C00637	C10H9NO	M-CH3	37.3	0	5.1276	92.3422	Indoleacetaldehyde	Organoheterocyclic compounds	Indoles and derivatives	Indoles	144.046	NA	0.625717	1	map00380 Tryptophan metabolism; map01100 Metabolic pathways
0.63_144.0462m/z	1.07111	0.872067	0.365877	0.982171	0.901503	0.147687	obesity-A:control	HMDB0062503	C14789	C10H9NO	M-CH3	37.3	0	5.1276	92.3422	N-Hydroxy-1-aminonaphthalene	Benzenoids	Naphthalenes	null	144.046	NA	0.625717	1	map00980 Metabolism of xenobiotics by cytochrome P450
0.63_144.0462m/z	1.05852	0.937506	0.350429	0.998394	0.86044	0.0614396	obesity-B:control	HMDB0001190	C00637	C10H9NO	M-CH3	37.3	0	5.1276	92.3422	Indoleacetaldehyde	Organoheterocyclic compounds	Indoles and derivatives	Indoles	144.046	NA	0.625717	1	map00380 Tryptophan metabolism; map01100 Metabolic pathways
0.63_144.0462m/z	1.05852	0.937506	0.350429	0.998394	0.86044	0.0614396	obesity-B:control	HMDB0062503	C14789	C10H9NO	M-CH3	37.3	0	5.1276	92.3422	N-Hydroxy-1-aminonaphthalene	Benzenoids	Naphthalenes	null	144.046	NA	0.625717	1	map00980 Metabolism of xenobiotics by cytochrome P450
0.63_144.0462m/z	1.01189	0.82934	0.854466	0.987293	0.981362	0.326718	obesity-A:obesity-B	HMDB0001190	C00637	C10H9NO	M-CH3	37.3	0	5.1276	92.3422	Indoleacetaldehyde	Organoheterocyclic compounds	Indoles and derivatives	Indoles	144.046	NA	0.625717	1	map00380 Tryptophan metabolism; map01100 Metabolic pathways
0.63_144.0462m/z	1.01189	0.82934	0.854466	0.987293	0.981362	0.326718	obesity-A:obesity-B	HMDB0062503	C14789	C10H9NO	M-CH3	37.3	0	5.1276	92.3422	N-Hydroxy-1-aminonaphthalene	Benzenoids	Naphthalenes	null	144.046	NA	0.625717	1	map00980 Metabolism of xenobiotics by cytochrome P450
0.63_229.0885m/z	0.890262	0.78828	0.93568	0.980826	1	0.393342	obesity-A:control	HMDB0135363	null	C15H16O3	M-CH3	56.1	97.7	6.32875	90.0097	2-(1-hydroxy-3-phenylpropyl)benzene-1,4-diol	Phenylpropanoids and polyketides	Linear 1,3-diarylpropanoids	Cinnamylphenols	229.088	NA	0.625717	1	NA
0.63_229.0885m/z	1.40599	0.199834	0.358101	0.750515	0.862292	1.58561	obesity-B:control	HMDB0135363	null	C15H16O3	M-CH3	56.1	97.7	6.32875	90.0097	2-(1-hydroxy-3-phenylpropyl)benzene-1,4-diol	Phenylpropanoids and polyketides	Linear 1,3-diarylpropanoids	Cinnamylphenols	229.088	NA	0.625717	1	NA
0.63_229.0885m/z	0.633192	0.25677	0.286055	0.870929	0.857999	1.36321	obesity-A:obesity-B	HMDB0135363	null	C15H16O3	M-CH3	56.1	97.7	6.32875	90.0097	2-(1-hydroxy-3-phenylpropyl)benzene-1,4-diol	Phenylpropanoids and polyketides	Linear 1,3-diarylpropanoids	Cinnamylphenols	229.088	NA	0.625717	1	NA
0.63_296.1488m/z	1.31031	0.729044	0.865995	0.979159	1	0.574616	obesity-A:control	HMDB0028711	null	C12H21N7O3	M-CH3	32.3	0	3.82786	65.9342	Arginyl-Histidine	Organic acids and derivatives	Carboxylic acids and derivatives	Amino acids, peptides, and analogues	296.149	NA	0.625717	1	NA
0.63_296.1488m/z	1.31031	0.729044	0.865995	0.979159	1	0.574616	obesity-A:control	HMDB0028879	null	C12H21N7O3	M-CH3	32.3	0	3.82786	65.9342	Histidinyl-Arginine	Organic acids and derivatives	Carboxylic acids and derivatives	Amino acids, peptides, and analogues	296.149	NA	0.625717	1	NA
0.63_296.1488m/z	1.38813	0.556494	0.900743	0.950195	0.996941	0.669383	obesity-B:control	HMDB0028711	null	C12H21N7O3	M-CH3	32.3	0	3.82786	65.9342	Arginyl-Histidine	Organic acids and derivatives	Carboxylic acids and derivatives	Amino acids, peptides, and analogues	296.149	NA	0.625717	1	NA
0.63_296.1488m/z	1.38813	0.556494	0.900743	0.950195	0.996941	0.669383	obesity-B:control	HMDB0028879	null	C12H21N7O3	M-CH3	32.3	0	3.82786	65.9342	Histidinyl-Arginine	Organic acids and derivatives	Carboxylic acids and derivatives	Amino acids, peptides, and analogues	296.149	NA	0.625717	1	NA
0.63_296.1488m/z	0.943941	0.830051	0.994147	0.987293	1	0.293725	obesity-A:obesity-B	HMDB0028711	null	C12H21N7O3	M-CH3	32.3	0	3.82786	65.9342	Arginyl-Histidine	Organic acids and derivatives	Carboxylic acids and derivatives	Amino acids, peptides, and analogues	296.149	NA	0.625717	1	NA
0.63_296.1488m/z	0.943941	0.830051	0.994147	0.987293	1	0.293725	obesity-A:obesity-B	HMDB0028879	null	C12H21N7O3	M-CH3	32.3	0	3.82786	65.9342	Histidinyl-Arginine	Organic acids and derivatives	Carboxylic acids and derivatives	Amino acids, peptides, and analogues	296.149	NA	0.625717	1	NA
0.63_297.1144m/z	1.12182	0.628696	1	0.96863	1	0.760573	obesity-A:control	HMDB0029543	null	C18H18O4	M-H	38.1	0	3.755	94.952	(+)-Ligballinol	Lignans, neolignans and related compounds	Furanoid lignans	null	297.114	NA	0.625717	1	NA
0.63_297.1144m/z	1.12182	0.628696	1	0.96863	1	0.760573	obesity-A:control	LMPK12120224	null	C18H18O4	M-H	38.1	0	3.755	94.952	Aurentiacin	Polyketides [PK]	Flavonoids [PK12]	Chalcones and dihydrochalcones [PK1212]	297.114	NA	0.625717	1	NA
0.63_297.1144m/z	1.12182	0.628696	1	0.96863	1	0.760573	obesity-A:control	LMPK12120225	null	C18H18O4	M-H	38.1	0	3.755	94.952	2',4'-Dihydroxy-6'-methoxy-3',5'-dimethylchalcone	Polyketides [PK]	Flavonoids [PK12]	Chalcones and dihydrochalcones [PK1212]	297.114	NA	0.625717	1	NA
0.63_297.1144m/z	1.12182	0.628696	1	0.96863	1	0.760573	obesity-A:control	LMPK12120416	null	C18H18O4	M-H	38.1	0	3.755	94.952	Ceroptene	Polyketides [PK]	Flavonoids [PK12]	Chalcones and dihydrochalcones [PK1212]	297.114	NA	0.625717	1	NA
0.63_297.1144m/z	1.12182	0.628696	1	0.96863	1	0.760573	obesity-A:control	LMPK12120418	null	C18H18O4	M-H	38.1	0	3.755	94.952	Infectocaryone	Polyketides [PK]	Flavonoids [PK12]	Chalcones and dihydrochalcones [PK1212]	297.114	NA	0.625717	1	NA
0.63_297.1144m/z	1.12182	0.628696	1	0.96863	1	0.760573	obesity-A:control	LMPK12140047	null	C18H18O4	M-H	38.1	0	3.755	94.952	7,4'-Dimethoxy-6-C-methylflavanone	Polyketides [PK]	Flavonoids [PK12]	Flavanones [PK1214]	297.114	NA	0.625717	1	NA
0.63_297.1144m/z	1.12182	0.628696	1	0.96863	1	0.760573	obesity-A:control	LMPK12140193	null	C18H18O4	M-H	38.1	0	3.755	94.952	5-Hydroxy-7-methoxy-6,8-di-C-methylflavanone	Polyketides [PK]	Flavonoids [PK12]	Flavanones [PK1214]	297.114	NA	0.625717	1	NA
0.63_297.1144m/z	1.12182	0.628696	1	0.96863	1	0.760573	obesity-A:control	LMPK12140195	null	C18H18O4	M-H	38.1	0	3.755	94.952	(+)-6,8-Di-C-methylpinocembrin 5-methyl ether	Polyketides [PK]	Flavonoids [PK12]	Flavanones [PK1214]	297.114	NA	0.625717	1	NA
0.63_297.1144m/z	1.12182	0.628696	1	0.96863	1	0.760573	obesity-A:control	LMPK12140197	null	C18H18O4	M-H	38.1	0	3.755	94.952	5,7-Dimethoxy-6-C-methylflavanone	Polyketides [PK]	Flavonoids [PK12]	Flavanones [PK1214]	297.114	NA	0.625717	1	NA
0.63_297.1144m/z	1.10876	0.690701	0.571836	0.96866	0.947396	0.442837	obesity-B:control	HMDB0029543	null	C18H18O4	M-H	38.1	0	3.755	94.952	(+)-Ligballinol	Lignans, neolignans and related compounds	Furanoid lignans	null	297.114	NA	0.625717	1	NA
0.63_297.1144m/z	1.10876	0.690701	0.571836	0.96866	0.947396	0.442837	obesity-B:control	LMPK12120224	null	C18H18O4	M-H	38.1	0	3.755	94.952	Aurentiacin	Polyketides [PK]	Flavonoids [PK12]	Chalcones and dihydrochalcones [PK1212]	297.114	NA	0.625717	1	NA
0.63_297.1144m/z	1.10876	0.690701	0.571836	0.96866	0.947396	0.442837	obesity-B:control	LMPK12120225	null	C18H18O4	M-H	38.1	0	3.755	94.952	2',4'-Dihydroxy-6'-methoxy-3',5'-dimethylchalcone	Polyketides [PK]	Flavonoids [PK12]	Chalcones and dihydrochalcones [PK1212]	297.114	NA	0.625717	1	NA
0.63_297.1144m/z	1.10876	0.690701	0.571836	0.96866	0.947396	0.442837	obesity-B:control	LMPK12120416	null	C18H18O4	M-H	38.1	0	3.755	94.952	Ceroptene	Polyketides [PK]	Flavonoids [PK12]	Chalcones and dihydrochalcones [PK1212]	297.114	NA	0.625717	1	NA
0.63_297.1144m/z	1.10876	0.690701	0.571836	0.96866	0.947396	0.442837	obesity-B:control	LMPK12120418	null	C18H18O4	M-H	38.1	0	3.755	94.952	Infectocaryone	Polyketides [PK]	Flavonoids [PK12]	Chalcones and dihydrochalcones [PK1212]	297.114	NA	0.625717	1	NA
0.63_297.1144m/z	1.10876	0.690701	0.571836	0.96866	0.947396	0.442837	obesity-B:control	LMPK12140047	null	C18H18O4	M-H	38.1	0	3.755	94.952	7,4'-Dimethoxy-6-C-methylflavanone	Polyketides [PK]	Flavonoids [PK12]	Flavanones [PK1214]	297.114	NA	0.625717	1	NA
0.63_297.1144m/z	1.10876	0.690701	0.571836	0.96866	0.947396	0.442837	obesity-B:control	LMPK12140193	null	C18H18O4	M-H	38.1	0	3.755	94.952	5-Hydroxy-7-methoxy-6,8-di-C-methylflavanone	Polyketides [PK]	Flavonoids [PK12]	Flavanones [PK1214]	297.114	NA	0.625717	1	NA
0.63_297.1144m/z	1.10876	0.690701	0.571836	0.96866	0.947396	0.442837	obesity-B:control	LMPK12140195	null	C18H18O4	M-H	38.1	0	3.755	94.952	(+)-6,8-Di-C-methylpinocembrin 5-methyl ether	Polyketides [PK]	Flavonoids [PK12]	Flavanones [PK1214]	297.114	NA	0.625717	1	NA
0.63_297.1144m/z	1.10876	0.690701	0.571836	0.96866	0.947396	0.442837	obesity-B:control	LMPK12140197	null	C18H18O4	M-H	38.1	0	3.755	94.952	5,7-Dimethoxy-6-C-methylflavanone	Polyketides [PK]	Flavonoids [PK12]	Flavanones [PK1214]	297.114	NA	0.625717	1	NA
0.63_297.1144m/z	1.01179	0.904514	0.708193	0.993621	0.98128	0.150173	obesity-A:obesity-B	HMDB0029543	null	C18H18O4	M-H	38.1	0	3.755	94.952	(+)-Ligballinol	Lignans, neolignans and related compounds	Furanoid lignans	null	297.114	NA	0.625717	1	NA
0.63_297.1144m/z	1.01179	0.904514	0.708193	0.993621	0.98128	0.150173	obesity-A:obesity-B	LMPK12120224	null	C18H18O4	M-H	38.1	0	3.755	94.952	Aurentiacin	Polyketides [PK]	Flavonoids [PK12]	Chalcones and dihydrochalcones [PK1212]	297.114	NA	0.625717	1	NA
0.63_297.1144m/z	1.01179	0.904514	0.708193	0.993621	0.98128	0.150173	obesity-A:obesity-B	LMPK12120225	null	C18H18O4	M-H	38.1	0	3.755	94.952	2',4'-Dihydroxy-6'-methoxy-3',5'-dimethylchalcone	Polyketides [PK]	Flavonoids [PK12]	Chalcones and dihydrochalcones [PK1212]	297.114	NA	0.625717	1	NA
0.63_297.1144m/z	1.01179	0.904514	0.708193	0.993621	0.98128	0.150173	obesity-A:obesity-B	LMPK12120416	null	C18H18O4	M-H	38.1	0	3.755	94.952	Ceroptene	Polyketides [PK]	Flavonoids [PK12]	Chalcones and dihydrochalcones [PK1212]	297.114	NA	0.625717	1	NA
0.63_297.1144m/z	1.01179	0.904514	0.708193	0.993621	0.98128	0.150173	obesity-A:obesity-B	LMPK12120418	null	C18H18O4	M-H	38.1	0	3.755	94.952	Infectocaryone	Polyketides [PK]	Flavonoids [PK12]	Chalcones and dihydrochalcones [PK1212]	297.114	NA	0.625717	1	NA
0.63_297.1144m/z	1.01179	0.904514	0.708193	0.993621	0.98128	0.150173	obesity-A:obesity-B	LMPK12140047	null	C18H18O4	M-H	38.1	0	3.755	94.952	7,4'-Dimethoxy-6-C-methylflavanone	Polyketides [PK]	Flavonoids [PK12]	Flavanones [PK1214]	297.114	NA	0.625717	1	NA
0.63_297.1144m/z	1.01179	0.904514	0.708193	0.993621	0.98128	0.150173	obesity-A:obesity-B	LMPK12140193	null	C18H18O4	M-H	38.1	0	3.755	94.952	5-Hydroxy-7-methoxy-6,8-di-C-methylflavanone	Polyketides [PK]	Flavonoids [PK12]	Flavanones [PK1214]	297.114	NA	0.625717	1	NA
0.63_297.1144m/z	1.01179	0.904514	0.708193	0.993621	0.98128	0.150173	obesity-A:obesity-B	LMPK12140195	null	C18H18O4	M-H	38.1	0	3.755	94.952	(+)-6,8-Di-C-methylpinocembrin 5-methyl ether	Polyketides [PK]	Flavonoids [PK12]	Flavanones [PK1214]	297.114	NA	0.625717	1	NA
0.63_297.1144m/z	1.01179	0.904514	0.708193	0.993621	0.98128	0.150173	obesity-A:obesity-B	LMPK12140197	null	C18H18O4	M-H	38.1	0	3.755	94.952	5,7-Dimethoxy-6-C-methylflavanone	Polyketides [PK]	Flavonoids [PK12]	Flavanones [PK1214]	297.114	NA	0.625717	1	NA
0.63_447.1337m/z	1.1327	0.508223	0.423161	0.95145	0.95093	0.636201	obesity-A:control	HMDB0033467	null	C22H24N2O6	M+Cl	36	0	2.06526	82.5088	Dicaffeoylputrescine	Phenylpropanoids and polyketides	Cinnamic acids and derivatives	Hydroxycinnamic acids and derivatives	447.134	NA	0.625717	1	NA
0.63_447.1337m/z	1.35877	0.16547	0.0934971	0.705496	0.553409	1.00989	obesity-B:control	HMDB0033467	null	C22H24N2O6	M+Cl	36	0	2.06526	82.5088	Dicaffeoylputrescine	Phenylpropanoids and polyketides	Cinnamic acids and derivatives	Hydroxycinnamic acids and derivatives	447.134	NA	0.625717	1	NA
0.63_447.1337m/z	0.833622	0.477441	0.449212	0.955492	0.918804	0.537379	obesity-A:obesity-B	HMDB0033467	null	C22H24N2O6	M+Cl	36	0	2.06526	82.5088	Dicaffeoylputrescine	Phenylpropanoids and polyketides	Cinnamic acids and derivatives	Hydroxycinnamic acids and derivatives	447.134	NA	0.625717	1	NA
0.64_407.2072m/z	1.36488	0.183956	0.168055	0.749092	0.734244	1.11841	obesity-A:control	HMDB0036836	null	C22H32O7	M-H	36.8	0	-0.751194	84.854	Cascarillin	Lipids and lipid-like molecules	Prenol lipids	Diterpenoids	407.207	NA	0.64095	1	NA
0.64_407.2072m/z	1.36488	0.183956	0.168055	0.749092	0.734244	1.11841	obesity-A:control	HMDB0036864	null	C22H32O7	M-H	36.8	0	-0.751194	84.854	Anhydrocinnzeylanine	Lipids and lipid-like molecules	Prenol lipids	Terpene lactones	407.207	NA	0.64095	1	NA
0.64_407.2072m/z	1.48157	0.253557	0.10908	0.815941	0.577851	1.55398	obesity-B:control	HMDB0036836	null	C22H32O7	M-H	36.8	0	-0.751194	84.854	Cascarillin	Lipids and lipid-like molecules	Prenol lipids	Diterpenoids	407.207	NA	0.64095	1	NA
0.64_407.2072m/z	1.48157	0.253557	0.10908	0.815941	0.577851	1.55398	obesity-B:control	HMDB0036864	null	C22H32O7	M-H	36.8	0	-0.751194	84.854	Anhydrocinnzeylanine	Lipids and lipid-like molecules	Prenol lipids	Terpene lactones	407.207	NA	0.64095	1	NA
0.64_407.2072m/z	0.921241	0.991901	0.708193	0.996958	0.98128	0.919391	obesity-A:obesity-B	HMDB0036836	null	C22H32O7	M-H	36.8	0	-0.751194	84.854	Cascarillin	Lipids and lipid-like molecules	Prenol lipids	Diterpenoids	407.207	NA	0.64095	1	NA
0.64_407.2072m/z	0.921241	0.991901	0.708193	0.996958	0.98128	0.919391	obesity-A:obesity-B	HMDB0036864	null	C22H32O7	M-H	36.8	0	-0.751194	84.854	Anhydrocinnzeylanine	Lipids and lipid-like molecules	Prenol lipids	Terpene lactones	407.207	NA	0.64095	1	NA
0.64_491.2568m/z	1.58091	0.556581	0.542205	0.965135	0.974735	1.35399	obesity-A:control	HMDB0015593	null	C27H42N2O5S	M-CH3	37.9	10.6	-3.33207	82.6783	Ixabepilone	Phenylpropanoids and polyketides	Macrolides and analogues	Epothilones and analogues	491.257	NA	0.637133	1	NA
0.64_491.2568m/z	0.761109	0.700659	0.719149	0.96866	0.977471	1.80301	obesity-B:control	HMDB0015593	null	C27H42N2O5S	M-CH3	37.9	10.6	-3.33207	82.6783	Ixabepilone	Phenylpropanoids and polyketides	Macrolides and analogues	Epothilones and analogues	491.257	NA	0.637133	1	NA
0.64_491.2568m/z	2.07712	0.378151	0.458091	0.928281	0.923592	2.2511	obesity-A:obesity-B	HMDB0015593	null	C27H42N2O5S	M-CH3	37.9	10.6	-3.33207	82.6783	Ixabepilone	Phenylpropanoids and polyketides	Macrolides and analogues	Epothilones and analogues	491.257	NA	0.637133	1	NA
0.64_511.3226m/z	1.16571	0.529212	0.476136	0.956124	0.955428	0.916386	obesity-A:control	LMST01010336	null	C29H48O5	M+Cl	34	0	6.39247	77.0355	11-acetoxy-3beta,6alpha-dihydroxy-9,11-seco-5alpha-cholest-7-en-9-one.	Sterol Lipids [ST]	Sterols [ST01]	Cholesterol and derivatives [ST0101]	511.323	NA	0.637133	1	NA
0.64_511.3226m/z	1.16571	0.529212	0.476136	0.956124	0.955428	0.916386	obesity-A:control	LMST03020440	null	C29H48O5	M+Cl	34	0	6.39247	77.0355	1alpha,25-dihydroxy-2beta-(2-hydroxyethoxy)vitamin D3 / 1alpha,25-dihydroxy-2beta-(2-hydroxyethoxy)cholecalciferol	Sterol Lipids [ST]	Secosteroids [ST03]	Vitamin D3 and derivatives [ST0302]	511.323	NA	0.637133	1	NA
0.64_511.3226m/z	2.10871	0.334727	0.247812	0.870679	0.759932	1.35264	obesity-B:control	LMST01010336	null	C29H48O5	M+Cl	34	0	6.39247	77.0355	11-acetoxy-3beta,6alpha-dihydroxy-9,11-seco-5alpha-cholest-7-en-9-one.	Sterol Lipids [ST]	Sterols [ST01]	Cholesterol and derivatives [ST0101]	511.323	NA	0.637133	1	NA
0.64_511.3226m/z	2.10871	0.334727	0.247812	0.870679	0.759932	1.35264	obesity-B:control	LMST03020440	null	C29H48O5	M+Cl	34	0	6.39247	77.0355	1alpha,25-dihydroxy-2beta-(2-hydroxyethoxy)vitamin D3 / 1alpha,25-dihydroxy-2beta-(2-hydroxyethoxy)cholecalciferol	Sterol Lipids [ST]	Secosteroids [ST03]	Vitamin D3 and derivatives [ST0302]	511.323	NA	0.637133	1	NA
0.64_511.3226m/z	0.552806	0.697303	0.581878	0.96627	0.967059	0.908588	obesity-A:obesity-B	LMST01010336	null	C29H48O5	M+Cl	34	0	6.39247	77.0355	11-acetoxy-3beta,6alpha-dihydroxy-9,11-seco-5alpha-cholest-7-en-9-one.	Sterol Lipids [ST]	Sterols [ST01]	Cholesterol and derivatives [ST0101]	511.323	NA	0.637133	1	NA
0.64_511.3226m/z	0.552806	0.697303	0.581878	0.96627	0.967059	0.908588	obesity-A:obesity-B	LMST03020440	null	C29H48O5	M+Cl	34	0	6.39247	77.0355	1alpha,25-dihydroxy-2beta-(2-hydroxyethoxy)vitamin D3 / 1alpha,25-dihydroxy-2beta-(2-hydroxyethoxy)cholecalciferol	Sterol Lipids [ST]	Secosteroids [ST03]	Vitamin D3 and derivatives [ST0302]	511.323	NA	0.637133	1	NA
0.64_647.2332m/z	1.11461	0.402844	0.414675	0.917024	0.944835	0.814265	obesity-A:control	LMST01010329	null	C27H48O11S2	M+Cl	36.5	0	0.064172	82.8184	5beta-cholestan-3alpha,4alpha,11beta,12beta,21-pentol-3,21-disulphate	Sterol Lipids [ST]	Sterols [ST01]	Cholesterol and derivatives [ST0101]	647.233	NA	0.637133	1	NA
0.64_647.2332m/z	1.0668	0.566086	0.797323	0.952292	0.991031	0.877312	obesity-B:control	LMST01010329	null	C27H48O11S2	M+Cl	36.5	0	0.064172	82.8184	5beta-cholestan-3alpha,4alpha,11beta,12beta,21-pentol-3,21-disulphate	Sterol Lipids [ST]	Sterols [ST01]	Cholesterol and derivatives [ST0101]	647.233	NA	0.637133	1	NA
0.64_647.2332m/z	1.04482	0.206991	0.172695	0.817988	0.77043	1.59385	obesity-A:obesity-B	LMST01010329	null	C27H48O11S2	M+Cl	36.5	0	0.064172	82.8184	5beta-cholestan-3alpha,4alpha,11beta,12beta,21-pentol-3,21-disulphate	Sterol Lipids [ST]	Sterols [ST01]	Cholesterol and derivatives [ST0101]	647.233	NA	0.637133	1	NA
0.65_242.1766m/z	1.20728	0.772698	0.4853	0.980826	0.955717	0.866223	obesity-A:control	HMDB0013286	null	C13H25NO3	M-H	39.1	0	1.71243	97.3579	N-Undecanoylglycine	Organic acids and derivatives	Carboxylic acids and derivatives	Amino acids, peptides, and analogues	242.177	NA	0.648567	1	NA
0.65_242.1766m/z	3.03677	0.72253	0.292791	0.96866	0.799516	1.0271	obesity-B:control	HMDB0013286	null	C13H25NO3	M-H	39.1	0	1.71243	97.3579	N-Undecanoylglycine	Organic acids and derivatives	Carboxylic acids and derivatives	Amino acids, peptides, and analogues	242.177	NA	0.648567	1	NA
0.65_242.1766m/z	0.397554	0.898647	0.602204	0.993621	0.972614	0.373517	obesity-A:obesity-B	HMDB0013286	null	C13H25NO3	M-H	39.1	0	1.71243	97.3579	N-Undecanoylglycine	Organic acids and derivatives	Carboxylic acids and derivatives	Amino acids, peptides, and analogues	242.177	NA	0.648567	1	NA
0.65_313.1198m/z	1.00729	0.765953	0.912371	0.980826	1	0.595446	obesity-A:control	HMDB0001518	null	C16H22O4	M+Cl	50.6	61.4	-5.21709	97.8009	alpha-CEHC	Organoheterocyclic compounds	Benzopyrans	1-benzopyrans	313.12	NA	0.648567	1	NA
0.65_313.1198m/z	1.08125	0.403667	0.373755	0.888015	0.873194	0.61799	obesity-B:control	HMDB0001518	null	C16H22O4	M+Cl	50.6	61.4	-5.21709	97.8009	alpha-CEHC	Organoheterocyclic compounds	Benzopyrans	1-benzopyrans	313.12	NA	0.648567	1	NA
0.65_313.1198m/z	0.9316	0.293819	0.299631	0.886709	0.857999	1.08825	obesity-A:obesity-B	HMDB0001518	null	C16H22O4	M+Cl	50.6	61.4	-5.21709	97.8009	alpha-CEHC	Organoheterocyclic compounds	Benzopyrans	1-benzopyrans	313.12	NA	0.648567	1	NA
0.65_417.1555m/z	1.54582	0.0237334	0.119358	0.415655	0.699359	5.28748	obesity-A:control	HMDB0038928	null	C22H26O8	M-H	36.6	0	-0.0566885	83.1492	Lirioresinol A	Lignans, neolignans and related compounds	Furanoid lignans	null	417.155	NA	0.652367	1	NA
0.65_417.1555m/z	1.54582	0.0237334	0.119358	0.415655	0.699359	5.28748	obesity-A:control	HMDB0039068	null	C22H26O8	M-H	36.6	0	-0.0566885	83.1492	(R)-Byakangelicinn 2'-(3-methylbutanoate)	Phenylpropanoids and polyketides	Coumarins and derivatives	Furanocoumarins	417.155	NA	0.652367	1	NA
0.65_417.1555m/z	1.54582	0.0237334	0.119358	0.415655	0.699359	5.28748	obesity-A:control	HMDB0135640	null	C22H26O8	M-H	36.6	0	-0.0566885	83.1492	3,4,5-trihydroxy-6-[1-(4-methoxyphenyl)-3-phenylpropoxy]oxane-2-carboxylic acid	Lipids and lipid-like molecules	Fatty Acyls	Fatty acyl glycosides	417.155	NA	0.652367	1	NA
0.65_417.1555m/z	1.49223	0.0545022	0.130367	0.463816	0.618002	4.96915	obesity-B:control	HMDB0038928	null	C22H26O8	M-H	36.6	0	-0.0566885	83.1492	Lirioresinol A	Lignans, neolignans and related compounds	Furanoid lignans	null	417.155	NA	0.652367	1	NA
0.65_417.1555m/z	1.49223	0.0545022	0.130367	0.463816	0.618002	4.96915	obesity-B:control	HMDB0039068	null	C22H26O8	M-H	36.6	0	-0.0566885	83.1492	(R)-Byakangelicinn 2'-(3-methylbutanoate)	Phenylpropanoids and polyketides	Coumarins and derivatives	Furanocoumarins	417.155	NA	0.652367	1	NA
0.65_417.1555m/z	1.49223	0.0545022	0.130367	0.463816	0.618002	4.96915	obesity-B:control	HMDB0135640	null	C22H26O8	M-H	36.6	0	-0.0566885	83.1492	3,4,5-trihydroxy-6-[1-(4-methoxyphenyl)-3-phenylpropoxy]oxane-2-carboxylic acid	Lipids and lipid-like molecules	Fatty Acyls	Fatty acyl glycosides	417.155	NA	0.652367	1	NA
0.65_417.1555m/z	1.03591	0.744075	0.8315	0.967568	0.981362	1.15757	obesity-A:obesity-B	HMDB0038928	null	C22H26O8	M-H	36.6	0	-0.0566885	83.1492	Lirioresinol A	Lignans, neolignans and related compounds	Furanoid lignans	null	417.155	NA	0.652367	1	NA
0.65_417.1555m/z	1.03591	0.744075	0.8315	0.967568	0.981362	1.15757	obesity-A:obesity-B	HMDB0039068	null	C22H26O8	M-H	36.6	0	-0.0566885	83.1492	(R)-Byakangelicinn 2'-(3-methylbutanoate)	Phenylpropanoids and polyketides	Coumarins and derivatives	Furanocoumarins	417.155	NA	0.652367	1	NA
0.65_417.1555m/z	1.03591	0.744075	0.8315	0.967568	0.981362	1.15757	obesity-A:obesity-B	HMDB0135640	null	C22H26O8	M-H	36.6	0	-0.0566885	83.1492	3,4,5-trihydroxy-6-[1-(4-methoxyphenyl)-3-phenylpropoxy]oxane-2-carboxylic acid	Lipids and lipid-like molecules	Fatty Acyls	Fatty acyl glycosides	417.155	NA	0.652367	1	NA
0.66_321.1359m/z	1.15746	0.715773	0.763523	0.979159	0.991971	0.646923	obesity-A:control	HMDB0060995	null	C17H22N2O2	M+Cl	36.8	4.06	-5.84033	86.381	10-alpha-methoxy-9,10-dihydrolysergol	Alkaloids and derivatives	Ergoline and derivatives	Clavines and derivatives	321.136	NA	0.659983	1	NA
0.66_321.1359m/z	1.2514	0.663913	0.675688	0.967675	0.969386	0.782018	obesity-B:control	HMDB0060995	null	C17H22N2O2	M+Cl	36.8	4.06	-5.84033	86.381	10-alpha-methoxy-9,10-dihydrolysergol	Alkaloids and derivatives	Ergoline and derivatives	Clavines and derivatives	321.136	NA	0.659983	1	NA
0.66_321.1359m/z	0.924927	0.941683	0.970739	0.993621	0.999998	0.236514	obesity-A:obesity-B	HMDB0060995	null	C17H22N2O2	M+Cl	36.8	4.06	-5.84033	86.381	10-alpha-methoxy-9,10-dihydrolysergol	Alkaloids and derivatives	Ergoline and derivatives	Clavines and derivatives	321.136	NA	0.659983	1	NA
0.66_463.1608m/z	1.18947	0.24976	0.532498	0.832979	0.972727	2.4787	obesity-A:control	HMDB0000851	null	C18H28N4O8	M+Cl	37.6	4.06	1.5765	85.7984	Pyridinoline	Organic acids and derivatives	Carboxylic acids and derivatives	Amino acids, peptides, and analogues	463.161	NA	0.659983	1	NA
0.66_463.1608m/z	0.867381	0.938589	0.503907	0.998394	0.917337	1.19876	obesity-B:control	HMDB0000851	null	C18H28N4O8	M+Cl	37.6	4.06	1.5765	85.7984	Pyridinoline	Organic acids and derivatives	Carboxylic acids and derivatives	Amino acids, peptides, and analogues	463.161	NA	0.659983	1	NA
0.66_463.1608m/z	1.37134	0.199887	0.146231	0.807009	0.736018	2.71659	obesity-A:obesity-B	HMDB0000851	null	C18H28N4O8	M+Cl	37.6	4.06	1.5765	85.7984	Pyridinoline	Organic acids and derivatives	Carboxylic acids and derivatives	Amino acids, peptides, and analogues	463.161	NA	0.659983	1	NA
0.68_447.1655m/z	0.758396	0.219102	0.130367	0.789587	0.699359	1.04765	obesity-A:control	HMDB0000569	null	C18H28N4O7	M+Cl	36.8	0.123	0.782159	84.724	Deoxypyridinoline	Organic acids and derivatives	Carboxylic acids and derivatives	Amino acids, peptides, and analogues	447.166	NA	0.682833	1	NA
0.68_447.1655m/z	0.764335	0.0431926	0.10262	0.427688	0.569247	2.44194	obesity-B:control	HMDB0000569	null	C18H28N4O7	M+Cl	36.8	0.123	0.782159	84.724	Deoxypyridinoline	Organic acids and derivatives	Carboxylic acids and derivatives	Amino acids, peptides, and analogues	447.166	NA	0.682833	1	NA
0.68_447.1655m/z	0.99223	0.249699	0.602204	0.870929	0.972614	1.58213	obesity-A:obesity-B	HMDB0000569	null	C18H28N4O7	M+Cl	36.8	0.123	0.782159	84.724	Deoxypyridinoline	Organic acids and derivatives	Carboxylic acids and derivatives	Amino acids, peptides, and analogues	447.166	NA	0.682833	1	NA
0.69_179.0720m/z	1.01218	0.726982	0.719149	0.979159	0.98953	0.171552	obesity-A:control	HMDB0032574	null	C10H12O3	M-H	57.9	96.8	3.47773	96.7608	Propylparaben	Benzenoids	Benzene and substituted derivatives	Benzoic acids and derivatives	179.072	NA	0.69045	1	NA
0.69_179.0720m/z	1.01218	0.726982	0.719149	0.979159	0.98953	0.171552	obesity-A:control	HMDB0060734	null	C10H12O3	M-H	57.9	96.8	3.47773	96.7608	3-(3-Hydroxyphenyl)-2-methylpropionic acid	Phenylpropanoids and polyketides	Phenylpropanoic acids	null	179.072	NA	0.69045	1	NA
0.69_179.0720m/z	1.01218	0.726982	0.719149	0.979159	0.98953	0.171552	obesity-A:control	HMDB0141019	null	C10H12O3	M-H	57.9	96.8	3.47773	96.7608	3-(2-hydroxyphenyl)butanoic acid	Phenylpropanoids and polyketides	Phenylpropanoic acids	null	179.072	NA	0.69045	1	NA
0.69_179.0720m/z	1.01218	0.726982	0.719149	0.979159	0.98953	0.171552	obesity-A:control	HMDB0141021	null	C10H12O3	M-H	57.9	96.8	3.47773	96.7608	3-(4-hydroxyphenyl)butanoic acid	Phenylpropanoids and polyketides	Phenylpropanoic acids	null	179.072	NA	0.69045	1	NA
0.69_179.0720m/z	1.00239	0.998956	0.970739	0.999427	0.997914	0.168146	obesity-B:control	HMDB0032574	null	C10H12O3	M-H	57.9	96.8	3.47773	96.7608	Propylparaben	Benzenoids	Benzene and substituted derivatives	Benzoic acids and derivatives	179.072	NA	0.69045	1	NA
0.69_179.0720m/z	1.00239	0.998956	0.970739	0.999427	0.997914	0.168146	obesity-B:control	HMDB0060734	null	C10H12O3	M-H	57.9	96.8	3.47773	96.7608	3-(3-Hydroxyphenyl)-2-methylpropionic acid	Phenylpropanoids and polyketides	Phenylpropanoic acids	null	179.072	NA	0.69045	1	NA
0.69_179.0720m/z	1.00239	0.998956	0.970739	0.999427	0.997914	0.168146	obesity-B:control	HMDB0141019	null	C10H12O3	M-H	57.9	96.8	3.47773	96.7608	3-(2-hydroxyphenyl)butanoic acid	Phenylpropanoids and polyketides	Phenylpropanoic acids	null	179.072	NA	0.69045	1	NA
0.69_179.0720m/z	1.00239	0.998956	0.970739	0.999427	0.997914	0.168146	obesity-B:control	HMDB0141021	null	C10H12O3	M-H	57.9	96.8	3.47773	96.7608	3-(4-hydroxyphenyl)butanoic acid	Phenylpropanoids and polyketides	Phenylpropanoic acids	null	179.072	NA	0.69045	1	NA
0.69_179.0720m/z	1.00977	0.734134	0.664981	0.967568	0.98128	0.414232	obesity-A:obesity-B	HMDB0032574	null	C10H12O3	M-H	57.9	96.8	3.47773	96.7608	Propylparaben	Benzenoids	Benzene and substituted derivatives	Benzoic acids and derivatives	179.072	NA	0.69045	1	NA
0.69_179.0720m/z	1.00977	0.734134	0.664981	0.967568	0.98128	0.414232	obesity-A:obesity-B	HMDB0060734	null	C10H12O3	M-H	57.9	96.8	3.47773	96.7608	3-(3-Hydroxyphenyl)-2-methylpropionic acid	Phenylpropanoids and polyketides	Phenylpropanoic acids	null	179.072	NA	0.69045	1	NA
0.69_179.0720m/z	1.00977	0.734134	0.664981	0.967568	0.98128	0.414232	obesity-A:obesity-B	HMDB0141019	null	C10H12O3	M-H	57.9	96.8	3.47773	96.7608	3-(2-hydroxyphenyl)butanoic acid	Phenylpropanoids and polyketides	Phenylpropanoic acids	null	179.072	NA	0.69045	1	NA
0.69_179.0720m/z	1.00977	0.734134	0.664981	0.967568	0.98128	0.414232	obesity-A:obesity-B	HMDB0141021	null	C10H12O3	M-H	57.9	96.8	3.47773	96.7608	3-(4-hydroxyphenyl)butanoic acid	Phenylpropanoids and polyketides	Phenylpropanoic acids	null	179.072	NA	0.69045	1	NA
0.69_239.0932m/z	1.34768	0.0828538	0.0877795	0.626595	0.623334	1.48768	obesity-A:control	LMFA01050152	null	C13H18O5	M-CH3	54.8	87.9	3.19779	90.0183	methyl 4-[2-(2-formyl-vinyl)-3-hydroxy-5-oxo-cyclopentyl]-butanoate	Fatty Acyls [FA]	Fatty Acids and Conjugates [FA01]	Hydroxy fatty acids [FA0105]	239.093	NA	0.69045	1	NA
0.69_239.0932m/z	1.89098	0.0108508	0.0148676	0.203251	0.223436	2.5003	obesity-B:control	LMFA01050152	null	C13H18O5	M-CH3	54.8	87.9	3.19779	90.0183	methyl 4-[2-(2-formyl-vinyl)-3-hydroxy-5-oxo-cyclopentyl]-butanoate	Fatty Acyls [FA]	Fatty Acids and Conjugates [FA01]	Hydroxy fatty acids [FA0105]	239.093	NA	0.69045	1	NA
0.69_239.0932m/z	0.712685	0.266184	0.272894	0.870929	0.855417	1.71384	obesity-A:obesity-B	LMFA01050152	null	C13H18O5	M-CH3	54.8	87.9	3.19779	90.0183	methyl 4-[2-(2-formyl-vinyl)-3-hydroxy-5-oxo-cyclopentyl]-butanoate	Fatty Acyls [FA]	Fatty Acids and Conjugates [FA01]	Hydroxy fatty acids [FA0105]	239.093	NA	0.69045	1	NA
0.71_297.0476m/z	0.831142	0.908746	0.542205	0.983393	0.974735	0.806452	obesity-A:control	HMDB0011164	null	C9H14N2O7	M+Cl	36.1	0	-7.18873	88.4624	L-beta-aspartyl-L-glutamic acid	Organic acids and derivatives	Peptidomimetics	Hybrid peptides	297.048	NA	0.708317	1	NA
0.71_297.0476m/z	0.831142	0.908746	0.542205	0.983393	0.974735	0.806452	obesity-A:control	HMDB0028752	null	C9H14N2O7	M+Cl	36.1	0	-7.18873	88.4624	Aspartyl-Glutamate	Organic acids and derivatives	Carboxylic acids and derivatives	Amino acids, peptides, and analogues	297.048	NA	0.708317	1	NA
0.71_297.0476m/z	0.831142	0.908746	0.542205	0.983393	0.974735	0.806452	obesity-A:control	HMDB0028815	null	C9H14N2O7	M+Cl	36.1	0	-7.18873	88.4624	Glutamylaspartic acid	Organic acids and derivatives	Peptidomimetics	Hybrid peptides	297.048	NA	0.708317	1	NA
0.71_297.0476m/z	0.831142	0.908746	0.542205	0.983393	0.974735	0.806452	obesity-A:control	HMDB0030419	null	C9H14N2O7	M+Cl	36.1	0	-7.18873	88.4624	gamma-Glutamylaspartic acid	Organic acids and derivatives	Carboxylic acids and derivatives	Amino acids, peptides, and analogues	297.048	NA	0.708317	1	NA
0.71_297.0476m/z	1.59469	0.219981	0.532498	0.773761	0.930225	1.27493	obesity-B:control	HMDB0011164	null	C9H14N2O7	M+Cl	36.1	0	-7.18873	88.4624	L-beta-aspartyl-L-glutamic acid	Organic acids and derivatives	Peptidomimetics	Hybrid peptides	297.048	NA	0.708317	1	NA
0.71_297.0476m/z	1.59469	0.219981	0.532498	0.773761	0.930225	1.27493	obesity-B:control	HMDB0028752	null	C9H14N2O7	M+Cl	36.1	0	-7.18873	88.4624	Aspartyl-Glutamate	Organic acids and derivatives	Carboxylic acids and derivatives	Amino acids, peptides, and analogues	297.048	NA	0.708317	1	NA
0.71_297.0476m/z	1.59469	0.219981	0.532498	0.773761	0.930225	1.27493	obesity-B:control	HMDB0028815	null	C9H14N2O7	M+Cl	36.1	0	-7.18873	88.4624	Glutamylaspartic acid	Organic acids and derivatives	Peptidomimetics	Hybrid peptides	297.048	NA	0.708317	1	NA
0.71_297.0476m/z	1.59469	0.219981	0.532498	0.773761	0.930225	1.27493	obesity-B:control	HMDB0030419	null	C9H14N2O7	M+Cl	36.1	0	-7.18873	88.4624	gamma-Glutamylaspartic acid	Organic acids and derivatives	Carboxylic acids and derivatives	Amino acids, peptides, and analogues	297.048	NA	0.708317	1	NA
0.71_297.0476m/z	0.521192	0.117887	0.10262	0.703668	0.683582	1.37912	obesity-A:obesity-B	HMDB0011164	null	C9H14N2O7	M+Cl	36.1	0	-7.18873	88.4624	L-beta-aspartyl-L-glutamic acid	Organic acids and derivatives	Peptidomimetics	Hybrid peptides	297.048	NA	0.708317	1	NA
0.71_297.0476m/z	0.521192	0.117887	0.10262	0.703668	0.683582	1.37912	obesity-A:obesity-B	HMDB0028752	null	C9H14N2O7	M+Cl	36.1	0	-7.18873	88.4624	Aspartyl-Glutamate	Organic acids and derivatives	Carboxylic acids and derivatives	Amino acids, peptides, and analogues	297.048	NA	0.708317	1	NA
0.71_297.0476m/z	0.521192	0.117887	0.10262	0.703668	0.683582	1.37912	obesity-A:obesity-B	HMDB0028815	null	C9H14N2O7	M+Cl	36.1	0	-7.18873	88.4624	Glutamylaspartic acid	Organic acids and derivatives	Peptidomimetics	Hybrid peptides	297.048	NA	0.708317	1	NA
0.71_297.0476m/z	0.521192	0.117887	0.10262	0.703668	0.683582	1.37912	obesity-A:obesity-B	HMDB0030419	null	C9H14N2O7	M+Cl	36.1	0	-7.18873	88.4624	gamma-Glutamylaspartic acid	Organic acids and derivatives	Carboxylic acids and derivatives	Amino acids, peptides, and analogues	297.048	NA	0.708317	1	NA
0.71_420.2503m/z	0.984625	0.989919	0.982441	0.996503	1	0.547797	obesity-A:control	LMFA08020087	null	C21H39NO5	M+Cl	54.6	82.4	-4.90782	96.487	N-palmitoyl glutamic acid	Fatty Acyls [FA]	Fatty amides [FA08]	N-acyl amines [FA0802]	420.25	NA	0.712117	1	NA
0.71_420.2503m/z	1.0169	0.696479	0.719149	0.96866	0.977471	0.466764	obesity-B:control	LMFA08020087	null	C21H39NO5	M+Cl	54.6	82.4	-4.90782	96.487	N-palmitoyl glutamic acid	Fatty Acyls [FA]	Fatty amides [FA08]	N-acyl amines [FA0802]	420.25	NA	0.712117	1	NA
0.71_420.2503m/z	0.968256	0.673399	0.786011	0.96627	0.981362	0.335011	obesity-A:obesity-B	LMFA08020087	null	C21H39NO5	M+Cl	54.6	82.4	-4.90782	96.487	N-palmitoyl glutamic acid	Fatty Acyls [FA]	Fatty amides [FA08]	N-acyl amines [FA0802]	420.25	NA	0.712117	1	NA
0.71_448.3065m/z	0.51811	0.0720014	0.0514015	0.603672	0.564351	2.62977	obesity-A:control	LMFA07070036	null	C27H45NO5	M-CH3	37.9	1.71	-0.605413	88.4145	3-hydroxyarachidonoylcarnitine	Fatty Acyls [FA]	Fatty esters [FA07]	Fatty acyl carnitines [FA0707]	448.306	NA	0.712117	1	NA
0.71_448.3065m/z	0.786506	0.983287	0.82007	0.999427	0.991031	0.0703151	obesity-B:control	LMFA07070036	null	C27H45NO5	M-CH3	37.9	1.71	-0.605413	88.4145	3-hydroxyarachidonoylcarnitine	Fatty Acyls [FA]	Fatty esters [FA07]	Fatty acyl carnitines [FA0707]	448.306	NA	0.712117	1	NA
0.71_448.3065m/z	0.658749	0.0484445	0.0462098	0.590379	0.523085	2.8621	obesity-A:obesity-B	LMFA07070036	null	C27H45NO5	M-CH3	37.9	1.71	-0.605413	88.4145	3-hydroxyarachidonoylcarnitine	Fatty Acyls [FA]	Fatty esters [FA07]	Fatty acyl carnitines [FA0707]	448.306	NA	0.712117	1	NA
0.71_459.2622m/z	1.01629	0.957441	0.959043	0.993058	1	0.862426	obesity-A:control	HMDB0011144	null	C21H45O6P	M+Cl	36	0	-6.03603	87.0181	LysoPA(18:0e/0:0)	Lipids and lipid-like molecules	Glycerophospholipids	Glycerophosphates	459.262	NA	0.712117	1	NA
0.71_459.2622m/z	1.01629	0.957441	0.959043	0.993058	1	0.862426	obesity-A:control	LMGP10060004	null	C21H45O6P	M+Cl	36	0	-6.03603	87.0181	PA(O-18:0/0:0)	Glycerophospholipids [GP]	Glycerophosphates [GP10]	Monoalkylglycerophosphates [GP1006]	459.262	NA	0.712117	1	NA
0.71_459.2622m/z	1.08428	0.458228	0.423161	0.907388	0.882558	0.561875	obesity-B:control	HMDB0011144	null	C21H45O6P	M+Cl	36	0	-6.03603	87.0181	LysoPA(18:0e/0:0)	Lipids and lipid-like molecules	Glycerophospholipids	Glycerophosphates	459.262	NA	0.712117	1	NA
0.71_459.2622m/z	1.08428	0.458228	0.423161	0.907388	0.882558	0.561875	obesity-B:control	LMGP10060004	null	C21H45O6P	M+Cl	36	0	-6.03603	87.0181	PA(O-18:0/0:0)	Glycerophospholipids [GP]	Glycerophosphates [GP10]	Monoalkylglycerophosphates [GP1006]	459.262	NA	0.712117	1	NA
0.71_459.2622m/z	0.937298	0.502751	0.494558	0.958892	0.935686	0.500238	obesity-A:obesity-B	HMDB0011144	null	C21H45O6P	M+Cl	36	0	-6.03603	87.0181	LysoPA(18:0e/0:0)	Lipids and lipid-like molecules	Glycerophospholipids	Glycerophosphates	459.262	NA	0.712117	1	NA
0.71_459.2622m/z	0.937298	0.502751	0.494558	0.958892	0.935686	0.500238	obesity-A:obesity-B	LMGP10060004	null	C21H45O6P	M+Cl	36	0	-6.03603	87.0181	PA(O-18:0/0:0)	Glycerophospholipids [GP]	Glycerophosphates [GP10]	Monoalkylglycerophosphates [GP1006]	459.262	NA	0.712117	1	NA
0.71_507.2227m/z	0.384393	0.579111	0.686461	0.966725	0.986176	0.808914	obesity-A:control	HMDB0033164	null	C26H36O10	M-H	36.3	0	-1.70729	83.6631	Acetyl-T2 Toxin	Lipids and lipid-like molecules	Prenol lipids	Sesquiterpenoids	507.223	NA	0.708317	1	NA
0.71_507.2227m/z	0.384393	0.579111	0.686461	0.966725	0.986176	0.808914	obesity-A:control	HMDB0037002	null	C26H36O10	M-H	36.3	0	-1.70729	83.6631	Mozambioside	Organoheterocyclic compounds	Naphthofurans	null	507.223	NA	0.708317	1	NA
0.71_507.2227m/z	0.384393	0.579111	0.686461	0.966725	0.986176	0.808914	obesity-A:control	HMDB0037003	null	C26H36O10	M-H	36.3	0	-1.70729	83.6631	Cafamarine	Organoheterocyclic compounds	Naphthofurans	null	507.223	NA	0.708317	1	NA
0.71_507.2227m/z	0.384393	0.579111	0.686461	0.966725	0.986176	0.808914	obesity-A:control	HMDB0038611	null	C26H36O10	M-H	36.3	0	-1.70729	83.6631	Gibberellin A37 glucosyl ester	Lipids and lipid-like molecules	Prenol lipids	Terpene glycosides	507.223	NA	0.708317	1	NA
0.71_507.2227m/z	0.173085	0.411654	0.719149	0.888542	0.977471	0.959632	obesity-B:control	HMDB0033164	null	C26H36O10	M-H	36.3	0	-1.70729	83.6631	Acetyl-T2 Toxin	Lipids and lipid-like molecules	Prenol lipids	Sesquiterpenoids	507.223	NA	0.708317	1	NA
0.71_507.2227m/z	0.173085	0.411654	0.719149	0.888542	0.977471	0.959632	obesity-B:control	HMDB0037002	null	C26H36O10	M-H	36.3	0	-1.70729	83.6631	Mozambioside	Organoheterocyclic compounds	Naphthofurans	null	507.223	NA	0.708317	1	NA
0.71_507.2227m/z	0.173085	0.411654	0.719149	0.888542	0.977471	0.959632	obesity-B:control	HMDB0037003	null	C26H36O10	M-H	36.3	0	-1.70729	83.6631	Cafamarine	Organoheterocyclic compounds	Naphthofurans	null	507.223	NA	0.708317	1	NA
0.71_507.2227m/z	0.173085	0.411654	0.719149	0.888542	0.977471	0.959632	obesity-B:control	HMDB0038611	null	C26H36O10	M-H	36.3	0	-1.70729	83.6631	Gibberellin A37 glucosyl ester	Lipids and lipid-like molecules	Prenol lipids	Terpene glycosides	507.223	NA	0.708317	1	NA
0.71_507.2227m/z	2.22084	0.812694	0.900743	0.979103	0.989464	0.557096	obesity-A:obesity-B	HMDB0033164	null	C26H36O10	M-H	36.3	0	-1.70729	83.6631	Acetyl-T2 Toxin	Lipids and lipid-like molecules	Prenol lipids	Sesquiterpenoids	507.223	NA	0.708317	1	NA
0.71_507.2227m/z	2.22084	0.812694	0.900743	0.979103	0.989464	0.557096	obesity-A:obesity-B	HMDB0037002	null	C26H36O10	M-H	36.3	0	-1.70729	83.6631	Mozambioside	Organoheterocyclic compounds	Naphthofurans	null	507.223	NA	0.708317	1	NA
0.71_507.2227m/z	2.22084	0.812694	0.900743	0.979103	0.989464	0.557096	obesity-A:obesity-B	HMDB0037003	null	C26H36O10	M-H	36.3	0	-1.70729	83.6631	Cafamarine	Organoheterocyclic compounds	Naphthofurans	null	507.223	NA	0.708317	1	NA
0.71_507.2227m/z	2.22084	0.812694	0.900743	0.979103	0.989464	0.557096	obesity-A:obesity-B	HMDB0038611	null	C26H36O10	M-H	36.3	0	-1.70729	83.6631	Gibberellin A37 glucosyl ester	Lipids and lipid-like molecules	Prenol lipids	Terpene glycosides	507.223	NA	0.708317	1	NA
0.71_528.1773m/z	0.724516	0.345371	0.612483	0.884167	0.98053	1.45811	obesity-A:control	HMDB0015595	null	C28H22F3N7O	M-H	38.2	0	1.57212	93.0763	Nilotinib	Benzenoids	Benzene and substituted derivatives	Anilides	528.177	NA	0.712117	1	NA
0.71_528.1773m/z	0.790967	0.809723	0.697296	0.98476	0.974651	0.308962	obesity-B:control	HMDB0015595	null	C28H22F3N7O	M-H	38.2	0	1.57212	93.0763	Nilotinib	Benzenoids	Benzene and substituted derivatives	Anilides	528.177	NA	0.712117	1	NA
0.71_528.1773m/z	0.915987	0.196808	0.431747	0.807009	0.908512	1.72132	obesity-A:obesity-B	HMDB0015595	null	C28H22F3N7O	M-H	38.2	0	1.57212	93.0763	Nilotinib	Benzenoids	Benzene and substituted derivatives	Anilides	528.177	NA	0.712117	1	NA
0.72_185.1189m/z	1.08269	0.709557	0.730162	0.979159	0.991971	1.05328	obesity-A:control	HMDB0030367	null	C10H18O3	M-H	37.6	0	3.37965	92.1098	Ethyl (3R,5Z)-3-hydroxy-5-octenoate	Lipids and lipid-like molecules	Fatty Acyls	Fatty alcohols	185.119	NA	0.72355	1	NA
0.72_185.1189m/z	1.08269	0.709557	0.730162	0.979159	0.991971	1.05328	obesity-A:control	HMDB0039533	null	C10H18O3	M-H	37.6	0	3.37965	92.1098	(E)-10-Hydroxy-8-decenoic acid	Organic acids and derivatives	Hydroxy acids and derivatives	Medium-chain hydroxy acids and derivatives	185.119	NA	0.72355	1	NA
0.72_185.1189m/z	1.08269	0.709557	0.730162	0.979159	0.991971	1.05328	obesity-A:control	HMDB0039582	null	C10H18O3	M-H	37.6	0	3.37965	92.1098	6-Hexyl-1,4-dioxan-2-one	Organoheterocyclic compounds	Dioxanes	1,4-dioxanes	185.119	NA	0.72355	1	NA
0.72_185.1189m/z	1.08269	0.709557	0.730162	0.979159	0.991971	1.05328	obesity-A:control	HMDB0039587	null	C10H18O3	M-H	37.6	0	3.37965	92.1098	5-Hexyl-1,4-dioxan-2-one	Organoheterocyclic compounds	Dioxanes	1,4-dioxanes	185.119	NA	0.72355	1	NA
0.72_185.1189m/z	1.30624	0.479067	0.675688	0.917018	0.969386	0.773228	obesity-B:control	HMDB0030367	null	C10H18O3	M-H	37.6	0	3.37965	92.1098	Ethyl (3R,5Z)-3-hydroxy-5-octenoate	Lipids and lipid-like molecules	Fatty Acyls	Fatty alcohols	185.119	NA	0.72355	1	NA
0.72_185.1189m/z	1.30624	0.479067	0.675688	0.917018	0.969386	0.773228	obesity-B:control	HMDB0039533	null	C10H18O3	M-H	37.6	0	3.37965	92.1098	(E)-10-Hydroxy-8-decenoic acid	Organic acids and derivatives	Hydroxy acids and derivatives	Medium-chain hydroxy acids and derivatives	185.119	NA	0.72355	1	NA
0.72_185.1189m/z	1.30624	0.479067	0.675688	0.917018	0.969386	0.773228	obesity-B:control	HMDB0039582	null	C10H18O3	M-H	37.6	0	3.37965	92.1098	6-Hexyl-1,4-dioxan-2-one	Organoheterocyclic compounds	Dioxanes	1,4-dioxanes	185.119	NA	0.72355	1	NA
0.72_185.1189m/z	1.30624	0.479067	0.675688	0.917018	0.969386	0.773228	obesity-B:control	HMDB0039587	null	C10H18O3	M-H	37.6	0	3.37965	92.1098	5-Hexyl-1,4-dioxan-2-one	Organoheterocyclic compounds	Dioxanes	1,4-dioxanes	185.119	NA	0.72355	1	NA
0.72_185.1189m/z	0.828859	0.736542	0.842967	0.967568	0.981362	0.562873	obesity-A:obesity-B	HMDB0030367	null	C10H18O3	M-H	37.6	0	3.37965	92.1098	Ethyl (3R,5Z)-3-hydroxy-5-octenoate	Lipids and lipid-like molecules	Fatty Acyls	Fatty alcohols	185.119	NA	0.72355	1	NA
0.72_185.1189m/z	0.828859	0.736542	0.842967	0.967568	0.981362	0.562873	obesity-A:obesity-B	HMDB0039533	null	C10H18O3	M-H	37.6	0	3.37965	92.1098	(E)-10-Hydroxy-8-decenoic acid	Organic acids and derivatives	Hydroxy acids and derivatives	Medium-chain hydroxy acids and derivatives	185.119	NA	0.72355	1	NA
0.72_185.1189m/z	0.828859	0.736542	0.842967	0.967568	0.981362	0.562873	obesity-A:obesity-B	HMDB0039582	null	C10H18O3	M-H	37.6	0	3.37965	92.1098	6-Hexyl-1,4-dioxan-2-one	Organoheterocyclic compounds	Dioxanes	1,4-dioxanes	185.119	NA	0.72355	1	NA
0.72_185.1189m/z	0.828859	0.736542	0.842967	0.967568	0.981362	0.562873	obesity-A:obesity-B	HMDB0039587	null	C10H18O3	M-H	37.6	0	3.37965	92.1098	5-Hexyl-1,4-dioxan-2-one	Organoheterocyclic compounds	Dioxanes	1,4-dioxanes	185.119	NA	0.72355	1	NA
0.72_243.1602m/z	2.3226	0.652562	0.74123	0.970676	0.991971	0.735957	obesity-A:control	HMDB0041618	C14260	C14H26O4	M-CH3	42.1	22.8	0.279389	88.1368	Diisobutyl adipate	Lipids and lipid-like molecules	Fatty Acyls	Fatty acid esters	243.16	NA	0.715933	1	NULL
0.72_243.1602m/z	2.3226	0.652562	0.74123	0.970676	0.991971	0.735957	obesity-A:control	LMFA07010827	C14253	C14H26O4	M-CH3	42.1	22.8	0.279389	88.1368	DIBUTYL ADIPATE	Fatty Acyls [FA]	Fatty esters [FA07]	Wax monoesters [FA0701]	243.16	NA	0.715933	1	NULL
0.72_243.1602m/z	2.3226	0.652562	0.74123	0.970676	0.991971	0.735957	obesity-A:control	LMFA07010834	C14260	C14H26O4	M-CH3	42.1	22.8	0.279389	88.1368	Diisobutyl adipate	Fatty Acyls [FA]	Fatty esters [FA07]	Wax monoesters [FA0701]	243.16	NA	0.715933	1	NULL
0.72_243.1602m/z	1.25931	0.484148	0.561875	0.920925	0.944181	0.722357	obesity-B:control	HMDB0041618	C14260	C14H26O4	M-CH3	42.1	22.8	0.279389	88.1368	Diisobutyl adipate	Lipids and lipid-like molecules	Fatty Acyls	Fatty acid esters	243.16	NA	0.715933	1	NULL
0.72_243.1602m/z	1.25931	0.484148	0.561875	0.920925	0.944181	0.722357	obesity-B:control	LMFA07010827	C14253	C14H26O4	M-CH3	42.1	22.8	0.279389	88.1368	DIBUTYL ADIPATE	Fatty Acyls [FA]	Fatty esters [FA07]	Wax monoesters [FA0701]	243.16	NA	0.715933	1	NULL
0.72_243.1602m/z	1.25931	0.484148	0.561875	0.920925	0.944181	0.722357	obesity-B:control	LMFA07010834	C14260	C14H26O4	M-CH3	42.1	22.8	0.279389	88.1368	Diisobutyl adipate	Fatty Acyls [FA]	Fatty esters [FA07]	Wax monoesters [FA0701]	243.16	NA	0.715933	1	NULL
0.72_243.1602m/z	1.84434	0.901607	0.900743	0.993621	0.989464	0.4944	obesity-A:obesity-B	HMDB0041618	C14260	C14H26O4	M-CH3	42.1	22.8	0.279389	88.1368	Diisobutyl adipate	Lipids and lipid-like molecules	Fatty Acyls	Fatty acid esters	243.16	NA	0.715933	1	NULL
0.72_243.1602m/z	1.84434	0.901607	0.900743	0.993621	0.989464	0.4944	obesity-A:obesity-B	LMFA07010827	C14253	C14H26O4	M-CH3	42.1	22.8	0.279389	88.1368	DIBUTYL ADIPATE	Fatty Acyls [FA]	Fatty esters [FA07]	Wax monoesters [FA0701]	243.16	NA	0.715933	1	NULL
0.72_243.1602m/z	1.84434	0.901607	0.900743	0.993621	0.989464	0.4944	obesity-A:obesity-B	LMFA07010834	C14260	C14H26O4	M-CH3	42.1	22.8	0.279389	88.1368	Diisobutyl adipate	Fatty Acyls [FA]	Fatty esters [FA07]	Wax monoesters [FA0701]	243.16	NA	0.715933	1	NULL
0.72_253.1447m/z	0.950351	0.75917	0.763523	0.980826	0.991971	0.905062	obesity-A:control	HMDB0036150	null	C15H24O4	M-CH3	36.9	0	0.790421	85.5689	4,11,13,15-Tetrahydroridentin B	Lipids and lipid-like molecules	Prenol lipids	Terpene lactones	253.145	NA	0.715933	1	NA
0.72_253.1447m/z	1.1603	0.476366	0.458091	0.917018	0.898106	0.91218	obesity-B:control	HMDB0036150	null	C15H24O4	M-CH3	36.9	0	0.790421	85.5689	4,11,13,15-Tetrahydroridentin B	Lipids and lipid-like molecules	Prenol lipids	Terpene lactones	253.145	NA	0.715933	1	NA
0.72_253.1447m/z	0.819058	0.32359	0.328035	0.9094	0.862413	1.09029	obesity-A:obesity-B	HMDB0036150	null	C15H24O4	M-CH3	36.9	0	0.790421	85.5689	4,11,13,15-Tetrahydroridentin B	Lipids and lipid-like molecules	Prenol lipids	Terpene lactones	253.145	NA	0.715933	1	NA
0.72_255.1606m/z	2.09421	0.128759	0.182256	0.683286	0.752622	1.82928	obesity-A:control	HMDB0040459	null	C15H26O4	M-CH3	41.2	20.5	1.94877	87.9169	Ethylene brassylate	Phenylpropanoids and polyketides	Macrolides and analogues	null	255.161	NA	0.719733	1	NA
0.72_255.1606m/z	2.21928	0.144984	0.197313	0.67212	0.713493	1.67368	obesity-B:control	HMDB0040459	null	C15H26O4	M-CH3	41.2	20.5	1.94877	87.9169	Ethylene brassylate	Phenylpropanoids and polyketides	Macrolides and analogues	null	255.161	NA	0.719733	1	NA
0.72_255.1606m/z	0.943644	0.940841	0.877553	0.993621	0.986491	0.429337	obesity-A:obesity-B	HMDB0040459	null	C15H26O4	M-CH3	41.2	20.5	1.94877	87.9169	Ethylene brassylate	Phenylpropanoids and polyketides	Macrolides and analogues	null	255.161	NA	0.719733	1	NA
0.72_295.1554m/z	0.812883	0.733384	0.592002	0.979159	0.98053	1.97278	obesity-A:control	HMDB0039376	null	C16H24O5	M-H	37.9	5.08	0.872475	85.4504	Methyl dihydrophaseate	Lipids and lipid-like molecules	Prenol lipids	Sesquiterpenoids	295.155	NA	0.719733	1	NA
0.72_295.1554m/z	1.12412	0.314338	0.458091	0.867179	0.898106	1.13622	obesity-B:control	HMDB0039376	null	C16H24O5	M-H	37.9	5.08	0.872475	85.4504	Methyl dihydrophaseate	Lipids and lipid-like molecules	Prenol lipids	Sesquiterpenoids	295.155	NA	0.719733	1	NA
0.72_295.1554m/z	0.723128	0.139934	0.213247	0.753615	0.799772	1.64103	obesity-A:obesity-B	HMDB0039376	null	C16H24O5	M-H	37.9	5.08	0.872475	85.4504	Methyl dihydrophaseate	Lipids and lipid-like molecules	Prenol lipids	Sesquiterpenoids	295.155	NA	0.719733	1	NA
0.72_373.0460m/z	0.556856	0.408929	0.675688	0.922559	0.981346	1.17128	obesity-A:control	LMPK08000001	null	C19H14O6	M+Cl	47.5	52.9	-7.21547	92.5267	Rabelomycin	Polyketides [PK]	Angucyclines [PK08]	null	373.046	NA	0.715933	1	NA
0.72_373.0460m/z	1.97651	0.238854	0.292791	0.803384	0.799516	1.17171	obesity-B:control	LMPK08000001	null	C19H14O6	M+Cl	47.5	52.9	-7.21547	92.5267	Rabelomycin	Polyketides [PK]	Angucyclines [PK08]	null	373.046	NA	0.715933	1	NA
0.72_373.0460m/z	0.281737	0.0236347	0.04962	0.477699	0.528366	1.74867	obesity-A:obesity-B	LMPK08000001	null	C19H14O6	M+Cl	47.5	52.9	-7.21547	92.5267	Rabelomycin	Polyketides [PK]	Angucyclines [PK08]	null	373.046	NA	0.715933	1	NA
0.72_375.0509m/z	1.03837	0.594124	0.970739	0.968423	1	2.52334	obesity-A:control	HMDB0030820	null	C15H16O9	M+Cl	38.4	4.89	6.19162	94.1301	Aesculin	Phenylpropanoids and polyketides	Coumarins and derivatives	Coumarin glycosides	375.051	NA	0.72355	1	NA
0.72_375.0509m/z	1.03837	0.594124	0.970739	0.968423	1	2.52334	obesity-A:control	HMDB0030821	null	C15H16O9	M+Cl	38.4	4.89	6.19162	94.1301	Cichoriin	Phenylpropanoids and polyketides	Coumarins and derivatives	Coumarin glycosides	375.051	NA	0.72355	1	NA
0.72_375.0509m/z	0.940437	0.914104	0.494558	0.998394	0.912864	2.94956	obesity-B:control	HMDB0030820	null	C15H16O9	M+Cl	38.4	4.89	6.19162	94.1301	Aesculin	Phenylpropanoids and polyketides	Coumarins and derivatives	Coumarin glycosides	375.051	NA	0.72355	1	NA
0.72_375.0509m/z	0.940437	0.914104	0.494558	0.998394	0.912864	2.94956	obesity-B:control	HMDB0030821	null	C15H16O9	M+Cl	38.4	4.89	6.19162	94.1301	Cichoriin	Phenylpropanoids and polyketides	Coumarins and derivatives	Coumarin glycosides	375.051	NA	0.72355	1	NA
0.72_375.0509m/z	1.10413	0.689629	0.522879	0.96627	0.935794	1.09958	obesity-A:obesity-B	HMDB0030820	null	C15H16O9	M+Cl	38.4	4.89	6.19162	94.1301	Aesculin	Phenylpropanoids and polyketides	Coumarins and derivatives	Coumarin glycosides	375.051	NA	0.72355	1	NA
0.72_375.0509m/z	1.10413	0.689629	0.522879	0.96627	0.935794	1.09958	obesity-A:obesity-B	HMDB0030821	null	C15H16O9	M+Cl	38.4	4.89	6.19162	94.1301	Cichoriin	Phenylpropanoids and polyketides	Coumarins and derivatives	Coumarin glycosides	375.051	NA	0.72355	1	NA
0.72_447.2139m/z	0.898352	0.518313	0.643768	0.95145	0.981346	0.762376	obesity-A:control	HMDB0003752	null	C18H39NO7P+	M+Cl	35.8	0	-4.63022	84.2725	LysoPC(10:0)	Lipids and lipid-like molecules	Glycerophospholipids	Glycerophosphocholines	447.214	NA	0.719733	1	NA
0.72_447.2139m/z	1.13479	0.718223	0.675688	0.96866	0.969386	0.36859	obesity-B:control	HMDB0003752	null	C18H39NO7P+	M+Cl	35.8	0	-4.63022	84.2725	LysoPC(10:0)	Lipids and lipid-like molecules	Glycerophospholipids	Glycerophosphocholines	447.214	NA	0.719733	1	NA
0.72_447.2139m/z	0.791646	0.323588	0.423161	0.9094	0.908512	1.08959	obesity-A:obesity-B	HMDB0003752	null	C18H39NO7P+	M+Cl	35.8	0	-4.63022	84.2725	LysoPC(10:0)	Lipids and lipid-like molecules	Glycerophospholipids	Glycerophosphocholines	447.214	NA	0.719733	1	NA
0.72_449.1737m/z	1.03466	0.510554	0.633267	0.95145	0.980916	0.973125	obesity-A:control	HMDB0030404	null	C24H30O6	M+Cl	44.4	36.5	0.0353784	85.5241	Armillaripin	Lipids and lipid-like molecules	Prenol lipids	Sesquiterpenoids	449.174	NA	0.72355	1	NA
0.72_449.1737m/z	1.03466	0.510554	0.633267	0.95145	0.980916	0.973125	obesity-A:control	HMDB0039380	null	C24H30O6	M+Cl	44.4	36.5	0.0353784	85.5241	Armillarin	Lipids and lipid-like molecules	Prenol lipids	Sesquiterpenoids	449.174	NA	0.72355	1	NA
0.72_449.1737m/z	1.05075	0.85456	0.959043	0.986902	0.997914	0.270401	obesity-B:control	HMDB0030404	null	C24H30O6	M+Cl	44.4	36.5	0.0353784	85.5241	Armillaripin	Lipids and lipid-like molecules	Prenol lipids	Sesquiterpenoids	449.174	NA	0.72355	1	NA
0.72_449.1737m/z	1.05075	0.85456	0.959043	0.986902	0.997914	0.270401	obesity-B:control	HMDB0039380	null	C24H30O6	M+Cl	44.4	36.5	0.0353784	85.5241	Armillarin	Lipids and lipid-like molecules	Prenol lipids	Sesquiterpenoids	449.174	NA	0.72355	1	NA
0.72_449.1737m/z	0.984685	0.635819	0.686461	0.96627	0.98128	1.34627	obesity-A:obesity-B	HMDB0030404	null	C24H30O6	M+Cl	44.4	36.5	0.0353784	85.5241	Armillaripin	Lipids and lipid-like molecules	Prenol lipids	Sesquiterpenoids	449.174	NA	0.72355	1	NA
0.72_449.1737m/z	0.984685	0.635819	0.686461	0.96627	0.98128	1.34627	obesity-A:obesity-B	HMDB0039380	null	C24H30O6	M+Cl	44.4	36.5	0.0353784	85.5241	Armillarin	Lipids and lipid-like molecules	Prenol lipids	Sesquiterpenoids	449.174	NA	0.72355	1	NA
0.72_511.2147m/z	1.02426	0.757264	0.65434	0.980826	0.981346	0.957711	obesity-A:control	HMDB0030153	null	C26H36O8	M+Cl	44.9	42.9	8.89598	91.5958	Austalide H	Organoheterocyclic compounds	Benzopyrans	1-benzopyrans	511.215	NA	0.719733	1	NA
0.72_511.2147m/z	1.1852	0.755769	0.8315	0.974796	0.991031	0.428146	obesity-B:control	HMDB0030153	null	C26H36O8	M+Cl	44.9	42.9	8.89598	91.5958	Austalide H	Organoheterocyclic compounds	Benzopyrans	1-benzopyrans	511.215	NA	0.719733	1	NA
0.72_511.2147m/z	0.864202	0.547446	0.431747	0.96627	0.908512	1.30452	obesity-A:obesity-B	HMDB0030153	null	C26H36O8	M+Cl	44.9	42.9	8.89598	91.5958	Austalide H	Organoheterocyclic compounds	Benzopyrans	1-benzopyrans	511.215	NA	0.719733	1	NA
0.72_513.1988m/z	1.02435	0.54669	0.467066	0.961495	0.952563	1.63572	obesity-A:control	HMDB0015258	null	C27H30F6N2O2	M-CH3	46.2	47.6	1.20239	85.0522	Dutasteride	Lipids and lipid-like molecules	Steroids and steroid derivatives	Androstane steroids	513.199	NA	0.72355	1	NA
0.72_513.1988m/z	1.15093	0.911744	0.889136	0.998394	0.992666	0.467286	obesity-B:control	HMDB0015258	null	C27H30F6N2O2	M-CH3	46.2	47.6	1.20239	85.0522	Dutasteride	Lipids and lipid-like molecules	Steroids and steroid derivatives	Androstane steroids	513.199	NA	0.72355	1	NA
0.72_513.1988m/z	0.890015	0.644931	0.522879	0.96627	0.935794	1.27887	obesity-A:obesity-B	HMDB0015258	null	C27H30F6N2O2	M-CH3	46.2	47.6	1.20239	85.0522	Dutasteride	Lipids and lipid-like molecules	Steroids and steroid derivatives	Androstane steroids	513.199	NA	0.72355	1	NA
0.73_223.1346m/z	0.999466	0.803565	0.912371	0.980826	1	0.78799	obesity-A:control	HMDB0112083	null	C14H22O3	M-CH3	52.2	77.2	2.94059	87.3811	3,4-Dimethyl-5-pentyl-2-furanpropanoic acid	Lipids and lipid-like molecules	Fatty Acyls	Fatty acids and conjugates	223.135	NA	0.731167	1	NA
0.73_223.1346m/z	1.03125	0.931554	0.970739	0.998394	0.997914	0.312383	obesity-B:control	HMDB0112083	null	C14H22O3	M-CH3	52.2	77.2	2.94059	87.3811	3,4-Dimethyl-5-pentyl-2-furanpropanoic acid	Lipids and lipid-like molecules	Fatty Acyls	Fatty acids and conjugates	223.135	NA	0.731167	1	NA
0.73_223.1346m/z	0.969179	0.747371	0.947356	0.968018	0.997649	0.599648	obesity-A:obesity-B	HMDB0112083	null	C14H22O3	M-CH3	52.2	77.2	2.94059	87.3811	3,4-Dimethyl-5-pentyl-2-furanpropanoic acid	Lipids and lipid-like molecules	Fatty Acyls	Fatty acids and conjugates	223.135	NA	0.731167	1	NA
0.73_239.0601m/z	0.997248	0.692269	0.947356	0.979159	1	0.525731	obesity-A:control	HMDB0013840	null	C11H12N2O2	M+Cl	38.1	3.48	4.15462	91.6178	3-Hydroxymethylantipyrine	Organoheterocyclic compounds	Azoles	Pyrazoles	239.06	NA	0.731167	1	NA
0.73_239.0601m/z	0.997248	0.692269	0.947356	0.979159	1	0.525731	obesity-A:control	HMDB0060878	null	C11H12N2O2	M+Cl	38.1	3.48	4.15462	91.6178	4-Hydroxyantipyrine	Organoheterocyclic compounds	Azoles	Pyrazoles	239.06	NA	0.731167	1	NA
0.73_239.0601m/z	1.32875	0.989299	0.4853	0.999427	0.906036	0.355906	obesity-B:control	HMDB0013840	null	C11H12N2O2	M+Cl	38.1	3.48	4.15462	91.6178	3-Hydroxymethylantipyrine	Organoheterocyclic compounds	Azoles	Pyrazoles	239.06	NA	0.731167	1	NA
0.73_239.0601m/z	1.32875	0.989299	0.4853	0.999427	0.906036	0.355906	obesity-B:control	HMDB0060878	null	C11H12N2O2	M+Cl	38.1	3.48	4.15462	91.6178	4-Hydroxyantipyrine	Organoheterocyclic compounds	Azoles	Pyrazoles	239.06	NA	0.731167	1	NA
0.73_239.0601m/z	0.750514	0.785917	0.532498	0.972413	0.941872	0.598415	obesity-A:obesity-B	HMDB0013840	null	C11H12N2O2	M+Cl	38.1	3.48	4.15462	91.6178	3-Hydroxymethylantipyrine	Organoheterocyclic compounds	Azoles	Pyrazoles	239.06	NA	0.731167	1	NA
0.73_239.0601m/z	0.750514	0.785917	0.532498	0.972413	0.941872	0.598415	obesity-A:obesity-B	HMDB0060878	null	C11H12N2O2	M+Cl	38.1	3.48	4.15462	91.6178	4-Hydroxyantipyrine	Organoheterocyclic compounds	Azoles	Pyrazoles	239.06	NA	0.731167	1	NA
0.73_258.1833n	1.58989	0.178289	0.172695	0.744328	0.745295	1.33868	obesity-A:control	LMFA01170015	null	C14H26O4	M-H, M+Cl	38.5	6.79	0.902941	86.9984	2-methyl-tridecanedioic acid	Fatty Acyls [FA]	Fatty Acids and Conjugates [FA01]	Dicarboxylic acids [FA0117]	257.176	258.183	0.734967	1	NA
0.73_258.1833n	1.58989	0.178289	0.172695	0.744328	0.745295	1.33868	obesity-A:control	LMFA01170016	null	C14H26O4	M-H, M+Cl	38.5	6.79	0.902941	86.9984	3-methyl-tridecanedioic acid	Fatty Acyls [FA]	Fatty Acids and Conjugates [FA01]	Dicarboxylic acids [FA0117]	257.176	258.183	0.734967	1	NA
0.73_258.1833n	1.58989	0.178289	0.172695	0.744328	0.745295	1.33868	obesity-A:control	LMFA01170017	null	C14H26O4	M-H, M+Cl	38.5	6.79	0.902941	86.9984	4-methyl-tridecanedioic acid	Fatty Acyls [FA]	Fatty Acids and Conjugates [FA01]	Dicarboxylic acids [FA0117]	257.176	258.183	0.734967	1	NA
0.73_258.1833n	1.37245	0.811391	0.774744	0.98476	0.98837	0.258356	obesity-B:control	LMFA01170015	null	C14H26O4	M-H, M+Cl	38.5	6.79	0.902941	86.9984	2-methyl-tridecanedioic acid	Fatty Acyls [FA]	Fatty Acids and Conjugates [FA01]	Dicarboxylic acids [FA0117]	257.176	258.183	0.734967	1	NA
0.73_258.1833n	1.37245	0.811391	0.774744	0.98476	0.98837	0.258356	obesity-B:control	LMFA01170016	null	C14H26O4	M-H, M+Cl	38.5	6.79	0.902941	86.9984	3-methyl-tridecanedioic acid	Fatty Acyls [FA]	Fatty Acids and Conjugates [FA01]	Dicarboxylic acids [FA0117]	257.176	258.183	0.734967	1	NA
0.73_258.1833n	1.37245	0.811391	0.774744	0.98476	0.98837	0.258356	obesity-B:control	LMFA01170017	null	C14H26O4	M-H, M+Cl	38.5	6.79	0.902941	86.9984	4-methyl-tridecanedioic acid	Fatty Acyls [FA]	Fatty Acids and Conjugates [FA01]	Dicarboxylic acids [FA0117]	257.176	258.183	0.734967	1	NA
0.73_258.1833n	1.15843	0.347575	0.381736	0.925937	0.888899	1.23162	obesity-A:obesity-B	LMFA01170015	null	C14H26O4	M-H, M+Cl	38.5	6.79	0.902941	86.9984	2-methyl-tridecanedioic acid	Fatty Acyls [FA]	Fatty Acids and Conjugates [FA01]	Dicarboxylic acids [FA0117]	257.176	258.183	0.734967	1	NA
0.73_258.1833n	1.15843	0.347575	0.381736	0.925937	0.888899	1.23162	obesity-A:obesity-B	LMFA01170016	null	C14H26O4	M-H, M+Cl	38.5	6.79	0.902941	86.9984	3-methyl-tridecanedioic acid	Fatty Acyls [FA]	Fatty Acids and Conjugates [FA01]	Dicarboxylic acids [FA0117]	257.176	258.183	0.734967	1	NA
0.73_258.1833n	1.15843	0.347575	0.381736	0.925937	0.888899	1.23162	obesity-A:obesity-B	LMFA01170017	null	C14H26O4	M-H, M+Cl	38.5	6.79	0.902941	86.9984	4-methyl-tridecanedioic acid	Fatty Acyls [FA]	Fatty Acids and Conjugates [FA01]	Dicarboxylic acids [FA0117]	257.176	258.183	0.734967	1	NA
0.73_265.1801m/z	0.997962	0.736966	0.808676	0.979159	0.994123	0.296699	obesity-A:control	HMDB0112088	null	C16H26O3	M-H	50.1	63.5	-3.05941	90.4055	5-Hexyl-2-furanhexanoic acid	Lipids and lipid-like molecules	Fatty Acyls	Fatty acids and conjugates	265.18	NA	0.734967	1	NA
0.73_265.1801m/z	0.873175	0.670843	0.414675	0.967675	0.882226	0.3831	obesity-B:control	HMDB0112088	null	C16H26O3	M-H	50.1	63.5	-3.05941	90.4055	5-Hexyl-2-furanhexanoic acid	Lipids and lipid-like molecules	Fatty Acyls	Fatty acids and conjugates	265.18	NA	0.734967	1	NA
0.73_265.1801m/z	1.14291	0.390755	0.65434	0.931549	0.98128	0.819449	obesity-A:obesity-B	HMDB0112088	null	C16H26O3	M-H	50.1	63.5	-3.05941	90.4055	5-Hexyl-2-furanhexanoic acid	Lipids and lipid-like molecules	Fatty Acyls	Fatty acids and conjugates	265.18	NA	0.734967	1	NA
0.73_309.1711m/z	1.00028	0.880437	0.8315	0.982171	0.997142	0.841548	obesity-A:control	LMPR0103640001	C09622	C17H26O5	M-H	50.2	59.2	1.00867	93.0142	Botrydial	Prenol Lipids [PR]	Isoprenoids [PR01]	C15 isoprenoids (sesquiterpenes) [PR0103]	309.171	NA	0.731167	1	NULL
0.73_309.1711m/z	1.0314	0.914226	0.854466	0.998394	0.991031	0.302715	obesity-B:control	LMPR0103640001	C09622	C17H26O5	M-H	50.2	59.2	1.00867	93.0142	Botrydial	Prenol Lipids [PR]	Isoprenoids [PR01]	C15 isoprenoids (sesquiterpenes) [PR0103]	309.171	NA	0.731167	1	NULL
0.73_309.1711m/z	0.969826	0.973404	0.959043	0.996601	0.997649	0.298543	obesity-A:obesity-B	LMPR0103640001	C09622	C17H26O5	M-H	50.2	59.2	1.00867	93.0142	Botrydial	Prenol Lipids [PR]	Isoprenoids [PR01]	C15 isoprenoids (sesquiterpenes) [PR0103]	309.171	NA	0.731167	1	NULL
0.73_329.0471m/z	0.560466	0.126639	0.202526	0.682895	0.775365	1.80529	obesity-A:control	HMDB0002666	null	C12H17N4O4PS	M-CH3	39.3	0	-2.10157	98.8354	Thiamine monophosphate	Organoheterocyclic compounds	Diazines	Pyrimidines and pyrimidine derivatives	329.047	NA	0.731167	1	NA
0.73_329.0471m/z	6.68466	0.807141	0.808676	0.98476	0.991031	0.90301	obesity-B:control	HMDB0002666	null	C12H17N4O4PS	M-CH3	39.3	0	-2.10157	98.8354	Thiamine monophosphate	Organoheterocyclic compounds	Diazines	Pyrimidines and pyrimidine derivatives	329.047	NA	0.731167	1	NA
0.73_329.0471m/z	0.0838437	0.104116	0.350429	0.685386	0.87981	2.52363	obesity-A:obesity-B	HMDB0002666	null	C12H17N4O4PS	M-CH3	39.3	0	-2.10157	98.8354	Thiamine monophosphate	Organoheterocyclic compounds	Diazines	Pyrimidines and pyrimidine derivatives	329.047	NA	0.731167	1	NA
0.73_347.1456m/z	0.920078	0.514216	0.522879	0.95145	0.97021	0.789494	obesity-A:control	HMDB0060080	C03958	C16H22N6O4	M-CH3	37.7	8.56	-4.66611	85.435	Thyrotropin releasing hormone	Organic acids and derivatives	Carboxylic acids and derivatives	Amino acids, peptides, and analogues	347.146	NA	0.734967	1	NULL
0.73_347.1456m/z	0.979076	0.995214	0.959043	0.999427	0.997914	0.297479	obesity-B:control	HMDB0060080	C03958	C16H22N6O4	M-CH3	37.7	8.56	-4.66611	85.435	Thyrotropin releasing hormone	Organic acids and derivatives	Carboxylic acids and derivatives	Amino acids, peptides, and analogues	347.146	NA	0.734967	1	NULL
0.73_347.1456m/z	0.939741	0.490261	0.522879	0.955492	0.935794	0.554439	obesity-A:obesity-B	HMDB0060080	C03958	C16H22N6O4	M-CH3	37.7	8.56	-4.66611	85.435	Thyrotropin releasing hormone	Organic acids and derivatives	Carboxylic acids and derivatives	Amino acids, peptides, and analogues	347.146	NA	0.734967	1	NULL
0.73_355.0293m/z	1.02182	0.863335	0.752351	0.982171	0.991971	0.338446	obesity-A:control	HMDB0036617	null	C14H12O11	M-H	37	0	-3.7912	89.3466	(+)-Chebulic acid	Organic acids and derivatives	Carboxylic acids and derivatives	Tetracarboxylic acids and derivatives	355.029	NA	0.734967	1	NA
0.73_355.0293m/z	1.44663	0.710335	0.797323	0.96866	0.991031	0.413797	obesity-B:control	HMDB0036617	null	C14H12O11	M-H	37	0	-3.7912	89.3466	(+)-Chebulic acid	Organic acids and derivatives	Carboxylic acids and derivatives	Tetracarboxylic acids and derivatives	355.029	NA	0.734967	1	NA
0.73_355.0293m/z	0.706345	0.813686	0.889136	0.979103	0.987981	1.22049	obesity-A:obesity-B	HMDB0036617	null	C14H12O11	M-H	37	0	-3.7912	89.3466	(+)-Chebulic acid	Organic acids and derivatives	Carboxylic acids and derivatives	Tetracarboxylic acids and derivatives	355.029	NA	0.734967	1	NA
0.73_355.1763m/z	1.04939	0.594738	0.686461	0.96863	0.986176	0.908656	obesity-A:control	HMDB0032841	null	C19H30O7	M-CH3	38.9	8.39	0.403201	86.8073	5-Megastigmen-7-yne-3,9-diol 9-glucoside	Lipids and lipid-like molecules	Fatty Acyls	Fatty acyl glycosides	355.176	NA	0.734967	1	NA
0.73_355.1763m/z	1.04939	0.594738	0.686461	0.96863	0.986176	0.908656	obesity-A:control	HMDB0032842	null	C19H30O7	M-CH3	38.9	8.39	0.403201	86.8073	5-Megastigmen-7-yne-3,9-diol 3-glucoside	Organooxygen compounds	Carbohydrates and carbohydrate conjugates	Glycosyl compounds	355.176	NA	0.734967	1	NA
0.73_355.1763m/z	1.04939	0.594738	0.686461	0.96863	0.986176	0.908656	obesity-A:control	HMDB0036822	null	C19H30O7	M-CH3	38.9	8.39	0.403201	86.8073	(3S,7E,9S)-9-Hydroxy-4,7-megastigmadien-3-one 9-glucoside	Lipids and lipid-like molecules	Fatty Acyls	Fatty acyl glycosides	355.176	NA	0.734967	1	NA
0.73_355.1763m/z	1.04993	0.630641	0.633267	0.967675	0.96193	0.496432	obesity-B:control	HMDB0032841	null	C19H30O7	M-CH3	38.9	8.39	0.403201	86.8073	5-Megastigmen-7-yne-3,9-diol 9-glucoside	Lipids and lipid-like molecules	Fatty Acyls	Fatty acyl glycosides	355.176	NA	0.734967	1	NA
0.73_355.1763m/z	1.04993	0.630641	0.633267	0.967675	0.96193	0.496432	obesity-B:control	HMDB0032842	null	C19H30O7	M-CH3	38.9	8.39	0.403201	86.8073	5-Megastigmen-7-yne-3,9-diol 3-glucoside	Organooxygen compounds	Carbohydrates and carbohydrate conjugates	Glycosyl compounds	355.176	NA	0.734967	1	NA
0.73_355.1763m/z	1.04993	0.630641	0.633267	0.967675	0.96193	0.496432	obesity-B:control	HMDB0036822	null	C19H30O7	M-CH3	38.9	8.39	0.403201	86.8073	(3S,7E,9S)-9-Hydroxy-4,7-megastigmadien-3-one 9-glucoside	Lipids and lipid-like molecules	Fatty Acyls	Fatty acyl glycosides	355.176	NA	0.734967	1	NA
0.73_355.1763m/z	0.999484	0.967521	0.900743	0.996087	0.989464	0.252099	obesity-A:obesity-B	HMDB0032841	null	C19H30O7	M-CH3	38.9	8.39	0.403201	86.8073	5-Megastigmen-7-yne-3,9-diol 9-glucoside	Lipids and lipid-like molecules	Fatty Acyls	Fatty acyl glycosides	355.176	NA	0.734967	1	NA
0.73_355.1763m/z	0.999484	0.967521	0.900743	0.996087	0.989464	0.252099	obesity-A:obesity-B	HMDB0032842	null	C19H30O7	M-CH3	38.9	8.39	0.403201	86.8073	5-Megastigmen-7-yne-3,9-diol 3-glucoside	Organooxygen compounds	Carbohydrates and carbohydrate conjugates	Glycosyl compounds	355.176	NA	0.734967	1	NA
0.73_355.1763m/z	0.999484	0.967521	0.900743	0.996087	0.989464	0.252099	obesity-A:obesity-B	HMDB0036822	null	C19H30O7	M-CH3	38.9	8.39	0.403201	86.8073	(3S,7E,9S)-9-Hydroxy-4,7-megastigmadien-3-one 9-glucoside	Lipids and lipid-like molecules	Fatty Acyls	Fatty acyl glycosides	355.176	NA	0.734967	1	NA
0.73_393.2284m/z	0.998014	0.983356	0.912371	0.996248	1	0.414493	obesity-A:control	LMFA04020016	null	C22H34O6	M-H	49.5	60.8	0.373972	86.982	delta18-14-NeuroF	Fatty Acyls [FA]	Docosanoids [FA04]	Neurofurans [FA0402]	393.228	NA	0.731167	1	NA
0.73_393.2284m/z	0.998014	0.983356	0.912371	0.996248	1	0.414493	obesity-A:control	LMFA04020049	null	C22H34O6	M-H	49.5	60.8	0.373972	86.982	(13R,16R,20R)-delta18-14-NeuroF[14R,17R]	Fatty Acyls [FA]	Docosanoids [FA04]	Neurofurans [FA0402]	393.228	NA	0.731167	1	NA
0.73_393.2284m/z	0.998014	0.983356	0.912371	0.996248	1	0.414493	obesity-A:control	LMFA04020050	null	C22H34O6	M-H	49.5	60.8	0.373972	86.982	(13R,16R,20R)-delta18-14-NeuroF[14R,17S]	Fatty Acyls [FA]	Docosanoids [FA04]	Neurofurans [FA0402]	393.228	NA	0.731167	1	NA
0.73_393.2284m/z	0.998014	0.983356	0.912371	0.996248	1	0.414493	obesity-A:control	LMFA04020051	null	C22H34O6	M-H	49.5	60.8	0.373972	86.982	(13R,16R,20R)-delta18-14-NeuroF[14S,17R]	Fatty Acyls [FA]	Docosanoids [FA04]	Neurofurans [FA0402]	393.228	NA	0.731167	1	NA
0.73_393.2284m/z	0.998014	0.983356	0.912371	0.996248	1	0.414493	obesity-A:control	LMFA04020052	null	C22H34O6	M-H	49.5	60.8	0.373972	86.982	(13R,16R,20R)-delta18-14-NeuroF[14S,17S]	Fatty Acyls [FA]	Docosanoids [FA04]	Neurofurans [FA0402]	393.228	NA	0.731167	1	NA
0.73_393.2284m/z	0.998014	0.983356	0.912371	0.996248	1	0.414493	obesity-A:control	LMFA04020053	null	C22H34O6	M-H	49.5	60.8	0.373972	86.982	(13R,16R,20S)-delta18-14-NeuroF[14R,17R]	Fatty Acyls [FA]	Docosanoids [FA04]	Neurofurans [FA0402]	393.228	NA	0.731167	1	NA
0.73_393.2284m/z	0.998014	0.983356	0.912371	0.996248	1	0.414493	obesity-A:control	LMFA04020054	null	C22H34O6	M-H	49.5	60.8	0.373972	86.982	(13R,16R,20S)-delta18-14-NeuroF[14R,17S]	Fatty Acyls [FA]	Docosanoids [FA04]	Neurofurans [FA0402]	393.228	NA	0.731167	1	NA
0.73_393.2284m/z	0.998014	0.983356	0.912371	0.996248	1	0.414493	obesity-A:control	LMFA04020055	null	C22H34O6	M-H	49.5	60.8	0.373972	86.982	(13R,16R,20S)-delta18-14-NeuroF[14S,17R]	Fatty Acyls [FA]	Docosanoids [FA04]	Neurofurans [FA0402]	393.228	NA	0.731167	1	NA
0.73_393.2284m/z	0.998014	0.983356	0.912371	0.996248	1	0.414493	obesity-A:control	LMFA04020056	null	C22H34O6	M-H	49.5	60.8	0.373972	86.982	(13R,16R,20S)-delta18-14-NeuroF[14S,17S]	Fatty Acyls [FA]	Docosanoids [FA04]	Neurofurans [FA0402]	393.228	NA	0.731167	1	NA
0.73_393.2284m/z	0.998014	0.983356	0.912371	0.996248	1	0.414493	obesity-A:control	LMFA04020057	null	C22H34O6	M-H	49.5	60.8	0.373972	86.982	(13R,16S,20R)-delta18-14-NeuroF[14R,17R]	Fatty Acyls [FA]	Docosanoids [FA04]	Neurofurans [FA0402]	393.228	NA	0.731167	1	NA
0.73_393.2284m/z	0.998014	0.983356	0.912371	0.996248	1	0.414493	obesity-A:control	LMFA04020058	null	C22H34O6	M-H	49.5	60.8	0.373972	86.982	(13R,16S,20R)-delta18-14-NeuroF[14R,17S]	Fatty Acyls [FA]	Docosanoids [FA04]	Neurofurans [FA0402]	393.228	NA	0.731167	1	NA
0.73_393.2284m/z	0.998014	0.983356	0.912371	0.996248	1	0.414493	obesity-A:control	LMFA04020059	null	C22H34O6	M-H	49.5	60.8	0.373972	86.982	(13R,16S,20R)-delta18-14-NeuroF[14S,17R]	Fatty Acyls [FA]	Docosanoids [FA04]	Neurofurans [FA0402]	393.228	NA	0.731167	1	NA
0.73_393.2284m/z	0.998014	0.983356	0.912371	0.996248	1	0.414493	obesity-A:control	LMFA04020060	null	C22H34O6	M-H	49.5	60.8	0.373972	86.982	(13R,16S,20R)-delta18-14-NeuroF[14S,17S]	Fatty Acyls [FA]	Docosanoids [FA04]	Neurofurans [FA0402]	393.228	NA	0.731167	1	NA
0.73_393.2284m/z	0.998014	0.983356	0.912371	0.996248	1	0.414493	obesity-A:control	LMFA04020061	null	C22H34O6	M-H	49.5	60.8	0.373972	86.982	(13R,16S,20S)-delta18-14-NeuroF[14R,17R]	Fatty Acyls [FA]	Docosanoids [FA04]	Neurofurans [FA0402]	393.228	NA	0.731167	1	NA
0.73_393.2284m/z	0.998014	0.983356	0.912371	0.996248	1	0.414493	obesity-A:control	LMFA04020062	null	C22H34O6	M-H	49.5	60.8	0.373972	86.982	(13R,16S,20S)-delta18-14-NeuroF[14R,17S]	Fatty Acyls [FA]	Docosanoids [FA04]	Neurofurans [FA0402]	393.228	NA	0.731167	1	NA
0.73_393.2284m/z	0.998014	0.983356	0.912371	0.996248	1	0.414493	obesity-A:control	LMFA04020063	null	C22H34O6	M-H	49.5	60.8	0.373972	86.982	(13R,16S,20S)-delta18-14-NeuroF[14S,17R]	Fatty Acyls [FA]	Docosanoids [FA04]	Neurofurans [FA0402]	393.228	NA	0.731167	1	NA
0.73_393.2284m/z	0.998014	0.983356	0.912371	0.996248	1	0.414493	obesity-A:control	LMFA04020064	null	C22H34O6	M-H	49.5	60.8	0.373972	86.982	(13R,16S,20S)-delta18-14-NeuroF[14S,17S]	Fatty Acyls [FA]	Docosanoids [FA04]	Neurofurans [FA0402]	393.228	NA	0.731167	1	NA
0.73_393.2284m/z	0.998014	0.983356	0.912371	0.996248	1	0.414493	obesity-A:control	LMFA04020065	null	C22H34O6	M-H	49.5	60.8	0.373972	86.982	(13S,16R,20R)-delta18-14-NeuroF[14R,17R]	Fatty Acyls [FA]	Docosanoids [FA04]	Neurofurans [FA0402]	393.228	NA	0.731167	1	NA
0.73_393.2284m/z	0.998014	0.983356	0.912371	0.996248	1	0.414493	obesity-A:control	LMFA04020066	null	C22H34O6	M-H	49.5	60.8	0.373972	86.982	(13S,16R,20R)-delta18-14-NeuroF[14R,17S]	Fatty Acyls [FA]	Docosanoids [FA04]	Neurofurans [FA0402]	393.228	NA	0.731167	1	NA
0.73_393.2284m/z	0.998014	0.983356	0.912371	0.996248	1	0.414493	obesity-A:control	LMFA04020067	null	C22H34O6	M-H	49.5	60.8	0.373972	86.982	(13S,16R,20R)-delta18-14-NeuroF[14S,17R]	Fatty Acyls [FA]	Docosanoids [FA04]	Neurofurans [FA0402]	393.228	NA	0.731167	1	NA
0.73_393.2284m/z	0.998014	0.983356	0.912371	0.996248	1	0.414493	obesity-A:control	LMFA04020068	null	C22H34O6	M-H	49.5	60.8	0.373972	86.982	(13S,16R,20R)-delta18-14-NeuroF[14S,17S]	Fatty Acyls [FA]	Docosanoids [FA04]	Neurofurans [FA0402]	393.228	NA	0.731167	1	NA
0.73_393.2284m/z	0.998014	0.983356	0.912371	0.996248	1	0.414493	obesity-A:control	LMFA04020069	null	C22H34O6	M-H	49.5	60.8	0.373972	86.982	(13S,16R,20S)-delta18-14-NeuroF[14R,17R]	Fatty Acyls [FA]	Docosanoids [FA04]	Neurofurans [FA0402]	393.228	NA	0.731167	1	NA
0.73_393.2284m/z	0.998014	0.983356	0.912371	0.996248	1	0.414493	obesity-A:control	LMFA04020070	null	C22H34O6	M-H	49.5	60.8	0.373972	86.982	(13S,16R,20S)-delta18-14-NeuroF[14R,17S]	Fatty Acyls [FA]	Docosanoids [FA04]	Neurofurans [FA0402]	393.228	NA	0.731167	1	NA
0.73_393.2284m/z	0.998014	0.983356	0.912371	0.996248	1	0.414493	obesity-A:control	LMFA04020071	null	C22H34O6	M-H	49.5	60.8	0.373972	86.982	(13S,16R,20S)-delta18-14-NeuroF[14S,17R]	Fatty Acyls [FA]	Docosanoids [FA04]	Neurofurans [FA0402]	393.228	NA	0.731167	1	NA
0.73_393.2284m/z	0.998014	0.983356	0.912371	0.996248	1	0.414493	obesity-A:control	LMFA04020072	null	C22H34O6	M-H	49.5	60.8	0.373972	86.982	(13S,16R,20S)-delta18-14-NeuroF[14S,17S]	Fatty Acyls [FA]	Docosanoids [FA04]	Neurofurans [FA0402]	393.228	NA	0.731167	1	NA
0.73_393.2284m/z	0.998014	0.983356	0.912371	0.996248	1	0.414493	obesity-A:control	LMFA04020073	null	C22H34O6	M-H	49.5	60.8	0.373972	86.982	(13S,16S,20R)-delta18-14-NeuroF[14R,17R]	Fatty Acyls [FA]	Docosanoids [FA04]	Neurofurans [FA0402]	393.228	NA	0.731167	1	NA
0.73_393.2284m/z	0.998014	0.983356	0.912371	0.996248	1	0.414493	obesity-A:control	LMFA04020074	null	C22H34O6	M-H	49.5	60.8	0.373972	86.982	(13S,16S,20R)-delta18-14-NeuroF[14R,17S]	Fatty Acyls [FA]	Docosanoids [FA04]	Neurofurans [FA0402]	393.228	NA	0.731167	1	NA
0.73_393.2284m/z	0.998014	0.983356	0.912371	0.996248	1	0.414493	obesity-A:control	LMFA04020075	null	C22H34O6	M-H	49.5	60.8	0.373972	86.982	(13S,16S,20R)-delta18-14-NeuroF[14S,17R]	Fatty Acyls [FA]	Docosanoids [FA04]	Neurofurans [FA0402]	393.228	NA	0.731167	1	NA
0.73_393.2284m/z	0.998014	0.983356	0.912371	0.996248	1	0.414493	obesity-A:control	LMFA04020076	null	C22H34O6	M-H	49.5	60.8	0.373972	86.982	(13S,16S,20R)-delta18-14-NeuroF[14S,17S]	Fatty Acyls [FA]	Docosanoids [FA04]	Neurofurans [FA0402]	393.228	NA	0.731167	1	NA
0.73_393.2284m/z	0.998014	0.983356	0.912371	0.996248	1	0.414493	obesity-A:control	LMFA04020077	null	C22H34O6	M-H	49.5	60.8	0.373972	86.982	(13S,16S,20S)-delta18-14-NeuroF[14R,17R]	Fatty Acyls [FA]	Docosanoids [FA04]	Neurofurans [FA0402]	393.228	NA	0.731167	1	NA
0.73_393.2284m/z	0.998014	0.983356	0.912371	0.996248	1	0.414493	obesity-A:control	LMFA04020078	null	C22H34O6	M-H	49.5	60.8	0.373972	86.982	(13S,16S,20S)-delta18-14-NeuroF[14R,17S]	Fatty Acyls [FA]	Docosanoids [FA04]	Neurofurans [FA0402]	393.228	NA	0.731167	1	NA
0.73_393.2284m/z	0.998014	0.983356	0.912371	0.996248	1	0.414493	obesity-A:control	LMFA04020079	null	C22H34O6	M-H	49.5	60.8	0.373972	86.982	(13S,16S,20S)-delta18-14-NeuroF[14S,17R]	Fatty Acyls [FA]	Docosanoids [FA04]	Neurofurans [FA0402]	393.228	NA	0.731167	1	NA
0.73_393.2284m/z	0.998014	0.983356	0.912371	0.996248	1	0.414493	obesity-A:control	LMFA04020080	null	C22H34O6	M-H	49.5	60.8	0.373972	86.982	(13S,16S,20S)-delta18-14-NeuroF[14S,17S]	Fatty Acyls [FA]	Docosanoids [FA04]	Neurofurans [FA0402]	393.228	NA	0.731167	1	NA
0.73_393.2284m/z	0.924187	0.338022	0.218757	0.870679	0.741672	0.498527	obesity-B:control	LMFA04020016	null	C22H34O6	M-H	49.5	60.8	0.373972	86.982	delta18-14-NeuroF	Fatty Acyls [FA]	Docosanoids [FA04]	Neurofurans [FA0402]	393.228	NA	0.731167	1	NA
0.73_393.2284m/z	0.924187	0.338022	0.218757	0.870679	0.741672	0.498527	obesity-B:control	LMFA04020049	null	C22H34O6	M-H	49.5	60.8	0.373972	86.982	(13R,16R,20R)-delta18-14-NeuroF[14R,17R]	Fatty Acyls [FA]	Docosanoids [FA04]	Neurofurans [FA0402]	393.228	NA	0.731167	1	NA
0.73_393.2284m/z	0.924187	0.338022	0.218757	0.870679	0.741672	0.498527	obesity-B:control	LMFA04020050	null	C22H34O6	M-H	49.5	60.8	0.373972	86.982	(13R,16R,20R)-delta18-14-NeuroF[14R,17S]	Fatty Acyls [FA]	Docosanoids [FA04]	Neurofurans [FA0402]	393.228	NA	0.731167	1	NA
0.73_393.2284m/z	0.924187	0.338022	0.218757	0.870679	0.741672	0.498527	obesity-B:control	LMFA04020051	null	C22H34O6	M-H	49.5	60.8	0.373972	86.982	(13R,16R,20R)-delta18-14-NeuroF[14S,17R]	Fatty Acyls [FA]	Docosanoids [FA04]	Neurofurans [FA0402]	393.228	NA	0.731167	1	NA
0.73_393.2284m/z	0.924187	0.338022	0.218757	0.870679	0.741672	0.498527	obesity-B:control	LMFA04020052	null	C22H34O6	M-H	49.5	60.8	0.373972	86.982	(13R,16R,20R)-delta18-14-NeuroF[14S,17S]	Fatty Acyls [FA]	Docosanoids [FA04]	Neurofurans [FA0402]	393.228	NA	0.731167	1	NA
0.73_393.2284m/z	0.924187	0.338022	0.218757	0.870679	0.741672	0.498527	obesity-B:control	LMFA04020053	null	C22H34O6	M-H	49.5	60.8	0.373972	86.982	(13R,16R,20S)-delta18-14-NeuroF[14R,17R]	Fatty Acyls [FA]	Docosanoids [FA04]	Neurofurans [FA0402]	393.228	NA	0.731167	1	NA
0.73_393.2284m/z	0.924187	0.338022	0.218757	0.870679	0.741672	0.498527	obesity-B:control	LMFA04020054	null	C22H34O6	M-H	49.5	60.8	0.373972	86.982	(13R,16R,20S)-delta18-14-NeuroF[14R,17S]	Fatty Acyls [FA]	Docosanoids [FA04]	Neurofurans [FA0402]	393.228	NA	0.731167	1	NA
0.73_393.2284m/z	0.924187	0.338022	0.218757	0.870679	0.741672	0.498527	obesity-B:control	LMFA04020055	null	C22H34O6	M-H	49.5	60.8	0.373972	86.982	(13R,16R,20S)-delta18-14-NeuroF[14S,17R]	Fatty Acyls [FA]	Docosanoids [FA04]	Neurofurans [FA0402]	393.228	NA	0.731167	1	NA
0.73_393.2284m/z	0.924187	0.338022	0.218757	0.870679	0.741672	0.498527	obesity-B:control	LMFA04020056	null	C22H34O6	M-H	49.5	60.8	0.373972	86.982	(13R,16R,20S)-delta18-14-NeuroF[14S,17S]	Fatty Acyls [FA]	Docosanoids [FA04]	Neurofurans [FA0402]	393.228	NA	0.731167	1	NA
0.73_393.2284m/z	0.924187	0.338022	0.218757	0.870679	0.741672	0.498527	obesity-B:control	LMFA04020057	null	C22H34O6	M-H	49.5	60.8	0.373972	86.982	(13R,16S,20R)-delta18-14-NeuroF[14R,17R]	Fatty Acyls [FA]	Docosanoids [FA04]	Neurofurans [FA0402]	393.228	NA	0.731167	1	NA
0.73_393.2284m/z	0.924187	0.338022	0.218757	0.870679	0.741672	0.498527	obesity-B:control	LMFA04020058	null	C22H34O6	M-H	49.5	60.8	0.373972	86.982	(13R,16S,20R)-delta18-14-NeuroF[14R,17S]	Fatty Acyls [FA]	Docosanoids [FA04]	Neurofurans [FA0402]	393.228	NA	0.731167	1	NA
0.73_393.2284m/z	0.924187	0.338022	0.218757	0.870679	0.741672	0.498527	obesity-B:control	LMFA04020059	null	C22H34O6	M-H	49.5	60.8	0.373972	86.982	(13R,16S,20R)-delta18-14-NeuroF[14S,17R]	Fatty Acyls [FA]	Docosanoids [FA04]	Neurofurans [FA0402]	393.228	NA	0.731167	1	NA
0.73_393.2284m/z	0.924187	0.338022	0.218757	0.870679	0.741672	0.498527	obesity-B:control	LMFA04020060	null	C22H34O6	M-H	49.5	60.8	0.373972	86.982	(13R,16S,20R)-delta18-14-NeuroF[14S,17S]	Fatty Acyls [FA]	Docosanoids [FA04]	Neurofurans [FA0402]	393.228	NA	0.731167	1	NA
0.73_393.2284m/z	0.924187	0.338022	0.218757	0.870679	0.741672	0.498527	obesity-B:control	LMFA04020061	null	C22H34O6	M-H	49.5	60.8	0.373972	86.982	(13R,16S,20S)-delta18-14-NeuroF[14R,17R]	Fatty Acyls [FA]	Docosanoids [FA04]	Neurofurans [FA0402]	393.228	NA	0.731167	1	NA
0.73_393.2284m/z	0.924187	0.338022	0.218757	0.870679	0.741672	0.498527	obesity-B:control	LMFA04020062	null	C22H34O6	M-H	49.5	60.8	0.373972	86.982	(13R,16S,20S)-delta18-14-NeuroF[14R,17S]	Fatty Acyls [FA]	Docosanoids [FA04]	Neurofurans [FA0402]	393.228	NA	0.731167	1	NA
0.73_393.2284m/z	0.924187	0.338022	0.218757	0.870679	0.741672	0.498527	obesity-B:control	LMFA04020063	null	C22H34O6	M-H	49.5	60.8	0.373972	86.982	(13R,16S,20S)-delta18-14-NeuroF[14S,17R]	Fatty Acyls [FA]	Docosanoids [FA04]	Neurofurans [FA0402]	393.228	NA	0.731167	1	NA
0.73_393.2284m/z	0.924187	0.338022	0.218757	0.870679	0.741672	0.498527	obesity-B:control	LMFA04020064	null	C22H34O6	M-H	49.5	60.8	0.373972	86.982	(13R,16S,20S)-delta18-14-NeuroF[14S,17S]	Fatty Acyls [FA]	Docosanoids [FA04]	Neurofurans [FA0402]	393.228	NA	0.731167	1	NA
0.73_393.2284m/z	0.924187	0.338022	0.218757	0.870679	0.741672	0.498527	obesity-B:control	LMFA04020065	null	C22H34O6	M-H	49.5	60.8	0.373972	86.982	(13S,16R,20R)-delta18-14-NeuroF[14R,17R]	Fatty Acyls [FA]	Docosanoids [FA04]	Neurofurans [FA0402]	393.228	NA	0.731167	1	NA
0.73_393.2284m/z	0.924187	0.338022	0.218757	0.870679	0.741672	0.498527	obesity-B:control	LMFA04020066	null	C22H34O6	M-H	49.5	60.8	0.373972	86.982	(13S,16R,20R)-delta18-14-NeuroF[14R,17S]	Fatty Acyls [FA]	Docosanoids [FA04]	Neurofurans [FA0402]	393.228	NA	0.731167	1	NA
0.73_393.2284m/z	0.924187	0.338022	0.218757	0.870679	0.741672	0.498527	obesity-B:control	LMFA04020067	null	C22H34O6	M-H	49.5	60.8	0.373972	86.982	(13S,16R,20R)-delta18-14-NeuroF[14S,17R]	Fatty Acyls [FA]	Docosanoids [FA04]	Neurofurans [FA0402]	393.228	NA	0.731167	1	NA
0.73_393.2284m/z	0.924187	0.338022	0.218757	0.870679	0.741672	0.498527	obesity-B:control	LMFA04020068	null	C22H34O6	M-H	49.5	60.8	0.373972	86.982	(13S,16R,20R)-delta18-14-NeuroF[14S,17S]	Fatty Acyls [FA]	Docosanoids [FA04]	Neurofurans [FA0402]	393.228	NA	0.731167	1	NA
0.73_393.2284m/z	0.924187	0.338022	0.218757	0.870679	0.741672	0.498527	obesity-B:control	LMFA04020069	null	C22H34O6	M-H	49.5	60.8	0.373972	86.982	(13S,16R,20S)-delta18-14-NeuroF[14R,17R]	Fatty Acyls [FA]	Docosanoids [FA04]	Neurofurans [FA0402]	393.228	NA	0.731167	1	NA
0.73_393.2284m/z	0.924187	0.338022	0.218757	0.870679	0.741672	0.498527	obesity-B:control	LMFA04020070	null	C22H34O6	M-H	49.5	60.8	0.373972	86.982	(13S,16R,20S)-delta18-14-NeuroF[14R,17S]	Fatty Acyls [FA]	Docosanoids [FA04]	Neurofurans [FA0402]	393.228	NA	0.731167	1	NA
0.73_393.2284m/z	0.924187	0.338022	0.218757	0.870679	0.741672	0.498527	obesity-B:control	LMFA04020071	null	C22H34O6	M-H	49.5	60.8	0.373972	86.982	(13S,16R,20S)-delta18-14-NeuroF[14S,17R]	Fatty Acyls [FA]	Docosanoids [FA04]	Neurofurans [FA0402]	393.228	NA	0.731167	1	NA
0.73_393.2284m/z	0.924187	0.338022	0.218757	0.870679	0.741672	0.498527	obesity-B:control	LMFA04020072	null	C22H34O6	M-H	49.5	60.8	0.373972	86.982	(13S,16R,20S)-delta18-14-NeuroF[14S,17S]	Fatty Acyls [FA]	Docosanoids [FA04]	Neurofurans [FA0402]	393.228	NA	0.731167	1	NA
0.73_393.2284m/z	0.924187	0.338022	0.218757	0.870679	0.741672	0.498527	obesity-B:control	LMFA04020073	null	C22H34O6	M-H	49.5	60.8	0.373972	86.982	(13S,16S,20R)-delta18-14-NeuroF[14R,17R]	Fatty Acyls [FA]	Docosanoids [FA04]	Neurofurans [FA0402]	393.228	NA	0.731167	1	NA
0.73_393.2284m/z	0.924187	0.338022	0.218757	0.870679	0.741672	0.498527	obesity-B:control	LMFA04020074	null	C22H34O6	M-H	49.5	60.8	0.373972	86.982	(13S,16S,20R)-delta18-14-NeuroF[14R,17S]	Fatty Acyls [FA]	Docosanoids [FA04]	Neurofurans [FA0402]	393.228	NA	0.731167	1	NA
0.73_393.2284m/z	0.924187	0.338022	0.218757	0.870679	0.741672	0.498527	obesity-B:control	LMFA04020075	null	C22H34O6	M-H	49.5	60.8	0.373972	86.982	(13S,16S,20R)-delta18-14-NeuroF[14S,17R]	Fatty Acyls [FA]	Docosanoids [FA04]	Neurofurans [FA0402]	393.228	NA	0.731167	1	NA
0.73_393.2284m/z	0.924187	0.338022	0.218757	0.870679	0.741672	0.498527	obesity-B:control	LMFA04020076	null	C22H34O6	M-H	49.5	60.8	0.373972	86.982	(13S,16S,20R)-delta18-14-NeuroF[14S,17S]	Fatty Acyls [FA]	Docosanoids [FA04]	Neurofurans [FA0402]	393.228	NA	0.731167	1	NA
0.73_393.2284m/z	0.924187	0.338022	0.218757	0.870679	0.741672	0.498527	obesity-B:control	LMFA04020077	null	C22H34O6	M-H	49.5	60.8	0.373972	86.982	(13S,16S,20S)-delta18-14-NeuroF[14R,17R]	Fatty Acyls [FA]	Docosanoids [FA04]	Neurofurans [FA0402]	393.228	NA	0.731167	1	NA
0.73_393.2284m/z	0.924187	0.338022	0.218757	0.870679	0.741672	0.498527	obesity-B:control	LMFA04020078	null	C22H34O6	M-H	49.5	60.8	0.373972	86.982	(13S,16S,20S)-delta18-14-NeuroF[14R,17S]	Fatty Acyls [FA]	Docosanoids [FA04]	Neurofurans [FA0402]	393.228	NA	0.731167	1	NA
0.73_393.2284m/z	0.924187	0.338022	0.218757	0.870679	0.741672	0.498527	obesity-B:control	LMFA04020079	null	C22H34O6	M-H	49.5	60.8	0.373972	86.982	(13S,16S,20S)-delta18-14-NeuroF[14S,17R]	Fatty Acyls [FA]	Docosanoids [FA04]	Neurofurans [FA0402]	393.228	NA	0.731167	1	NA
0.73_393.2284m/z	0.924187	0.338022	0.218757	0.870679	0.741672	0.498527	obesity-B:control	LMFA04020080	null	C22H34O6	M-H	49.5	60.8	0.373972	86.982	(13S,16S,20S)-delta18-14-NeuroF[14S,17S]	Fatty Acyls [FA]	Docosanoids [FA04]	Neurofurans [FA0402]	393.228	NA	0.731167	1	NA
0.73_393.2284m/z	1.07988	0.308544	0.224366	0.895896	0.81549	0.607311	obesity-A:obesity-B	LMFA04020016	null	C22H34O6	M-H	49.5	60.8	0.373972	86.982	delta18-14-NeuroF	Fatty Acyls [FA]	Docosanoids [FA04]	Neurofurans [FA0402]	393.228	NA	0.731167	1	NA
0.73_393.2284m/z	1.07988	0.308544	0.224366	0.895896	0.81549	0.607311	obesity-A:obesity-B	LMFA04020049	null	C22H34O6	M-H	49.5	60.8	0.373972	86.982	(13R,16R,20R)-delta18-14-NeuroF[14R,17R]	Fatty Acyls [FA]	Docosanoids [FA04]	Neurofurans [FA0402]	393.228	NA	0.731167	1	NA
0.73_393.2284m/z	1.07988	0.308544	0.224366	0.895896	0.81549	0.607311	obesity-A:obesity-B	LMFA04020050	null	C22H34O6	M-H	49.5	60.8	0.373972	86.982	(13R,16R,20R)-delta18-14-NeuroF[14R,17S]	Fatty Acyls [FA]	Docosanoids [FA04]	Neurofurans [FA0402]	393.228	NA	0.731167	1	NA
0.73_393.2284m/z	1.07988	0.308544	0.224366	0.895896	0.81549	0.607311	obesity-A:obesity-B	LMFA04020051	null	C22H34O6	M-H	49.5	60.8	0.373972	86.982	(13R,16R,20R)-delta18-14-NeuroF[14S,17R]	Fatty Acyls [FA]	Docosanoids [FA04]	Neurofurans [FA0402]	393.228	NA	0.731167	1	NA
0.73_393.2284m/z	1.07988	0.308544	0.224366	0.895896	0.81549	0.607311	obesity-A:obesity-B	LMFA04020052	null	C22H34O6	M-H	49.5	60.8	0.373972	86.982	(13R,16R,20R)-delta18-14-NeuroF[14S,17S]	Fatty Acyls [FA]	Docosanoids [FA04]	Neurofurans [FA0402]	393.228	NA	0.731167	1	NA
0.73_393.2284m/z	1.07988	0.308544	0.224366	0.895896	0.81549	0.607311	obesity-A:obesity-B	LMFA04020053	null	C22H34O6	M-H	49.5	60.8	0.373972	86.982	(13R,16R,20S)-delta18-14-NeuroF[14R,17R]	Fatty Acyls [FA]	Docosanoids [FA04]	Neurofurans [FA0402]	393.228	NA	0.731167	1	NA
0.73_393.2284m/z	1.07988	0.308544	0.224366	0.895896	0.81549	0.607311	obesity-A:obesity-B	LMFA04020054	null	C22H34O6	M-H	49.5	60.8	0.373972	86.982	(13R,16R,20S)-delta18-14-NeuroF[14R,17S]	Fatty Acyls [FA]	Docosanoids [FA04]	Neurofurans [FA0402]	393.228	NA	0.731167	1	NA
0.73_393.2284m/z	1.07988	0.308544	0.224366	0.895896	0.81549	0.607311	obesity-A:obesity-B	LMFA04020055	null	C22H34O6	M-H	49.5	60.8	0.373972	86.982	(13R,16R,20S)-delta18-14-NeuroF[14S,17R]	Fatty Acyls [FA]	Docosanoids [FA04]	Neurofurans [FA0402]	393.228	NA	0.731167	1	NA
0.73_393.2284m/z	1.07988	0.308544	0.224366	0.895896	0.81549	0.607311	obesity-A:obesity-B	LMFA04020056	null	C22H34O6	M-H	49.5	60.8	0.373972	86.982	(13R,16R,20S)-delta18-14-NeuroF[14S,17S]	Fatty Acyls [FA]	Docosanoids [FA04]	Neurofurans [FA0402]	393.228	NA	0.731167	1	NA
0.73_393.2284m/z	1.07988	0.308544	0.224366	0.895896	0.81549	0.607311	obesity-A:obesity-B	LMFA04020057	null	C22H34O6	M-H	49.5	60.8	0.373972	86.982	(13R,16S,20R)-delta18-14-NeuroF[14R,17R]	Fatty Acyls [FA]	Docosanoids [FA04]	Neurofurans [FA0402]	393.228	NA	0.731167	1	NA
0.73_393.2284m/z	1.07988	0.308544	0.224366	0.895896	0.81549	0.607311	obesity-A:obesity-B	LMFA04020058	null	C22H34O6	M-H	49.5	60.8	0.373972	86.982	(13R,16S,20R)-delta18-14-NeuroF[14R,17S]	Fatty Acyls [FA]	Docosanoids [FA04]	Neurofurans [FA0402]	393.228	NA	0.731167	1	NA
0.73_393.2284m/z	1.07988	0.308544	0.224366	0.895896	0.81549	0.607311	obesity-A:obesity-B	LMFA04020059	null	C22H34O6	M-H	49.5	60.8	0.373972	86.982	(13R,16S,20R)-delta18-14-NeuroF[14S,17R]	Fatty Acyls [FA]	Docosanoids [FA04]	Neurofurans [FA0402]	393.228	NA	0.731167	1	NA
0.73_393.2284m/z	1.07988	0.308544	0.224366	0.895896	0.81549	0.607311	obesity-A:obesity-B	LMFA04020060	null	C22H34O6	M-H	49.5	60.8	0.373972	86.982	(13R,16S,20R)-delta18-14-NeuroF[14S,17S]	Fatty Acyls [FA]	Docosanoids [FA04]	Neurofurans [FA0402]	393.228	NA	0.731167	1	NA
0.73_393.2284m/z	1.07988	0.308544	0.224366	0.895896	0.81549	0.607311	obesity-A:obesity-B	LMFA04020061	null	C22H34O6	M-H	49.5	60.8	0.373972	86.982	(13R,16S,20S)-delta18-14-NeuroF[14R,17R]	Fatty Acyls [FA]	Docosanoids [FA04]	Neurofurans [FA0402]	393.228	NA	0.731167	1	NA
0.73_393.2284m/z	1.07988	0.308544	0.224366	0.895896	0.81549	0.607311	obesity-A:obesity-B	LMFA04020062	null	C22H34O6	M-H	49.5	60.8	0.373972	86.982	(13R,16S,20S)-delta18-14-NeuroF[14R,17S]	Fatty Acyls [FA]	Docosanoids [FA04]	Neurofurans [FA0402]	393.228	NA	0.731167	1	NA
0.73_393.2284m/z	1.07988	0.308544	0.224366	0.895896	0.81549	0.607311	obesity-A:obesity-B	LMFA04020063	null	C22H34O6	M-H	49.5	60.8	0.373972	86.982	(13R,16S,20S)-delta18-14-NeuroF[14S,17R]	Fatty Acyls [FA]	Docosanoids [FA04]	Neurofurans [FA0402]	393.228	NA	0.731167	1	NA
0.73_393.2284m/z	1.07988	0.308544	0.224366	0.895896	0.81549	0.607311	obesity-A:obesity-B	LMFA04020064	null	C22H34O6	M-H	49.5	60.8	0.373972	86.982	(13R,16S,20S)-delta18-14-NeuroF[14S,17S]	Fatty Acyls [FA]	Docosanoids [FA04]	Neurofurans [FA0402]	393.228	NA	0.731167	1	NA
0.73_393.2284m/z	1.07988	0.308544	0.224366	0.895896	0.81549	0.607311	obesity-A:obesity-B	LMFA04020065	null	C22H34O6	M-H	49.5	60.8	0.373972	86.982	(13S,16R,20R)-delta18-14-NeuroF[14R,17R]	Fatty Acyls [FA]	Docosanoids [FA04]	Neurofurans [FA0402]	393.228	NA	0.731167	1	NA
0.73_393.2284m/z	1.07988	0.308544	0.224366	0.895896	0.81549	0.607311	obesity-A:obesity-B	LMFA04020066	null	C22H34O6	M-H	49.5	60.8	0.373972	86.982	(13S,16R,20R)-delta18-14-NeuroF[14R,17S]	Fatty Acyls [FA]	Docosanoids [FA04]	Neurofurans [FA0402]	393.228	NA	0.731167	1	NA
0.73_393.2284m/z	1.07988	0.308544	0.224366	0.895896	0.81549	0.607311	obesity-A:obesity-B	LMFA04020067	null	C22H34O6	M-H	49.5	60.8	0.373972	86.982	(13S,16R,20R)-delta18-14-NeuroF[14S,17R]	Fatty Acyls [FA]	Docosanoids [FA04]	Neurofurans [FA0402]	393.228	NA	0.731167	1	NA
0.73_393.2284m/z	1.07988	0.308544	0.224366	0.895896	0.81549	0.607311	obesity-A:obesity-B	LMFA04020068	null	C22H34O6	M-H	49.5	60.8	0.373972	86.982	(13S,16R,20R)-delta18-14-NeuroF[14S,17S]	Fatty Acyls [FA]	Docosanoids [FA04]	Neurofurans [FA0402]	393.228	NA	0.731167	1	NA
0.73_393.2284m/z	1.07988	0.308544	0.224366	0.895896	0.81549	0.607311	obesity-A:obesity-B	LMFA04020069	null	C22H34O6	M-H	49.5	60.8	0.373972	86.982	(13S,16R,20S)-delta18-14-NeuroF[14R,17R]	Fatty Acyls [FA]	Docosanoids [FA04]	Neurofurans [FA0402]	393.228	NA	0.731167	1	NA
0.73_393.2284m/z	1.07988	0.308544	0.224366	0.895896	0.81549	0.607311	obesity-A:obesity-B	LMFA04020070	null	C22H34O6	M-H	49.5	60.8	0.373972	86.982	(13S,16R,20S)-delta18-14-NeuroF[14R,17S]	Fatty Acyls [FA]	Docosanoids [FA04]	Neurofurans [FA0402]	393.228	NA	0.731167	1	NA
0.73_393.2284m/z	1.07988	0.308544	0.224366	0.895896	0.81549	0.607311	obesity-A:obesity-B	LMFA04020071	null	C22H34O6	M-H	49.5	60.8	0.373972	86.982	(13S,16R,20S)-delta18-14-NeuroF[14S,17R]	Fatty Acyls [FA]	Docosanoids [FA04]	Neurofurans [FA0402]	393.228	NA	0.731167	1	NA
0.73_393.2284m/z	1.07988	0.308544	0.224366	0.895896	0.81549	0.607311	obesity-A:obesity-B	LMFA04020072	null	C22H34O6	M-H	49.5	60.8	0.373972	86.982	(13S,16R,20S)-delta18-14-NeuroF[14S,17S]	Fatty Acyls [FA]	Docosanoids [FA04]	Neurofurans [FA0402]	393.228	NA	0.731167	1	NA
0.73_393.2284m/z	1.07988	0.308544	0.224366	0.895896	0.81549	0.607311	obesity-A:obesity-B	LMFA04020073	null	C22H34O6	M-H	49.5	60.8	0.373972	86.982	(13S,16S,20R)-delta18-14-NeuroF[14R,17R]	Fatty Acyls [FA]	Docosanoids [FA04]	Neurofurans [FA0402]	393.228	NA	0.731167	1	NA
0.73_393.2284m/z	1.07988	0.308544	0.224366	0.895896	0.81549	0.607311	obesity-A:obesity-B	LMFA04020074	null	C22H34O6	M-H	49.5	60.8	0.373972	86.982	(13S,16S,20R)-delta18-14-NeuroF[14R,17S]	Fatty Acyls [FA]	Docosanoids [FA04]	Neurofurans [FA0402]	393.228	NA	0.731167	1	NA
0.73_393.2284m/z	1.07988	0.308544	0.224366	0.895896	0.81549	0.607311	obesity-A:obesity-B	LMFA04020075	null	C22H34O6	M-H	49.5	60.8	0.373972	86.982	(13S,16S,20R)-delta18-14-NeuroF[14S,17R]	Fatty Acyls [FA]	Docosanoids [FA04]	Neurofurans [FA0402]	393.228	NA	0.731167	1	NA
0.73_393.2284m/z	1.07988	0.308544	0.224366	0.895896	0.81549	0.607311	obesity-A:obesity-B	LMFA04020076	null	C22H34O6	M-H	49.5	60.8	0.373972	86.982	(13S,16S,20R)-delta18-14-NeuroF[14S,17S]	Fatty Acyls [FA]	Docosanoids [FA04]	Neurofurans [FA0402]	393.228	NA	0.731167	1	NA
0.73_393.2284m/z	1.07988	0.308544	0.224366	0.895896	0.81549	0.607311	obesity-A:obesity-B	LMFA04020077	null	C22H34O6	M-H	49.5	60.8	0.373972	86.982	(13S,16S,20S)-delta18-14-NeuroF[14R,17R]	Fatty Acyls [FA]	Docosanoids [FA04]	Neurofurans [FA0402]	393.228	NA	0.731167	1	NA
0.73_393.2284m/z	1.07988	0.308544	0.224366	0.895896	0.81549	0.607311	obesity-A:obesity-B	LMFA04020078	null	C22H34O6	M-H	49.5	60.8	0.373972	86.982	(13S,16S,20S)-delta18-14-NeuroF[14R,17S]	Fatty Acyls [FA]	Docosanoids [FA04]	Neurofurans [FA0402]	393.228	NA	0.731167	1	NA
0.73_393.2284m/z	1.07988	0.308544	0.224366	0.895896	0.81549	0.607311	obesity-A:obesity-B	LMFA04020079	null	C22H34O6	M-H	49.5	60.8	0.373972	86.982	(13S,16S,20S)-delta18-14-NeuroF[14S,17R]	Fatty Acyls [FA]	Docosanoids [FA04]	Neurofurans [FA0402]	393.228	NA	0.731167	1	NA
0.73_393.2284m/z	1.07988	0.308544	0.224366	0.895896	0.81549	0.607311	obesity-A:obesity-B	LMFA04020080	null	C22H34O6	M-H	49.5	60.8	0.373972	86.982	(13S,16S,20S)-delta18-14-NeuroF[14S,17S]	Fatty Acyls [FA]	Docosanoids [FA04]	Neurofurans [FA0402]	393.228	NA	0.731167	1	NA
0.73_396.2510n	0.961169	0.706738	0.877553	0.979159	1	0.562115	obesity-A:control	LMFA03010096	null	C22H36O6	M-H, M+Cl	44.4	35.1	-0.563662	87.5474	PGF2alpha-11-acetate	Fatty Acyls [FA]	Eicosanoids [FA03]	Prostaglandins [FA0301]	395.244	396.251	0.734967	1	NA
0.73_396.2510n	0.993296	0.996951	0.924017	0.999427	0.996941	0.277508	obesity-B:control	LMFA03010096	null	C22H36O6	M-H, M+Cl	44.4	35.1	-0.563662	87.5474	PGF2alpha-11-acetate	Fatty Acyls [FA]	Eicosanoids [FA03]	Prostaglandins [FA0301]	395.244	396.251	0.734967	1	NA
0.73_396.2510n	0.967656	0.687033	0.797323	0.96627	0.981362	0.282354	obesity-A:obesity-B	LMFA03010096	null	C22H36O6	M-H, M+Cl	44.4	35.1	-0.563662	87.5474	PGF2alpha-11-acetate	Fatty Acyls [FA]	Eicosanoids [FA03]	Prostaglandins [FA0301]	395.244	396.251	0.734967	1	NA
0.73_433.2188m/z	0.938606	0.56995	0.797323	0.966725	0.994123	0.636898	obesity-A:control	LMFA04000078	null	C25H34O4	M+Cl	34.7	0.384	9.17119	83.2782	4,5-epoxy-17R-HDHA	Fatty Acyls [FA]	Docosanoids [FA04]	Other Docosanoids [FA0400]	433.219	NA	0.734967	1	NA
0.73_433.2188m/z	1.00661	0.866654	0.581878	0.988159	0.95286	0.226327	obesity-B:control	LMFA04000078	null	C25H34O4	M+Cl	34.7	0.384	9.17119	83.2782	4,5-epoxy-17R-HDHA	Fatty Acyls [FA]	Docosanoids [FA04]	Other Docosanoids [FA0400]	433.219	NA	0.734967	1	NA
0.73_433.2188m/z	0.932441	0.461089	0.494558	0.952187	0.935686	0.493925	obesity-A:obesity-B	LMFA04000078	null	C25H34O4	M+Cl	34.7	0.384	9.17119	83.2782	4,5-epoxy-17R-HDHA	Fatty Acyls [FA]	Docosanoids [FA04]	Other Docosanoids [FA0400]	433.219	NA	0.734967	1	NA
0.73_459.2028m/z	0.975479	0.802675	0.763523	0.980826	0.991971	0.93775	obesity-A:control	HMDB0030004	null	C26H34O8	M-CH3	39.2	13.3	0.842827	83.6632	Austalide B	Organoheterocyclic compounds	Benzopyrans	1-benzopyrans	459.203	NA	0.72735	1	NA
0.73_459.2028m/z	1.09461	0.62804	0.675688	0.967675	0.969386	0.544288	obesity-B:control	HMDB0030004	null	C26H34O8	M-CH3	39.2	13.3	0.842827	83.6632	Austalide B	Organoheterocyclic compounds	Benzopyrans	1-benzopyrans	459.203	NA	0.72735	1	NA
0.73_459.2028m/z	0.891163	0.461186	0.513348	0.952187	0.935794	0.952335	obesity-A:obesity-B	HMDB0030004	null	C26H34O8	M-CH3	39.2	13.3	0.842827	83.6632	Austalide B	Organoheterocyclic compounds	Benzopyrans	1-benzopyrans	459.203	NA	0.72735	1	NA
0.73_468.2700n	0.898851	0.292409	0.313625	0.865812	0.856405	1.01812	obesity-A:control	LMFA03010099	null	C25H40O8	M-H, M+Cl	38	12.8	-4.99525	82.7013	18-acetoxy-PGF2alpha-11-acetate methyl ester	Fatty Acyls [FA]	Eicosanoids [FA03]	Prostaglandins [FA0301]	467.263	468.27	0.72735	1	NA
0.73_468.2700n	1.01132	0.688208	0.924017	0.96866	0.996941	0.546682	obesity-B:control	LMFA03010099	null	C25H40O8	M-H, M+Cl	38	12.8	-4.99525	82.7013	18-acetoxy-PGF2alpha-11-acetate methyl ester	Fatty Acyls [FA]	Eicosanoids [FA03]	Prostaglandins [FA0301]	467.263	468.27	0.72735	1	NA
0.73_468.2700n	0.888795	0.587436	0.476136	0.96627	0.93247	0.487473	obesity-A:obesity-B	LMFA03010099	null	C25H40O8	M-H, M+Cl	38	12.8	-4.99525	82.7013	18-acetoxy-PGF2alpha-11-acetate methyl ester	Fatty Acyls [FA]	Eicosanoids [FA03]	Prostaglandins [FA0301]	467.263	468.27	0.72735	1	NA
0.74_247.1709m/z	0.980055	0.942115	0.959043	0.990652	1	0.907902	obesity-A:control	HMDB0033957	null	C17H26O2	M-CH3	51.4	72.5	2.35453	87.294	Crithmumdiol	Lipids and lipid-like molecules	Fatty Acyls	Fatty alcohols	247.171	NA	0.738783	1	NA
0.74_247.1709m/z	0.980055	0.942115	0.959043	0.990652	1	0.907902	obesity-A:control	HMDB0038782	null	C17H26O2	M-CH3	51.4	72.5	2.35453	87.294	1-Heptadecene-4,6-diyne-3,9-diol	null	null	null	247.171	NA	0.738783	1	NA
0.74_247.1709m/z	0.980055	0.942115	0.959043	0.990652	1	0.907902	obesity-A:control	HMDB0040374	null	C17H26O2	M-CH3	51.4	72.5	2.35453	87.294	Ginsenoyne I	Lipids and lipid-like molecules	Fatty Acyls	Fatty alcohols	247.171	NA	0.738783	1	NA
0.74_247.1709m/z	0.980055	0.942115	0.959043	0.990652	1	0.907902	obesity-A:control	LMFA05000599	null	C17H26O2	M-CH3	51.4	72.5	2.35453	87.294	1-Heptadecene-4,6-diyne-3,9-diol	Fatty Acyls [FA]	Fatty alcohols [FA05]	null	247.171	NA	0.738783	1	NA
0.74_247.1709m/z	1.06774	0.625517	0.513348	0.966087	0.925774	0.650436	obesity-B:control	HMDB0033957	null	C17H26O2	M-CH3	51.4	72.5	2.35453	87.294	Crithmumdiol	Lipids and lipid-like molecules	Fatty Acyls	Fatty alcohols	247.171	NA	0.738783	1	NA
0.74_247.1709m/z	1.06774	0.625517	0.513348	0.966087	0.925774	0.650436	obesity-B:control	HMDB0038782	null	C17H26O2	M-CH3	51.4	72.5	2.35453	87.294	1-Heptadecene-4,6-diyne-3,9-diol	null	null	null	247.171	NA	0.738783	1	NA
0.74_247.1709m/z	1.06774	0.625517	0.513348	0.966087	0.925774	0.650436	obesity-B:control	HMDB0040374	null	C17H26O2	M-CH3	51.4	72.5	2.35453	87.294	Ginsenoyne I	Lipids and lipid-like molecules	Fatty Acyls	Fatty alcohols	247.171	NA	0.738783	1	NA
0.74_247.1709m/z	1.06774	0.625517	0.513348	0.966087	0.925774	0.650436	obesity-B:control	LMFA05000599	null	C17H26O2	M-CH3	51.4	72.5	2.35453	87.294	1-Heptadecene-4,6-diyne-3,9-diol	Fatty Acyls [FA]	Fatty alcohols [FA05]	null	247.171	NA	0.738783	1	NA
0.74_247.1709m/z	0.917882	0.5672	0.449212	0.96627	0.918804	0.4938	obesity-A:obesity-B	HMDB0033957	null	C17H26O2	M-CH3	51.4	72.5	2.35453	87.294	Crithmumdiol	Lipids and lipid-like molecules	Fatty Acyls	Fatty alcohols	247.171	NA	0.738783	1	NA
0.74_247.1709m/z	0.917882	0.5672	0.449212	0.96627	0.918804	0.4938	obesity-A:obesity-B	HMDB0038782	null	C17H26O2	M-CH3	51.4	72.5	2.35453	87.294	1-Heptadecene-4,6-diyne-3,9-diol	null	null	null	247.171	NA	0.738783	1	NA
0.74_247.1709m/z	0.917882	0.5672	0.449212	0.96627	0.918804	0.4938	obesity-A:obesity-B	HMDB0040374	null	C17H26O2	M-CH3	51.4	72.5	2.35453	87.294	Ginsenoyne I	Lipids and lipid-like molecules	Fatty Acyls	Fatty alcohols	247.171	NA	0.738783	1	NA
0.74_247.1709m/z	0.917882	0.5672	0.449212	0.96627	0.918804	0.4938	obesity-A:obesity-B	LMFA05000599	null	C17H26O2	M-CH3	51.4	72.5	2.35453	87.294	1-Heptadecene-4,6-diyne-3,9-diol	Fatty Acyls [FA]	Fatty alcohols [FA05]	null	247.171	NA	0.738783	1	NA
0.74_311.2231m/z	1.01104	0.676666	0.602204	0.978625	0.98053	1.05521	obesity-A:control	HMDB0010208	null	C18H32O4	M-H	40.2	17.1	1.06891	85.156	15,16-DiHODE	Lipids and lipid-like molecules	Fatty Acyls	Lineolic acids and derivatives	311.223	NA	0.742583	1	NA
0.74_311.2231m/z	1.01104	0.676666	0.602204	0.978625	0.98053	1.05521	obesity-A:control	LMFA02000047	null	C18H32O4	M-H	40.2	17.1	1.06891	85.156	alpha-15,16-DiHODE	Fatty Acyls [FA]	Octadecanoids [FA02]	Other Octadecanoids [FA0200]	311.223	NA	0.742583	1	NA
0.74_311.2231m/z	0.916028	0.33714	0.365877	0.870679	0.870138	1.32241	obesity-B:control	HMDB0010208	null	C18H32O4	M-H	40.2	17.1	1.06891	85.156	15,16-DiHODE	Lipids and lipid-like molecules	Fatty Acyls	Lineolic acids and derivatives	311.223	NA	0.742583	1	NA
0.74_311.2231m/z	0.916028	0.33714	0.365877	0.870679	0.870138	1.32241	obesity-B:control	LMFA02000047	null	C18H32O4	M-H	40.2	17.1	1.06891	85.156	alpha-15,16-DiHODE	Fatty Acyls [FA]	Octadecanoids [FA02]	Other Octadecanoids [FA0200]	311.223	NA	0.742583	1	NA
0.74_311.2231m/z	1.10372	0.57179	0.865995	0.96627	0.981832	0.666122	obesity-A:obesity-B	HMDB0010208	null	C18H32O4	M-H	40.2	17.1	1.06891	85.156	15,16-DiHODE	Lipids and lipid-like molecules	Fatty Acyls	Lineolic acids and derivatives	311.223	NA	0.742583	1	NA
0.74_311.2231m/z	1.10372	0.57179	0.865995	0.96627	0.981832	0.666122	obesity-A:obesity-B	LMFA02000047	null	C18H32O4	M-H	40.2	17.1	1.06891	85.156	alpha-15,16-DiHODE	Fatty Acyls [FA]	Octadecanoids [FA02]	Other Octadecanoids [FA0200]	311.223	NA	0.742583	1	NA
0.74_345.1476m/z	1.00838	0.959466	0.633267	0.99388	0.980916	0.587946	obesity-A:control	LMPR0103640001	C09622	C17H26O5	M+Cl	54.7	84.4	0.497914	89.4716	Botrydial	Prenol Lipids [PR]	Isoprenoids [PR01]	C15 isoprenoids (sesquiterpenes) [PR0103]	345.148	NA	0.738783	1	NULL
0.74_345.1476m/z	1.02905	0.693412	0.686461	0.96866	0.973635	0.25856	obesity-B:control	LMPR0103640001	C09622	C17H26O5	M+Cl	54.7	84.4	0.497914	89.4716	Botrydial	Prenol Lipids [PR]	Isoprenoids [PR01]	C15 isoprenoids (sesquiterpenes) [PR0103]	345.148	NA	0.738783	1	NULL
0.74_345.1476m/z	0.979919	0.745672	0.82007	0.967568	0.981362	0.299215	obesity-A:obesity-B	LMPR0103640001	C09622	C17H26O5	M+Cl	54.7	84.4	0.497914	89.4716	Botrydial	Prenol Lipids [PR]	Isoprenoids [PR01]	C15 isoprenoids (sesquiterpenes) [PR0103]	345.148	NA	0.738783	1	NULL
0.74_501.1329m/z	1.08446	0.364325	0.551997	0.892352	0.974735	0.525877	obesity-A:control	LMPK12110185	null	C26H26O8	M+Cl	37.2	0	1.65577	87.7466	Polystachin (flavone)	Polyketides [PK]	Flavonoids [PK12]	Flavones and Flavonols [PK1211]	501.133	NA	0.738783	1	NA
0.74_501.1329m/z	1.12714	0.180349	0.260147	0.715654	0.765626	0.787933	obesity-B:control	LMPK12110185	null	C26H26O8	M+Cl	37.2	0	1.65577	87.7466	Polystachin (flavone)	Polyketides [PK]	Flavonoids [PK12]	Flavones and Flavonols [PK1211]	501.133	NA	0.738783	1	NA
0.74_501.1329m/z	0.962131	0.635946	0.449212	0.96627	0.918804	0.377195	obesity-A:obesity-B	LMPK12110185	null	C26H26O8	M+Cl	37.2	0	1.65577	87.7466	Polystachin (flavone)	Polyketides [PK]	Flavonoids [PK12]	Flavones and Flavonols [PK1211]	501.133	NA	0.738783	1	NA
0.75_236.1058m/z	0.952073	0.892026	0.808676	0.982171	0.994123	0.810242	obesity-A:control	HMDB0000832	null	C10H19NO3	M+Cl	39.1	0	-0.679145	96.3423	Capryloylglycine	Organic acids and derivatives	Carboxylic acids and derivatives	Amino acids, peptides, and analogues	236.106	NA	0.7502	1	NA
0.75_236.1058m/z	0.952073	0.892026	0.808676	0.982171	0.994123	0.810242	obesity-A:control	HMDB0013116	null	C10H19NO3	M+Cl	39.1	0	-0.679145	96.3423	Valproylglycine	Organic acids and derivatives	Carboxylic acids and derivatives	Amino acids, peptides, and analogues	236.106	NA	0.7502	1	NA
0.75_236.1058m/z	0.952073	0.892026	0.808676	0.982171	0.994123	0.810242	obesity-A:control	HMDB0041540	null	C10H19NO3	M+Cl	39.1	0	-0.679145	96.3423	N-(5-Methyl-3-oxohexyl)alanine	Organic acids and derivatives	Carboxylic acids and derivatives	Amino acids, peptides, and analogues	236.106	NA	0.7502	1	NA
0.75_236.1058m/z	0.952073	0.892026	0.808676	0.982171	0.994123	0.810242	obesity-A:control	HMDB0059745	null	C10H19NO3	M+Cl	39.1	0	-0.679145	96.3423	N-Acetylaminooctanoic acid	Organic acids and derivatives	Carboxylic acids and derivatives	Amino acids, peptides, and analogues	236.106	NA	0.7502	1	NA
0.75_236.1058m/z	1.02554	0.829487	0.74123	0.98476	0.981667	0.318202	obesity-B:control	HMDB0000832	null	C10H19NO3	M+Cl	39.1	0	-0.679145	96.3423	Capryloylglycine	Organic acids and derivatives	Carboxylic acids and derivatives	Amino acids, peptides, and analogues	236.106	NA	0.7502	1	NA
0.75_236.1058m/z	1.02554	0.829487	0.74123	0.98476	0.981667	0.318202	obesity-B:control	HMDB0013116	null	C10H19NO3	M+Cl	39.1	0	-0.679145	96.3423	Valproylglycine	Organic acids and derivatives	Carboxylic acids and derivatives	Amino acids, peptides, and analogues	236.106	NA	0.7502	1	NA
0.75_236.1058m/z	1.02554	0.829487	0.74123	0.98476	0.981667	0.318202	obesity-B:control	HMDB0041540	null	C10H19NO3	M+Cl	39.1	0	-0.679145	96.3423	N-(5-Methyl-3-oxohexyl)alanine	Organic acids and derivatives	Carboxylic acids and derivatives	Amino acids, peptides, and analogues	236.106	NA	0.7502	1	NA
0.75_236.1058m/z	1.02554	0.829487	0.74123	0.98476	0.981667	0.318202	obesity-B:control	HMDB0059745	null	C10H19NO3	M+Cl	39.1	0	-0.679145	96.3423	N-Acetylaminooctanoic acid	Organic acids and derivatives	Carboxylic acids and derivatives	Amino acids, peptides, and analogues	236.106	NA	0.7502	1	NA
0.75_236.1058m/z	0.928365	0.716143	0.774744	0.96627	0.98128	0.286664	obesity-A:obesity-B	HMDB0000832	null	C10H19NO3	M+Cl	39.1	0	-0.679145	96.3423	Capryloylglycine	Organic acids and derivatives	Carboxylic acids and derivatives	Amino acids, peptides, and analogues	236.106	NA	0.7502	1	NA
0.75_236.1058m/z	0.928365	0.716143	0.774744	0.96627	0.98128	0.286664	obesity-A:obesity-B	HMDB0013116	null	C10H19NO3	M+Cl	39.1	0	-0.679145	96.3423	Valproylglycine	Organic acids and derivatives	Carboxylic acids and derivatives	Amino acids, peptides, and analogues	236.106	NA	0.7502	1	NA
0.75_236.1058m/z	0.928365	0.716143	0.774744	0.96627	0.98128	0.286664	obesity-A:obesity-B	HMDB0041540	null	C10H19NO3	M+Cl	39.1	0	-0.679145	96.3423	N-(5-Methyl-3-oxohexyl)alanine	Organic acids and derivatives	Carboxylic acids and derivatives	Amino acids, peptides, and analogues	236.106	NA	0.7502	1	NA
0.75_236.1058m/z	0.928365	0.716143	0.774744	0.96627	0.98128	0.286664	obesity-A:obesity-B	HMDB0059745	null	C10H19NO3	M+Cl	39.1	0	-0.679145	96.3423	N-Acetylaminooctanoic acid	Organic acids and derivatives	Carboxylic acids and derivatives	Amino acids, peptides, and analogues	236.106	NA	0.7502	1	NA
0.75_293.1763m/z	0.962798	0.933814	0.959043	0.990652	1	0.907255	obesity-A:control	HMDB0031471	null	C18H28O4	M-CH3	57.4	95.2	1.89602	93.9661	Diplodiatoxin	Organic acids and derivatives	Keto acids and derivatives	Gamma-keto acids and derivatives	293.176	NA	0.7464	1	NA
0.75_293.1763m/z	1.01998	0.928919	0.763523	0.998394	0.985326	0.388345	obesity-B:control	HMDB0031471	null	C18H28O4	M-CH3	57.4	95.2	1.89602	93.9661	Diplodiatoxin	Organic acids and derivatives	Keto acids and derivatives	Gamma-keto acids and derivatives	293.176	NA	0.7464	1	NA
0.75_293.1763m/z	0.943938	0.861677	0.797323	0.992333	0.981362	0.191953	obesity-A:obesity-B	HMDB0031471	null	C18H28O4	M-CH3	57.4	95.2	1.89602	93.9661	Diplodiatoxin	Organic acids and derivatives	Keto acids and derivatives	Gamma-keto acids and derivatives	293.176	NA	0.7464	1	NA
0.75_397.1428m/z	1.04313	0.887057	0.730162	0.982171	0.991971	0.120804	obesity-A:control	HMDB0034475	null	C20H26O6	M+Cl	48.8	64.2	1.24566	81.1757	Hydroxyisonobilin	Lipids and lipid-like molecules	Prenol lipids	Terpene lactones	397.143	NA	0.7464	1	NA
0.75_397.1428m/z	1.1453	0.468973	0.532498	0.9117	0.930225	0.70919	obesity-B:control	HMDB0034475	null	C20H26O6	M+Cl	48.8	64.2	1.24566	81.1757	Hydroxyisonobilin	Lipids and lipid-like molecules	Prenol lipids	Terpene lactones	397.143	NA	0.7464	1	NA
0.75_397.1428m/z	0.910787	0.58568	0.900743	0.96627	0.989464	1.32736	obesity-A:obesity-B	HMDB0034475	null	C20H26O6	M+Cl	48.8	64.2	1.24566	81.1757	Hydroxyisonobilin	Lipids and lipid-like molecules	Prenol lipids	Terpene lactones	397.143	NA	0.7464	1	NA
0.75_423.1612m/z	1.07799	0.450055	0.561875	0.941552	0.979928	0.84233	obesity-A:control	HMDB0033688	null	C22H28O6	M+Cl	51.4	86.1	8.37357	80.1507	Pyranomammea C	Phenylpropanoids and polyketides	Coumarins and derivatives	Pyranocoumarins	423.161	NA	0.754017	1	NA
0.75_423.1612m/z	1.07799	0.450055	0.561875	0.941552	0.979928	0.84233	obesity-A:control	HMDB0039029	null	C22H28O6	M+Cl	51.4	86.1	8.37357	80.1507	Pyranomammea B	Phenylpropanoids and polyketides	Coumarins and derivatives	Pyranocoumarins	423.161	NA	0.754017	1	NA
0.75_423.1612m/z	0.969767	0.836762	0.994147	0.98476	0.997914	0.531897	obesity-B:control	HMDB0033688	null	C22H28O6	M+Cl	51.4	86.1	8.37357	80.1507	Pyranomammea C	Phenylpropanoids and polyketides	Coumarins and derivatives	Pyranocoumarins	423.161	NA	0.754017	1	NA
0.75_423.1612m/z	0.969767	0.836762	0.994147	0.98476	0.997914	0.531897	obesity-B:control	HMDB0039029	null	C22H28O6	M+Cl	51.4	86.1	8.37357	80.1507	Pyranomammea B	Phenylpropanoids and polyketides	Coumarins and derivatives	Pyranocoumarins	423.161	NA	0.754017	1	NA
0.75_423.1612m/z	1.11159	0.339254	0.503907	0.922222	0.935794	0.614395	obesity-A:obesity-B	HMDB0033688	null	C22H28O6	M+Cl	51.4	86.1	8.37357	80.1507	Pyranomammea C	Phenylpropanoids and polyketides	Coumarins and derivatives	Pyranocoumarins	423.161	NA	0.754017	1	NA
0.75_423.1612m/z	1.11159	0.339254	0.503907	0.922222	0.935794	0.614395	obesity-A:obesity-B	HMDB0039029	null	C22H28O6	M+Cl	51.4	86.1	8.37357	80.1507	Pyranomammea B	Phenylpropanoids and polyketides	Coumarins and derivatives	Pyranocoumarins	423.161	NA	0.754017	1	NA
0.76_236.1421m/z	1.02742	0.554844	0.994147	0.963768	1	0.398776	obesity-A:control	LMFA01100004	C19325	C11H23NO2	M+Cl	38.5	0	-0.655039	93.533	11-amino-undecanoic acid	Fatty Acyls [FA]	Fatty Acids and Conjugates [FA01]	Amino fatty acids [FA0110]	236.142	NA	0.757817	1	NULL
0.76_236.1421m/z	1.01512	0.795255	0.900743	0.98476	0.996941	0.170261	obesity-B:control	LMFA01100004	C19325	C11H23NO2	M+Cl	38.5	0	-0.655039	93.533	11-amino-undecanoic acid	Fatty Acyls [FA]	Fatty Acids and Conjugates [FA01]	Amino fatty acids [FA0110]	236.142	NA	0.757817	1	NULL
0.76_236.1421m/z	1.01212	0.745005	0.842967	0.967568	0.981362	0.268111	obesity-A:obesity-B	LMFA01100004	C19325	C11H23NO2	M+Cl	38.5	0	-0.655039	93.533	11-amino-undecanoic acid	Fatty Acyls [FA]	Fatty Acids and Conjugates [FA01]	Amino fatty acids [FA0110]	236.142	NA	0.757817	1	NULL
0.76_297.1536m/z	1.02525	0.997231	0.994147	0.998645	1	0.460677	obesity-A:control	HMDB0032549	null	C17H28O3S	M-CH3	37.6	0	2.06348	90.2683	N-Undecylbenzenesulfonic acid	Benzenoids	Benzene and substituted derivatives	Benzenesulfonic acids and derivatives	297.154	NA	0.761633	1	NA
0.76_297.1536m/z	1.48422	0.987621	0.994147	0.999427	0.997914	0.308011	obesity-B:control	HMDB0032549	null	C17H28O3S	M-CH3	37.6	0	2.06348	90.2683	N-Undecylbenzenesulfonic acid	Benzenoids	Benzene and substituted derivatives	Benzenesulfonic acids and derivatives	297.154	NA	0.761633	1	NA
0.76_297.1536m/z	0.690768	0.985754	0.889136	0.996958	0.987981	0.0326446	obesity-A:obesity-B	HMDB0032549	null	C17H28O3S	M-CH3	37.6	0	2.06348	90.2683	N-Undecylbenzenesulfonic acid	Benzenoids	Benzene and substituted derivatives	Benzenesulfonic acids and derivatives	297.154	NA	0.761633	1	NA
0.76_431.1857m/z	0.949128	0.623163	0.730162	0.96863	0.991971	0.724059	obesity-A:control	HMDB0029622	null	C21H32O7	M+Cl	46	56.1	3.88602	78.6239	Isopetasoside	Lipids and lipid-like molecules	Prenol lipids	Terpene glycosides	431.186	NA	0.761633	1	NA
0.76_431.1857m/z	1.03555	0.512906	0.467066	0.931592	0.898106	0.344528	obesity-B:control	HMDB0029622	null	C21H32O7	M+Cl	46	56.1	3.88602	78.6239	Isopetasoside	Lipids and lipid-like molecules	Prenol lipids	Terpene glycosides	431.186	NA	0.761633	1	NA
0.76_431.1857m/z	0.916542	0.195559	0.192198	0.807009	0.778713	0.678407	obesity-A:obesity-B	HMDB0029622	null	C21H32O7	M+Cl	46	56.1	3.88602	78.6239	Isopetasoside	Lipids and lipid-like molecules	Prenol lipids	Terpene glycosides	431.186	NA	0.761633	1	NA
0.77_239.1293m/z	0.98563	0.770543	0.900743	0.980826	1	0.968976	obesity-A:control	HMDB0014862	null	C14H16N4	M-H	36.5	0	-3.64811	86.7717	Imiquimod	Organoheterocyclic compounds	Quinolines and derivatives	Imidazoquinolines	239.129	NA	0.77305	1	NA
0.77_239.1293m/z	1.02215	0.912825	0.675688	0.998394	0.969386	0.414374	obesity-B:control	HMDB0014862	null	C14H16N4	M-H	36.5	0	-3.64811	86.7717	Imiquimod	Organoheterocyclic compounds	Quinolines and derivatives	Imidazoquinolines	239.129	NA	0.77305	1	NA
0.77_239.1293m/z	0.964275	0.705744	0.503907	0.96627	0.935794	0.340027	obesity-A:obesity-B	HMDB0014862	null	C14H16N4	M-H	36.5	0	-3.64811	86.7717	Imiquimod	Organoheterocyclic compounds	Quinolines and derivatives	Imidazoquinolines	239.129	NA	0.77305	1	NA
0.77_421.1551m/z	1.18668	0.628402	0.313625	0.96863	0.856405	0.688784	obesity-A:control	HMDB0015013	null	C23H27F3N2OS	M-CH3	34.4	0	-3.42589	76.2024	Flupenthixol	Organoheterocyclic compounds	Benzothiopyrans	1-benzothiopyrans	421.155	NA	0.765433	1	NA
0.77_421.1551m/z	1.04928	0.391965	0.730162	0.885622	0.981667	0.840681	obesity-B:control	HMDB0015013	null	C23H27F3N2OS	M-CH3	34.4	0	-3.42589	76.2024	Flupenthixol	Organoheterocyclic compounds	Benzothiopyrans	1-benzothiopyrans	421.155	NA	0.765433	1	NA
0.77_421.1551m/z	1.13094	0.771546	0.513348	0.972286	0.935794	0.642061	obesity-A:obesity-B	HMDB0015013	null	C23H27F3N2OS	M-CH3	34.4	0	-3.42589	76.2024	Flupenthixol	Organoheterocyclic compounds	Benzothiopyrans	1-benzothiopyrans	421.155	NA	0.765433	1	NA
0.78_267.1244m/z	1.35055	0.0318035	0.0570643	0.447836	0.583332	1.65712	obesity-A:control	HMDB0062556	null	C11H22NO4+	M+Cl	37.9	0	0.648711	90.3048	isobutyrylcarnitine	Lipids and lipid-like molecules	Fatty Acyls	Fatty acids and conjugates	267.124	NA	0.784483	1	NA
0.78_267.1244m/z	1.4566	0.017212	0.017588	0.265602	0.245191	1.85129	obesity-B:control	HMDB0062556	null	C11H22NO4+	M+Cl	37.9	0	0.648711	90.3048	isobutyrylcarnitine	Lipids and lipid-like molecules	Fatty Acyls	Fatty acids and conjugates	267.124	NA	0.784483	1	NA
0.78_267.1244m/z	0.927192	0.709517	0.697296	0.96627	0.98128	0.924779	obesity-A:obesity-B	HMDB0062556	null	C11H22NO4+	M+Cl	37.9	0	0.648711	90.3048	isobutyrylcarnitine	Lipids and lipid-like molecules	Fatty Acyls	Fatty acids and conjugates	267.124	NA	0.784483	1	NA
0.78_545.0176m/z	0.928004	0.766002	0.708193	0.980826	0.988578	1.13413	obesity-A:control	HMDB0127320	null	C21H18O13S	M+Cl	34.9	0	2.72727	77.8023	{5-[6-(3,4-dihydroxy-6-methyl-5-oxooxan-2-yl)-5,7-dihydroxy-4-oxo-4H-chromen-2-yl]-2-hydroxyphenyl}oxidanesulfonic acid	Phenylpropanoids and polyketides	Flavonoids	Flavonoid glycosides	545.018	NA	0.780667	1	NA
0.78_545.0176m/z	0.928004	0.766002	0.708193	0.980826	0.988578	1.13413	obesity-A:control	HMDB0127321	null	C21H18O13S	M+Cl	34.9	0	2.72727	77.8023	{2-[2-(3,4-dihydroxyphenyl)-5,7-dihydroxy-4-oxo-4H-chromen-6-yl]-3-hydroxy-6-methyl-5-oxooxan-4-yl}oxidanesulfonic acid	Phenylpropanoids and polyketides	Flavonoids	Flavonoid glycosides	545.018	NA	0.780667	1	NA
0.78_545.0176m/z	0.928004	0.766002	0.708193	0.980826	0.988578	1.13413	obesity-A:control	HMDB0127322	null	C21H18O13S	M+Cl	34.9	0	2.72727	77.8023	{2-[2-(3,4-dihydroxyphenyl)-5,7-dihydroxy-4-oxo-4H-chromen-6-yl]-4-hydroxy-6-methyl-5-oxooxan-3-yl}oxidanesulfonic acid	Phenylpropanoids and polyketides	Flavonoids	Flavonoid glycosides	545.018	NA	0.780667	1	NA
0.78_545.0176m/z	0.950012	0.798613	0.643768	0.98476	0.96406	1.0107	obesity-B:control	HMDB0127320	null	C21H18O13S	M+Cl	34.9	0	2.72727	77.8023	{5-[6-(3,4-dihydroxy-6-methyl-5-oxooxan-2-yl)-5,7-dihydroxy-4-oxo-4H-chromen-2-yl]-2-hydroxyphenyl}oxidanesulfonic acid	Phenylpropanoids and polyketides	Flavonoids	Flavonoid glycosides	545.018	NA	0.780667	1	NA
0.78_545.0176m/z	0.950012	0.798613	0.643768	0.98476	0.96406	1.0107	obesity-B:control	HMDB0127321	null	C21H18O13S	M+Cl	34.9	0	2.72727	77.8023	{2-[2-(3,4-dihydroxyphenyl)-5,7-dihydroxy-4-oxo-4H-chromen-6-yl]-3-hydroxy-6-methyl-5-oxooxan-4-yl}oxidanesulfonic acid	Phenylpropanoids and polyketides	Flavonoids	Flavonoid glycosides	545.018	NA	0.780667	1	NA
0.78_545.0176m/z	0.950012	0.798613	0.643768	0.98476	0.96406	1.0107	obesity-B:control	HMDB0127322	null	C21H18O13S	M+Cl	34.9	0	2.72727	77.8023	{2-[2-(3,4-dihydroxyphenyl)-5,7-dihydroxy-4-oxo-4H-chromen-6-yl]-4-hydroxy-6-methyl-5-oxooxan-3-yl}oxidanesulfonic acid	Phenylpropanoids and polyketides	Flavonoids	Flavonoid glycosides	545.018	NA	0.780667	1	NA
0.78_545.0176m/z	0.976834	0.981117	0.8315	0.996876	0.981362	0.541906	obesity-A:obesity-B	HMDB0127320	null	C21H18O13S	M+Cl	34.9	0	2.72727	77.8023	{5-[6-(3,4-dihydroxy-6-methyl-5-oxooxan-2-yl)-5,7-dihydroxy-4-oxo-4H-chromen-2-yl]-2-hydroxyphenyl}oxidanesulfonic acid	Phenylpropanoids and polyketides	Flavonoids	Flavonoid glycosides	545.018	NA	0.780667	1	NA
0.78_545.0176m/z	0.976834	0.981117	0.8315	0.996876	0.981362	0.541906	obesity-A:obesity-B	HMDB0127321	null	C21H18O13S	M+Cl	34.9	0	2.72727	77.8023	{2-[2-(3,4-dihydroxyphenyl)-5,7-dihydroxy-4-oxo-4H-chromen-6-yl]-3-hydroxy-6-methyl-5-oxooxan-4-yl}oxidanesulfonic acid	Phenylpropanoids and polyketides	Flavonoids	Flavonoid glycosides	545.018	NA	0.780667	1	NA
0.78_545.0176m/z	0.976834	0.981117	0.8315	0.996876	0.981362	0.541906	obesity-A:obesity-B	HMDB0127322	null	C21H18O13S	M+Cl	34.9	0	2.72727	77.8023	{2-[2-(3,4-dihydroxyphenyl)-5,7-dihydroxy-4-oxo-4H-chromen-6-yl]-4-hydroxy-6-methyl-5-oxooxan-3-yl}oxidanesulfonic acid	Phenylpropanoids and polyketides	Flavonoids	Flavonoid glycosides	545.018	NA	0.780667	1	NA
0.81_447.2752m/z	0.818098	0.528578	0.581878	0.956124	0.98053	0.848405	obesity-A:control	HMDB0040993	null	C26H40O6	M-H	37.5	0	0.0377879	87.7663	(ent-2b,4S,9a)-2,4,9-Trihydroxy-10(14)-oplopen-3-one 2-(2-methylbutanoate) 9-(3-methyl-2E-pentenoate)	Lipids and lipid-like molecules	Prenol lipids	Sesquiterpenoids	447.275	NA	0.807333	1	NA
0.81_447.2752m/z	1.18586	0.670257	0.542205	0.967675	0.934091	0.564968	obesity-B:control	HMDB0040993	null	C26H40O6	M-H	37.5	0	0.0377879	87.7663	(ent-2b,4S,9a)-2,4,9-Trihydroxy-10(14)-oplopen-3-one 2-(2-methylbutanoate) 9-(3-methyl-2E-pentenoate)	Lipids and lipid-like molecules	Prenol lipids	Sesquiterpenoids	447.275	NA	0.807333	1	NA
0.81_447.2752m/z	0.689879	0.300651	0.213247	0.888534	0.799772	1.16904	obesity-A:obesity-B	HMDB0040993	null	C26H40O6	M-H	37.5	0	0.0377879	87.7663	(ent-2b,4S,9a)-2,4,9-Trihydroxy-10(14)-oplopen-3-one 2-(2-methylbutanoate) 9-(3-methyl-2E-pentenoate)	Lipids and lipid-like molecules	Prenol lipids	Sesquiterpenoids	447.275	NA	0.807333	1	NA
0.82_309.1745m/z	1.91439	0.984817	0.808676	0.996248	0.994123	0.0651381	obesity-A:control	HMDB0014441	C07532	C17H26N2O	M+Cl	37.1	0	1.99901	87.6743	Ropivacaine	Organic acids and derivatives	Carboxylic acids and derivatives	Amino acids, peptides, and analogues	309.174	NA	0.81875	1	NULL
0.82_309.1745m/z	1.91439	0.984817	0.808676	0.996248	0.994123	0.0651381	obesity-A:control	HMDB0037992	null	C17H26N2O	M+Cl	37.1	0	1.99901	87.6743	Cyanidin 3-(diferuloylsophoroside) 5-glucoside	Organoheterocyclic compounds	Indoles and derivatives	null	309.174	NA	0.81875	1	NA
0.82_309.1745m/z	1.2027	0.899993	0.982441	0.997603	0.997914	0.336611	obesity-B:control	HMDB0014441	C07532	C17H26N2O	M+Cl	37.1	0	1.99901	87.6743	Ropivacaine	Organic acids and derivatives	Carboxylic acids and derivatives	Amino acids, peptides, and analogues	309.174	NA	0.81875	1	NULL
0.82_309.1745m/z	1.2027	0.899993	0.982441	0.997603	0.997914	0.336611	obesity-B:control	HMDB0037992	null	C17H26N2O	M+Cl	37.1	0	1.99901	87.6743	Cyanidin 3-(diferuloylsophoroside) 5-glucoside	Organoheterocyclic compounds	Indoles and derivatives	null	309.174	NA	0.81875	1	NA
0.82_309.1745m/z	1.59174	0.928319	0.763523	0.993621	0.98128	0.398192	obesity-A:obesity-B	HMDB0014441	C07532	C17H26N2O	M+Cl	37.1	0	1.99901	87.6743	Ropivacaine	Organic acids and derivatives	Carboxylic acids and derivatives	Amino acids, peptides, and analogues	309.174	NA	0.81875	1	NULL
0.82_309.1745m/z	1.59174	0.928319	0.763523	0.993621	0.98128	0.398192	obesity-A:obesity-B	HMDB0037992	null	C17H26N2O	M+Cl	37.1	0	1.99901	87.6743	Cyanidin 3-(diferuloylsophoroside) 5-glucoside	Organoheterocyclic compounds	Indoles and derivatives	null	309.174	NA	0.81875	1	NA
0.84_313.0787m/z	0.961057	0.765093	0.763523	0.980826	0.991971	1.3134	obesity-A:control	HMDB0004256	C05995	C12H16N4O7	M-CH3	38.1	0	-0.564056	91.1038	7-Hydroxy-6-methyl-8-ribityl lumazine	Organoheterocyclic compounds	Pteridines and derivatives	null	313.079	NA	0.8416	1	map00740 Riboflavin metabolism
0.84_313.0787m/z	0.852859	0.505083	0.381736	0.929663	0.874485	1.53021	obesity-B:control	HMDB0004256	C05995	C12H16N4O7	M-CH3	38.1	0	-0.564056	91.1038	7-Hydroxy-6-methyl-8-ribityl lumazine	Organoheterocyclic compounds	Pteridines and derivatives	null	313.079	NA	0.8416	1	map00740 Riboflavin metabolism
0.84_313.0787m/z	1.12687	0.713626	0.65434	0.96627	0.98128	2.03453	obesity-A:obesity-B	HMDB0004256	C05995	C12H16N4O7	M-CH3	38.1	0	-0.564056	91.1038	7-Hydroxy-6-methyl-8-ribityl lumazine	Organoheterocyclic compounds	Pteridines and derivatives	null	313.079	NA	0.8416	1	map00740 Riboflavin metabolism
0.84_403.0484m/z	0.895663	0.572443	0.414675	0.966725	0.944835	0.459802	obesity-A:control	HMDB0125346	null	C15H16O13	M-H	38.3	8.56	-8.44272	92.4056	6-[6-(2-carboxy-2-oxoethyl)-2,3,4-trihydroxyphenoxy]-3,4,5-trihydroxyoxane-2-carboxylic acid	Organic oxygen compounds	Organooxygen compounds	Carbohydrates and carbohydrate conjugates	403.048	NA	0.8378	1	NA
0.84_403.0484m/z	0.895663	0.572443	0.414675	0.966725	0.944835	0.459802	obesity-A:control	HMDB0125347	null	C15H16O13	M-H	38.3	8.56	-8.44272	92.4056	6-[3-(2-carboxy-2-oxoethyl)-2,5,6-trihydroxyphenoxy]-3,4,5-trihydroxyoxane-2-carboxylic acid	Organic oxygen compounds	Organooxygen compounds	Carbohydrates and carbohydrate conjugates	403.048	NA	0.8378	1	NA
0.84_403.0484m/z	0.895663	0.572443	0.414675	0.966725	0.944835	0.459802	obesity-A:control	HMDB0125348	null	C15H16O13	M-H	38.3	8.56	-8.44272	92.4056	6-[4-(2-carboxy-2-oxoethyl)-2,3,6-trihydroxyphenoxy]-3,4,5-trihydroxyoxane-2-carboxylic acid	Organic oxygen compounds	Organooxygen compounds	Carbohydrates and carbohydrate conjugates	403.048	NA	0.8378	1	NA
0.84_403.0484m/z	0.895663	0.572443	0.414675	0.966725	0.944835	0.459802	obesity-A:control	HMDB0125349	null	C15H16O13	M-H	38.3	8.56	-8.44272	92.4056	6-[5-(2-carboxy-2-oxoethyl)-2,3,4-trihydroxyphenoxy]-3,4,5-trihydroxyoxane-2-carboxylic acid	Organic oxygen compounds	Organooxygen compounds	Carbohydrates and carbohydrate conjugates	403.048	NA	0.8378	1	NA
0.84_403.0484m/z	0.895663	0.572443	0.414675	0.966725	0.944835	0.459802	obesity-A:control	HMDB0125350	null	C15H16O13	M-H	38.3	8.56	-8.44272	92.4056	3,4,5-trihydroxy-6-{[2-oxo-3-(2,3,4,5-tetrahydroxyphenyl)propanoyl]oxy}oxane-2-carboxylic acid	Organic oxygen compounds	Organooxygen compounds	Carbohydrates and carbohydrate conjugates	403.048	NA	0.8378	1	NA
0.84_403.0484m/z	2.77358	0.330784	0.602204	0.870679	0.959949	0.837504	obesity-B:control	HMDB0125346	null	C15H16O13	M-H	38.3	8.56	-8.44272	92.4056	6-[6-(2-carboxy-2-oxoethyl)-2,3,4-trihydroxyphenoxy]-3,4,5-trihydroxyoxane-2-carboxylic acid	Organic oxygen compounds	Organooxygen compounds	Carbohydrates and carbohydrate conjugates	403.048	NA	0.8378	1	NA
0.84_403.0484m/z	2.77358	0.330784	0.602204	0.870679	0.959949	0.837504	obesity-B:control	HMDB0125347	null	C15H16O13	M-H	38.3	8.56	-8.44272	92.4056	6-[3-(2-carboxy-2-oxoethyl)-2,5,6-trihydroxyphenoxy]-3,4,5-trihydroxyoxane-2-carboxylic acid	Organic oxygen compounds	Organooxygen compounds	Carbohydrates and carbohydrate conjugates	403.048	NA	0.8378	1	NA
0.84_403.0484m/z	2.77358	0.330784	0.602204	0.870679	0.959949	0.837504	obesity-B:control	HMDB0125348	null	C15H16O13	M-H	38.3	8.56	-8.44272	92.4056	6-[4-(2-carboxy-2-oxoethyl)-2,3,6-trihydroxyphenoxy]-3,4,5-trihydroxyoxane-2-carboxylic acid	Organic oxygen compounds	Organooxygen compounds	Carbohydrates and carbohydrate conjugates	403.048	NA	0.8378	1	NA
0.84_403.0484m/z	2.77358	0.330784	0.602204	0.870679	0.959949	0.837504	obesity-B:control	HMDB0125349	null	C15H16O13	M-H	38.3	8.56	-8.44272	92.4056	6-[5-(2-carboxy-2-oxoethyl)-2,3,4-trihydroxyphenoxy]-3,4,5-trihydroxyoxane-2-carboxylic acid	Organic oxygen compounds	Organooxygen compounds	Carbohydrates and carbohydrate conjugates	403.048	NA	0.8378	1	NA
0.84_403.0484m/z	2.77358	0.330784	0.602204	0.870679	0.959949	0.837504	obesity-B:control	HMDB0125350	null	C15H16O13	M-H	38.3	8.56	-8.44272	92.4056	3,4,5-trihydroxy-6-{[2-oxo-3-(2,3,4,5-tetrahydroxyphenyl)propanoyl]oxy}oxane-2-carboxylic acid	Organic oxygen compounds	Organooxygen compounds	Carbohydrates and carbohydrate conjugates	403.048	NA	0.8378	1	NA
0.84_403.0484m/z	0.322927	0.168437	0.235886	0.791538	0.822108	1.16571	obesity-A:obesity-B	HMDB0125346	null	C15H16O13	M-H	38.3	8.56	-8.44272	92.4056	6-[6-(2-carboxy-2-oxoethyl)-2,3,4-trihydroxyphenoxy]-3,4,5-trihydroxyoxane-2-carboxylic acid	Organic oxygen compounds	Organooxygen compounds	Carbohydrates and carbohydrate conjugates	403.048	NA	0.8378	1	NA
0.84_403.0484m/z	0.322927	0.168437	0.235886	0.791538	0.822108	1.16571	obesity-A:obesity-B	HMDB0125347	null	C15H16O13	M-H	38.3	8.56	-8.44272	92.4056	6-[3-(2-carboxy-2-oxoethyl)-2,5,6-trihydroxyphenoxy]-3,4,5-trihydroxyoxane-2-carboxylic acid	Organic oxygen compounds	Organooxygen compounds	Carbohydrates and carbohydrate conjugates	403.048	NA	0.8378	1	NA
0.84_403.0484m/z	0.322927	0.168437	0.235886	0.791538	0.822108	1.16571	obesity-A:obesity-B	HMDB0125348	null	C15H16O13	M-H	38.3	8.56	-8.44272	92.4056	6-[4-(2-carboxy-2-oxoethyl)-2,3,6-trihydroxyphenoxy]-3,4,5-trihydroxyoxane-2-carboxylic acid	Organic oxygen compounds	Organooxygen compounds	Carbohydrates and carbohydrate conjugates	403.048	NA	0.8378	1	NA
0.84_403.0484m/z	0.322927	0.168437	0.235886	0.791538	0.822108	1.16571	obesity-A:obesity-B	HMDB0125349	null	C15H16O13	M-H	38.3	8.56	-8.44272	92.4056	6-[5-(2-carboxy-2-oxoethyl)-2,3,4-trihydroxyphenoxy]-3,4,5-trihydroxyoxane-2-carboxylic acid	Organic oxygen compounds	Organooxygen compounds	Carbohydrates and carbohydrate conjugates	403.048	NA	0.8378	1	NA
0.84_403.0484m/z	0.322927	0.168437	0.235886	0.791538	0.822108	1.16571	obesity-A:obesity-B	HMDB0125350	null	C15H16O13	M-H	38.3	8.56	-8.44272	92.4056	3,4,5-trihydroxy-6-{[2-oxo-3-(2,3,4,5-tetrahydroxyphenyl)propanoyl]oxy}oxane-2-carboxylic acid	Organic oxygen compounds	Organooxygen compounds	Carbohydrates and carbohydrate conjugates	403.048	NA	0.8378	1	NA
0.84_458.0007m/z	1.17229	0.317225	0.449212	0.876135	0.95093	2.0142	obesity-A:control	HMDB0038406	null	C11H21NO10S3	M+Cl	34	0	-3.56921	74.0698	Glucoiberin	Organic oxygen compounds	Organooxygen compounds	Carbohydrates and carbohydrate conjugates	458.001	NA	0.8416	1	NA
0.84_458.0007m/z	0.875525	0.552312	0.633267	0.949188	0.96193	1.84838	obesity-B:control	HMDB0038406	null	C11H21NO10S3	M+Cl	34	0	-3.56921	74.0698	Glucoiberin	Organic oxygen compounds	Organooxygen compounds	Carbohydrates and carbohydrate conjugates	458.001	NA	0.8416	1	NA
0.84_458.0007m/z	1.33896	0.106804	0.182256	0.689993	0.770858	4.0048	obesity-A:obesity-B	HMDB0038406	null	C11H21NO10S3	M+Cl	34	0	-3.56921	74.0698	Glucoiberin	Organic oxygen compounds	Organooxygen compounds	Carbohydrates and carbohydrate conjugates	458.001	NA	0.8416	1	NA
0.86_353.2008m/z	2.70887	0.545101	0.592002	0.961495	0.98053	0.868149	obesity-A:control	HMDB0014920	C07506	C23H30NO3+	M-CH3	35.8	0	3.29674	82.8214	Propantheline	Organoheterocyclic compounds	Benzopyrans	1-benzopyrans	353.201	NA	0.860633	1	NULL
0.86_353.2008m/z	1.34931	0.729953	0.8315	0.96866	0.991031	0.463128	obesity-B:control	HMDB0014920	C07506	C23H30NO3+	M-CH3	35.8	0	3.29674	82.8214	Propantheline	Organoheterocyclic compounds	Benzopyrans	1-benzopyrans	353.201	NA	0.860633	1	NULL
0.86_353.2008m/z	2.0076	0.773748	0.865995	0.972286	0.981832	0.448992	obesity-A:obesity-B	HMDB0014920	C07506	C23H30NO3+	M-CH3	35.8	0	3.29674	82.8214	Propantheline	Organoheterocyclic compounds	Benzopyrans	1-benzopyrans	353.201	NA	0.860633	1	NULL
0.86_619.2880m/z	1.09226	0.818765	0.959043	0.982171	1	0.589177	obesity-A:control	HMDB0061690	null	C29H49O12P	M-H	35.6	0	-1.37394	79.4398	1-Arachidonoylglycerophosphoinositol	Lipids and lipid-like molecules	Glycerophospholipids	Glycerophosphoinositols	619.288	NA	0.860633	1	NA
0.86_619.2880m/z	1.09226	0.818765	0.959043	0.982171	1	0.589177	obesity-A:control	HMDB0062722	null	C29H49O12P	M-H	35.6	0	-1.37394	79.4398	1-arachidonoyl-sn-glycero-3-phospho-1D-myo-inositol	Lipids and lipid-like molecules	Glycerophospholipids	Glycerophosphoinositols	619.288	NA	0.860633	1	NA
0.86_619.2880m/z	1.09226	0.818765	0.959043	0.982171	1	0.589177	obesity-A:control	LMGP06050006	null	C29H49O12P	M-H	35.6	0	-1.37394	79.4398	PI(20:4(5Z,8Z,11Z,14Z)/0:0)	Glycerophospholipids [GP]	Glycerophosphoinositols [GP06]	Monoacylglycerophosphoinositols [GP0605]	619.288	NA	0.860633	1	NA
0.86_619.2880m/z	1.31594	0.0237811	0.00410505	0.304604	0.103555	1.58363	obesity-B:control	HMDB0061690	null	C29H49O12P	M-H	35.6	0	-1.37394	79.4398	1-Arachidonoylglycerophosphoinositol	Lipids and lipid-like molecules	Glycerophospholipids	Glycerophosphoinositols	619.288	NA	0.860633	1	NA
0.86_619.2880m/z	1.31594	0.0237811	0.00410505	0.304604	0.103555	1.58363	obesity-B:control	HMDB0062722	null	C29H49O12P	M-H	35.6	0	-1.37394	79.4398	1-arachidonoyl-sn-glycero-3-phospho-1D-myo-inositol	Lipids and lipid-like molecules	Glycerophospholipids	Glycerophosphoinositols	619.288	NA	0.860633	1	NA
0.86_619.2880m/z	1.31594	0.0237811	0.00410505	0.304604	0.103555	1.58363	obesity-B:control	LMGP06050006	null	C29H49O12P	M-H	35.6	0	-1.37394	79.4398	PI(20:4(5Z,8Z,11Z,14Z)/0:0)	Glycerophospholipids [GP]	Glycerophosphoinositols [GP06]	Monoacylglycerophosphoinositols [GP0605]	619.288	NA	0.860633	1	NA
0.86_619.2880m/z	0.830027	0.0708004	0.0207273	0.621378	0.45329	1.46968	obesity-A:obesity-B	HMDB0061690	null	C29H49O12P	M-H	35.6	0	-1.37394	79.4398	1-Arachidonoylglycerophosphoinositol	Lipids and lipid-like molecules	Glycerophospholipids	Glycerophosphoinositols	619.288	NA	0.860633	1	NA
0.86_619.2880m/z	0.830027	0.0708004	0.0207273	0.621378	0.45329	1.46968	obesity-A:obesity-B	HMDB0062722	null	C29H49O12P	M-H	35.6	0	-1.37394	79.4398	1-arachidonoyl-sn-glycero-3-phospho-1D-myo-inositol	Lipids and lipid-like molecules	Glycerophospholipids	Glycerophosphoinositols	619.288	NA	0.860633	1	NA
0.86_619.2880m/z	0.830027	0.0708004	0.0207273	0.621378	0.45329	1.46968	obesity-A:obesity-B	LMGP06050006	null	C29H49O12P	M-H	35.6	0	-1.37394	79.4398	PI(20:4(5Z,8Z,11Z,14Z)/0:0)	Glycerophospholipids [GP]	Glycerophosphoinositols [GP06]	Monoacylglycerophosphoinositols [GP0605]	619.288	NA	0.860633	1	NA
0.88_397.2266m/z	2.38413	0.707147	0.664981	0.979159	0.981346	0.779799	obesity-A:control	HMDB0003752	null	C18H39NO7P+	M-CH3	36	0	7.60976	88.6626	LysoPC(10:0)	Lipids and lipid-like molecules	Glycerophospholipids	Glycerophosphocholines	397.227	NA	0.883483	1	NA
0.88_397.2266m/z	1.10265	0.716472	0.842967	0.96866	0.991031	0.678662	obesity-B:control	HMDB0003752	null	C18H39NO7P+	M-CH3	36	0	7.60976	88.6626	LysoPC(10:0)	Lipids and lipid-like molecules	Glycerophospholipids	Glycerophosphocholines	397.227	NA	0.883483	1	NA
0.88_397.2266m/z	2.16218	0.499762	0.797323	0.95801	0.981362	1.03751	obesity-A:obesity-B	HMDB0003752	null	C18H39NO7P+	M-CH3	36	0	7.60976	88.6626	LysoPC(10:0)	Lipids and lipid-like molecules	Glycerophospholipids	Glycerophosphocholines	397.227	NA	0.883483	1	NA
0.89_437.2908m/z	1.07463	0.666999	0.719149	0.975414	0.98953	0.580445	obesity-A:control	LMPR0104150002	null	C25H42O6	M-H	36.3	0	-0.189303	81.639	3beta-(3-methyl-butanoyloxy)-villanovane-13alpha,17-diol	Prenol Lipids [PR]	Isoprenoids [PR01]	C20 isoprenoids (diterpenes) [PR0104]	437.291	NA	0.8873	1	NA
0.89_437.2908m/z	1.21817	0.104566	0.10908	0.605394	0.577851	2.65373	obesity-B:control	LMPR0104150002	null	C25H42O6	M-H	36.3	0	-0.189303	81.639	3beta-(3-methyl-butanoyloxy)-villanovane-13alpha,17-diol	Prenol Lipids [PR]	Isoprenoids [PR01]	C20 isoprenoids (diterpenes) [PR0104]	437.291	NA	0.8873	1	NA
0.89_437.2908m/z	0.882167	0.218124	0.177428	0.831359	0.77043	2.43355	obesity-A:obesity-B	LMPR0104150002	null	C25H42O6	M-H	36.3	0	-0.189303	81.639	3beta-(3-methyl-butanoyloxy)-villanovane-13alpha,17-diol	Prenol Lipids [PR]	Isoprenoids [PR01]	C20 isoprenoids (diterpenes) [PR0104]	437.291	NA	0.8873	1	NA
0.89_595.2882m/z	1.36759	0.30798	0.440431	0.873599	0.95093	1.03423	obesity-A:control	LMGP06050010	null	C27H49O12P	M-H	35.5	0	-1.10189	78.9171	PI(18:2(9Z,12Z)/0:0)	Glycerophospholipids [GP]	Glycerophosphoinositols [GP06]	Monoacylglycerophosphoinositols [GP0605]	595.288	NA	0.8873	1	NA
0.89_595.2882m/z	1.68898	0.0170958	0.0199006	0.265602	0.261921	2.27895	obesity-B:control	LMGP06050010	null	C27H49O12P	M-H	35.5	0	-1.10189	78.9171	PI(18:2(9Z,12Z)/0:0)	Glycerophospholipids [GP]	Glycerophosphoinositols [GP06]	Monoacylglycerophosphoinositols [GP0605]	595.288	NA	0.8873	1	NA
0.89_595.2882m/z	0.809715	0.178845	0.182256	0.792604	0.770858	1.33582	obesity-A:obesity-B	LMGP06050010	null	C27H49O12P	M-H	35.5	0	-1.10189	78.9171	PI(18:2(9Z,12Z)/0:0)	Glycerophospholipids [GP]	Glycerophosphoinositols [GP06]	Monoacylglycerophosphoinositols [GP0605]	595.288	NA	0.8873	1	NA
0.92_293.1797m/z	1.54255	0.824161	0.763523	0.982171	0.991971	0.421999	obesity-A:control	HMDB0014607	null	C14H30O4S	M-H	36.9	0	1.77236	86.4315	Sodium Tetradecyl Sulfate	Organic acids and derivatives	Organic sulfuric acids and derivatives	Sulfuric acid esters	293.18	NA	0.917767	1	NA
0.92_293.1797m/z	1.26697	0.924574	0.994147	0.998394	0.997914	0.511644	obesity-B:control	HMDB0014607	null	C14H30O4S	M-H	36.9	0	1.77236	86.4315	Sodium Tetradecyl Sulfate	Organic acids and derivatives	Organic sulfuric acids and derivatives	Sulfuric acid esters	293.18	NA	0.917767	1	NA
0.92_293.1797m/z	1.21751	0.9054	0.842967	0.993621	0.981362	0.975004	obesity-A:obesity-B	HMDB0014607	null	C14H30O4S	M-H	36.9	0	1.77236	86.4315	Sodium Tetradecyl Sulfate	Organic acids and derivatives	Organic sulfuric acids and derivatives	Sulfuric acid esters	293.18	NA	0.917767	1	NA
0.92_325.1848m/z	0.985515	0.660308	0.622838	0.973708	0.98053	0.516294	obesity-A:control	HMDB0031031	null	C18H30O3S	M-H	42.7	25.6	1.6408	89.9089	2-Dodecylbenzenesulfonic acid	Benzenoids	Benzene and substituted derivatives	Benzenesulfonic acids and derivatives	325.185	NA	0.921567	1	NA
0.92_325.1848m/z	0.985515	0.660308	0.622838	0.973708	0.98053	0.516294	obesity-A:control	HMDB0059915	null	C18H30O3S	M-H	42.7	25.6	1.6408	89.9089	4-Dodecylbenzenesulfonic Acid	Benzenoids	Benzene and substituted derivatives	Benzenesulfonic acids and derivatives	325.185	NA	0.921567	1	NA
0.92_325.1848m/z	1.40829	0.434946	0.865995	0.892793	0.992666	0.444925	obesity-B:control	HMDB0031031	null	C18H30O3S	M-H	42.7	25.6	1.6408	89.9089	2-Dodecylbenzenesulfonic acid	Benzenoids	Benzene and substituted derivatives	Benzenesulfonic acids and derivatives	325.185	NA	0.921567	1	NA
0.92_325.1848m/z	1.40829	0.434946	0.865995	0.892793	0.992666	0.444925	obesity-B:control	HMDB0059915	null	C18H30O3S	M-H	42.7	25.6	1.6408	89.9089	4-Dodecylbenzenesulfonic Acid	Benzenoids	Benzene and substituted derivatives	Benzenesulfonic acids and derivatives	325.185	NA	0.921567	1	NA
0.92_325.1848m/z	0.699794	0.283966	0.542205	0.886709	0.947879	0.791137	obesity-A:obesity-B	HMDB0031031	null	C18H30O3S	M-H	42.7	25.6	1.6408	89.9089	2-Dodecylbenzenesulfonic acid	Benzenoids	Benzene and substituted derivatives	Benzenesulfonic acids and derivatives	325.185	NA	0.921567	1	NA
0.92_325.1848m/z	0.699794	0.283966	0.542205	0.886709	0.947879	0.791137	obesity-A:obesity-B	HMDB0059915	null	C18H30O3S	M-H	42.7	25.6	1.6408	89.9089	4-Dodecylbenzenesulfonic Acid	Benzenoids	Benzene and substituted derivatives	Benzenesulfonic acids and derivatives	325.185	NA	0.921567	1	NA
0.94_233.1554m/z	1.07532	0.491276	0.440431	0.95145	0.95093	0.432738	obesity-A:control	HMDB0030016	null	C15H22O2	M-H	36.6	0	2.77621	86.1641	Valerenic acid	Lipids and lipid-like molecules	Prenol lipids	Sesquiterpenoids	233.155	NA	0.9368	1	NA
0.94_233.1554m/z	1.07532	0.491276	0.440431	0.95145	0.95093	0.432738	obesity-A:control	HMDB0032081	null	C15H22O2	M-H	36.6	0	2.77621	86.1641	4,10-Longipinanedione	Lipids and lipid-like molecules	Prenol lipids	Monoterpenoids	233.155	NA	0.9368	1	NA
0.94_233.1554m/z	1.07532	0.491276	0.440431	0.95145	0.95093	0.432738	obesity-A:control	HMDB0034562	null	C15H22O2	M-H	36.6	0	2.77621	86.1641	9-Pentadecene-12,14-diyne-1,11-diol	Lipids and lipid-like molecules	Fatty Acyls	Fatty alcohols	233.155	NA	0.9368	1	NA
0.94_233.1554m/z	1.07532	0.491276	0.440431	0.95145	0.95093	0.432738	obesity-A:control	HMDB0034956	null	C15H22O2	M-H	36.6	0	2.77621	86.1641	Oxysolavetivone	Lipids and lipid-like molecules	Prenol lipids	Sesquiterpenoids	233.155	NA	0.9368	1	NA
0.94_233.1554m/z	1.07532	0.491276	0.440431	0.95145	0.95093	0.432738	obesity-A:control	HMDB0035794	null	C15H22O2	M-H	36.6	0	2.77621	86.1641	beta-Costic acid	Lipids and lipid-like molecules	Prenol lipids	Sesquiterpenoids	233.155	NA	0.9368	1	NA
0.94_233.1554m/z	1.07532	0.491276	0.440431	0.95145	0.95093	0.432738	obesity-A:control	HMDB0036035	null	C15H22O2	M-H	36.6	0	2.77621	86.1641	Marasmene	Organoheterocyclic compounds	Furofurans	null	233.155	NA	0.9368	1	NA
0.94_233.1554m/z	1.07532	0.491276	0.440431	0.95145	0.95093	0.432738	obesity-A:control	HMDB0036392	null	C15H22O2	M-H	36.6	0	2.77621	86.1641	(Z)-alpha-Bergamotenoic acid	Lipids and lipid-like molecules	Prenol lipids	Monoterpenoids	233.155	NA	0.9368	1	NA
0.94_233.1554m/z	1.07532	0.491276	0.440431	0.95145	0.95093	0.432738	obesity-A:control	HMDB0134139	null	C15H22O2	M-H	36.6	0	2.77621	86.1641	3-[(1Z)-2-hexyl-3-hydroxyprop-1-en-1-yl]phenol	Phenylpropanoids and polyketides	Cinnamyl alcohols	null	233.155	NA	0.9368	1	NA
0.94_233.1554m/z	1.07532	0.491276	0.440431	0.95145	0.95093	0.432738	obesity-A:control	LMPR0103160001	null	C15H22O2	M-H	36.6	0	2.77621	86.1641	1,13-Dihydroxy-herbertene	Prenol Lipids [PR]	Isoprenoids [PR01]	C15 isoprenoids (sesquiterpenes) [PR0103]	233.155	NA	0.9368	1	NA
0.94_233.1554m/z	1.07532	0.491276	0.440431	0.95145	0.95093	0.432738	obesity-A:control	LMPR0103190015	C20309	C15H22O2	M-H	36.6	0	2.77621	86.1641	(+)-artemisinic acid	Prenol Lipids [PR]	Isoprenoids [PR01]	C15 isoprenoids (sesquiterpenes) [PR0103]	233.155	NA	0.9368	1	NULL
0.94_233.1554m/z	1.07532	0.491276	0.440431	0.95145	0.95093	0.432738	obesity-A:control	LMPR0103260001	null	C15H22O2	M-H	36.6	0	2.77621	86.1641	12-Hydroxy-chiloscyphone	Prenol Lipids [PR]	Isoprenoids [PR01]	C15 isoprenoids (sesquiterpenes) [PR0103]	233.155	NA	0.9368	1	NA
0.94_233.1554m/z	1.07532	0.491276	0.440431	0.95145	0.95093	0.432738	obesity-A:control	LMPR0103320001	null	C15H22O2	M-H	36.6	0	2.77621	86.1641	Macrophyllic acid A	Prenol Lipids [PR]	Isoprenoids [PR01]	C15 isoprenoids (sesquiterpenes) [PR0103]	233.155	NA	0.9368	1	NA
0.94_233.1554m/z	1.07532	0.491276	0.440431	0.95145	0.95093	0.432738	obesity-A:control	LMPR0103390001	null	C15H22O2	M-H	36.6	0	2.77621	86.1641	Curmadione	Prenol Lipids [PR]	Isoprenoids [PR01]	C15 isoprenoids (sesquiterpenes) [PR0103]	233.155	NA	0.9368	1	NA
0.94_233.1554m/z	1.07532	0.491276	0.440431	0.95145	0.95093	0.432738	obesity-A:control	LMPR0103400001	null	C15H22O2	M-H	36.6	0	2.77621	86.1641	Curcumenone	Prenol Lipids [PR]	Isoprenoids [PR01]	C15 isoprenoids (sesquiterpenes) [PR0103]	233.155	NA	0.9368	1	NA
0.94_233.1554m/z	1.07532	0.491276	0.440431	0.95145	0.95093	0.432738	obesity-A:control	LMPR0103450003	null	C15H22O2	M-H	36.6	0	2.77621	86.1641	Sugeonol	Prenol Lipids [PR]	Isoprenoids [PR01]	C15 isoprenoids (sesquiterpenes) [PR0103]	233.155	NA	0.9368	1	NA
0.94_233.1554m/z	1.07532	0.491276	0.440431	0.95145	0.95093	0.432738	obesity-A:control	LMPR0103460001	null	C15H22O2	M-H	36.6	0	2.77621	86.1641	Valerenic acid	Prenol Lipids [PR]	Isoprenoids [PR01]	C15 isoprenoids (sesquiterpenes) [PR0103]	233.155	NA	0.9368	1	NA
0.94_233.1554m/z	1.07532	0.491276	0.440431	0.95145	0.95093	0.432738	obesity-A:control	LMPR0103490002	null	C15H22O2	M-H	36.6	0	2.77621	86.1641	8beta-Hydroxy-3-longipinen-5-one	Prenol Lipids [PR]	Isoprenoids [PR01]	C15 isoprenoids (sesquiterpenes) [PR0103]	233.155	NA	0.9368	1	NA
0.94_233.1554m/z	1.07532	0.491276	0.440431	0.95145	0.95093	0.432738	obesity-A:control	LMPR0103610001	null	C15H22O2	M-H	36.6	0	2.77621	86.1641	Onitin	Prenol Lipids [PR]	Isoprenoids [PR01]	C15 isoprenoids (sesquiterpenes) [PR0103]	233.155	NA	0.9368	1	NA
0.94_233.1554m/z	1.07532	0.491276	0.440431	0.95145	0.95093	0.432738	obesity-A:control	LMPR0103610002	null	C15H22O2	M-H	36.6	0	2.77621	86.1641	Alcyopterosins O	Prenol Lipids [PR]	Isoprenoids [PR01]	C15 isoprenoids (sesquiterpenes) [PR0103]	233.155	NA	0.9368	1	NA
0.94_233.1554m/z	1.07532	0.491276	0.440431	0.95145	0.95093	0.432738	obesity-A:control	LMPR0103890004	null	C15H22O2	M-H	36.6	0	2.77621	86.1641	1-deoxypentalenic acid	Prenol Lipids [PR]	Isoprenoids [PR01]	C15 isoprenoids (sesquiterpenes) [PR0103]	233.155	NA	0.9368	1	NA
0.94_233.1554m/z	1.05277	0.715291	0.532498	0.96866	0.930225	0.214984	obesity-B:control	HMDB0030016	null	C15H22O2	M-H	36.6	0	2.77621	86.1641	Valerenic acid	Lipids and lipid-like molecules	Prenol lipids	Sesquiterpenoids	233.155	NA	0.9368	1	NA
0.94_233.1554m/z	1.05277	0.715291	0.532498	0.96866	0.930225	0.214984	obesity-B:control	HMDB0032081	null	C15H22O2	M-H	36.6	0	2.77621	86.1641	4,10-Longipinanedione	Lipids and lipid-like molecules	Prenol lipids	Monoterpenoids	233.155	NA	0.9368	1	NA
0.94_233.1554m/z	1.05277	0.715291	0.532498	0.96866	0.930225	0.214984	obesity-B:control	HMDB0034562	null	C15H22O2	M-H	36.6	0	2.77621	86.1641	9-Pentadecene-12,14-diyne-1,11-diol	Lipids and lipid-like molecules	Fatty Acyls	Fatty alcohols	233.155	NA	0.9368	1	NA
0.94_233.1554m/z	1.05277	0.715291	0.532498	0.96866	0.930225	0.214984	obesity-B:control	HMDB0034956	null	C15H22O2	M-H	36.6	0	2.77621	86.1641	Oxysolavetivone	Lipids and lipid-like molecules	Prenol lipids	Sesquiterpenoids	233.155	NA	0.9368	1	NA
0.94_233.1554m/z	1.05277	0.715291	0.532498	0.96866	0.930225	0.214984	obesity-B:control	HMDB0035794	null	C15H22O2	M-H	36.6	0	2.77621	86.1641	beta-Costic acid	Lipids and lipid-like molecules	Prenol lipids	Sesquiterpenoids	233.155	NA	0.9368	1	NA
0.94_233.1554m/z	1.05277	0.715291	0.532498	0.96866	0.930225	0.214984	obesity-B:control	HMDB0036035	null	C15H22O2	M-H	36.6	0	2.77621	86.1641	Marasmene	Organoheterocyclic compounds	Furofurans	null	233.155	NA	0.9368	1	NA
0.94_233.1554m/z	1.05277	0.715291	0.532498	0.96866	0.930225	0.214984	obesity-B:control	HMDB0036392	null	C15H22O2	M-H	36.6	0	2.77621	86.1641	(Z)-alpha-Bergamotenoic acid	Lipids and lipid-like molecules	Prenol lipids	Monoterpenoids	233.155	NA	0.9368	1	NA
0.94_233.1554m/z	1.05277	0.715291	0.532498	0.96866	0.930225	0.214984	obesity-B:control	HMDB0134139	null	C15H22O2	M-H	36.6	0	2.77621	86.1641	3-[(1Z)-2-hexyl-3-hydroxyprop-1-en-1-yl]phenol	Phenylpropanoids and polyketides	Cinnamyl alcohols	null	233.155	NA	0.9368	1	NA
0.94_233.1554m/z	1.05277	0.715291	0.532498	0.96866	0.930225	0.214984	obesity-B:control	LMPR0103160001	null	C15H22O2	M-H	36.6	0	2.77621	86.1641	1,13-Dihydroxy-herbertene	Prenol Lipids [PR]	Isoprenoids [PR01]	C15 isoprenoids (sesquiterpenes) [PR0103]	233.155	NA	0.9368	1	NA
0.94_233.1554m/z	1.05277	0.715291	0.532498	0.96866	0.930225	0.214984	obesity-B:control	LMPR0103190015	C20309	C15H22O2	M-H	36.6	0	2.77621	86.1641	(+)-artemisinic acid	Prenol Lipids [PR]	Isoprenoids [PR01]	C15 isoprenoids (sesquiterpenes) [PR0103]	233.155	NA	0.9368	1	NULL
0.94_233.1554m/z	1.05277	0.715291	0.532498	0.96866	0.930225	0.214984	obesity-B:control	LMPR0103260001	null	C15H22O2	M-H	36.6	0	2.77621	86.1641	12-Hydroxy-chiloscyphone	Prenol Lipids [PR]	Isoprenoids [PR01]	C15 isoprenoids (sesquiterpenes) [PR0103]	233.155	NA	0.9368	1	NA
0.94_233.1554m/z	1.05277	0.715291	0.532498	0.96866	0.930225	0.214984	obesity-B:control	LMPR0103320001	null	C15H22O2	M-H	36.6	0	2.77621	86.1641	Macrophyllic acid A	Prenol Lipids [PR]	Isoprenoids [PR01]	C15 isoprenoids (sesquiterpenes) [PR0103]	233.155	NA	0.9368	1	NA
0.94_233.1554m/z	1.05277	0.715291	0.532498	0.96866	0.930225	0.214984	obesity-B:control	LMPR0103390001	null	C15H22O2	M-H	36.6	0	2.77621	86.1641	Curmadione	Prenol Lipids [PR]	Isoprenoids [PR01]	C15 isoprenoids (sesquiterpenes) [PR0103]	233.155	NA	0.9368	1	NA
0.94_233.1554m/z	1.05277	0.715291	0.532498	0.96866	0.930225	0.214984	obesity-B:control	LMPR0103400001	null	C15H22O2	M-H	36.6	0	2.77621	86.1641	Curcumenone	Prenol Lipids [PR]	Isoprenoids [PR01]	C15 isoprenoids (sesquiterpenes) [PR0103]	233.155	NA	0.9368	1	NA
0.94_233.1554m/z	1.05277	0.715291	0.532498	0.96866	0.930225	0.214984	obesity-B:control	LMPR0103450003	null	C15H22O2	M-H	36.6	0	2.77621	86.1641	Sugeonol	Prenol Lipids [PR]	Isoprenoids [PR01]	C15 isoprenoids (sesquiterpenes) [PR0103]	233.155	NA	0.9368	1	NA
0.94_233.1554m/z	1.05277	0.715291	0.532498	0.96866	0.930225	0.214984	obesity-B:control	LMPR0103460001	null	C15H22O2	M-H	36.6	0	2.77621	86.1641	Valerenic acid	Prenol Lipids [PR]	Isoprenoids [PR01]	C15 isoprenoids (sesquiterpenes) [PR0103]	233.155	NA	0.9368	1	NA
0.94_233.1554m/z	1.05277	0.715291	0.532498	0.96866	0.930225	0.214984	obesity-B:control	LMPR0103490002	null	C15H22O2	M-H	36.6	0	2.77621	86.1641	8beta-Hydroxy-3-longipinen-5-one	Prenol Lipids [PR]	Isoprenoids [PR01]	C15 isoprenoids (sesquiterpenes) [PR0103]	233.155	NA	0.9368	1	NA
0.94_233.1554m/z	1.05277	0.715291	0.532498	0.96866	0.930225	0.214984	obesity-B:control	LMPR0103610001	null	C15H22O2	M-H	36.6	0	2.77621	86.1641	Onitin	Prenol Lipids [PR]	Isoprenoids [PR01]	C15 isoprenoids (sesquiterpenes) [PR0103]	233.155	NA	0.9368	1	NA
0.94_233.1554m/z	1.05277	0.715291	0.532498	0.96866	0.930225	0.214984	obesity-B:control	LMPR0103610002	null	C15H22O2	M-H	36.6	0	2.77621	86.1641	Alcyopterosins O	Prenol Lipids [PR]	Isoprenoids [PR01]	C15 isoprenoids (sesquiterpenes) [PR0103]	233.155	NA	0.9368	1	NA
0.94_233.1554m/z	1.05277	0.715291	0.532498	0.96866	0.930225	0.214984	obesity-B:control	LMPR0103890004	null	C15H22O2	M-H	36.6	0	2.77621	86.1641	1-deoxypentalenic acid	Prenol Lipids [PR]	Isoprenoids [PR01]	C15 isoprenoids (sesquiterpenes) [PR0103]	233.155	NA	0.9368	1	NA
0.94_233.1554m/z	1.02142	0.786714	0.842967	0.972413	0.981362	0.860902	obesity-A:obesity-B	HMDB0030016	null	C15H22O2	M-H	36.6	0	2.77621	86.1641	Valerenic acid	Lipids and lipid-like molecules	Prenol lipids	Sesquiterpenoids	233.155	NA	0.9368	1	NA
0.94_233.1554m/z	1.02142	0.786714	0.842967	0.972413	0.981362	0.860902	obesity-A:obesity-B	HMDB0032081	null	C15H22O2	M-H	36.6	0	2.77621	86.1641	4,10-Longipinanedione	Lipids and lipid-like molecules	Prenol lipids	Monoterpenoids	233.155	NA	0.9368	1	NA
0.94_233.1554m/z	1.02142	0.786714	0.842967	0.972413	0.981362	0.860902	obesity-A:obesity-B	HMDB0034562	null	C15H22O2	M-H	36.6	0	2.77621	86.1641	9-Pentadecene-12,14-diyne-1,11-diol	Lipids and lipid-like molecules	Fatty Acyls	Fatty alcohols	233.155	NA	0.9368	1	NA
0.94_233.1554m/z	1.02142	0.786714	0.842967	0.972413	0.981362	0.860902	obesity-A:obesity-B	HMDB0034956	null	C15H22O2	M-H	36.6	0	2.77621	86.1641	Oxysolavetivone	Lipids and lipid-like molecules	Prenol lipids	Sesquiterpenoids	233.155	NA	0.9368	1	NA
0.94_233.1554m/z	1.02142	0.786714	0.842967	0.972413	0.981362	0.860902	obesity-A:obesity-B	HMDB0035794	null	C15H22O2	M-H	36.6	0	2.77621	86.1641	beta-Costic acid	Lipids and lipid-like molecules	Prenol lipids	Sesquiterpenoids	233.155	NA	0.9368	1	NA
0.94_233.1554m/z	1.02142	0.786714	0.842967	0.972413	0.981362	0.860902	obesity-A:obesity-B	HMDB0036035	null	C15H22O2	M-H	36.6	0	2.77621	86.1641	Marasmene	Organoheterocyclic compounds	Furofurans	null	233.155	NA	0.9368	1	NA
0.94_233.1554m/z	1.02142	0.786714	0.842967	0.972413	0.981362	0.860902	obesity-A:obesity-B	HMDB0036392	null	C15H22O2	M-H	36.6	0	2.77621	86.1641	(Z)-alpha-Bergamotenoic acid	Lipids and lipid-like molecules	Prenol lipids	Monoterpenoids	233.155	NA	0.9368	1	NA
0.94_233.1554m/z	1.02142	0.786714	0.842967	0.972413	0.981362	0.860902	obesity-A:obesity-B	HMDB0134139	null	C15H22O2	M-H	36.6	0	2.77621	86.1641	3-[(1Z)-2-hexyl-3-hydroxyprop-1-en-1-yl]phenol	Phenylpropanoids and polyketides	Cinnamyl alcohols	null	233.155	NA	0.9368	1	NA
0.94_233.1554m/z	1.02142	0.786714	0.842967	0.972413	0.981362	0.860902	obesity-A:obesity-B	LMPR0103160001	null	C15H22O2	M-H	36.6	0	2.77621	86.1641	1,13-Dihydroxy-herbertene	Prenol Lipids [PR]	Isoprenoids [PR01]	C15 isoprenoids (sesquiterpenes) [PR0103]	233.155	NA	0.9368	1	NA
0.94_233.1554m/z	1.02142	0.786714	0.842967	0.972413	0.981362	0.860902	obesity-A:obesity-B	LMPR0103190015	C20309	C15H22O2	M-H	36.6	0	2.77621	86.1641	(+)-artemisinic acid	Prenol Lipids [PR]	Isoprenoids [PR01]	C15 isoprenoids (sesquiterpenes) [PR0103]	233.155	NA	0.9368	1	NULL
0.94_233.1554m/z	1.02142	0.786714	0.842967	0.972413	0.981362	0.860902	obesity-A:obesity-B	LMPR0103260001	null	C15H22O2	M-H	36.6	0	2.77621	86.1641	12-Hydroxy-chiloscyphone	Prenol Lipids [PR]	Isoprenoids [PR01]	C15 isoprenoids (sesquiterpenes) [PR0103]	233.155	NA	0.9368	1	NA
0.94_233.1554m/z	1.02142	0.786714	0.842967	0.972413	0.981362	0.860902	obesity-A:obesity-B	LMPR0103320001	null	C15H22O2	M-H	36.6	0	2.77621	86.1641	Macrophyllic acid A	Prenol Lipids [PR]	Isoprenoids [PR01]	C15 isoprenoids (sesquiterpenes) [PR0103]	233.155	NA	0.9368	1	NA
0.94_233.1554m/z	1.02142	0.786714	0.842967	0.972413	0.981362	0.860902	obesity-A:obesity-B	LMPR0103390001	null	C15H22O2	M-H	36.6	0	2.77621	86.1641	Curmadione	Prenol Lipids [PR]	Isoprenoids [PR01]	C15 isoprenoids (sesquiterpenes) [PR0103]	233.155	NA	0.9368	1	NA
0.94_233.1554m/z	1.02142	0.786714	0.842967	0.972413	0.981362	0.860902	obesity-A:obesity-B	LMPR0103400001	null	C15H22O2	M-H	36.6	0	2.77621	86.1641	Curcumenone	Prenol Lipids [PR]	Isoprenoids [PR01]	C15 isoprenoids (sesquiterpenes) [PR0103]	233.155	NA	0.9368	1	NA
0.94_233.1554m/z	1.02142	0.786714	0.842967	0.972413	0.981362	0.860902	obesity-A:obesity-B	LMPR0103450003	null	C15H22O2	M-H	36.6	0	2.77621	86.1641	Sugeonol	Prenol Lipids [PR]	Isoprenoids [PR01]	C15 isoprenoids (sesquiterpenes) [PR0103]	233.155	NA	0.9368	1	NA
0.94_233.1554m/z	1.02142	0.786714	0.842967	0.972413	0.981362	0.860902	obesity-A:obesity-B	LMPR0103460001	null	C15H22O2	M-H	36.6	0	2.77621	86.1641	Valerenic acid	Prenol Lipids [PR]	Isoprenoids [PR01]	C15 isoprenoids (sesquiterpenes) [PR0103]	233.155	NA	0.9368	1	NA
0.94_233.1554m/z	1.02142	0.786714	0.842967	0.972413	0.981362	0.860902	obesity-A:obesity-B	LMPR0103490002	null	C15H22O2	M-H	36.6	0	2.77621	86.1641	8beta-Hydroxy-3-longipinen-5-one	Prenol Lipids [PR]	Isoprenoids [PR01]	C15 isoprenoids (sesquiterpenes) [PR0103]	233.155	NA	0.9368	1	NA
0.94_233.1554m/z	1.02142	0.786714	0.842967	0.972413	0.981362	0.860902	obesity-A:obesity-B	LMPR0103610001	null	C15H22O2	M-H	36.6	0	2.77621	86.1641	Onitin	Prenol Lipids [PR]	Isoprenoids [PR01]	C15 isoprenoids (sesquiterpenes) [PR0103]	233.155	NA	0.9368	1	NA
0.94_233.1554m/z	1.02142	0.786714	0.842967	0.972413	0.981362	0.860902	obesity-A:obesity-B	LMPR0103610002	null	C15H22O2	M-H	36.6	0	2.77621	86.1641	Alcyopterosins O	Prenol Lipids [PR]	Isoprenoids [PR01]	C15 isoprenoids (sesquiterpenes) [PR0103]	233.155	NA	0.9368	1	NA
0.94_233.1554m/z	1.02142	0.786714	0.842967	0.972413	0.981362	0.860902	obesity-A:obesity-B	LMPR0103890004	null	C15H22O2	M-H	36.6	0	2.77621	86.1641	1-deoxypentalenic acid	Prenol Lipids [PR]	Isoprenoids [PR01]	C15 isoprenoids (sesquiterpenes) [PR0103]	233.155	NA	0.9368	1	NA
0.94_475.3057m/z	1.02826	0.85672	0.970739	0.982171	1	0.304125	obesity-A:control	HMDB0038496	null	C28H44O6	M-H	53.9	92.3	-1.76809	79.2109	Polyporusterone B	Lipids and lipid-like molecules	Steroids and steroid derivatives	Bile acids, alcohols and derivatives	475.306	NA	0.9368	1	NA
0.94_475.3057m/z	1.02826	0.85672	0.970739	0.982171	1	0.304125	obesity-A:control	HMDB0038497	null	C28H44O6	M-H	53.9	92.3	-1.76809	79.2109	Polyporusterone C	Lipids and lipid-like molecules	Steroids and steroid derivatives	Cholestane steroids	475.306	NA	0.9368	1	NA
0.94_475.3057m/z	1.13618	0.376841	0.373755	0.880403	0.873194	1.30567	obesity-B:control	HMDB0038496	null	C28H44O6	M-H	53.9	92.3	-1.76809	79.2109	Polyporusterone B	Lipids and lipid-like molecules	Steroids and steroid derivatives	Bile acids, alcohols and derivatives	475.306	NA	0.9368	1	NA
0.94_475.3057m/z	1.13618	0.376841	0.373755	0.880403	0.873194	1.30567	obesity-B:control	HMDB0038497	null	C28H44O6	M-H	53.9	92.3	-1.76809	79.2109	Polyporusterone C	Lipids and lipid-like molecules	Steroids and steroid derivatives	Cholestane steroids	475.306	NA	0.9368	1	NA
0.94_475.3057m/z	0.905014	0.489988	0.440431	0.955492	0.911399	1.34326	obesity-A:obesity-B	HMDB0038496	null	C28H44O6	M-H	53.9	92.3	-1.76809	79.2109	Polyporusterone B	Lipids and lipid-like molecules	Steroids and steroid derivatives	Bile acids, alcohols and derivatives	475.306	NA	0.9368	1	NA
0.94_475.3057m/z	0.905014	0.489988	0.440431	0.955492	0.911399	1.34326	obesity-A:obesity-B	HMDB0038497	null	C28H44O6	M-H	53.9	92.3	-1.76809	79.2109	Polyporusterone C	Lipids and lipid-like molecules	Steroids and steroid derivatives	Cholestane steroids	475.306	NA	0.9368	1	NA
0.95_452.2782m/z	0.931925	0.854692	0.664981	0.982171	0.981346	0.457784	obesity-A:control	HMDB0010379	null	C22H46NO7P	M-CH3	56	98.4	0.0483741	81.6053	LysoPC(14:0/0:0)	Lipids and lipid-like molecules	Glycerophospholipids	Glycerophosphocholines	452.278	NA	0.948233	1	NA
0.95_452.2782m/z	0.931925	0.854692	0.664981	0.982171	0.981346	0.457784	obesity-A:control	LMGP01050012	null	C22H46NO7P	M-CH3	56	98.4	0.0483741	81.6053	PC(14:0/0:0)	Glycerophospholipids [GP]	Glycerophosphocholines [GP01]	Monoacylglycerophosphocholines [GP0105]	452.278	NA	0.948233	1	NA
0.95_452.2782m/z	0.931925	0.854692	0.664981	0.982171	0.981346	0.457784	obesity-A:control	LMGP01050073	null	C22H46NO7P	M-CH3	56	98.4	0.0483741	81.6053	PC(0:0/14:0)	Glycerophospholipids [GP]	Glycerophosphocholines [GP01]	Monoacylglycerophosphocholines [GP0105]	452.278	NA	0.948233	1	NA
0.95_452.2782m/z	0.895346	0.803518	0.865995	0.98476	0.992666	0.810978	obesity-B:control	HMDB0010379	null	C22H46NO7P	M-CH3	56	98.4	0.0483741	81.6053	LysoPC(14:0/0:0)	Lipids and lipid-like molecules	Glycerophospholipids	Glycerophosphocholines	452.278	NA	0.948233	1	NA
0.95_452.2782m/z	0.895346	0.803518	0.865995	0.98476	0.992666	0.810978	obesity-B:control	LMGP01050012	null	C22H46NO7P	M-CH3	56	98.4	0.0483741	81.6053	PC(14:0/0:0)	Glycerophospholipids [GP]	Glycerophosphocholines [GP01]	Monoacylglycerophosphocholines [GP0105]	452.278	NA	0.948233	1	NA
0.95_452.2782m/z	0.895346	0.803518	0.865995	0.98476	0.992666	0.810978	obesity-B:control	LMGP01050073	null	C22H46NO7P	M-CH3	56	98.4	0.0483741	81.6053	PC(0:0/14:0)	Glycerophospholipids [GP]	Glycerophosphocholines [GP01]	Monoacylglycerophosphocholines [GP0105]	452.278	NA	0.948233	1	NA
0.95_452.2782m/z	1.04085	0.948875	0.994147	0.993621	1	0.450273	obesity-A:obesity-B	HMDB0010379	null	C22H46NO7P	M-CH3	56	98.4	0.0483741	81.6053	LysoPC(14:0/0:0)	Lipids and lipid-like molecules	Glycerophospholipids	Glycerophosphocholines	452.278	NA	0.948233	1	NA
0.95_452.2782m/z	1.04085	0.948875	0.994147	0.993621	1	0.450273	obesity-A:obesity-B	LMGP01050012	null	C22H46NO7P	M-CH3	56	98.4	0.0483741	81.6053	PC(14:0/0:0)	Glycerophospholipids [GP]	Glycerophosphocholines [GP01]	Monoacylglycerophosphocholines [GP0105]	452.278	NA	0.948233	1	NA
0.95_452.2782m/z	1.04085	0.948875	0.994147	0.993621	1	0.450273	obesity-A:obesity-B	LMGP01050073	null	C22H46NO7P	M-CH3	56	98.4	0.0483741	81.6053	PC(0:0/14:0)	Glycerophospholipids [GP]	Glycerophosphocholines [GP01]	Monoacylglycerophosphocholines [GP0105]	452.278	NA	0.948233	1	NA
0.97_311.2232m/z	1.01176	0.882353	0.970739	0.982171	1	0.608824	obesity-A:control	HMDB0006940	null	C18H32O4	M-H	36.4	0	1.29544	83.4802	9(S)-HPODE	Lipids and lipid-like molecules	Fatty Acyls	Lineolic acids and derivatives	311.223	NA	0.974883	1	NA
0.97_311.2232m/z	1.01176	0.882353	0.970739	0.982171	1	0.608824	obesity-A:control	LMFA02000100	null	C18H32O4	M-H	36.4	0	1.29544	83.4802	E,E-9-HpODE	Fatty Acyls [FA]	Octadecanoids [FA02]	Other Octadecanoids [FA0200]	311.223	NA	0.974883	1	NA
0.97_311.2232m/z	1.01176	0.882353	0.970739	0.982171	1	0.608824	obesity-A:control	LMFA02000101	null	C18H32O4	M-H	36.4	0	1.29544	83.4802	10-HpODE	Fatty Acyls [FA]	Octadecanoids [FA02]	Other Octadecanoids [FA0200]	311.223	NA	0.974883	1	NA
0.97_311.2232m/z	1.01176	0.882353	0.970739	0.982171	1	0.608824	obesity-A:control	LMFA02000103	null	C18H32O4	M-H	36.4	0	1.29544	83.4802	8-HpODE	Fatty Acyls [FA]	Octadecanoids [FA02]	Other Octadecanoids [FA0200]	311.223	NA	0.974883	1	NA
0.97_311.2232m/z	1.01176	0.882353	0.970739	0.982171	1	0.608824	obesity-A:control	LMFA02000104	null	C18H32O4	M-H	36.4	0	1.29544	83.4802	14-HpODE	Fatty Acyls [FA]	Octadecanoids [FA02]	Other Octadecanoids [FA0200]	311.223	NA	0.974883	1	NA
0.97_311.2232m/z	1.01176	0.882353	0.970739	0.982171	1	0.608824	obesity-A:control	LMFA02000158	null	C18H32O4	M-H	36.4	0	1.29544	83.4802	9-hydroxy-12,13-epoxy-10-octadecenoic acid	Fatty Acyls [FA]	Octadecanoids [FA02]	Other Octadecanoids [FA0200]	311.223	NA	0.974883	1	NA
0.97_311.2232m/z	1.01176	0.882353	0.970739	0.982171	1	0.608824	obesity-A:control	LMFA02000159	null	C18H32O4	M-H	36.4	0	1.29544	83.4802	12,13-epoxy-11-hydroxy-9-octadecenoic acid	Fatty Acyls [FA]	Octadecanoids [FA02]	Other Octadecanoids [FA0200]	311.223	NA	0.974883	1	NA
0.97_311.2232m/z	1.01176	0.882353	0.970739	0.982171	1	0.608824	obesity-A:control	LMFA02000166	null	C18H32O4	M-H	36.4	0	1.29544	83.4802	8,13-DiHODE	Fatty Acyls [FA]	Octadecanoids [FA02]	Other Octadecanoids [FA0200]	311.223	NA	0.974883	1	NA
0.97_311.2232m/z	1.01176	0.882353	0.970739	0.982171	1	0.608824	obesity-A:control	LMFA02000167	null	C18H32O4	M-H	36.4	0	1.29544	83.4802	9,14-DiHODE	Fatty Acyls [FA]	Octadecanoids [FA02]	Other Octadecanoids [FA0200]	311.223	NA	0.974883	1	NA
0.97_311.2232m/z	1.01176	0.882353	0.970739	0.982171	1	0.608824	obesity-A:control	LMFA02000170	null	C18H32O4	M-H	36.4	0	1.29544	83.4802	9-hydroxy-10-oxo-12-octadecenoic acid	Fatty Acyls [FA]	Octadecanoids [FA02]	Other Octadecanoids [FA0200]	311.223	NA	0.974883	1	NA
0.97_311.2232m/z	1.01176	0.882353	0.970739	0.982171	1	0.608824	obesity-A:control	LMFA02000171	null	C18H32O4	M-H	36.4	0	1.29544	83.4802	9-hydroxy-12-oxo-10-octadecenoic acid	Fatty Acyls [FA]	Octadecanoids [FA02]	Other Octadecanoids [FA0200]	311.223	NA	0.974883	1	NA
0.97_311.2232m/z	1.01176	0.882353	0.970739	0.982171	1	0.608824	obesity-A:control	LMFA02000172	null	C18H32O4	M-H	36.4	0	1.29544	83.4802	9-hydroxy-13-oxo-10-octadecenoic acid	Fatty Acyls [FA]	Octadecanoids [FA02]	Other Octadecanoids [FA0200]	311.223	NA	0.974883	1	NA
0.97_311.2232m/z	1.01176	0.882353	0.970739	0.982171	1	0.608824	obesity-A:control	LMFA02000249	null	C18H32O4	M-H	36.4	0	1.29544	83.4802	10-oxo-13-hydroxy-11-octadecenoic acid	Fatty Acyls [FA]	Octadecanoids [FA02]	Other Octadecanoids [FA0200]	311.223	NA	0.974883	1	NA
0.97_311.2232m/z	1.01176	0.882353	0.970739	0.982171	1	0.608824	obesity-A:control	LMFA02000250	null	C18H32O4	M-H	36.4	0	1.29544	83.4802	12-oxo-13-hydroxy-9-octadecenoic acid	Fatty Acyls [FA]	Octadecanoids [FA02]	Other Octadecanoids [FA0200]	311.223	NA	0.974883	1	NA
0.97_311.2232m/z	1.01176	0.882353	0.970739	0.982171	1	0.608824	obesity-A:control	LMFA02000277	null	C18H32O4	M-H	36.4	0	1.29544	83.4802	9,10-epoxy-11-hydroxy-12-octadecenoic acid	Fatty Acyls [FA]	Octadecanoids [FA02]	Other Octadecanoids [FA0200]	311.223	NA	0.974883	1	NA
0.97_311.2232m/z	1.01176	0.882353	0.970739	0.982171	1	0.608824	obesity-A:control	LMFA02000278	C14834	C18H32O4	M-H	36.4	0	1.29544	83.4802	9,10-epoxy-13-hydroxy-11-octadecenoic acid	Fatty Acyls [FA]	Octadecanoids [FA02]	Other Octadecanoids [FA0200]	311.223	NA	0.974883	1	map00591 Linoleic acid metabolism
0.97_311.2232m/z	0.990645	0.803569	0.877553	0.98476	0.992666	0.594837	obesity-B:control	HMDB0006940	null	C18H32O4	M-H	36.4	0	1.29544	83.4802	9(S)-HPODE	Lipids and lipid-like molecules	Fatty Acyls	Lineolic acids and derivatives	311.223	NA	0.974883	1	NA
0.97_311.2232m/z	0.990645	0.803569	0.877553	0.98476	0.992666	0.594837	obesity-B:control	LMFA02000100	null	C18H32O4	M-H	36.4	0	1.29544	83.4802	E,E-9-HpODE	Fatty Acyls [FA]	Octadecanoids [FA02]	Other Octadecanoids [FA0200]	311.223	NA	0.974883	1	NA
0.97_311.2232m/z	0.990645	0.803569	0.877553	0.98476	0.992666	0.594837	obesity-B:control	LMFA02000101	null	C18H32O4	M-H	36.4	0	1.29544	83.4802	10-HpODE	Fatty Acyls [FA]	Octadecanoids [FA02]	Other Octadecanoids [FA0200]	311.223	NA	0.974883	1	NA
0.97_311.2232m/z	0.990645	0.803569	0.877553	0.98476	0.992666	0.594837	obesity-B:control	LMFA02000103	null	C18H32O4	M-H	36.4	0	1.29544	83.4802	8-HpODE	Fatty Acyls [FA]	Octadecanoids [FA02]	Other Octadecanoids [FA0200]	311.223	NA	0.974883	1	NA
0.97_311.2232m/z	0.990645	0.803569	0.877553	0.98476	0.992666	0.594837	obesity-B:control	LMFA02000104	null	C18H32O4	M-H	36.4	0	1.29544	83.4802	14-HpODE	Fatty Acyls [FA]	Octadecanoids [FA02]	Other Octadecanoids [FA0200]	311.223	NA	0.974883	1	NA
0.97_311.2232m/z	0.990645	0.803569	0.877553	0.98476	0.992666	0.594837	obesity-B:control	LMFA02000158	null	C18H32O4	M-H	36.4	0	1.29544	83.4802	9-hydroxy-12,13-epoxy-10-octadecenoic acid	Fatty Acyls [FA]	Octadecanoids [FA02]	Other Octadecanoids [FA0200]	311.223	NA	0.974883	1	NA
0.97_311.2232m/z	0.990645	0.803569	0.877553	0.98476	0.992666	0.594837	obesity-B:control	LMFA02000159	null	C18H32O4	M-H	36.4	0	1.29544	83.4802	12,13-epoxy-11-hydroxy-9-octadecenoic acid	Fatty Acyls [FA]	Octadecanoids [FA02]	Other Octadecanoids [FA0200]	311.223	NA	0.974883	1	NA
0.97_311.2232m/z	0.990645	0.803569	0.877553	0.98476	0.992666	0.594837	obesity-B:control	LMFA02000166	null	C18H32O4	M-H	36.4	0	1.29544	83.4802	8,13-DiHODE	Fatty Acyls [FA]	Octadecanoids [FA02]	Other Octadecanoids [FA0200]	311.223	NA	0.974883	1	NA
0.97_311.2232m/z	0.990645	0.803569	0.877553	0.98476	0.992666	0.594837	obesity-B:control	LMFA02000167	null	C18H32O4	M-H	36.4	0	1.29544	83.4802	9,14-DiHODE	Fatty Acyls [FA]	Octadecanoids [FA02]	Other Octadecanoids [FA0200]	311.223	NA	0.974883	1	NA
0.97_311.2232m/z	0.990645	0.803569	0.877553	0.98476	0.992666	0.594837	obesity-B:control	LMFA02000170	null	C18H32O4	M-H	36.4	0	1.29544	83.4802	9-hydroxy-10-oxo-12-octadecenoic acid	Fatty Acyls [FA]	Octadecanoids [FA02]	Other Octadecanoids [FA0200]	311.223	NA	0.974883	1	NA
0.97_311.2232m/z	0.990645	0.803569	0.877553	0.98476	0.992666	0.594837	obesity-B:control	LMFA02000171	null	C18H32O4	M-H	36.4	0	1.29544	83.4802	9-hydroxy-12-oxo-10-octadecenoic acid	Fatty Acyls [FA]	Octadecanoids [FA02]	Other Octadecanoids [FA0200]	311.223	NA	0.974883	1	NA
0.97_311.2232m/z	0.990645	0.803569	0.877553	0.98476	0.992666	0.594837	obesity-B:control	LMFA02000172	null	C18H32O4	M-H	36.4	0	1.29544	83.4802	9-hydroxy-13-oxo-10-octadecenoic acid	Fatty Acyls [FA]	Octadecanoids [FA02]	Other Octadecanoids [FA0200]	311.223	NA	0.974883	1	NA
0.97_311.2232m/z	0.990645	0.803569	0.877553	0.98476	0.992666	0.594837	obesity-B:control	LMFA02000249	null	C18H32O4	M-H	36.4	0	1.29544	83.4802	10-oxo-13-hydroxy-11-octadecenoic acid	Fatty Acyls [FA]	Octadecanoids [FA02]	Other Octadecanoids [FA0200]	311.223	NA	0.974883	1	NA
0.97_311.2232m/z	0.990645	0.803569	0.877553	0.98476	0.992666	0.594837	obesity-B:control	LMFA02000250	null	C18H32O4	M-H	36.4	0	1.29544	83.4802	12-oxo-13-hydroxy-9-octadecenoic acid	Fatty Acyls [FA]	Octadecanoids [FA02]	Other Octadecanoids [FA0200]	311.223	NA	0.974883	1	NA
0.97_311.2232m/z	0.990645	0.803569	0.877553	0.98476	0.992666	0.594837	obesity-B:control	LMFA02000277	null	C18H32O4	M-H	36.4	0	1.29544	83.4802	9,10-epoxy-11-hydroxy-12-octadecenoic acid	Fatty Acyls [FA]	Octadecanoids [FA02]	Other Octadecanoids [FA0200]	311.223	NA	0.974883	1	NA
0.97_311.2232m/z	0.990645	0.803569	0.877553	0.98476	0.992666	0.594837	obesity-B:control	LMFA02000278	C14834	C18H32O4	M-H	36.4	0	1.29544	83.4802	9,10-epoxy-13-hydroxy-11-octadecenoic acid	Fatty Acyls [FA]	Octadecanoids [FA02]	Other Octadecanoids [FA0200]	311.223	NA	0.974883	1	map00591 Linoleic acid metabolism
0.97_311.2232m/z	1.02131	0.929477	0.994147	0.993621	1	1.01463	obesity-A:obesity-B	HMDB0006940	null	C18H32O4	M-H	36.4	0	1.29544	83.4802	9(S)-HPODE	Lipids and lipid-like molecules	Fatty Acyls	Lineolic acids and derivatives	311.223	NA	0.974883	1	NA
0.97_311.2232m/z	1.02131	0.929477	0.994147	0.993621	1	1.01463	obesity-A:obesity-B	LMFA02000100	null	C18H32O4	M-H	36.4	0	1.29544	83.4802	E,E-9-HpODE	Fatty Acyls [FA]	Octadecanoids [FA02]	Other Octadecanoids [FA0200]	311.223	NA	0.974883	1	NA
0.97_311.2232m/z	1.02131	0.929477	0.994147	0.993621	1	1.01463	obesity-A:obesity-B	LMFA02000101	null	C18H32O4	M-H	36.4	0	1.29544	83.4802	10-HpODE	Fatty Acyls [FA]	Octadecanoids [FA02]	Other Octadecanoids [FA0200]	311.223	NA	0.974883	1	NA
0.97_311.2232m/z	1.02131	0.929477	0.994147	0.993621	1	1.01463	obesity-A:obesity-B	LMFA02000103	null	C18H32O4	M-H	36.4	0	1.29544	83.4802	8-HpODE	Fatty Acyls [FA]	Octadecanoids [FA02]	Other Octadecanoids [FA0200]	311.223	NA	0.974883	1	NA
0.97_311.2232m/z	1.02131	0.929477	0.994147	0.993621	1	1.01463	obesity-A:obesity-B	LMFA02000104	null	C18H32O4	M-H	36.4	0	1.29544	83.4802	14-HpODE	Fatty Acyls [FA]	Octadecanoids [FA02]	Other Octadecanoids [FA0200]	311.223	NA	0.974883	1	NA
0.97_311.2232m/z	1.02131	0.929477	0.994147	0.993621	1	1.01463	obesity-A:obesity-B	LMFA02000158	null	C18H32O4	M-H	36.4	0	1.29544	83.4802	9-hydroxy-12,13-epoxy-10-octadecenoic acid	Fatty Acyls [FA]	Octadecanoids [FA02]	Other Octadecanoids [FA0200]	311.223	NA	0.974883	1	NA
0.97_311.2232m/z	1.02131	0.929477	0.994147	0.993621	1	1.01463	obesity-A:obesity-B	LMFA02000159	null	C18H32O4	M-H	36.4	0	1.29544	83.4802	12,13-epoxy-11-hydroxy-9-octadecenoic acid	Fatty Acyls [FA]	Octadecanoids [FA02]	Other Octadecanoids [FA0200]	311.223	NA	0.974883	1	NA
0.97_311.2232m/z	1.02131	0.929477	0.994147	0.993621	1	1.01463	obesity-A:obesity-B	LMFA02000166	null	C18H32O4	M-H	36.4	0	1.29544	83.4802	8,13-DiHODE	Fatty Acyls [FA]	Octadecanoids [FA02]	Other Octadecanoids [FA0200]	311.223	NA	0.974883	1	NA
0.97_311.2232m/z	1.02131	0.929477	0.994147	0.993621	1	1.01463	obesity-A:obesity-B	LMFA02000167	null	C18H32O4	M-H	36.4	0	1.29544	83.4802	9,14-DiHODE	Fatty Acyls [FA]	Octadecanoids [FA02]	Other Octadecanoids [FA0200]	311.223	NA	0.974883	1	NA
0.97_311.2232m/z	1.02131	0.929477	0.994147	0.993621	1	1.01463	obesity-A:obesity-B	LMFA02000170	null	C18H32O4	M-H	36.4	0	1.29544	83.4802	9-hydroxy-10-oxo-12-octadecenoic acid	Fatty Acyls [FA]	Octadecanoids [FA02]	Other Octadecanoids [FA0200]	311.223	NA	0.974883	1	NA
0.97_311.2232m/z	1.02131	0.929477	0.994147	0.993621	1	1.01463	obesity-A:obesity-B	LMFA02000171	null	C18H32O4	M-H	36.4	0	1.29544	83.4802	9-hydroxy-12-oxo-10-octadecenoic acid	Fatty Acyls [FA]	Octadecanoids [FA02]	Other Octadecanoids [FA0200]	311.223	NA	0.974883	1	NA
0.97_311.2232m/z	1.02131	0.929477	0.994147	0.993621	1	1.01463	obesity-A:obesity-B	LMFA02000172	null	C18H32O4	M-H	36.4	0	1.29544	83.4802	9-hydroxy-13-oxo-10-octadecenoic acid	Fatty Acyls [FA]	Octadecanoids [FA02]	Other Octadecanoids [FA0200]	311.223	NA	0.974883	1	NA
0.97_311.2232m/z	1.02131	0.929477	0.994147	0.993621	1	1.01463	obesity-A:obesity-B	LMFA02000249	null	C18H32O4	M-H	36.4	0	1.29544	83.4802	10-oxo-13-hydroxy-11-octadecenoic acid	Fatty Acyls [FA]	Octadecanoids [FA02]	Other Octadecanoids [FA0200]	311.223	NA	0.974883	1	NA
0.97_311.2232m/z	1.02131	0.929477	0.994147	0.993621	1	1.01463	obesity-A:obesity-B	LMFA02000250	null	C18H32O4	M-H	36.4	0	1.29544	83.4802	12-oxo-13-hydroxy-9-octadecenoic acid	Fatty Acyls [FA]	Octadecanoids [FA02]	Other Octadecanoids [FA0200]	311.223	NA	0.974883	1	NA
0.97_311.2232m/z	1.02131	0.929477	0.994147	0.993621	1	1.01463	obesity-A:obesity-B	LMFA02000277	null	C18H32O4	M-H	36.4	0	1.29544	83.4802	9,10-epoxy-11-hydroxy-12-octadecenoic acid	Fatty Acyls [FA]	Octadecanoids [FA02]	Other Octadecanoids [FA0200]	311.223	NA	0.974883	1	NA
0.97_311.2232m/z	1.02131	0.929477	0.994147	0.993621	1	1.01463	obesity-A:obesity-B	LMFA02000278	C14834	C18H32O4	M-H	36.4	0	1.29544	83.4802	9,10-epoxy-13-hydroxy-11-octadecenoic acid	Fatty Acyls [FA]	Octadecanoids [FA02]	Other Octadecanoids [FA0200]	311.223	NA	0.974883	1	map00591 Linoleic acid metabolism
1.00_538.3146m/z	0.99563	0.871887	0.774744	0.982171	0.992553	1.11904	obesity-A:control	LMGP03050028	null	C25H50NO9P	M-H	37.1	0	-0.898945	86.5644	PS(19:0/0:0)	Glycerophospholipids [GP]	Glycerophosphoserines [GP03]	Monoacylglycerophosphoserines [GP0305]	538.315	NA	1.00153	1	NA
1.00_538.3146m/z	0.903035	0.39145	0.467066	0.885622	0.898106	0.809113	obesity-B:control	LMGP03050028	null	C25H50NO9P	M-H	37.1	0	-0.898945	86.5644	PS(19:0/0:0)	Glycerophospholipids [GP]	Glycerophosphoserines [GP03]	Monoacylglycerophosphoserines [GP0305]	538.315	NA	1.00153	1	NA
1.00_538.3146m/z	1.10254	0.27688	0.279422	0.879625	0.856868	1.15286	obesity-A:obesity-B	LMGP03050028	null	C25H50NO9P	M-H	37.1	0	-0.898945	86.5644	PS(19:0/0:0)	Glycerophospholipids [GP]	Glycerophosphoserines [GP03]	Monoacylglycerophosphoserines [GP0305]	538.315	NA	1.00153	1	NA
1.01_477.0667m/z	0.703161	0.472134	0.414675	0.945253	0.944835	0.442171	obesity-A:control	HMDB0127477	null	C15H22O15	M+Cl	41.6	16.3	3.29394	95.6995	6-[(6-{[(2-carboxyacetyl)oxy]methyl}-2,4,5-trihydroxyoxan-3-yl)oxy]-3,4,5-trihydroxyoxane-2-carboxylic acid	Organic oxygen compounds	Organooxygen compounds	Carbohydrates and carbohydrate conjugates	477.067	NA	1.00535	1	NA
1.01_477.0667m/z	0.703161	0.472134	0.414675	0.945253	0.944835	0.442171	obesity-A:control	HMDB0127478	null	C15H22O15	M+Cl	41.6	16.3	3.29394	95.6995	6-[(2-{[(2-carboxyacetyl)oxy]methyl}-4,5,6-trihydroxyoxan-3-yl)oxy]-3,4,5-trihydroxyoxane-2-carboxylic acid	Organic oxygen compounds	Organooxygen compounds	Carbohydrates and carbohydrate conjugates	477.067	NA	1.00535	1	NA
1.01_477.0667m/z	0.703161	0.472134	0.414675	0.945253	0.944835	0.442171	obesity-A:control	HMDB0127479	null	C15H22O15	M+Cl	41.6	16.3	3.29394	95.6995	6-[(2-{[(2-carboxyacetyl)oxy]methyl}-3,5,6-trihydroxyoxan-4-yl)oxy]-3,4,5-trihydroxyoxane-2-carboxylic acid	Organic oxygen compounds	Organooxygen compounds	Carbohydrates and carbohydrate conjugates	477.067	NA	1.00535	1	NA
1.01_477.0667m/z	0.703161	0.472134	0.414675	0.945253	0.944835	0.442171	obesity-A:control	HMDB0127480	null	C15H22O15	M+Cl	41.6	16.3	3.29394	95.6995	3,4,5-trihydroxy-6-({3-oxo-3-[(3,4,5,6-tetrahydroxyoxan-2-yl)methoxy]propanoyl}oxy)oxane-2-carboxylic acid	Organic oxygen compounds	Organooxygen compounds	Carbohydrates and carbohydrate conjugates	477.067	NA	1.00535	1	NA
1.01_477.0667m/z	2.08822	0.114593	0.187179	0.63032	0.699527	1.13557	obesity-B:control	HMDB0127477	null	C15H22O15	M+Cl	41.6	16.3	3.29394	95.6995	6-[(6-{[(2-carboxyacetyl)oxy]methyl}-2,4,5-trihydroxyoxan-3-yl)oxy]-3,4,5-trihydroxyoxane-2-carboxylic acid	Organic oxygen compounds	Organooxygen compounds	Carbohydrates and carbohydrate conjugates	477.067	NA	1.00535	1	NA
1.01_477.0667m/z	2.08822	0.114593	0.187179	0.63032	0.699527	1.13557	obesity-B:control	HMDB0127478	null	C15H22O15	M+Cl	41.6	16.3	3.29394	95.6995	6-[(2-{[(2-carboxyacetyl)oxy]methyl}-4,5,6-trihydroxyoxan-3-yl)oxy]-3,4,5-trihydroxyoxane-2-carboxylic acid	Organic oxygen compounds	Organooxygen compounds	Carbohydrates and carbohydrate conjugates	477.067	NA	1.00535	1	NA
1.01_477.0667m/z	2.08822	0.114593	0.187179	0.63032	0.699527	1.13557	obesity-B:control	HMDB0127479	null	C15H22O15	M+Cl	41.6	16.3	3.29394	95.6995	6-[(2-{[(2-carboxyacetyl)oxy]methyl}-3,5,6-trihydroxyoxan-4-yl)oxy]-3,4,5-trihydroxyoxane-2-carboxylic acid	Organic oxygen compounds	Organooxygen compounds	Carbohydrates and carbohydrate conjugates	477.067	NA	1.00535	1	NA
1.01_477.0667m/z	2.08822	0.114593	0.187179	0.63032	0.699527	1.13557	obesity-B:control	HMDB0127480	null	C15H22O15	M+Cl	41.6	16.3	3.29394	95.6995	3,4,5-trihydroxy-6-({3-oxo-3-[(3,4,5,6-tetrahydroxyoxan-2-yl)methoxy]propanoyl}oxy)oxane-2-carboxylic acid	Organic oxygen compounds	Organooxygen compounds	Carbohydrates and carbohydrate conjugates	477.067	NA	1.00535	1	NA
1.01_477.0667m/z	0.336727	0.0103091	0.00730121	0.357092	0.309425	1.64363	obesity-A:obesity-B	HMDB0127477	null	C15H22O15	M+Cl	41.6	16.3	3.29394	95.6995	6-[(6-{[(2-carboxyacetyl)oxy]methyl}-2,4,5-trihydroxyoxan-3-yl)oxy]-3,4,5-trihydroxyoxane-2-carboxylic acid	Organic oxygen compounds	Organooxygen compounds	Carbohydrates and carbohydrate conjugates	477.067	NA	1.00535	1	NA
1.01_477.0667m/z	0.336727	0.0103091	0.00730121	0.357092	0.309425	1.64363	obesity-A:obesity-B	HMDB0127478	null	C15H22O15	M+Cl	41.6	16.3	3.29394	95.6995	6-[(2-{[(2-carboxyacetyl)oxy]methyl}-4,5,6-trihydroxyoxan-3-yl)oxy]-3,4,5-trihydroxyoxane-2-carboxylic acid	Organic oxygen compounds	Organooxygen compounds	Carbohydrates and carbohydrate conjugates	477.067	NA	1.00535	1	NA
1.01_477.0667m/z	0.336727	0.0103091	0.00730121	0.357092	0.309425	1.64363	obesity-A:obesity-B	HMDB0127479	null	C15H22O15	M+Cl	41.6	16.3	3.29394	95.6995	6-[(2-{[(2-carboxyacetyl)oxy]methyl}-3,5,6-trihydroxyoxan-4-yl)oxy]-3,4,5-trihydroxyoxane-2-carboxylic acid	Organic oxygen compounds	Organooxygen compounds	Carbohydrates and carbohydrate conjugates	477.067	NA	1.00535	1	NA
1.01_477.0667m/z	0.336727	0.0103091	0.00730121	0.357092	0.309425	1.64363	obesity-A:obesity-B	HMDB0127480	null	C15H22O15	M+Cl	41.6	16.3	3.29394	95.6995	3,4,5-trihydroxy-6-({3-oxo-3-[(3,4,5,6-tetrahydroxyoxan-2-yl)methoxy]propanoyl}oxy)oxane-2-carboxylic acid	Organic oxygen compounds	Organooxygen compounds	Carbohydrates and carbohydrate conjugates	477.067	NA	1.00535	1	NA
1.01_524.2778m/z	0.999063	0.981108	0.842967	0.996248	0.999019	1.00454	obesity-A:control	HMDB0011496	null	C27H44NO7P	M-H	36.5	0	-0.947065	83.6967	LysoPE(0:0/22:6(4Z,7Z,10Z,13Z,16Z,19Z))	Lipids and lipid-like molecules	Glycerophospholipids	Glycerophosphoethanolamines	524.278	NA	1.01297	1	NA
1.01_524.2778m/z	0.999063	0.981108	0.842967	0.996248	0.999019	1.00454	obesity-A:control	HMDB0011526	null	C27H44NO7P	M-H	36.5	0	-0.947065	83.6967	LysoPE(22:6(4Z,7Z,10Z,13Z,16Z,19Z)/0:0)	Lipids and lipid-like molecules	Glycerophospholipids	Glycerophosphoethanolamines	524.278	NA	1.01297	1	NA
1.01_524.2778m/z	0.999063	0.981108	0.842967	0.996248	0.999019	1.00454	obesity-A:control	LMGP02050013	null	C27H44NO7P	M-H	36.5	0	-0.947065	83.6967	PE(22:6(4Z,7Z,10Z,13Z,16Z,19Z)/0:0)	Glycerophospholipids [GP]	Glycerophosphoethanolamines [GP02]	Monoacylglycerophosphoethanolamines [GP0205]	524.278	NA	1.01297	1	NA
1.01_524.2778m/z	0.999063	0.981108	0.842967	0.996248	0.999019	1.00454	obesity-A:control	LMGP02050060	null	C27H44NO7P	M-H	36.5	0	-0.947065	83.6967	LysoPE(0:0/22:6(4Z,7Z,10Z,13Z,16Z,19Z))	Glycerophospholipids [GP]	Glycerophosphoethanolamines [GP02]	Monoacylglycerophosphoethanolamines [GP0205]	524.278	NA	1.01297	1	NA
1.01_524.2778m/z	0.886984	0.204505	0.235886	0.757598	0.758485	1.149	obesity-B:control	HMDB0011496	null	C27H44NO7P	M-H	36.5	0	-0.947065	83.6967	LysoPE(0:0/22:6(4Z,7Z,10Z,13Z,16Z,19Z))	Lipids and lipid-like molecules	Glycerophospholipids	Glycerophosphoethanolamines	524.278	NA	1.01297	1	NA
1.01_524.2778m/z	0.886984	0.204505	0.235886	0.757598	0.758485	1.149	obesity-B:control	HMDB0011526	null	C27H44NO7P	M-H	36.5	0	-0.947065	83.6967	LysoPE(22:6(4Z,7Z,10Z,13Z,16Z,19Z)/0:0)	Lipids and lipid-like molecules	Glycerophospholipids	Glycerophosphoethanolamines	524.278	NA	1.01297	1	NA
1.01_524.2778m/z	0.886984	0.204505	0.235886	0.757598	0.758485	1.149	obesity-B:control	LMGP02050013	null	C27H44NO7P	M-H	36.5	0	-0.947065	83.6967	PE(22:6(4Z,7Z,10Z,13Z,16Z,19Z)/0:0)	Glycerophospholipids [GP]	Glycerophosphoethanolamines [GP02]	Monoacylglycerophosphoethanolamines [GP0205]	524.278	NA	1.01297	1	NA
1.01_524.2778m/z	0.886984	0.204505	0.235886	0.757598	0.758485	1.149	obesity-B:control	LMGP02050060	null	C27H44NO7P	M-H	36.5	0	-0.947065	83.6967	LysoPE(0:0/22:6(4Z,7Z,10Z,13Z,16Z,19Z))	Glycerophospholipids [GP]	Glycerophosphoethanolamines [GP02]	Monoacylglycerophosphoethanolamines [GP0205]	524.278	NA	1.01297	1	NA
1.01_524.2778m/z	1.12636	0.19458	0.247812	0.807009	0.841527	0.95306	obesity-A:obesity-B	HMDB0011496	null	C27H44NO7P	M-H	36.5	0	-0.947065	83.6967	LysoPE(0:0/22:6(4Z,7Z,10Z,13Z,16Z,19Z))	Lipids and lipid-like molecules	Glycerophospholipids	Glycerophosphoethanolamines	524.278	NA	1.01297	1	NA
1.01_524.2778m/z	1.12636	0.19458	0.247812	0.807009	0.841527	0.95306	obesity-A:obesity-B	HMDB0011526	null	C27H44NO7P	M-H	36.5	0	-0.947065	83.6967	LysoPE(22:6(4Z,7Z,10Z,13Z,16Z,19Z)/0:0)	Lipids and lipid-like molecules	Glycerophospholipids	Glycerophosphoethanolamines	524.278	NA	1.01297	1	NA
1.01_524.2778m/z	1.12636	0.19458	0.247812	0.807009	0.841527	0.95306	obesity-A:obesity-B	LMGP02050013	null	C27H44NO7P	M-H	36.5	0	-0.947065	83.6967	PE(22:6(4Z,7Z,10Z,13Z,16Z,19Z)/0:0)	Glycerophospholipids [GP]	Glycerophosphoethanolamines [GP02]	Monoacylglycerophosphoethanolamines [GP0205]	524.278	NA	1.01297	1	NA
1.01_524.2778m/z	1.12636	0.19458	0.247812	0.807009	0.841527	0.95306	obesity-A:obesity-B	LMGP02050060	null	C27H44NO7P	M-H	36.5	0	-0.947065	83.6967	LysoPE(0:0/22:6(4Z,7Z,10Z,13Z,16Z,19Z))	Glycerophospholipids [GP]	Glycerophosphoethanolamines [GP02]	Monoacylglycerophosphoethanolamines [GP0205]	524.278	NA	1.01297	1	NA
1.02_528.3091m/z	0.997291	0.739718	0.431747	0.979159	0.95093	0.557956	obesity-A:control	HMDB0010395	null	C28H50NO7P	M-CH3	56.3	98.3	-0.626961	84.0717	LysoPC(20:4(5Z,8Z,11Z,14Z))	null	null	null	528.309	NA	1.02438	1	NA
1.02_528.3091m/z	0.997291	0.739718	0.431747	0.979159	0.95093	0.557956	obesity-A:control	HMDB0010396	null	C28H50NO7P	M-CH3	56.3	98.3	-0.626961	84.0717	LysoPC(20:4(8Z,11Z,14Z,17Z))	null	null	null	528.309	NA	1.02438	1	NA
1.02_528.3091m/z	0.997291	0.739718	0.431747	0.979159	0.95093	0.557956	obesity-A:control	LMGP01050048	null	C28H50NO7P	M-CH3	56.3	98.3	-0.626961	84.0717	PC(20:4(5Z,8Z,11Z,14Z)/0:0)	Glycerophospholipids [GP]	Glycerophosphocholines [GP01]	Monoacylglycerophosphocholines [GP0105]	528.309	NA	1.02438	1	NA
1.02_528.3091m/z	0.997291	0.739718	0.431747	0.979159	0.95093	0.557956	obesity-A:control	LMGP01050121	null	C28H50NO7P	M-CH3	56.3	98.3	-0.626961	84.0717	PC(0:0/20:4(5Z,8Z,11Z,14Z))	Glycerophospholipids [GP]	Glycerophosphocholines [GP01]	Monoacylglycerophosphocholines [GP0105]	528.309	NA	1.02438	1	NA
1.02_528.3091m/z	0.997291	0.739718	0.431747	0.979159	0.95093	0.557956	obesity-A:control	LMGP01050140	null	C28H50NO7P	M-CH3	56.3	98.3	-0.626961	84.0717	LysoPC(20:4(8Z,11Z,14Z,17Z))	Glycerophospholipids [GP]	Glycerophosphocholines [GP01]	Monoacylglycerophosphocholines [GP0105]	528.309	NA	1.02438	1	NA
1.02_528.3091m/z	0.799393	0.0190008	0.0357671	0.277673	0.349265	1.74694	obesity-B:control	HMDB0010395	null	C28H50NO7P	M-CH3	56.3	98.3	-0.626961	84.0717	LysoPC(20:4(5Z,8Z,11Z,14Z))	null	null	null	528.309	NA	1.02438	1	NA
1.02_528.3091m/z	0.799393	0.0190008	0.0357671	0.277673	0.349265	1.74694	obesity-B:control	HMDB0010396	null	C28H50NO7P	M-CH3	56.3	98.3	-0.626961	84.0717	LysoPC(20:4(8Z,11Z,14Z,17Z))	null	null	null	528.309	NA	1.02438	1	NA
1.02_528.3091m/z	0.799393	0.0190008	0.0357671	0.277673	0.349265	1.74694	obesity-B:control	LMGP01050048	null	C28H50NO7P	M-CH3	56.3	98.3	-0.626961	84.0717	PC(20:4(5Z,8Z,11Z,14Z)/0:0)	Glycerophospholipids [GP]	Glycerophosphocholines [GP01]	Monoacylglycerophosphocholines [GP0105]	528.309	NA	1.02438	1	NA
1.02_528.3091m/z	0.799393	0.0190008	0.0357671	0.277673	0.349265	1.74694	obesity-B:control	LMGP01050121	null	C28H50NO7P	M-CH3	56.3	98.3	-0.626961	84.0717	PC(0:0/20:4(5Z,8Z,11Z,14Z))	Glycerophospholipids [GP]	Glycerophosphocholines [GP01]	Monoacylglycerophosphocholines [GP0105]	528.309	NA	1.02438	1	NA
1.02_528.3091m/z	0.799393	0.0190008	0.0357671	0.277673	0.349265	1.74694	obesity-B:control	LMGP01050140	null	C28H50NO7P	M-CH3	56.3	98.3	-0.626961	84.0717	LysoPC(20:4(8Z,11Z,14Z,17Z))	Glycerophospholipids [GP]	Glycerophosphocholines [GP01]	Monoacylglycerophosphocholines [GP0105]	528.309	NA	1.02438	1	NA
1.02_528.3091m/z	1.24756	0.0484163	0.130367	0.590379	0.702918	1.502	obesity-A:obesity-B	HMDB0010395	null	C28H50NO7P	M-CH3	56.3	98.3	-0.626961	84.0717	LysoPC(20:4(5Z,8Z,11Z,14Z))	null	null	null	528.309	NA	1.02438	1	NA
1.02_528.3091m/z	1.24756	0.0484163	0.130367	0.590379	0.702918	1.502	obesity-A:obesity-B	HMDB0010396	null	C28H50NO7P	M-CH3	56.3	98.3	-0.626961	84.0717	LysoPC(20:4(8Z,11Z,14Z,17Z))	null	null	null	528.309	NA	1.02438	1	NA
1.02_528.3091m/z	1.24756	0.0484163	0.130367	0.590379	0.702918	1.502	obesity-A:obesity-B	LMGP01050048	null	C28H50NO7P	M-CH3	56.3	98.3	-0.626961	84.0717	PC(20:4(5Z,8Z,11Z,14Z)/0:0)	Glycerophospholipids [GP]	Glycerophosphocholines [GP01]	Monoacylglycerophosphocholines [GP0105]	528.309	NA	1.02438	1	NA
1.02_528.3091m/z	1.24756	0.0484163	0.130367	0.590379	0.702918	1.502	obesity-A:obesity-B	LMGP01050121	null	C28H50NO7P	M-CH3	56.3	98.3	-0.626961	84.0717	PC(0:0/20:4(5Z,8Z,11Z,14Z))	Glycerophospholipids [GP]	Glycerophosphocholines [GP01]	Monoacylglycerophosphocholines [GP0105]	528.309	NA	1.02438	1	NA
1.02_528.3091m/z	1.24756	0.0484163	0.130367	0.590379	0.702918	1.502	obesity-A:obesity-B	LMGP01050140	null	C28H50NO7P	M-CH3	56.3	98.3	-0.626961	84.0717	LysoPC(20:4(8Z,11Z,14Z,17Z))	Glycerophospholipids [GP]	Glycerophosphocholines [GP01]	Monoacylglycerophosphocholines [GP0105]	528.309	NA	1.02438	1	NA
1.02_588.3299m/z	0.988566	0.735612	0.423161	0.979159	0.95093	0.556766	obesity-A:control	HMDB0030529	null	C37H49NO6	M-CH3	51.4	79.2	-5.0637	83.4971	Janthitrem E	Organoheterocyclic compounds	Naphthopyrans	null	588.33	NA	1.02438	1	NA
1.02_588.3299m/z	0.831315	0.0328273	0.0722775	0.366547	0.495651	1.5561	obesity-B:control	HMDB0030529	null	C37H49NO6	M-CH3	51.4	79.2	-5.0637	83.4971	Janthitrem E	Organoheterocyclic compounds	Naphthopyrans	null	588.33	NA	1.02438	1	NA
1.02_588.3299m/z	1.18916	0.077349	0.286055	0.650407	0.857999	1.23943	obesity-A:obesity-B	HMDB0030529	null	C37H49NO6	M-CH3	51.4	79.2	-5.0637	83.4971	Janthitrem E	Organoheterocyclic compounds	Naphthopyrans	null	588.33	NA	1.02438	1	NA
1.03_496.2667m/z	1.14683	0.890016	0.381736	0.982171	0.922347	0.145138	obesity-A:control	HMDB0035368	null	C30H41NO6	M-CH3	52.8	93.8	-7.11593	78.3769	Cytochalasin Ppho	Alkaloids and derivatives	Cytochalasans	null	496.267	NA	1.0282	1	NA
1.03_496.2667m/z	0.975056	0.965828	0.808676	0.999427	0.991031	0.196904	obesity-B:control	HMDB0035368	null	C30H41NO6	M-CH3	52.8	93.8	-7.11593	78.3769	Cytochalasin Ppho	Alkaloids and derivatives	Cytochalasans	null	496.267	NA	1.0282	1	NA
1.03_496.2667m/z	1.17617	0.865642	0.172695	0.9925	0.77043	0.20664	obesity-A:obesity-B	HMDB0035368	null	C30H41NO6	M-CH3	52.8	93.8	-7.11593	78.3769	Cytochalasin Ppho	Alkaloids and derivatives	Cytochalasans	null	496.267	NA	1.0282	1	NA
1.04_337.2060m/z	1.8731	0.855374	0.551997	0.982171	0.974735	0.269053	obesity-A:control	HMDB0014727	null	C20H26N4O	M-H	34.8	0	7.69885	82.866	Lisuride	Organoheterocyclic compounds	Quinolines and derivatives	Indoloquinolines	337.206	NA	1.03845	1	NA
1.04_337.2060m/z	1.43314	0.701396	0.476136	0.96866	0.903252	0.959626	obesity-B:control	HMDB0014727	null	C20H26N4O	M-H	34.8	0	7.69885	82.866	Lisuride	Organoheterocyclic compounds	Quinolines and derivatives	Indoloquinolines	337.206	NA	1.03845	1	NA
1.04_337.2060m/z	1.30699	0.856636	0.8315	0.990296	0.981362	0.312745	obesity-A:obesity-B	HMDB0014727	null	C20H26N4O	M-H	34.8	0	7.69885	82.866	Lisuride	Organoheterocyclic compounds	Quinolines and derivatives	Indoloquinolines	337.206	NA	1.03845	1	NA
1.06_505.2566m/z	0.836576	0.282502	0.235886	0.860983	0.806625	0.859078	obesity-A:control	LMGP04050020	null	C24H43O9P	M-H	38.6	0	-1.19525	94.5998	PG(18:3(6Z,9Z,12Z)/0:0)	Glycerophospholipids [GP]	Glycerophosphoglycerols [GP04]	Monoacylglycerophosphoglycerols [GP0405]	505.257	NA	1.05748	1	NA
1.06_505.2566m/z	0.836576	0.282502	0.235886	0.860983	0.806625	0.859078	obesity-A:control	LMGP04050032	null	C24H43O9P	M-H	38.6	0	-1.19525	94.5998	PG(18:3(9Z,12Z,15Z)/0:0)	Glycerophospholipids [GP]	Glycerophosphoglycerols [GP04]	Monoacylglycerophosphoglycerols [GP0405]	505.257	NA	1.05748	1	NA
1.06_505.2566m/z	0.635767	0.00364683	0.00259973	0.107328	0.0715434	2.56172	obesity-B:control	LMGP04050020	null	C24H43O9P	M-H	38.6	0	-1.19525	94.5998	PG(18:3(6Z,9Z,12Z)/0:0)	Glycerophospholipids [GP]	Glycerophosphoglycerols [GP04]	Monoacylglycerophosphoglycerols [GP0405]	505.257	NA	1.05748	1	NA
1.06_505.2566m/z	0.635767	0.00364683	0.00259973	0.107328	0.0715434	2.56172	obesity-B:control	LMGP04050032	null	C24H43O9P	M-H	38.6	0	-1.19525	94.5998	PG(18:3(9Z,12Z,15Z)/0:0)	Glycerophospholipids [GP]	Glycerophosphoglycerols [GP04]	Monoacylglycerophosphoglycerols [GP0405]	505.257	NA	1.05748	1	NA
1.06_505.2566m/z	1.31585	0.0432433	0.044579	0.581653	0.516191	1.72004	obesity-A:obesity-B	LMGP04050020	null	C24H43O9P	M-H	38.6	0	-1.19525	94.5998	PG(18:3(6Z,9Z,12Z)/0:0)	Glycerophospholipids [GP]	Glycerophosphoglycerols [GP04]	Monoacylglycerophosphoglycerols [GP0405]	505.257	NA	1.05748	1	NA
1.06_505.2566m/z	1.31585	0.0432433	0.044579	0.581653	0.516191	1.72004	obesity-A:obesity-B	LMGP04050032	null	C24H43O9P	M-H	38.6	0	-1.19525	94.5998	PG(18:3(9Z,12Z,15Z)/0:0)	Glycerophospholipids [GP]	Glycerophosphoglycerols [GP04]	Monoacylglycerophosphoglycerols [GP0405]	505.257	NA	1.05748	1	NA
1.06_519.3322n	0.933495	0.520385	0.513348	0.952242	0.963494	0.386654	obesity-A:control	HMDB0010386	null	C26H50NO7P	M-CH3, M+Cl	52.5	71.3	-0.525017	92.0174	LysoPC(18:2(9Z,12Z))	Lipids and lipid-like molecules	Glycerophospholipids	Glycerophosphocholines	504.309	519.332	1.0613	1	NA
1.06_519.3322n	0.933495	0.520385	0.513348	0.952242	0.963494	0.386654	obesity-A:control	HMDB0062711	null	C26H50NO7P	M-CH3, M+Cl	52.5	71.3	-0.525017	92.0174	2-linoleoyl-sn-glycero-3-phosphocholine	Lipids and lipid-like molecules	Glycerophospholipids	Glycerophosphocholines	504.309	519.332	1.0613	1	NA
1.06_519.3322n	0.933495	0.520385	0.513348	0.952242	0.963494	0.386654	obesity-A:control	LMGP01050034	null	C26H50NO7P	M-CH3, M+Cl	52.5	71.3	-0.525017	92.0174	PC(18:2(2E,4E)/0:0)	Glycerophospholipids [GP]	Glycerophosphocholines [GP01]	Monoacylglycerophosphocholines [GP0105]	504.309	519.332	1.0613	1	NA
1.06_519.3322n	0.933495	0.520385	0.513348	0.952242	0.963494	0.386654	obesity-A:control	LMGP01050035	null	C26H50NO7P	M-CH3, M+Cl	52.5	71.3	-0.525017	92.0174	PC(18:2(9Z,12Z)/0:0)	Glycerophospholipids [GP]	Glycerophosphocholines [GP01]	Monoacylglycerophosphocholines [GP0105]	504.309	519.332	1.0613	1	NA
1.06_519.3322n	0.68649	0.000161047	0.000400265	0.0121878	0.018046	2.5322	obesity-B:control	HMDB0010386	null	C26H50NO7P	M-CH3, M+Cl	52.5	71.3	-0.525017	92.0174	LysoPC(18:2(9Z,12Z))	Lipids and lipid-like molecules	Glycerophospholipids	Glycerophosphocholines	504.309	519.332	1.0613	1	NA
1.06_519.3322n	0.68649	0.000161047	0.000400265	0.0121878	0.018046	2.5322	obesity-B:control	HMDB0062711	null	C26H50NO7P	M-CH3, M+Cl	52.5	71.3	-0.525017	92.0174	2-linoleoyl-sn-glycero-3-phosphocholine	Lipids and lipid-like molecules	Glycerophospholipids	Glycerophosphocholines	504.309	519.332	1.0613	1	NA
1.06_519.3322n	0.68649	0.000161047	0.000400265	0.0121878	0.018046	2.5322	obesity-B:control	LMGP01050034	null	C26H50NO7P	M-CH3, M+Cl	52.5	71.3	-0.525017	92.0174	PC(18:2(2E,4E)/0:0)	Glycerophospholipids [GP]	Glycerophosphocholines [GP01]	Monoacylglycerophosphocholines [GP0105]	504.309	519.332	1.0613	1	NA
1.06_519.3322n	0.68649	0.000161047	0.000400265	0.0121878	0.018046	2.5322	obesity-B:control	LMGP01050035	null	C26H50NO7P	M-CH3, M+Cl	52.5	71.3	-0.525017	92.0174	PC(18:2(9Z,12Z)/0:0)	Glycerophospholipids [GP]	Glycerophosphocholines [GP01]	Monoacylglycerophosphocholines [GP0105]	504.309	519.332	1.0613	1	NA
1.06_519.3322n	1.35981	0.000618463	0.00453032	0.0991241	0.258125	2.15089	obesity-A:obesity-B	HMDB0010386	null	C26H50NO7P	M-CH3, M+Cl	52.5	71.3	-0.525017	92.0174	LysoPC(18:2(9Z,12Z))	Lipids and lipid-like molecules	Glycerophospholipids	Glycerophosphocholines	504.309	519.332	1.0613	1	NA
1.06_519.3322n	1.35981	0.000618463	0.00453032	0.0991241	0.258125	2.15089	obesity-A:obesity-B	HMDB0062711	null	C26H50NO7P	M-CH3, M+Cl	52.5	71.3	-0.525017	92.0174	2-linoleoyl-sn-glycero-3-phosphocholine	Lipids and lipid-like molecules	Glycerophospholipids	Glycerophosphocholines	504.309	519.332	1.0613	1	NA
1.06_519.3322n	1.35981	0.000618463	0.00453032	0.0991241	0.258125	2.15089	obesity-A:obesity-B	LMGP01050034	null	C26H50NO7P	M-CH3, M+Cl	52.5	71.3	-0.525017	92.0174	PC(18:2(2E,4E)/0:0)	Glycerophospholipids [GP]	Glycerophosphocholines [GP01]	Monoacylglycerophosphocholines [GP0105]	504.309	519.332	1.0613	1	NA
1.06_519.3322n	1.35981	0.000618463	0.00453032	0.0991241	0.258125	2.15089	obesity-A:obesity-B	LMGP01050035	null	C26H50NO7P	M-CH3, M+Cl	52.5	71.3	-0.525017	92.0174	PC(18:2(9Z,12Z)/0:0)	Glycerophospholipids [GP]	Glycerophosphocholines [GP01]	Monoacylglycerophosphocholines [GP0105]	504.309	519.332	1.0613	1	NA
1.06_564.3304m/z	0.944408	0.563062	0.551997	0.966725	0.974735	0.338634	obesity-A:control	LMGP03050023	null	C28H54NO9P	M-CH3	38.7	0.567	-0.443344	93.6494	PS(22:1(11Z)/0:0)	Glycerophospholipids [GP]	Glycerophosphoserines [GP03]	Monoacylglycerophosphoserines [GP0305]	564.33	NA	1.0613	1	NA
[truncated: 7,589 more rows]

## Sheet: Sheet2
sample	batch	class	order
20190423_QC_06_NEG	1	NA	1
[truncated: 105 more rows]
