# Supplementary material for: Lipidomic profiling reveals distinct differences in plasma lipid composition in overweight or obese adolescent students
Source: BMC Endocr Disord. 2021 Oct 13;21:201. doi: 10.1186/s12902-021-00859-7 (PMC8513241; doi:10.1186/s12902-021-00859-7)
Supplement: Supplementary file 5 — Additional file 5. Up-regulated negative features among the 3 groups. [file 12902_2021_859_MOESM5_ESM.xlsx]

## Sheet: Additional file 5
Additional file 5. Up-regulated negative features among the 3 groups.
mz	control_6	control_9	control_12	control_13	control_15	control_19	control_22	control_25	control_29	control_32	control_35	control_39	control_42	control_45	control_48	control_52	control_55	control_58	control_62	control_68	control_72	control_75	control_78	control_81	control_85	control_88	control_91	control_95	control_98	control_101	overweight_7	overweight_10	overweight_17	overweight_20	overweight_23	obesity_26	overweight_30	overweight_33	overweight_36	overweight_40	overweight_43	overweight_46	overweight_50	overweight_53	overweight_56	obesity_59	overweight_63	overweight_65	obesity_66
0.42_210.9501m/z	83.385	75.0646	104.995	127.25	281.549	461.169	477.387	1288.89	276.452	311.988	592.62	148.195	347.044	160.61	194.706	607.229	324.125	796.743	953.909	211.279	26.0267	36.1774	207.581	306.125	248.403	881.104	1730.76	534.302	209.133	478.234	60.413	142.128	466.504	295.481	722.012	809.401	265.346	371.331	189.08	165.087	243.275	295.262	119.666	301.157	876.16	615.026	1083.72	118.189	401.576
0.51_239.0853n	11655.2	3186.85	8794.63	21328.3	17408.5	32244.6	19981.3	12140.8	83779	22167.7	32272.8	18321.4	28085.5	23080	49159.7	45486	16195.5	35754.1	20489	2049.46	16127.9	5876.55	7026.76	24084.6	70635.7	13555	13917.9	8278.35	16366.6	12421.3	11305.8	42446.6	22906.7	29842.9	35590.3	62512.8	69412.4	91122.5	30482.7	69270.1	72101	32708.4	46236.7	35042.2	61697.1	27273.7	20118.7	25875.1	27101.2
0.51_266.0184m/z	696.014	942.957	481.094	499.274	833.949	207.469	227.826	1289.38	3699.16	149.8	428.645	792.905	5348.49	4877.28	464.224	13.8309	193.24	50.19	583.862	654.966	4680.66	921.564	1104.62	1060.58	6.43347	643.101	489.857	5533.77	534.356	325.246	936.512	275.061	888.339	1868.33	228.598	1655.26	7012.48	1703.88	2200.59	10001	1875.67	411.662	3339.58	694.713	299.873	990.37	1057.61	70.6365	932.886
0.52_494.1079m/z	389.859	384.153	811.636	430.889	486.978	654.091	606.489	647.272	630.033	434.615	606.851	653.801	237.015	435.054	1011.66	541.466	635.676	449.737	675.517	397.355	256.966	956.553	420.262	650.332	502.404	623.284	1117.48	692.326	455.873	487.29	296.791	560.794	497.612	616.725	472.468	778.714	611.538	766.02	672.892	2323.52	650.677	351.184	409.147	711.297	526.99	547.141	462.017	461.768	639.719
0.55_124.0529n	197.126	229.983	59.616	20.2316	165.891	40.4481	61.7908	178.776	1488.56	39.1517	168.82	82.1302	1293.97	151.881	505.838	328.598	2431.42	189.027	1551.37	377.157	892.544	117.52	48.2483	0.733046	150.099	534.716	239.261	1198.34	167.405	316.476	536.219	165.74	588.441	187.368	136.631	435.093	112.472	225.53	58.8791	1179.49	202.648	196.669	111.164	378.778	2609.55	623.806	1159.78	1376.43	1514.2
0.55_160.0495n	486.6	164.693	0.269253	3.39905	6.41882	5.28476	22.7836	86.2329	7.07421	146.77	67.9469	27.3927	606.701	1.33411	90.0357	22.2336	13.0738	18.4493	6.77673	58.6422	0.543306	117.13	8.29787	29.4969	50.5127	22.8792	5.6264	75.281	227.605	8.065	49.9277	77.4083	68.5581	8.36977	34.4634	10.6228	40.7846	110.711	35.7244	886.276	29.6087	431.691	3.32331	9.00843	8.42932	440.893	15.993	5.12752	83.0249
0.55_167.0217m/z	150578	137979	106110	82820.7	107459	152452	129605	116344	195970	126825	136550	150614	150139	122234	161904	160935	151997	144932	102472	112775	113628	163779	111240	166418	190977	160306	133249	136414	102530	72964.2	125594	142307	151918	211490	167535	142526	188071	258867	172634	139403	212038	120595	158371	105428	205798	203375	155380	132701	203228
0.55_173.0568m/z	342.734	336.088	125.547	403.685	140.897	539.496	328.847	384.83	300.49	352.856	493.709	1316.01	4012.76	801.672	485.731	586.471	167.311	474.454	122.805	336.587	604.023	618.834	772.376	529.643	555.672	348.085	415.673	380.157	307.056	284.451	302.336	138.491	750.512	260.933	361.85	404.58	333.995	653.453	191.734	5369.16	1010.06	277.278	439.7	213.911	431.456	764.383	457.028	500.685	793.445
0.55_181.0173m/z	914.818	338.523	576.134	155.512	350.953	378.217	457.024	409.482	789.774	704.462	771.83	912.233	3246.85	1311.77	512.717	814.26	1024.08	789.535	352.27	815.018	443.166	1161.09	670.141	397.004	826.652	830.287	699.075	764.692	507.352	435.519	454.201	412.78	680.052	439.493	779.296	390.779	440.719	501.778	417.966	4104.94	1222.42	734.364	772.894	599.432	1016.83	796.941	585.53	521.931	909.711
0.55_189.0411m/z	3127.89	1338.11	1185.96	1815.96	1741.45	1448.72	2150.9	2237.11	2301.98	1521.58	1976.59	1580.41	4013.85	1079.91	1375.83	1152.35	2301.77	1691.59	482.104	1666.57	1160.52	1467.14	2286.91	1136.19	1544.87	789.678	1502.42	2147.57	1917.18	1237.65	2090.22	1517.55	3191.96	2282.33	2785.64	1470.36	1490.48	761.62	1618.66	3892.11	2631.83	2951.44	1856.49	1419.92	2284.96	1598.42	911.902	1114.99	1231.73
0.55_193.0657m/z	843.237	512.704	271.558	495.001	620.363	921.696	785.075	630.857	48.0318	167.201	67.5952	266.667	224.945	15.4158	159.856	106.25	144.773	0.0162989	306.262	19.7268	191.341	548.79	0.194231	43.7269	99.8748	36.9558	3.78576	110.757	115.188	88.7444	394.062	150.434	638.705	275.938	513.734	193.347	370.579	205.758	284.601	610.489	105.012	321.608	94.7719	96.8335	0.433706	416.492	0.38269	230.3	508.704
0.55_195.0516m/z	4073.69	152.371	1328.25	494.605	2726.84	1731.21	2176.4	1037.93	727.082	2314.59	2016.7	2238.03	13696.1	1332.28	699.01	954.999	1901.93	1307.96	1482.06	2035.68	1772.37	2569.02	2378.02	1714.24	2921.09	1652.24	1276.11	2610.5	1976.15	706.291	580.364	728.638	4012.77	1002.05	1593.33	1028.67	1591.28	1853.3	1225.83	17955.4	2873.95	2033.15	1174.11	1639.46	2192.64	1894.83	2150.76	1244.27	1876.85
0.55_210.8429m/z	23062.8	22519.4	21213.3	28217	26412.2	21546.9	26335.1	22913.2	25146.5	17663	17970.8	22711.9	18266.8	20111.5	19300.8	22120.3	20228.7	21060.5	25382.3	23619.6	23997.5	24254	20282.6	22523.4	20024	19520.4	19318.2	20867.6	20994.5	21810.4	21179.2	21661.4	31798.6	19957.5	20697.3	21958.2	24696.8	19831.5	23540.4	17076.5	21871.2	16917.7	17719.7	17792	19727.1	21621.8	23293.3	23640.6	24389.2
0.55_226.0498n	1602.4	1697.34	688.438	368.668	1120.91	2535.17	3256.4	1998.49	3093.98	1085.53	2778	999.736	16436	730.539	835.875	1147.39	1300.43	1471.84	913.81	966.886	855.798	453.313	746.509	1271.9	1022.82	1230.1	869.541	2326.97	1015.74	571.921	1300.24	674.845	2196.38	1596.03	1623.06	870.745	1286.7	2646.34	566.399	23056.2	2395.2	341.59	1239.25	411.589	4522.17	1269.47	560.344	335.388	1355
0.55_227.1041m/z	403.236	912.731	309.358	5.20945	271.267	126.869	48.3279	72.0748	4.29445	139.93	212.553	623.53	6289.97	1033.14	234.173	3.18018	183.022	394.171	397.428	177.852	502.251	1483.6	150.784	915.292	223.779	341.573	5.84446	61.1313	15.6816	6.89422	3.09931	306.855	190.576	120.252	88.3218	249.983	38.2425	361.291	286.927	9464.68	892.594	254.681	203.301	2.78126	451.897	485.486	504.492	306.727	1576.99
0.55_238.0628n	2292.02	180.837	136.782	42.1256	226.348	197.447	258.333	215.392	322.337	234.918	205.821	195.492	2587.58	327.123	213.232	102.239	186.921	99.328	84.7658	228.027	142.123	930.414	142.799	121.184	247.656	106.058	176.857	844.505	660.818	113.598	192.276	232.02	248.504	247.097	211.211	142.185	260.52	619.126	133.261	3851.37	542.118	1837.08	171.889	78.4134	165.484	1643.22	130.393	95.9852	1051.51
0.55_266.8043m/z	55177.6	52490.8	50339.7	71498.6	62546.4	50321.5	55941.4	53835.4	54496.4	42677.1	45104.1	55497.7	38466.9	49298.7	45572.9	52667.1	47589.8	48946.9	63823.9	52654.1	57353.1	53924	49683.8	56093	50489	46063.8	48427.6	48656.3	50303.4	52908	50285.1	50652.2	67450.9	44475.6	48319.8	45247	53037.6	45628.4	54671.3	40654.7	47713	39299.4	43984.5	43731.7	46838.3	51946.8	53119.7	54282.7	54467.6
0.55_268.8013m/z	100443	103617	92081.8	130877	110269	86985.7	94624.2	96988.4	100456	75295.7	78564.6	93959.8	74516.1	84007.1	83098.3	93021	82167.9	83148.2	116991	90567	99271.7	96503.8	84082	99653.4	82763.1	87315	89302.7	85350.8	91144.9	94144.8	97981.6	97206.9	130084	85499.9	85681.6	79928.3	99740.6	76260.3	98603	71652.3	82979.2	72404.9	79568.2	74509.4	81816.5	90586.3	92347.7	99195.9	94498.6
0.55_270.7984m/z	58774	62770.1	61150.6	80387.9	68606.6	53094.2	58112	62419	65948.1	49263.1	51664.8	65524.3	49932.8	54947.1	50592.8	54298.5	48928	49542.9	64214.6	53429.5	58708.6	57520.2	50996.7	59303.2	52216.4	51739.5	58025.5	52662.2	56702.6	57973.2	60036.6	58868.7	83633.5	48822.7	51730.2	49501.9	62301.3	51074.7	63333.3	47644.5	54441.9	46249.1	50822.2	46494.4	48515.8	52413.7	50765.4	59641.9	54084.9
0.55_272.7955m/z	17728.1	17556.1	16680	22973.9	19965	15336.2	15046.8	16104.4	14150.4	9453.23	10745.5	12895.4	8143.82	10641.8	10294.8	14371.2	13323.5	13997	17703.1	15260.8	16058.3	13760.5	13828	16068.7	12846	15054.2	12208.3	12227.1	12780.4	13548.9	15623.6	17024.1	22247.5	13461.7	15020.1	11819	15246.5	11152.5	11413.1	7703.43	10988.6	9988.16	11657.8	12085.1	12038.3	14453.5	15845	17564.9	14088.3
0.55_294.0694m/z	349.582	444.043	444.728	237.182	197.451	156.756	364.844	0.0285983	399.979	691.282	274.343	357.891	6559.29	235.876	60.9668	224.02	25.5549	359.748	174.834	249.091	353.843	339.819	789.913	358.733	1047.86	796.669	637.888	503.939	15.762	141.567	525.434	159.484	678.538	195.331	687.967	369.843	0.413261	232.629	81.0637	11753	84.588	25.5686	228.222	66.1729	293.579	162.233	299.604	268.366	254.906
0.55_326.7598m/z	15216	14066.6	14147.3	21355.5	17524	13940.3	16071.7	15274	15056.5	8291.45	10996.3	12162.6	10738.8	10784.2	11987	14238.7	12901.6	13164.6	15742	13085.5	13545.8	14984	12913.4	13500.8	11571	13231	11409.9	12308.2	12555.9	12081.5	14083.7	14150.7	19985.2	13058.1	13361.5	14305.2	14696.4	13150.5	13543.4	9475.38	12320.2	11233	9399.18	11945.7	12804	12119.1	11212.2	16059.2	14331.8
0.55_328.7570m/z	12038.1	10686.2	9255.43	14687.3	12898.4	8208.96	10137.8	12052.7	10334.1	8498.4	8990.05	9587.7	5567.23	9183.27	8055.58	10940.8	8603.77	10250.7	14021.8	10787.7	11760.9	12441	12013.2	12794.9	10165.5	9731.72	11163.8	10072.4	9992.58	11051	9757.51	9591.51	14412.9	8253.14	8571.08	6246.8	12667.6	7188	11786.7	5897.43	9352.78	8160.47	11223.7	8112.09	9211.6	8799.08	8361.02	13065.8	10727.8
0.55_379.0841m/z	458.074	348.178	464.632	1060.82	472.528	799.688	1173.3	690.481	765.29	749.113	812.758	5704.83	83083.4	911.162	678.947	774.26	1877.56	675.715	312.467	1867.08	2057.88	310.405	2511.86	664.857	299.876	564.999	479.912	512.221	2194.68	549.016	402.245	601.642	1988.17	611.304	375.089	613.886	828.505	369.302	301.278	125744	8736.68	1452.2	401.063	834.905	933.392	3039.25	199.662	545.383	1567.93
0.55_444.6734m/z	18840.4	18306.4	15584.9	28421	20687.2	16172.9	17814.6	21350.1	19238	14441.6	16283.3	16033.2	9338.32	15939.6	16303.1	16261.5	16431.8	17478.8	22659.8	15066.8	22298.5	18756.6	17746.9	18418.1	17725.8	16804.9	17545.5	16898.1	16400.4	20199.1	17958.3	17170.3	21494.6	15173	16834.6	13192.9	20316.1	12562.4	18983.2	6695.53	16021	12683.5	16035.2	13603.2	16745.9	16800.6	17323.3	18189.2	20058.5
0.55_446.6707m/z	16818.7	14796	12540.7	18526.2	10921.8	10077.1	9645.4	8911.45	9146.44	7543.06	6896.36	6992.68	6499.83	6887.22	9329.83	12697.5	13960.6	20836.5	25019.7	15488.2	13405	10027.4	8329.55	10184.2	12364.9	18086.1	18408.4	13289	6003.71	5186.6	11649.9	11889.7	16348.9	12585.6	9030.67	5825.15	8791.88	5037.26	8406.01	6736.06	8958.23	8466.62	12569.7	9777.77	16711.4	17222.6	20431	17371.8	16215.1
0.55_500.6349m/z	19754.8	19693	16334.7	28642.2	20520.1	17246.6	19268.9	20778.5	21329.7	11444.4	14186.3	18338.9	7277.75	14360.7	14261.6	17747.9	13339.6	17399.8	23221.9	18133.9	19518.2	16688.8	16261.9	19853.3	15188.3	15585.3	14937.1	15943.6	15388.3	21536.9	15427	18421.1	25310.3	15196.8	15859.6	13909.6	19950.6	12824.4	17740.1	9983.24	12892	12825	13415.8	13132.6	13878	17200.9	16545.3	20231.7	18166
0.55_502.6318m/z	21466.7	21712.9	20776	36944.5	30917.6	20949.6	27627	24492	23320.9	19128	20400.5	24834.9	15519.6	20991.4	21136.9	26516.9	23955.4	24752.3	35235.3	26241.4	30599.3	23396.2	20176.4	27432.9	22109.3	20514.7	23642.6	21189.1	20075	20862.1	19783.7	18451	36510.6	23249.6	21569.1	21005.2	23740.5	21180.7	22064.2	15921.9	22769.8	17804.3	22667.5	19470.8	20286.7	26176.8	24697.7	25511.6	27143.1
0.55_504.6289m/z	18572.3	18251.5	16154.9	28387.3	20671.2	14888.6	16938.8	19725.1	18575	13186.9	11811.2	15212.3	3717.97	13601.5	14169.5	17138.2	16921.4	15774.4	21317.3	16946.4	19435.3	18720	14008.3	20329.6	13414.9	15070.4	13563.7	13435.4	15924.1	18876.9	15377.1	16764.7	27813.2	16128.7	14971.2	12625.5	15597	13042.8	17380.8	11475.5	14644.3	10480.2	14796.2	13393.6	14426.2	12992.8	16673.9	15213.7	14710.6
0.55_618.5486m/z	4599.02	3333.64	5840.74	12971	13922.4	5079.86	19607.3	6612.24	8527.31	1844.05	2271.59	2100.53	4893.51	2048.63	3816.98	8115.36	11719	29852	59244.7	15058.2	5714.34	3635.99	1087.7	3863.57	3841.71	6839.64	7967.79	10176.8	28893.8	16794.5	1521.77	1320.37	6450.93	11467.4	7413.71	4301.54	8162.01	4026.41	5202.41	6798.17	1230.33	1946.02	2339.92	9170.32	15421.4	32399.1	28405.5	34428.7	12380.1
0.55_92.9284m/z	22134.2	21166.8	19039.7	21695.1	24694	17295.1	21446.3	20837	21829.8	16310.4	18050.5	21350.5	14646.4	20345.4	17846	21118.1	17147.6	19495.2	23428.4	19551.9	19636.9	19285.9	17643.7	22159.1	18628.4	20066.1	18904.7	19310	19415.8	18705.8	20122.1	20008.1	27530.5	18338.5	19583.3	19381.8	21627.6	18311	18793.8	13604.8	19175.2	15934.4	17988.8	18090.1	20057	21584.2	19719.8	19572.3	19537.7
0.55_94.9255m/z	16354.2	16350.2	14918.6	15516	17055.1	13895	16636.2	15595.5	14518.2	13801	12576.3	17470.9	10741.2	14993.2	14562.4	15906.5	14937.1	14232.6	16582.2	15226.1	14158.5	15842.7	13392	14345	12545.8	14245.7	13652.7	12992.4	13489.3	13378.5	15533	13719.9	19558.8	13635.3	15562.1	13458.8	16501.9	13743.5	16762	9826.3	16585.6	11823.5	13560.4	14120.7	14491.9	13865.9	15449.6	16769.2	14353.6
0.56_129.0565m/z	997.686	1533.55	1326.92	395.924	760.122	1219.75	725.267	1074.63	1052.06	1104.97	979.717	883.064	1283.81	1227.24	1845.29	1139.47	1498.49	1131.33	191.778	1302.69	1011.12	1483.56	1083.35	552.345	659.358	970.477	631.206	1558.29	692.051	347.255	727.926	672.128	975.724	1193.27	1089.2	1116.83	1538.76	1762.41	1559.02	1471.56	2159.55	1064.77	902.447	1766.57	1290.72	1226.2	1004.93	1467.3	1495.56
0.56_150.8875m/z	2717.08	2814.7	4064.11	4901.01	3045.81	3020.15	4593.56	4978.44	5356	2463.2	3652.56	6490.37	3946.49	3824.73	3868.59	4232.03	3662.47	4643.06	5022.5	4751.78	4815.09	3189.26	4485.45	4178.75	3747.65	4546.69	1543	2822.01	2750.26	3756.16	3696.71	2291.94	5028.69	2544.02	3723.53	4183.74	3922.92	3694.89	4448.53	70.8437	1854.06	3568.17	4494.01	3965.29	3324.92	4780.85	3856.96	4449.58	3702.12
0.56_199.0077m/z	1867.68	1861.03	1721.2	1340.15	242.072	936.77	92.0465	437.266	1092.59	434.178	992.132	2844.09	895.736	1031.28	1081.02	1532.78	1418.1	3525.83	2433.59	1248.38	1792.38	957.414	577.103	1482.69	1833.3	580.534	2736.24	718.784	955.138	509.459	202.58	479.497	915.219	2013.07	2690.33	274.152	985.662	4755.81	464.686	5494.38	2943.71	368.79	1680.39	478.59	6633.16	5841.49	429.13	287.082	3885.1
0.56_208.8459m/z	16347	15840.1	14456.1	19166.1	17368.2	15859.9	14337.1	16115	17824.1	13588.7	12095.2	15901.7	10627.1	13786.2	14313.9	15715.9	13480.5	15187.6	18761.6	16275.4	17147.5	18110.5	14402.1	16982.1	15986.2	15974.9	14865.7	15482.5	15136.1	15741.7	16122.1	16034.7	22785.6	12815.7	13026.1	13786.9	16475	13042	15222.7	13518.2	15460	12021.6	15946.4	11835	15079.3	13956	15773.1	17039.3	17013.3
0.56_212.8401m/z	7321.4	9980.26	7058.1	10284.4	11812.9	8124.75	8707.44	7791.44	9073.74	6338.98	7161.1	9971.13	7270.34	6786.59	6633.48	7832.34	6744.68	7059.2	10291.7	8209.96	8898.75	7756.03	8329.89	9831.71	8289.64	7017.02	6284.31	6900.1	7644.61	7988.17	8686.22	9407.26	9945.38	7293.01	7575.59	6120.41	9094.1	7394.13	9117.67	6560.93	8603.74	7292.67	8447.51	7861.02	7343.39	7756.45	7853.22	9594.9	7190.53
0.56_218.8747m/z	20187.1	21573.4	18224.1	22393.4	21457.5	20305.6	21601.9	21000.1	19504.6	17157.4	17382.3	19879.7	11533.9	17009.1	15429.2	17711.7	15215.3	16166	21280.4	16759	17469.9	19006.3	17254.9	18953.3	18118.7	18927.8	16806.4	16358.4	18539.5	17096.1	19092.6	20765.3	24220.3	15958.2	18704.3	19146.2	20402.1	17646.9	18649.6	14765.9	16747.1	15731.9	17429.1	14215.6	16775.7	19512.2	17339.3	17164.9	18215.5
0.56_220.8717m/z	20660.7	18014.3	17865.5	20617.4	19858.6	17517.9	19638.7	20637.2	19075.7	14559.7	15348.4	19941	13408.7	17584.9	17355.3	17726.8	18544	18341	21895.5	18471.9	19181	19127.1	15193.6	18418.9	17212	17746.4	17337.5	17175.7	18049.7	15797.2	20062.4	18387.2	23591.5	16321.4	16863.4	17365	21461.6	15540.3	20304.3	11576.9	18120.5	16596.3	17186.5	14964.7	18775.7	19127.5	17849.5	19775.8	18408.3
0.56_224.9801m/z	10525.2	7212.58	6715.39	6240.49	8636.04	8704.4	8350.32	9045.42	11234.7	10861.2	10509.1	10095.4	10828.5	7217.86	9275.58	9392.92	9327.03	8612.77	7466.32	7668.42	7468.56	9299.85	8209.84	9032.88	12878.9	9198.26	10047.3	9068.54	7517.16	5913.82	7525.1	8228.81	9124.34	14372.8	11182	9365.43	12007.2	16933.1	10416.7	10115.6	13031.8	7593.6	8087.21	6727.36	11322.1	9036.46	9634.83	8534.7	12054.4
0.56_228.0453n	5456.4	9553.99	2716.25	1795.92	1886.46	11434.1	1503.16	1455.04	3143.99	2281.27	2655.9	6636.62	7095.53	3774.68	1478.61	2215.7	4054.72	2369.6	2070.15	5404.45	8125.27	4394.14	4075.86	7910.98	4547.51	4509.45	5008.57	9723.61	2362.67	1764.67	5145.86	2355.23	3716.44	3103.24	4693.34	2398.5	5949.67	4218.72	3351.68	5409.93	5916.07	3797.2	3286.43	1710.23	4095.12	4918.1	3648.29	2813.85	5203.32
0.56_228.9033m/z	76300.2	73268.5	64357.6	74239.9	78751.8	69239.1	73573.7	82479.1	79043.5	59993.7	58553.4	82195.8	53699	70280.4	67023.5	70717.6	65213.5	66506.9	82027.7	71221.5	66481	72216.1	63776.3	75250.6	66145.9	65507	66260.5	65432.7	64995.1	65480.1	75401.6	71273.2	92775.4	62995.9	67231.4	69410.5	76376.5	64854.9	77990.9	52593.6	72344.4	59803.3	64385.5	61168	65561.2	66472.1	68349.3	70164	66853.6
0.56_230.9005m/z	44955.4	44343.7	39883	44781.6	48425.3	40583.9	44748.6	46105.3	45597.1	33106.4	36186.4	46380.8	34258.7	40555.1	38048.8	40961.2	43388.4	40594.7	49540	46046.3	42730.7	44793.5	38650.2	47007.4	42274	40903.8	39420.7	40631.7	41651.1	38529.9	44954.1	42226.9	52290.8	34104.4	41499.2	40981.4	44980.3	40028.9	46320.2	32034.9	42427.5	35641	41466.3	36252	41642.2	42150.7	40129	45166.8	46102.8
0.56_232.8980m/z	6643.33	4531.12	5879.62	5362.58	7208.43	6109.9	6501.84	5452	5159.44	2988.45	4054.51	7076.68	2469.76	4258.13	4996.79	4653.01	2847.7	4265.13	5741.17	3249.64	4431.08	1228.93	5625.12	4336.02	4168.58	9236.18	10090.4	7066.84	9614.26	8172.99	6610.31	7197.87	5738.4	4775.02	5825.85	4707.71	4790.3	3154.36	7009.93	1542.87	5963.67	4312.27	4446.5	4782.6	5369.12	5327.27	2001.36	3734.04	4152.58
0.56_244.9664m/z	2253.57	1932.76	1305.44	2178.81	321.997	151.229	1532.43	423.362	1008.62	2199.46	190.211	964.429	5019.64	1726.83	460.243	783.257	2374.47	1410.9	187.173	261.181	490.724	1029.07	1118.75	1083.27	276.342	353.502	2533.49	497.081	1112.2	314.026	5530.13	1757.73	3116.43	1173.13	200.988	1269.07	142.999	213.963	360.178	2086.23	305.771	324.837	280.267	489.988	1952.64	252.9	491.217	175.887	1062.25
0.56_246.9525m/z	1670.49	992.616	1157.9	1616.57	576.89	232.202	1013.21	630.85	1895.82	1686.3	1049.61	3537.35	41354.5	2469.99	1796.81	2503	1781.73	1431.52	1363.96	587.863	853.133	1697.35	1807.11	1921.32	934.153	1529.63	2374.05	1109.04	841.139	500.576	3284.36	1228.49	1799.43	1070.68	1367.78	1224.25	2175.34	1686.76	1213.45	41827.5	7467.24	1169.47	1665.47	566.295	2620.35	1813.57	2285.64	732.277	2636.27
0.56_259.0283m/z	8035.83	4596.61	4586.82	3432.75	14968.5	4125.6	10275.9	11432.3	6190.29	4957.4	4186.86	3052.42	22490.4	8424.24	1101.27	6315.43	15039.4	11807.7	17400.4	6087.5	17850.1	13310.9	9338.64	5287.03	8742.19	10221	11036.4	5448.73	4638.12	6160.11	5738.72	4910.9	13699.5	10791.5	6687.32	11243.5	7138.2	13324.2	3764.75	28056.4	9286.29	9629.99	3735.18	4005.49	9200.25	10269.9	10942	3162.15	12728.2
0.56_270.9380m/z	111.428	312.969	156.156	329.026	50.1439	73.6488	146.851	51.5523	101.406	209.819	22.8881	172.249	4198.79	225.334	82.3355	24.0099	33.0656	0.00243527	121.397	55.8587	25.3757	88.9561	25.7844	200.861	103.584	32.8084	151.155	152.406	42.5373	34.6386	185.42	15.5004	57.8958	57.9166	150.182	0.195364	129.855	37.3129	99.2497	4253.39	422.899	140.463	1.71071	86.879	26.237	2305.49	19.297	34.8109	50.7624
0.56_278.8302m/z	28362.2	32389.6	26056	35426	34021.9	27810.1	30121.5	29280.8	32587.8	23662.6	24526.6	31194.3	19838.5	26939.2	25162.1	27872.4	25235.6	26390.6	35088.1	28150.3	29261.7	30520.3	26350.6	28743.6	25003.5	28306.8	25379	26824.7	26864.8	28916.8	28161.5	29110.2	39153.1	24345.6	28402.6	25480.1	31406.5	24984.3	29853.4	19298.5	26007.4	24989.3	26491.3	26780.9	26545	27719.3	27166.7	29617.1	26197.1
0.56_280.8274m/z	11539.5	12220	10087.8	13449.4	13201	10571.4	8863.16	10815.1	11240.6	9105.88	9460.1	11214	8687.05	11141.8	10848.3	12163.3	9428.95	11113.1	12853.5	11259.7	12987.7	12401.6	11852.9	13246.6	12274.3	10074	13236.4	10237.7	10409.1	12021.2	13835.6	10527.9	11769.3	9579.82	8642.71	9924.75	12775.3	9517.74	11673.4	6223.98	11167.8	8449.26	11808.4	10814.2	10921.7	8947.92	12907.6	11820.3	10755.7
0.56_286.8619m/z	43955.5	45377.3	41153.3	48365.9	46687.9	39783.2	47256.8	47759	47945	38119	36247	46551.1	30778.3	42153.3	41608	41301.2	42873.1	40807.1	49148.5	41282.1	45002.6	43361.8	36340.2	43868.1	40105	40337	39980.6	39999.9	38109.1	39560.9	46642.5	41867.2	55234.3	39301.2	39787.8	38736.1	48109.3	41259.2	47958.7	30594.2	41786.6	33568.4	38239.3	36297.5	40236.6	44373	44085.3	44956.9	43117.2
0.56_288.8590m/z	45342.4	44371.8	39252.7	48308.9	45700.9	41007.5	46406.6	48243.6	42386.6	36061.3	37265	44912.5	31088.4	37650.9	36099.3	38755.8	41587.4	38912.3	49363.3	42329	41573.4	42972.9	37738.8	46204.7	39121.6	40190.7	40078.9	39529.8	39986	41637.4	43496.1	39575.6	52208.4	37063	38993.8	40545.7	42451.4	35823.1	43006.7	27344	41378.2	33668.4	37934.8	37333	38422.9	40303.3	39173.5	40791.2	42297.6
0.56_290.8564m/z	12125.6	12106.5	10369.2	12268	10831.1	10487.4	12401	12676.4	9713.04	9391.53	9791.86	14072.7	5645.7	10043.9	11732.6	11766.2	11468.5	10396.1	12183.8	11566	11107.7	11048.9	8640.8	11285.5	10197.7	10897.3	8397.6	10869.3	9896.17	9554.05	12592.5	11406.4	13016.5	10193.8	9773.94	10138.8	11600.8	10061.2	11994.3	7119.85	11313	8550.66	11082.1	10081.1	11378.7	11747.5	11475.7	12525.3	10970.9
0.56_304.9287n	5888.56	6220.38	4144.84	1204.48	5153.98	3160.16	5568.41	5047.64	4579.73	2359.8	6616.4	6450.22	1323.77	6712.55	5922.62	3174.89	3277.41	3530.43	2918.29	4016.07	3618.53	2938.11	3221.5	4075.02	5402.63	5217.8	9771.74	5236.12	3535.81	6168.07	6066.72	4767.72	3046.33	3370.05	3419.8	5936.26	5987.05	3250.85	8216.03	1642.81	11926.1	3332.36	4837.87	8868.54	3975.84	4105.51	3344.04	5939.29	3773.68
0.56_346.8174m/z	8990.77	8939.64	8858.4	9639.27	8676.26	6717.05	7970.23	6523.63	7045.94	7659.83	5989.66	10817.8	3660.06	8363.86	8116.47	7482.12	9723.16	5993.85	10762.3	8550.24	9416.24	8636.52	4695.6	8747.28	6410.76	10659.8	9119.7	7942.01	7852.23	9248.33	9556.11	7738.41	10705.8	6370.85	8796.83	7474.09	9027.76	6698.72	8633.57	4238.42	6785.18	7964.38	7606.89	6473.61	8748.89	7095.53	7837.33	9435.73	8433.39
0.56_348.8155m/z	622.731	3790.55	2374.02	1794.55	3305.94	2754.19	3038.04	2888.65	1125.06	1547.92	1891.5	1326.72	379.582	1061.04	1334.47	569.73	865.448	881.534	2174.17	2877.71	1823.03	1989.56	2613.34	1616.65	3026.88	1772.52	2396.27	1479.67	868.784	1587.76	2356.27	1099.2	2266.68	4004.35	2153.45	2296.12	1827.6	2395.38	1243.02	2105.23	1492.44	2259.61	4049.34	1967.18	1114.26	1690.27	818.3	2068.04	903.166
0.56_354.8491m/z	18601.4	17252.5	15543.7	18833.1	18972	15141.6	16349.3	19215.6	15269.1	14767.1	14689.4	17902	10697.6	16235	18260.6	17750.1	16887.6	16518.4	20157.5	16328.6	18613.9	17173.7	12981.8	15402.1	17769.6	16424.4	18676	18843.7	14749.3	16696.8	19143.6	16664.7	19486.5	16188.3	15230.3	14561.4	17694.7	16346.2	18820.2	11276.6	15334.4	16598	14950.6	15449.8	14358.7	18021	15487.8	15752.1	16526.9
0.56_356.8462m/z	17909.2	17360.5	15055.2	21762.4	21509.9	13801.6	20872.8	22759.4	17997.8	11972.3	15040.9	15933.5	10130	14028.3	15147.2	16792.1	14860.1	14988.4	18385.5	16375.4	16163.5	17306.1	12506	14708.7	15948.6	16165.3	15169	15829.6	13968.2	13188.7	17682.5	18902.6	21788.2	15861.9	19793.7	13794.3	19008.2	13466	16391.9	9096.41	16044.3	14299.1	15361.9	13766.4	14379.4	15453.3	17737.4	15718.6	16286.5
0.56_358.8441m/z	1594.47	3925.83	3296.67	3768.73	2256.63	3256.28	1981.64	1127.33	1669.22	3106.08	2110.75	3532.26	2289.12	3667.05	4494.26	2616.76	2577.32	1660.38	1784	2355.27	2359.06	2487.04	2949.37	3894.42	3112.09	1530.28	957.559	2315.35	2424.94	2310.29	3504.29	1939.55	4851.82	1013.37	2084.33	1087.69	3757.52	1926.55	3076.75	1585.4	3944.16	1958.76	1612	1274.41	3350.6	4356.15	1114.09	1557.76	3208.65
0.56_424.8333m/z	21272.6	19917.4	15838.9	19507.7	20114.1	18404.5	17916.7	22170	21713.5	15825.8	16178.1	19908.8	9230.19	18260.5	17824	17106.6	19623.7	15995.9	23209	17884.4	19118.9	19563	18754	19572.8	17623.4	19955.7	19996.2	18259.7	16884.3	19989.2	19469	20260.5	21786.8	16391.5	17332	15022.7	17911.7	16596.1	20304.4	5878.99	18306.5	15449.2	15969.7	15198.8	16922.8	22451.5	19133.5	20690.9	20566.5
0.56_452.7054m/z	4655.69	4979.65	3455.59	6769.05	6641.62	5406.23	6368.7	6698.68	10061.1	3572.26	3524.63	2783.9	1300.81	1639.02	1011.59	1858.65	5292.44	6414.27	13714.1	5594.21	13163.8	5817.05	6328.87	3871.05	1619.61	2397.44	1668.2	3116.28	2996.33	3969.76	319.958	1798.47	7774.9	2093.39	7310.74	3136.39	172.848	4641.14	5584.17	2604.62	2374.83	2969.69	3814.23	4021.36	2955.1	5046.35	8154.77	11133.9	11419.5
0.56_472.7629m/z	16750.2	13027	11242.3	14753.4	16401.5	11728.2	12920.9	15015.1	10954.4	9551.94	9898.68	10695.7	6658.26	8945.02	9609.77	12910.2	11989.5	12543.8	16217.8	10851	12652.9	11959.6	11311	12416.2	12689.1	10120.1	13656.9	12290.7	10923.5	12401.1	14402.9	13249.9	16789	11553.2	11523.7	9480.89	13344.1	11720.4	12104.2	1893.14	9631.52	10283.2	11856.8	10019.5	10403.7	11561.8	10586.6	12778.9	10902.9
0.56_482.7917m/z	19136.3	25130	17517.3	24933.6	24612.2	19848.7	25337.7	29313.7	22579.8	19808.4	18497.5	21591.6	12091.4	18458.5	18135.1	19907.6	17679.6	18488.6	23592.9	19288	20378	20850.3	15882.5	20019.4	17866.6	17092.3	18615.9	18305	18821.3	19155.5	23424.8	16609.3	29090.1	20816.1	22357.2	18113	24692.3	20611.8	23688.3	10905.3	18713.8	16548.2	19981.7	14820.5	18976.9	20641.5	19863.4	21769.3	19213.1
0.56_492.8203m/z	42667	42105.3	34929.1	41627	36264	34029.9	38912.1	43961.1	38890.7	32845.3	30778.3	41993.1	23804.4	36061.4	32975.5	36023.8	34731.9	35379.3	43875.9	32660.5	32156.4	33924.9	30794.4	36610.4	35171.5	36203	39438.6	42454.3	39134.5	38672.1	41867.4	39764.4	47434.7	29882.5	32451.1	34161.7	43422.3	33605.1	41039.5	21296.9	35295.4	31423.1	35300.3	31450.4	35912.6	34716.6	32418	35813.7	34462.7
0.56_523.8182n	47709.8	49312.6	44082.7	53862.6	48252	47240.4	56505.7	56348.3	55234.5	39682.3	41089	57192.2	28276.8	49224	47235.3	46428.4	47247.9	46323.8	58310.7	46330.2	45921.9	50551.4	42374.3	51473.7	43103.3	41817.6	41041.3	39532.8	42029.3	40311.9	48955.4	45900.6	67248	44806	44441.3	42581.8	54228.5	42766.3	52170.2	21640.9	41226.9	38749.4	48088.9	40430.6	45585.3	50344	45692.9	49687.8	46552.9
0.56_530.7212m/z	6026.44	8843.16	8855.91	15757.4	14023.3	9943.26	12432.8	11771.3	11461.3	7306.52	7548.44	10847.3	4706.84	9550.84	8136.32	9818.42	7428.63	9848.5	13445.8	9209.28	13199.2	9285.7	8974.48	11818.8	8365.59	8393.29	9756.19	9809.37	8548.87	11141.3	10601.6	10389.5	11684.4	9544.39	9638.19	9038.05	8399.9	9710.28	11565	565.359	9855.82	4782.4	8448.22	5499.53	8079.1	11299.7	10363	10471.8	8324.12
0.56_548.7816m/z	20977.2	19669.9	18060	23500.5	22912	16426	22713.1	23799.9	20914.7	15554.5	16653.2	21463.3	9388.02	16599.3	17105	15475	19126.1	16863.8	24283	18539.7	19084.1	20264.2	16410	18603.9	17633.2	20063.3	15943.5	17964.9	15825	18533	21667.3	18454.9	24758.6	16839.7	18719.8	15084.5	19948.2	16482.4	20271.7	9708.02	16157.2	13986.7	17041	17287.3	17081	19009.3	18668.8	20398.6	18898.6
0.56_555.0948m/z	3292.84	4020.98	6215.59	10716.3	15513	5126.01	2605.62	11098.7	5264.51	11068.9	8121.18	6665.57	80279.1	5607.94	5131.9	10891.5	2793.35	10857.5	4058.92	5785.01	5848.9	4409.36	7141.79	1458.8	7842.23	3405.86	8936.88	6000.93	2438.59	6361.42	1511.3	9927.73	5487.64	6699.08	8208.35	6627.73	4895.08	12583.5	2447.15	101703	3464.03	8564.64	1846.55	7249.34	4870.52	11126.2	2794.81	6095.16	8356.94
0.56_558.5932m/z	12802.8	12779.7	13351.3	22148.6	16993.9	12394	13512.1	16272.2	16221.2	9877.95	11069.8	11355.6	3370.39	12463.2	11090.6	14076.5	10913.9	11682.2	18327.2	13132.2	15804.9	15651.7	13208.8	14703	13036.8	9291.32	10200.2	14012.6	11746.1	15175.4	10674.3	12705.5	19394.9	10875.7	10838.5	12054.7	15862	10293.7	11964	2404.7	10921.5	10634.4	10707.4	9640.29	11955.4	13287.8	12911.2	16789	13525.8
0.56_560.5902m/z	22005.1	23309.7	21676.7	36548.1	26063.2	20158.1	19161.8	25084.4	25153.6	16136.8	16472.1	22217.8	14087.9	16415.8	16347.1	20619.4	18182.8	19770.8	23002.4	21736.8	25358	20238.8	19207.6	22615.5	17964.3	16465.4	15877.4	19357.3	17067.9	20672.8	17559.5	21014.3	29904.4	18864.9	20017.3	14963	20713.2	17972.9	22874.9	9758.49	15746.4	13585.5	18120	15393.6	16992.9	20308.8	20625.6	19619	20575.2
0.56_562.5873m/z	15888.4	17510.5	16445.4	31316.6	20947.2	14555.2	19330.9	19856.9	17083.5	11341.2	12633.7	14512.9	8589.95	13977.8	12982	16182.8	14605.1	16394.6	22394	16455.8	20737.9	15201.6	14538.2	19071.5	15201.3	10666.4	11212.5	16304.1	16322.9	17892.6	18347.6	17160.1	24934.9	15789.6	16227.9	10610.3	18173	15997	12975	2666.81	15017.4	12163.5	12773.7	11061.2	15712.7	15529.9	16340.8	16974.2	17682.7
0.56_582.6453m/z	2438.13	3629.5	4259.12	4203.28	7634.43	2022.32	5074.92	8715.93	7844.54	4523.42	10.4416	3994.08	601.101	1989.68	2349.1	1543.4	291.461	1882.99	1911.06	1740.5	3684.44	2944.67	4203.36	2596.08	3482.54	7262.98	1913.52	1484.23	2606.7	2113.34	3756.87	1851.67	3135.6	3240.93	8157.78	2207.28	6623.02	5211.17	1898.3	3669.34	2652.81	606.207	2004.19	1544.4	1179.94	1715.74	2054.33	925.096	2950.57
0.56_603.7026n	23830.1	19947.5	21906.3	32751.6	21166.4	20971.5	18851	16732	22188.3	15376.5	17965.5	23971.3	2103.05	20232.6	12729.1	21324.3	18438.8	16417.6	28314.2	19288.9	24049.9	20472.6	16673.5	24154.6	22669.8	20326.5	24332.7	25632.2	27711.8	34524.5	22739.3	22912.8	21080.9	16438.3	17177.6	16465.8	20393.4	20910.8	25379.1	4779.36	15064.2	15860.5	15929.5	18947.8	15870.4	19295.5	19167.5	22258.7	21733.9
0.56_605.6999n	8476.11	14962.9	10111.1	18060.2	9735.29	12631.2	15317.7	9016.56	10047	6016.51	9112.47	12068.3	3602.94	9161.62	6051.28	8919.79	6148.67	8611.71	11609.8	9289	16930.3	10234.8	12216.6	15400.5	9780.91	12254.9	8700.58	16400.8	30078.6	29473.4	9392.15	11489.6	18860.7	11217.7	11239.6	5895.46	9680.51	8696.35	11497.4	40.6912	7420.99	8616.5	8736.34	6635.25	7164.41	7674.34	8659.2	11209.2	11618.8
0.56_606.7399m/z	11368.1	15406.3	12519.5	16651.8	12208	11790.8	15150.5	14825.9	13771.9	7748.88	8635.92	13168.6	1584.02	11340.6	10161.4	11580.7	10015.3	11795.9	17053.7	9540.64	12220.9	14633.3	10984.1	15214.2	9532.84	13647	12442.1	8467.08	12447	12196.1	14591.1	12262.7	16482.8	9355.74	12922.4	10956.9	14437.5	9115.82	14230.4	3031.13	7924.82	9782.35	10507.7	10699.3	12905.2	13456.4	10435.3	13260.7	12858.3
0.56_616.7687m/z	26310.3	26329.3	24431	33926.3	27843.7	24882.5	29258	27312.3	27326.9	18720.3	20903.6	25134.5	16240.9	24585.2	22192.7	21855.2	29678.5	27294	29266.2	23240.1	24677.2	26153	21722.1	24621.7	17629.7	19956.5	16795.2	19055.5	19567.1	21606.7	27860.5	26429.8	36398.2	22973.8	24008.6	21567.4	27393.1	20452.3	24873.5	9363.66	23625.6	18245.1	21011.6	22347.6	26220.9	27631.3	21943.4	28248.2	27181.7
0.56_635.7865n	19000.1	24468	22410.2	34285.7	24961.4	20882	21680.7	24111.7	26019.4	17938.1	22781	23438	5500.72	17100.2	17215	22260.2	21508.3	21445.4	34044	22011.1	25838.1	24547.9	22535.8	27129.9	23919.8	17863.6	17939.6	21331.3	21924.3	22097.5	24749.6	23178	31949.8	18409.7	19446.2	20780.8	26885.5	14677.6	25821.5	11204.5	20575.7	18246.1	22313.2	17817.9	24041.1	26382.8	23159.9	27220.1	22586
0.56_637.7870n	17591.6	22874	21220.8	28731.4	18490.6	15351.7	15877.4	20330.2	20040.7	13419.1	15054.2	17312.3	11495.4	14607.5	13736.8	17114.6	17075.3	17854.8	20542.6	13014.5	20631.9	18424.6	16066.3	18650.7	13489.6	15066.4	13474.9	15642.6	18002.1	16204.2	21729.6	23235.2	28594.2	16173.8	11101.4	17077.7	23251.2	17096.3	13598.3	8113.41	18792.7	14806.5	17503.5	14450.7	15246	16278.9	18160.9	19301.2	18173.7
0.56_641.7285n	26386.9	23479.9	26306.5	34748.7	24116.9	22104	23881.3	24088.6	24350.2	15046	17083.3	19122.5	6006.91	18325	17629.7	18916.5	19471.8	22281.9	27257.8	19150.5	24002.3	21545.1	22456	27005.1	19585.4	15562.4	20769.6	17922.5	23462	24204.5	24592	22609.3	33270	18654.9	20260.8	21434.8	23508.5	17436.7	24159.6	8211.3	19061.8	16260.9	18145.3	16816.7	17511.6	23452.9	19970.5	21304.4	23077.9
0.56_651.6408n	10321.2	11563.7	12062.2	24250.9	13866.7	11207.4	7490.59	10943.7	7705.2	3954.93	8362.02	10435.3	11.1408	4830.92	7395.91	11403.8	7754.24	7452.42	16947.4	9592.03	11466.8	8151.44	13698.2	10744.1	8986.82	11286.4	6222.03	11460.9	12132.6	12269.4	8344.02	7132.03	13836.5	7787.24	10574.6	2972.38	14581.7	7709.49	7370.35	46.4487	5227.99	7676.39	9249.88	7026.75	8395.89	12930.6	9675.48	8086.28	11189
0.56_663.6579n	3885.86	5646.91	3746.82	11406.6	7922.91	6982.83	10451.3	17608	9674.88	7132.59	7939.21	3002.78	7.55945	3417.19	3735.09	4060.98	4653.57	9515.85	14236.3	8603.32	13677.2	8129.97	9675.62	9805.64	5538.83	5394.03	4134.25	3796.81	6774.99	5168.82	3693.38	3810.61	13413	4723.29	13454.6	8009.86	18596.4	6370.33	7631.13	822.976	3503.76	4000.26	985.026	4582.78	6226.75	5606.85	6581.78	13262.1	6453.03
0.56_668.6930m/z	11300.7	11307.7	6834.72	15284.2	14732.9	12266	13586.7	10559.7	13165.4	7942.2	5039.49	12192.2	929.099	5321.55	10722.7	12531.4	11592.8	13312.9	17422	12075.9	17917	19473.9	16754.9	17158.1	18058	14130.7	14477.6	13332.4	15924.3	16019.4	10596.5	8782.02	15154.8	9013.3	9828.8	10774.7	14114.3	11181.4	6560.4	1879.17	9914.35	8481.07	11541.8	9775.92	10373.7	12753	9919.96	9774.32	14740
0.56_671.6896n	14393.3	17882.8	14143	21462.9	18669.9	10901.8	11669.3	13961.1	17356.8	8860.84	11834.2	14419.4	5590.37	11745.9	9188.2	10552.5	9615.91	9436.95	15131	12533.1	19582.8	17257.4	14702.8	21436.8	17455.6	12948.1	11412.1	13373.1	14821.7	13502.9	18122.9	18564.1	20054.8	9705.94	9338.07	9614.81	16622.5	12646.7	17115.6	2935.55	11821.8	12740.7	10600.3	7198.72	8981.89	8853.17	11051.6	10952.9	13099.1
0.56_679.7207n	36625.4	23887.2	22766.5	33049.9	24552.3	14987.7	22517.3	23431	21965.5	19002.1	20444.5	25598.6	2443.4	17971.1	19809.8	22047.8	26698.5	15947.2	39102.5	23145.6	23993.5	18758	18852.6	19866.9	12952.4	13323.8	18574.7	20093.2	21568.8	26837.6	20143	30029	26954.1	16667.9	15727.5	18629.3	25273.1	16610.8	26149.4	7424.34	22941.3	19321.1	23798.7	25446.3	24922.2	20935.5	21349.8	26976.6	16628.3
0.56_740.4608m/z	1625.1	521.688	99.2093	6222.21	1110.72	3092.79	682.643	54.2229	465.455	242.002	196.743	121.225	44.4546	297.246	175.793	519.667	585.795	549.36	4838.37	2.11509	2494.09	88.8024	244.449	804.068	811.74	3957.32	24743.8	13232.5	1.07657	6456.68	863.017	366.753	3682.67	1008.79	885.752	522.429	954.934	189.967	121.62	302.082	149.456	211.65	258.185	529.016	453.938	530.133	599.863	694.612	1788.25
0.56_749.7056n	30082.6	25764.1	24477	44490	31584.7	25073.4	31684.4	24913.3	21830.3	18165.8	21325.2	23802	15758.4	24262.1	20592.9	24250.5	20865.7	18046.3	32613.6	21252.2	25547.3	21832.4	22055	29328.3	19791.5	21678.5	21808.3	20020	20792.9	21637	23639.7	26617.9	38149.4	21542.5	21686.7	16572.4	31027.1	21088.7	22855.1	13023.9	19566.2	20652.4	20798.3	20196.2	20877.2	23272.2	22112.7	27777.8	22882.6
0.56_800.4188m/z	4597.8	3201.03	2815.48	6407.09	3062.63	1992.51	2622.52	4180.66	2340.45	2609.67	4364.87	2902.4	2153.99	1400.14	1228.61	1904.3	608.127	1224.79	3327.38	7915.57	14731.7	10249.9	7280.58	7839.24	2156.53	2101.71	1348.17	4115.91	3415.01	7604.62	2112.29	4550.93	5283.13	2528.85	1581.3	3312.48	3063.88	3247.73	6136.28	3382.39	1843.2	1081.48	1236.96	948.777	1677.78	1754.07	5113.18	5712.74	1659.22
0.56_804.4487m/z	736.874	5222.11	14579.3	36220.8	13508.1	742.31	46854.6	74688.9	38877.6	7464.31	5357.31	1261.72	644.379	1543.81	576.916	3891.5	4614.21	3979.02	5136.65	4949.56	7651.43	2089.09	636.298	1999.9	1935.93	835.714	1164.23	1249.76	4026.87	3883.7	1598.43	6835.3	25693.2	70517.1	71023.2	67244.1	20736.7	148.75	2518.78	811.051	348.478	930.961	3157.35	1558.81	3876.62	4920.47	3466.66	7080.42	4357.33
0.56_806.4460m/z	37.0783	1870.15	1680.37	3749.5	4978.31	2325.96	2407.02	2081.41	4319.58	1420.67	1135.05	723.418	1351.54	2585.24	575.193	3235.35	2249.46	3425.22	3819.81	3021.9	4567.63	3549.51	3024.22	3160.53	1826.16	2521.96	1596.1	1909.61	3638.77	3574.3	2507.66	2901.03	4052.7	2114.02	1137.25	2361.1	1209.36	1890.89	1572.1	2107.85	1971.92	870.208	1603.69	1290	2128.2	684.67	1668.65	2840.44	2236.68
0.56_814.7009m/z	4128.05	7031.68	6092.88	10970.6	7119.8	8354.18	22963.8	26826.3	23954	10555.2	9162.67	7683.8	1660.02	5748.83	5266.06	3624.03	5311	4703.2	9373.63	6637.16	5988.59	7650.34	4526.44	3823.84	6930.23	2039.63	10052.5	12758	26211.3	22036.6	9872.12	10703.9	14221.7	11373.7	18145.9	11259.5	15879.2	10037.1	5664.08	1163.13	5512	4297.34	3616	1784.18	6320.76	5506.55	6967.08	8118.63	5278.63
0.57_235.0090m/z	3279.42	6565.65	5174.18	2857.28	1862.35	6119.62	2940.42	4624.72	7706.6	3909.59	4958.77	4557.44	14390.1	4310.52	7140.35	7526.29	5819.06	5964.51	2239.95	3674.26	4293.96	5115.05	5704.39	6788.6	11144.1	8134.94	5100.81	4776.72	4111.59	3403.19	7004.73	5102.54	5338.28	9114.96	8058.86	6072.95	6964.05	11857.5	6935.43	15034.6	10220.8	5262.91	6623.16	5083.69	8192.72	5591.74	7345.76	4311.96	11612.8
0.57_269.0881m/z	62920.2	36220.5	44407	45037.7	76165.9	36448.4	35883.2	45322.6	48459.3	42761.6	32326.6	39651.5	66124.5	57337.2	40232	40307.6	42502.8	57078.3	36049.9	52143.3	40636.2	64725.5	63630.9	40455.3	52068.1	23954.5	50353.5	25694.2	11932.1	59039.2	35476	46130.9	53521.1	49792.1	42008.7	39435.7	65842.1	66070.3	40886.9	58068.7	47195.6	53677.5	22648.4	45120.4	58616.5	41022.2	30525.5	46282.6	74653.4
0.57_296.8906m/z	110812	107754	101124	111850	115513	101842	112510	116095	114226	85905.3	92502.6	120926	82322.1	104915	96058.7	103165	102506	98039	122056	102603	102937	106689	93826.3	115754	95472.3	97138.4	98377.7	91269.3	99855.8	96836.5	111294	101026	139123	93509.4	102190	99536.4	111807	96746.1	111938	75921.3	101893	85353.4	96778	91532.9	99016.8	104346	99878.4	106352	103715
0.57_300.8857m/z	7640.88	9030.94	8843.54	7440.06	10846.4	6580.39	9807	9298.06	9680.26	5583.94	7538.18	9055.88	665.149	8313.72	4725.2	8022.78	6814.46	8354.65	12152.7	6084.28	6673.46	9117.01	7708.53	7012.26	6219.49	7899.49	5765.08	7300.75	6250.16	8073.75	9089.74	10245	9043.66	5316.39	8755.77	8796.07	7398.29	5710.13	5216.41	1414.26	9042.72	5287.3	7340.29	9572.43	10590.9	10937.5	5058.06	8584.44	10006.8
0.57_306.9193m/z	267677	269265	240214	255609	283364	253169	290848	301947	285503	233427	230431	299038	224152	261050	260420	263000	264289	257828	303810	274661	235500	275311	237850	287387	253828	268044	264490	251119	242741	225767	277423	257046	337853	243670	266374	253022	282145	242934	298477	193964	277913	229830	250876	241450	268098	276714	272547	273399	272048
0.57_314.9498m/z	2051.26	3020.22	1899.93	1574.68	953.33	2857.34	1242.9	1859.56	2057.54	681.986	3181.4	2030.96	710.155	1691.08	2084.94	3158.94	3177.1	1726.78	1863.32	1427.85	1389.62	2834.04	1918.14	2465.57	2513.56	3380.15	498.457	2511.41	1585.13	2059.06	1897.05	2500.55	1891.94	4690.56	1121.43	1567.28	4201.42	5082.82	1797.77	855.985	3655.05	1592.74	2441.44	1576.32	3158.36	2605.35	2793.38	3067.8	3422.31
0.57_364.8777m/z	59285.7	61909	49695.6	57644.8	59737	53710	57812.8	64322.3	57042	44099.8	45428.5	57646.5	34869.3	49602.1	50447.5	49582.6	51012.9	49717.9	62650.6	52713.5	48593.4	54778.6	47483.2	58269.7	51124.2	47424.1	51090.7	50402.6	49331.4	49699.4	61362.2	52505.8	71928	49538.4	51636.9	52556.7	56996.8	46677.9	59685.5	33367.7	51892.9	41599.4	49634.4	43958.3	51077.5	52684.9	51159.3	52802.7	55545.3
0.57_368.8743m/z	2023.48	6517.79	430.733	1843.36	4281.9	2800.02	3836.66	3072.18	3427.81	1197.66	2207.01	3527.99	2550.13	4321.05	2557.18	4908.82	6751.55	2875.15	1557.28	1898.55	1040.61	2125.56	883.505	1670.94	1303.87	2304.96	3330.91	1128.33	2058.54	2779.18	804.641	1442.85	5142.51	3949.14	2720.15	1990.36	3246.91	1794.2	2767.02	827.76	2837.87	4219.37	5955.36	3195.42	5708.2	3829.2	1265.54	3915.96	2563.38
0.57_432.8648m/z	65906.4	71449.1	60501.5	71562.9	69947.8	60146.9	73955.1	78070.6	70355.9	55270.3	56920.8	71629	48516.8	61707.8	63391.3	67090.4	65491.4	63177.1	86786.9	68007.6	63676.5	72706.8	58879.6	74089.3	64273.4	66680.9	66279.8	62494.4	60397.7	62840.9	72873	65569.5	91452.5	59089.1	68901.1	66722.8	71234.4	62615.6	77049.9	37923.6	69285.7	56790.3	64481.1	59971.8	67098.4	65696.7	69370.3	66025.6	67615.8
0.57_434.8621m/z	41256.9	42989.9	38988.5	45294.1	45326.7	39908.7	43337.3	46563.2	42705.9	33943	32430.6	46514.7	28305.7	41053.3	37919.7	41340.9	38716.8	37618.8	49720.6	40844.7	37980.4	42287.6	36047.1	46471.8	38174	37765.9	41179.2	40753.3	35317.3	36097	44639.7	38222.3	53289.6	35580.7	36151.5	37011	43345.5	35265.2	42442.3	21733.3	39552.3	33050.7	38632.5	35584.1	42266	41794.3	42037.7	41761.4	41505
0.57_465.9484n	3632.12	3446.21	2925.35	4039.58	1680.54	3135.75	2590.73	2996.17	1703.94	4053.07	2617.98	5012.43	8809.98	4112.98	5648.77	2169.4	4582.99	3026.98	3206.44	5198.47	4882.92	6995.31	5137.8	4776.45	6017.67	4859.29	4966.75	5953.89	2127.95	3109.1	2440.04	3826.65	4853.03	5284.69	3758.34	2478.52	2224.77	5823.54	2524.63	9871.73	4311.06	3352.63	3381.26	1401.73	3833.45	7444.78	2127.68	3875.12	5282.52
0.57_500.8519m/z	91573.4	96333.7	82755.4	96433.2	97516.6	86694	109016	115007	99278.4	78301	80761.5	103918	67582.6	93459	92112.6	91364	91869.9	91985.1	113520	92015	83781.1	94291.9	75887.5	96614.9	81749.6	86451.9	86234.6	84720.7	78434	79261	104130	92982.5	120713	84584.4	90967.4	86449.4	97262.5	82263	106325	56688.8	92263.2	79273.2	90337.2	82090	92397.1	101489	92323	92161.1	92335.7
0.57_502.8494m/z	58262.8	56135.8	48735.3	56896.1	57143.5	58600.9	62139.4	66206.3	60827.5	46222.4	47291.5	66276.1	39056.7	52245.4	55835.2	54179.5	56885.7	52753	65711.8	52914	49486.1	56859.2	51181.3	62328.1	49279.8	53508.8	53141.4	53824.1	49661.3	51503.8	61783.4	56244.3	71640.7	51388.8	56373.1	56224.2	60224.4	49269.6	60248.9	30393.7	49947.5	46841.2	52287.7	49103.5	51496.4	54652.4	59671.7	57855.9	53945.1
0.57_516.8265m/z	15408	20368.5	21206	18695.2	19980.3	14434	21415.4	9625.62	22026.6	11273.2	11876.9	13099.4	7666.6	8649.6	5881.31	11449.7	10061.9	6309.62	10778.6	14358.8	14821.1	15878.9	14895.7	15644.2	17589.7	11192.7	12136.6	14155	14174.1	10959	17331.5	18359.6	26280.1	11190.2	13102.6	10622.8	22255.9	15098	13664.9	12066.2	12438	9467.36	9254.51	11238.9	11502.5	11953.5	11441	12947.8	9956.65
0.57_518.9134m/z	2807.11	2103.91	1506.08	1253.23	1583.15	2298.81	1384.09	2127.3	2379.75	1115.4	2135.8	1829.52	2989.82	1412.99	829.074	1324.54	1684.44	579.194	1495.55	974.539	1178.47	2442.91	3037.22	1871.63	3723.27	1446.46	2095.61	1922.88	2375.51	1838.29	2533.48	2753.1	1695.73	2893.72	1549.3	2968.16	3078	3400.92	3804.09	4117.68	2473.2	2181.58	1530.41	2267.8	1226.24	2017.02	2791.27	1874.5	2549.54
0.57_533.8465n	103126	112529	102348	113054	103911	97919.7	112311	121000	109043	85612.8	84746.5	113264	72429.1	97054.8	94320.2	99077.2	96698.8	94881.8	129289	106353	91587.4	113185	89674.4	117086	94470.9	106567	105380	108121	97282	92987.7	111837	103947	124233	95617	98063.1	100563	105105	91699.6	115957	56239.7	93686.6	84941.7	100685	86365.3	100380	107364	107030	100876	102853
0.57_535.8435n	72089.5	73213.5	63027.6	77842.4	72282.7	64417.7	75246.6	85213.7	76695.7	59161.9	60974.9	76962.3	46718	62011.8	70145.9	66332	66950.2	65184	85524.6	68015.6	61677.1	68451.8	58297.4	71973.8	67019.6	66519.3	60606.5	66056.8	56539.6	60608.8	73933	71981.2	92570.4	68442.2	74131.2	66804.3	78434.2	62039.2	72505.9	37007.4	68062.2	56341	65758.9	58866.3	65489.9	74380.8	69577	69710.5	69850.7
0.57_572.8373m/z	18737.3	16791.7	18656	17572.2	18546.5	14321	15571.7	14656.1	15685	14933.9	9788.41	18346.9	7992.87	14215.6	10778.5	9941.38	12972.1	12634.3	18634.4	16118.7	11610.3	14757.2	14416.1	16863.2	11108.6	13710.3	14992.7	15823.1	15203.8	12650.2	18449.8	17328.7	23757.9	15447.7	11845.3	9028.92	17218.5	15111.7	12362.9	7731.05	13143.4	12670.4	7687.46	14456.6	13739.2	15128.8	13660.6	16745.4	17417.8
0.57_577.8286n	28240.4	28210.7	27364	36462.9	30708.5	23775.4	31713.7	29269.1	27893.5	17353.6	18595.2	26358.2	10628.7	18014.8	18069	23534.3	23786.4	19908.7	28184.5	22081	24695.3	26392.9	22242.4	26681.2	18734.6	21274.5	21801.3	18434.4	27281.9	22998.6	32610	29417.3	37042.8	25196.5	28818.1	25864.2	32515.7	21106.1	23531.6	10344	24405.2	16470.9	15564.5	18622	18661.4	24802.9	25077.6	27271.6	23792.8
0.57_593.7983n	52654.2	55634.7	54795.1	68223.6	66847.7	57067.5	63681.8	63984	61349.7	45336.6	46332.7	57578.6	32901.4	46771.2	48591.8	50832.1	48894.5	49309.2	63664.1	53512	55059.1	57333.4	47480.1	57153.6	50051.6	42853	46195.4	47369	44684.5	47470.6	56431.8	57695	72364.5	53624.7	57577.5	48419.5	58352.5	47346.3	61486.3	31089.3	48103	43143.4	46520.9	46075.8	51331.6	53772.7	51339.1	56663.3	57961.2
0.57_601.8341n	91114.2	99312.7	90220	99403.9	95324.2	90323.6	106816	109127	97813.7	73268.1	79393	101604	62063.7	84175	92685.5	88451.2	92180.6	90313.6	110056	91104.4	85288.1	97172	79791.1	104188	82490.8	88135.8	95287.1	89743.3	85419.9	75578.8	102050	84242.7	124114	85931.8	94428.2	88549.2	100734	82968.6	109248	56199	92137.9	76594.8	93341.8	75729.9	91529.5	95562.8	99505.2	101041	95775.5
0.57_603.8247n	73611.4	72460.8	60848.1	77493.6	75746.3	69261.3	77532.8	79118.7	73845.6	56682.2	56950.7	77110.8	52459.3	68074.6	62152.4	68571.8	75212.3	71330	86900.4	71412.8	65338.4	79587.6	60902.1	87702.1	69488.4	72106.5	69469.7	67999.3	63843.4	59679.2	69896	70166	98501.9	61382.4	71887.4	61144.4	75409	62197.6	76573.1	49498.9	68921.7	61682.1	64636.2	62064.7	72530.4	75440.4	74535.8	71967.9	74242
0.57_608.6308m/z	884.846	211.748	824.017	1796.52	1126.28	674.944	730.425	642.157	300.712	10.5497	313.206	184.021	267.672	154.42	402.288	347.733	4922.85	11690.7	16844.1	60.7705	487.731	185.067	182.937	236.495	845.328	1028.24	423.92	1090.82	70.5914	320.072	781.588	581.3	996.135	437.479	391.559	983.01	582.821	0.552101	368.516	202.732	128.458	190.661	508.26	1177.08	4251.93	15512.6	8502.89	5099.6	1288.91
0.57_626.7973m/z	41414.4	44202.4	38512.2	44354.2	43270	40201.5	42197.6	47736.8	40682.1	31830	33272.9	44440.4	19896.2	34763.2	37183.9	37816.9	38473	40317.5	48807.9	37564.1	37909.5	40541.5	36670.4	48294.3	35999.9	40373.1	35987.2	39880.3	37290.3	37501.8	46261.9	40324.3	54506.6	39681.9	39520.4	36220.5	42172.3	33586.2	38656.3	18406.2	37175.1	33043.6	38218	31544.4	36653.6	38371.9	42127	40668.7	38706.1
0.57_645.8160n	32446.1	35411.2	33112.1	47555.7	38627.4	34200.8	32167	34727.3	34731.1	25943.6	28323.5	33545.3	26233.8	27644.5	29763.6	27186.1	29931.7	31992	40041	32746.1	42396.6	38785.8	37480.8	41845.3	36718.3	36399.6	33807.8	37164.2	38128.3	33882	29260.2	34586.8	46867.2	32306.6	34517.4	29780.4	35596.7	28865.3	31085	19427.2	28263.3	30017.8	26819.3	26843.1	31014.8	34946.5	34498.7	39806.9	39327.2
0.57_646.7593m/z	8809.67	9665.75	8336.79	11443.9	7188.4	6546.94	12304.6	9859.2	10181	7634.51	6699.82	10047.4	5137.48	7085.22	7856.61	11939.6	9702.39	9696.68	14937.7	7835.08	10388.4	11950.2	11859.9	12178	9312.53	6695.18	11254.7	9670.37	9227.76	9836.55	10149.3	8170.17	12281.1	7424.36	9056.79	4390.2	11720.1	5477.34	8709.92	7667.7	6962.88	5933.12	9939.93	5491.5	8208.7	10192.5	11516.3	10680.3	11518.8
0.57_656.7829m/z	11791.1	13615.8	11693.8	12969.3	13127.6	7464.06	7584.69	10784.7	9537.83	7805.06	11179.3	11277.7	9109.53	6793.61	6549.71	10616.8	8530.49	9018.75	12635.8	12576.5	11730.2	10819.8	8831.91	12886.1	10548.2	12120.2	9273.21	9412.72	11086.2	10733.7	9645.38	10113.8	19103.8	8967.36	10773.5	7761	12224.3	9123.67	11240.7	7001.43	11551.4	6467.68	8758.99	10294.9	11113.1	8850.13	8488.88	11675.3	8942.82
0.57_666.8084m/z	16521.1	11616.1	16236.7	25467.4	24110.8	20281	26102.9	23515.7	25991	17559.5	12228.9	13413.7	8895.13	9443.25	13311.4	18290	18515	22984.9	24161.3	20885.6	17695.9	17612.8	12694.5	16315.7	13142.8	13826.5	20186.6	27840.2	22579.7	22668.8	14148.8	17107.7	26705.2	20855.1	20421.7	22736.8	20427.7	17706.7	18099.7	13644.2	10370.5	11689.6	13112.4	11995.1	17418.8	21025.9	20263.9	21708.2	24584.1
0.57_669.8226n	82221.7	84097.7	84990.5	97513.9	91522.7	87776.5	95805.4	96964.7	93378.9	76594.5	76750.6	101245	69919.4	80150.6	79757.2	84727.4	87007.8	80517.3	98614.5	81634.4	72313.5	89510.8	73400.2	96679.6	77576.7	86937.8	88001.6	88132.6	81335.6	69827.8	91974.3	86422.3	118537	82507.7	87169.3	83500.6	92089.1	76311.2	95009.1	61324.7	84375.8	75171.2	84497.3	73671	81218.2	86432.9	91764.7	81154.8	84390.3
0.57_670.8212m/z	15848	16201	14124.1	19159.4	17918.9	17316.7	16214.3	13688.7	15583.5	11340.6	11698.5	17943.5	12877.1	15519.1	9418.96	11969.7	15651.9	14609.7	16219.8	17102.8	12914.3	21538.1	16232.1	18672.1	11684.9	10916.1	14012.5	15751.9	18187.6	15553.5	11284.5	13859.7	25969.3	14717.3	14288.7	12826.6	17188.9	17250.9	15536.6	13309.6	12945.8	15060.9	10572.4	13538.9	12467.6	18281.7	15530	18632	15120.1
0.57_684.7559m/z	22898.8	20630.2	17562.3	27852.9	22771.1	18558	26050.7	24560.9	23283.2	17381.5	18465.6	24992	11066.2	22710	21532.4	19699.4	25416	23121.8	24535.6	25153.2	23642.7	26485.7	21618.4	25527.3	21248.8	21900.2	22068.2	15634.9	22123.6	17851.8	25002.4	21431.5	27526.2	20740.4	21190.8	21442.7	22920	19251.2	24170.7	8697.22	22489.7	17786	22171.6	18857	21308.8	22205.6	23275.4	22872.7	21358
0.57_686.7536m/z	27996.5	28417.4	27861.3	35280.5	30995.3	30888.4	34504.2	36988.5	37509.6	27973.8	27582.1	37252.8	15204	31923.3	28795.9	30631.2	32196.3	24625.5	37767.8	27314.8	25752.7	28440	23226	30304.2	22042.1	25157.9	23249.2	23034.7	25772.2	26556.7	26360.6	27455.7	39960.9	28122.2	33055.4	29275.6	32720.5	27783	35598.4	15964.3	30285.8	24893.6	28935	25454.2	26606.2	32779.2	26350.2	29020.2	26616
0.57_694.7846m/z	38637.9	41933.7	33132.4	48219.4	40508.3	35930.8	41241.3	50077.4	41490.8	30030.9	33377.6	42228.5	23586.6	34570.6	31056.4	35702.6	37278.3	35557.3	47382.4	38040.1	33816.2	42390.3	30304.9	42370.6	35641.8	35576.8	30878.1	37917.7	38825.4	31101	40879.7	40094.8	52560.2	35490.8	33956.7	33628.9	43841.5	34846.7	43379.1	19227.9	34763.5	28076.1	34142	28941.1	34124.3	39189.1	35905.8	37349.2	39828.1
0.57_701.8037n	20444.1	25673.2	21378.6	30066.2	26796.4	22164.6	21162.7	22844.9	24098.4	19580.7	16873.2	23778.1	16035.1	20339.6	20356.8	19108.4	21525.8	21232.9	29065	19458.2	22070.1	23284.5	21182.1	23063.9	17692.3	21637.6	21886.3	17969.3	19714.6	17573.9	21039.2	18636.2	35749.5	26216.7	16167.7	16330	22374.5	18239	19511.4	17607.2	19465.2	17398.8	17130.8	19419.4	21603	22910.4	21145.7	21192	22349.1
0.57_713.8035n	41828.4	38485.9	39302.8	47891.6	46467.2	32828.1	40474.3	42329.9	36640.7	30001.1	30859.3	40253.1	25257	29075.5	33786.4	37272.5	37743.1	41742.9	48516.3	37569.2	40829	42613.7	34087.9	41206.3	36530.9	32678.1	34980.2	34695.1	41424.3	38714.5	40701.5	39577.7	53552.8	35216.9	37340.5	33692.1	43133.1	34030.4	37603.3	26930.7	28987.3	32401.4	32810	29541.8	39654.9	43507.4	39470.3	44458	45394.6
0.57_721.8355n	75830.7	70088	72446.8	83143.2	80912.7	71201.7	75214.6	80985.5	78938.8	61539	61434.7	82917.4	57342.7	66057.5	64265.4	68654.8	69977.6	75618.6	81844.6	73504.8	64306.4	76376.3	67465.8	74708.2	67756.4	70867.1	72447.9	74954.3	74435.7	64993.3	74699.9	66500.7	103332	67627.2	74888.6	62793.9	74852.4	61935.2	77142.5	58781.3	71233.4	63578.4	62466.7	62530.6	67794.2	77037.7	73515.9	77746.7	75225.4
0.57_729.7686n	22196.1	21724.9	18516.5	31799.5	27678.3	23562	33348.8	27348.2	23346	18554.8	17843.7	29524.8	13319.2	18556.7	21103.1	23639.6	20932.7	21306.9	28999	18282.3	19437.2	23913.1	20443.4	24044.3	19723	19240.8	24478.6	18182.5	24033.6	19101.2	22991.9	23194.9	36111.5	24113.4	26415.8	19477.4	25608.5	21666.1	23066.3	11221.2	23654.7	17536.3	17725.7	18184.2	22958.1	24372	22584.2	24551.9	28675.7
0.57_737.8123n	67613.6	63432	62041.1	79962.8	71893.2	66923.4	73749.4	72925	77311.9	57100.7	61188	68577.1	56959.5	60353.7	67655.6	66669.1	69506.7	67770.8	80372.4	61004.2	61813.1	72646	61763.7	76645.6	63402.8	61085.5	65414.2	66697.6	63135.7	60663.8	71826.9	64705.3	94322.6	66072.2	72284.9	60804.7	77498.1	66511.3	74832.1	47976.6	64263.5	59174.7	61330.9	54389.1	68551.9	73759.1	74035.2	69761.5	72472.7
0.57_754.7414m/z	22288.1	23637.2	15676.2	25164.8	28014.7	22299.4	21023	32032.6	23720.8	16006.9	19012.5	21640.9	11616.4	17494.7	12472.1	19449	19227.1	18024.3	25923.2	21621.8	22811.2	29207.1	22200.8	28710.4	22500.3	17369.3	20084	20895.8	22767.2	23573.8	22437.6	19661.7	25500.7	26375.6	25471.3	21008.2	25135.6	17101	23470.3	9316.39	17500.3	11779.2	18461	15947.4	14844.6	19705.9	18893	18083.4	23635.2
0.57_762.7722m/z	27900.9	27716.8	25935.9	34203.6	32697.2	24179.6	28363.7	36648.8	22527.9	18904.5	20992.3	27276.9	11306.6	24937.6	26170.4	24557.8	26187.4	26162.5	32669.6	21751.8	24332.5	29171.4	20947.8	24386.6	25371.6	24814.6	24630.2	24846.7	23209.5	23962.9	32703.3	27235.8	37875.1	23821.9	28359.8	22567.3	28228.1	24375.6	30218.9	7358.3	26286	19821.3	24218.5	22078	22002.4	28172.1	28896.6	23974.2	25435
0.57_764.7715m/z	28703.1	32963.8	25952	37456.2	33453.1	29793.8	29136.7	36937	36206.1	18395.6	25920.5	32846.2	19833	28145.6	25513.7	27842.8	27527.4	30462.4	38899	30231.5	30765.3	33904.6	30522.4	34748.7	28826.5	29183.1	32892.7	31307.3	31497.2	32539.5	31931	32612.7	44532.3	31204.4	34873.1	28372.1	30118.8	28462.5	29463.8	17463.9	26862.9	25688.4	25157.9	26406.9	26257.1	30427.3	32827.9	32164.2	33851
0.57_781.7927n	40055.6	41353.7	46161.4	64371.5	57402.7	48641.3	54960.5	52234.6	50856	36068.3	42807.3	54480.3	41166.5	37394.4	34774.9	47075.8	37324.1	49601.9	54169.7	45273.7	41166.9	45694.8	34576.2	48956.3	42679.4	40631.5	43249.3	44655.7	42837.6	39907.2	46977	41968.3	76641.4	41871.9	52472.6	39222.9	54080	40269.3	49286	40700.5	41358.9	34817.6	39928.6	43642	39479.6	48942.9	43335	46597.7	47313.8
0.57_814.4796m/z	410.702	930.151	654.412	2109.76	2003.91	1497.62	1322.92	4970.17	3880.27	1435.82	2590.92	6260.29	146.399	3057.33	3302.34	1882.76	1271.14	728.895	598.36	401.435	601.244	816.358	824.733	2072.39	1504.7	1175.86	847.948	1551.92	680.801	927.734	682.289	460.404	1644.07	1451.97	1406.88	897.347	3793.01	7120.74	5070.17	1551.54	2718.45	2931.76	876.785	1133.81	2445.99	946.992	526.815	806.337	616.503
0.57_822.7304m/z	12521.9	12020.6	16747	24327.5	19389.1	17515.6	21250.8	19290.4	16259.5	12569.4	11553.8	19291.3	10557.1	13448.7	12317.3	13719.4	12809.7	15010.2	23876.1	16239.7	15915.2	18990.2	12527.6	17206.8	13161.6	10467.2	16488.5	11183.5	15454.3	14703.4	11270.4	18317.6	12225.3	17736.9	16115.6	15114.2	16377.9	11870.7	16781.6	8598.09	18356.6	14063.3	13884.6	16689.3	18086.9	16384.7	14048.4	17245.1	18271.2
0.57_824.7289m/z	8025.61	6491.32	7183.32	11388.8	8771.4	14779	27703.8	17096.7	33590.7	19369.6	15331.6	8333.82	2781.4	2510.66	6114.93	9197.91	9579.61	13338.9	18791.2	8625.41	7029.48	8987.52	5835.87	5827.27	6837.27	1418.36	7854.34	8312.72	15402.2	15018.8	4275.34	5157.18	16759.8	15876.4	22680.1	26226.5	25502.3	15580.9	17117.9	6755.55	8153.74	4573.14	4747.47	5219.36	11188.6	13790.5	17328.4	15018.2	11799.6
0.57_826.5080m/z	484.842	268.638	175.691	423.665	292.564	353.068	672.99	1710.13	1106.24	843.146	187.397	941.824	804.101	650.8	656.038	1495.4	1245.49	1709.59	3039.74	1526.89	982.866	1036.26	1148.2	1.86552	508.36	1317.55	1567.77	1352.01	1090.36	498.333	238.535	188.861	930.273	355.165	600.275	845.996	900.482	524.149	932.073	552.503	531.29	237.582	527.413	639.171	1131.34	1776.76	1615.74	1101.43	2851.03
0.57_857.7674n	74431.9	76198.5	78644.9	115775	100325	75076	79284.1	103122	90565.8	66752.6	65879.9	87780.1	66418.8	73661.9	57419.1	74867.6	75696	85856	82711.2	74601.7	72537.3	85945	71034.2	82280.2	72216.4	66135.3	83034.3	82795.5	70938.8	67086.4	78764.9	72332.6	118866	74307.9	80622.4	73921.5	95899.1	77537.1	83175	61675.2	73526.6	67298.9	57370.5	71159.8	72554	89346.3	83892	84476.3	80053.6
0.57_882.7689m/z	1070.13	7106.44	8128.58	10710.2	11963.9	8897.47	5078.61	5769.75	7256.26	6567.77	6852.41	8994.5	11333.5	7267	6210.24	6485.5	9551.69	7707.75	7736.77	9145.05	6518.4	8783.42	9682.33	8782.55	8860.36	7327.37	7665.02	6485.87	7545.24	4160.76	2763.37	6461.68	11504.4	4969.57	3245.54	4137.38	12113.3	9058.74	7993.79	9485.14	6573.7	10305.8	2060.73	6064.82	12926.5	11222.1	4949.22	4998.85	5189.28
0.57_890.7206m/z	5147.86	5588.41	7035.6	10160.6	11053.6	17357.4	39859.3	37659.1	18781.8	19531.8	8801.76	12521.4	8189.15	7758.25	15539	20977.1	18509.5	19542	14954.7	6803.97	10548.7	9583.83	14752.1	14876.8	8392.99	12152	13217.9	8673.65	9190.79	8167.85	5832.12	6677.13	29318.7	21072	13464.2	20778.1	23951.8	12956.9	15811.5	5857.38	13508.9	9397.46	14936.2	16610.3	18124.4	16233.8	13166.4	13671.8	12370
0.57_898.7482m/z	7368.9	10160.2	12237.4	21077.3	14007.8	16496	11370.7	9188.92	17375.4	15406.5	11736.6	15579.9	13907.2	9656.42	11301.5	13748.4	13453.4	14404.7	19959.4	12171.3	10953.4	13967.2	12355.6	15578.7	8893.25	6367.41	15987.9	10481.7	11973.3	12108.7	18404.3	17388	23025.8	14774.4	13778.9	14884.5	15000.7	9207.91	14495.2	4094.42	14380.7	10363.9	13631.4	11981.6	7508.76	12953.5	11603.9	12853.5	13204.4
0.57_932.7346m/z	4463.06	2506.33	1844.92	4427.3	3247.26	4992.64	12467.5	33536.8	29025.5	5644.04	7156.49	12398.3	1167.14	4446.33	3654.04	9814.23	10528.1	11992	16216.9	7361.5	4407.97	6653.55	5507.86	7190.75	2851.2	832.872	4757.36	4174.53	3003.33	5722.42	3421.79	2821.41	4560.89	8440.76	31126.4	14341.5	21330.6	12283.1	13120.4	2852.62	6825.08	4041.85	3373.33	3633.65	5851.33	4247.99	6811.15	9270.72	9144.68
0.58_203.0831m/z	13687.4	11022.8	10526.1	7517.44	9140.87	13806.4	10182.9	11812	9974.79	8893.71	16597	16352	16465.3	15078.7	10479.7	9047.94	15950.5	9953.63	7787.37	17043.8	13759.9	11476.2	11610	14800.5	13101.3	12010.5	11055.6	12926.9	13609.9	9203.05	5770.36	8372.97	16324.2	13254.1	7384.78	11212.1	12370.8	15089.8	9518.16	18064.6	9408.24	14045.6	8196.72	13042.4	12403.8	14820.8	10212.2	10952.1	15172.1
0.58_224.9997m/z	24792.4	19093.4	19134.1	23176.3	36255.6	17451.9	19297.3	24969.2	21564.1	28391.8	21770.9	19043.8	24143.2	22308.9	17782.7	21496	21919.1	26598.1	19117.2	26153.1	17081.6	22406.4	25072.8	22441.9	29830.1	20641.9	28904	19509	15069.3	22219.3	19365.2	25319.2	24819.7	27687.9	26017.9	20333.9	25353.3	28566	20419.4	19972.8	19511.9	24550.5	9437.17	23903.9	22274	24137.8	14470.2	20793.9	29760.4
0.58_251.0398m/z	328.28	310.225	154.776	35.7128	104.212	457.396	65.0503	494.772	367.083	311.465	265.508	53.4487	1851.87	157.127	61.7082	466.953	284.427	385.466	951.727	474.611	709.323	180.636	545.92	203.491	463.476	286.202	263.826	780.158	57.2527	41.5787	87.4753	168.803	422.316	989.535	58.4724	816.424	148.228	469.155	132.9	1307.64	297.273	210.147	343.612	318.705	154.051	368.651	694.187	689.326	365.717
0.58_256.9908m/z	3014.82	2540.95	2807.18	1573.48	1527.73	3342.71	1921.42	1631.33	3107.89	2466.74	1610.06	1851.14	3410.35	2705.78	3580.28	2562.22	2295.62	2370.84	1987.95	990.775	2092.55	3302.86	1582.12	3757.38	1881.91	3685.68	3518.4	2469.72	2506.33	777.256	3857.98	3748.95	3815.57	5586.74	3544.97	1509.03	4937.49	3507.82	2356.91	3155.39	4551.95	3014.19	2364.66	2225.93	2846.15	4382.88	2346.98	1589.27	5582.87
0.58_270.0363m/z	625.628	95.1164	150.67	329.731	365.696	462.529	81.3568	364.877	341.433	137.233	108.511	183.45	558.746	157.752	154.456	202.156	325.363	250.168	130.268	150.808	366.849	545.652	231.371	149.091	161.848	174.736	317.099	52.4601	280.046	114.764	836.089	345.124	297.036	414.07	299.761	307.428	269.07	135.012	114.236	234.682	319.58	324.545	119.539	75.9132	230.142	82.3654	199.204	166.875	266.905
0.58_271.0706m/z	20657.7	18043.6	14080.7	15223.5	13934.4	19697.6	15952	17441.9	17460.3	14125.2	21122.7	27109.3	25789.5	26004.5	15324.7	13600	17134.4	17196	12283.7	26560	18908.3	21159.7	18305.8	19529.8	19429.2	19019.6	17868.9	17936.2	19650.6	15513.6	11095.7	17064	20705	18528.4	16249.6	23143.6	19371.8	23524.5	16551.3	25104.3	19347.8	25897.9	14850.4	17658.8	19905.3	20264.1	16905.6	16897.2	24319.6
0.58_292.9870m/z	79698.2	66561.9	62918.2	73606.3	118901	51422.2	58771.1	76702	72821.9	84997.4	67858.4	55045.9	77015.8	72438.9	55694.3	68325.7	65359.3	95740.3	64029.7	81841.5	49507.4	72788	81248.6	68660.6	91309	70468.2	100527	66914	46023	71425.1	55462.8	81222.5	78081.2	86716	78912.1	65386.7	73748.5	94460	62843.3	58202.3	58332	76629.7	27532	77809.2	70606.5	79055.4	46505.6	68680.4	99480
0.58_322.8953m/z	8884.52	7394.74	7916.05	8362.61	9633.98	6880.15	6449.52	6718.93	7471.81	4439.86	5014.39	5294.33	7346.12	6436.13	8359.74	10043.6	4035.67	4416.31	10565.2	9977.02	9468.67	10647.6	8374.64	9283.97	8055.81	5776.41	5275.94	10270.7	17708.2	7003.34	7205.53	9357.94	13795.2	6793.57	4984.88	5279.79	6903.44	6253.65	3871.81	7705.18	7378.35	6030.24	7313.18	5586.33	6476.16	9446.73	8000.17	12962.9	11665.6
0.58_324.9796m/z	9565.79	9663.77	8088.51	4336.79	7561.65	9039.49	7576.84	6984.54	12675.7	9355.8	6725.46	11382.5	34350.3	10002.4	10523	11220.4	8462	9228.69	6237.91	4872.86	6493.12	10809.3	8524.2	8984.4	11901.5	9569.71	10993.6	9927.74	8339.57	6791.36	8659.09	8230.12	8751.76	11689.7	12035	9736.95	10458.9	15993.9	11614.8	33700.8	17093.9	8344.52	8228.01	7198.15	9782.92	26257.6	9670.62	7677.01	13192.1
0.58_360.9742m/z	63885.5	52953.2	47742.6	59417.4	97267.5	46000.8	50506.4	70658.7	59380.6	76247	56119.8	47747.7	66033.1	61529.4	47700	62885.5	58638.9	80021.8	57730.5	69156	45436	61143.7	67674.5	57917.7	80321	61573.5	88848.5	57017.8	39292.1	56167.4	46688.3	70503.6	62791	71386.8	71024.4	59583.4	63608.3	76354	56114	41496.6	53961.7	63686.2	25724.9	65200.3	66007.5	73068.1	41482.8	57587.3	86447.6
0.58_367.1586m/z	43516.5	28182.3	31693.7	29413.3	31271.9	109531	28799.7	20937	87834.5	55380.6	88078.1	23787.8	47226.2	86183.2	116127	190441	17898.1	62067.7	33820.8	14085.7	59138.6	16595.1	24143.3	90068.6	132710	49546.9	48232.2	21126.4	64093.4	36541.2	68899.7	100777	96201	109919	109758	178364	170507	114743	101215	161224	216907	93678.4	146933	120094	80935.9	52193.6	54657	51001.6	61096.5
0.58_390.9761m/z	1537.43	3065.96	4392.4	1698.6	529.64	2115.78	988.137	1837.62	1116.36	1027.47	457.459	755.782	5264.98	1616.75	865.324	1703.23	1617.59	1376.54	419.822	858.79	1507.33	446.834	1443.05	1510.99	643.163	589.081	1516.58	1338.4	564.213	467.319	3985.2	4673	3155.74	1450.32	838.482	1288.81	2210.14	2007.87	1024.44	9157.26	2264.3	1266.34	1674.46	792.604	1771.47	2476	1066.22	2358.38	2163.28
0.58_397.2050m/z	7413.65	821.331	6832.21	8495.98	7325.03	20249	10470.9	3505.23	6786.31	4754.84	6046.14	3650.55	13003.5	7337.44	14164.3	9764.96	5049.08	10547.1	2504.87	2024.26	8815.3	5743.77	4263.37	11516.9	6436.79	6776.99	6948.8	6863.08	12359.1	9221.57	16332.7	17630	10004.5	6606.33	12379.1	10202.5	31689	16516.5	7788.02	33687.9	27127.5	3330.35	22042.6	12219.5	12305.4	7782.35	2737.29	7501.45	5111.65
0.58_407.0450m/z	2548.78	2197.77	2805.19	2130.46	2240.55	5041.94	2995.84	2710.05	3283.55	2622.73	2989.35	5475.29	8182.95	5352	1662.53	2487.77	4266.76	3921.74	1871.72	4784.36	2829.32	4674.78	3273.43	4017.52	3143.87	2486.54	2478.23	3086.87	1697.77	3119.91	2996.43	2508.04	4555.03	3318.21	2454.37	2289.41	2001.98	4742.85	2679.48	7194.04	2427.46	4060.4	2284.11	2539.94	2277.31	3297.79	2126.8	3603.2	3578.4
0.58_407.9895n	6345.78	7233.15	6189.76	6364.42	6467.93	8641.3	6331.22	6856.43	8654.42	6060.36	5242.94	6728.55	11399.4	9255.03	6939.98	7747.15	7536.98	7508.85	5441.66	5855.22	5577.46	7130.44	7075.3	7141.07	6483.19	6739.34	5985.95	6080.05	7520.9	5403.85	7576.61	8794.64	6744.77	9614.95	7163.5	4991.2	8223.06	8288.19	7458.31	7741.12	9609.1	7756.75	6774.53	4833.95	7581.8	9593.14	7364.49	6898.59	8016.59
0.58_418.9327m/z	20689	13632.9	15594.8	20885.7	32908.1	13357.9	15445.7	18715.2	18942.4	16813.8	15687.4	14432.9	14172.7	15742	12191.6	16901.1	15486.4	21428.2	15149.7	16967.5	15902.9	15692	20751.2	17551.4	21815	13057.8	23305.3	14316.1	13639.2	17802.6	14672.8	19864.4	17945.9	21116.4	22032.6	13945.5	18157.6	25677.3	16148.5	8009.86	15264.6	17459.2	7805.52	18979.5	16353.1	19189.8	7316.36	15288.3	24816.5
0.58_428.9612m/z	44919.7	38044.4	34924.7	44560.3	72679.4	32218.9	36101.7	53701	42568.1	52114.7	41856.6	36476.5	50806.3	40923.8	34847.9	44138.8	45795.7	56103.4	39911.1	48275.1	29820.3	44406	46039.3	44988.8	55305	45225.8	59112.5	39609.7	27192.7	37710	35444.5	51243.6	50040.6	59643.5	54397.1	44174.6	48607.3	59298.2	42141.2	34894.9	35547.1	45617.7	15912.5	49237.7	43931.3	52261.7	29489	37906.7	58036.6
0.58_435.1457m/z	6294.89	2209.76	3478.28	3940.77	8621.56	14974.4	4955.23	2286.52	15361.8	7153.36	14538	2154.87	18484.3	14260.8	17206.2	41208.5	2626.56	7534.69	3641.76	1171.61	12315.2	1421.58	951.923	18204.4	25605.5	8210.47	7087.28	2218.71	5712.85	349.596	7300.61	17270.7	12403.9	12888.5	17335.4	36721.1	31905.6	19378.6	6758.92	44460.1	44081.5	16319.2	26745	21359.4	4133.95	977.378	6539.88	4124.45	3306.23
0.58_460.9541m/z	1365.69	3499.93	2707.81	2189.79	1626.5	3528.07	3892.99	3855.13	3032.89	3013.38	2930.82	3367.22	4777.19	1404.6	2164.3	3474.95	2745.04	2782.58	2320.01	1623.72	3134.82	2982.33	2731.36	2867.17	4284.57	4653.35	3279.75	3625.76	3047.79	1225.92	2974.88	3327.84	3029.91	4950.24	3785.5	2456.92	3605.58	5713.36	4213.3	5431.08	3637.65	2191.88	3079.2	1951.12	3744.58	4620.11	3767.26	2737.01	4780.47
0.58_477.8986n	82091.7	77128.3	69680.9	68330.1	80160.5	69934.9	79784.7	92565.4	78325.9	69564.5	69485.3	81598.1	58073.6	76155.5	77574.3	76303.7	73506.2	75407	87375.8	75992	60128	76353.5	66968.2	82005.8	71443.9	74804	78220.7	68651.8	62721.1	58132.7	81203.2	73547.8	90212.6	77553.7	78195.5	67694.7	86060.4	68614.9	81357.8	44321.2	66899.9	65847.6	73598.4	67910.9	73463.4	87649	78019.2	71889.7	77188.9
0.58_486.9196m/z	20277.6	18498.2	17296.8	22675.3	32373.3	16419.6	17973.1	22281.4	23068.1	19931.8	21745.3	19910.8	13403.4	23336	18948	23363.2	21839.9	31811.6	22416.3	23768.1	18334.1	20038	23208.9	19757.9	30714.2	20870	27067.4	20084.4	14370.1	22003.1	13005.6	24745.6	21998.6	23024	21501.1	16309.2	19576.9	27165.1	19357.7	11295.9	13864.8	28058.6	8758.09	27701.1	26119	27788.2	13638.1	21280	31231.7
0.58_496.9484m/z	47061.1	38947.8	36829.8	41091.9	68942.2	33058.7	37185.1	58467.5	48103.8	56742.5	44578.8	39229.2	48534.5	45714.1	33889.3	41769.3	44606.5	59701.6	43104.2	53197.4	29986.5	43760	47791.2	43927	55619.5	47744.9	66988.3	43509.1	29384.8	37926.6	35175.8	46683.5	46529.8	54140.5	49947.8	46519.7	46281.7	52689.5	43018.8	29981.6	33345.3	48567	16150.7	47305.2	47609.5	54335.2	26287.3	37875.3	63735.3
0.58_544.8782m/z	9390.42	11540.9	10485.5	16467.2	17677.7	8937.49	9325.08	11669.4	15874.4	11213.1	8959.48	11191.6	6955.14	8677.41	9683.06	9485.57	6863.06	13275.6	10561.4	10468.3	11289.3	9954.11	13541.2	12606.1	16577.5	9785.66	13215.6	8188.35	9395.24	13136.6	9174.85	12604.6	13885.5	12387.6	11148.3	11153.8	14195.3	14223.8	7566.17	6255.17	8021.44	12089.1	3281.91	9007.77	10975.9	11534.8	7543.05	9162.41	11366.6
0.58_554.9068m/z	29374.5	22217.5	23092.6	29129.8	44045.6	17056.8	23233.6	32682	26733.4	25342.2	22260.2	18695.5	23321	25079.9	18207	24232.8	21775.9	31087.6	22438.1	26563.8	17522.2	25936.8	26959.2	24289.7	30288.1	24590.1	29647.5	24847.3	18614.3	25960.4	20620.7	29578.1	27794.6	28215.5	25061.4	25490.8	28169.2	30889.6	23619.4	15930.4	19066.8	23933.5	7941.57	27064.4	24885	24536.4	16506.9	25257	34726.3
0.58_564.9354m/z	41741.3	35271.6	28904.3	39918.7	63252.9	29211.1	33362.9	50552	36832.5	50584.5	43124.5	33954.4	44455.8	41135	33155.4	37239.4	38396.2	56776.6	32479.7	43670.3	22816.5	37458	41284.9	39468.1	49390.4	40470.2	61044.3	42640	23819.1	30843.1	30580.3	47083.6	41349.3	54974.4	47638.5	37156.2	40448.3	47791.1	37145.3	29268.8	30501.9	45328.9	15400.5	38422.6	42885.9	43961.7	27038	31563.5	52857.3
0.58_571.9882m/z	0.00593666	702.47	220.65	1756.22	912.129	1231.18	427.786	854.298	643.07	371.915	471.11	862.222	3353.58	349.541	335.519	1138.12	1194.21	408.356	330.096	237.25	1388.94	1230.04	1337.12	910.228	1370.93	2006.17	1480.74	732.124	976.397	359.176	428.391	1105.31	1413.2	472.399	214.015	1526.85	588.205	1334.72	460.609	2566.63	1114.61	436.632	195.467	841.515	476.947	701.537	532.857	465.426	1076.89
0.58_591.0764m/z	1430.2	1738.98	953.981	825.416	606.291	33.8687	57.7615	51.0169	143.381	104.387	40.6065	40.0975	4673.57	173.263	0.510921	0.0252622	95.0097	127.864	210.277	187.153	357.299	242.782	187.931	441.974	470.441	189.477	505.301	534.546	392.819	169.266	2899.35	1983.45	393.359	131.697	204.436	41.9968	26.0575	251.499	72.8289	9989.87	266.322	110.689	100.216	78.3285	162.068	126.073	163.418	54.1909	56.9146
0.58_624.8912m/z	8106.25	10432.1	9172.36	13848.1	22614.5	7869.09	4898.48	7283.31	9146.15	8947.2	8762.85	5610.59	10090.7	5400.03	7214.4	8613.76	8130.38	14120.6	7997.59	5021.53	7627.6	8626.38	12168.6	11207.5	11191.8	7958.69	14567.1	7163.3	9447.32	9721.73	5449.95	14000.3	12247.2	9295.14	9850.01	4226.67	6999.4	14828.9	8403.73	7247.78	6787.7	9370.96	5004.92	7251.9	9547.31	10360.6	5441.96	9620.08	12151.5
0.58_661.8740m/z	584.003	521.075	386.411	1089.3	529.15	338.258	185.154	415.72	172.421	305.809	656.251	384.047	714.247	744.05	281.909	253.956	850.238	1364.37	299.529	382.892	413.589	330.57	820.05	982.047	417.052	664.832	675.296	540.53	563.431	168.49	611.23	535.602	308.437	728.211	1125.69	443.818	1268.27	258.402	363.871	458.302	732.985	1397.39	551.852	778.599	390.926	531.233	427.901	822.358	221.177
0.58_683.9099n	25261.2	18002	21156.1	32002.3	28893.8	20758.3	21487.5	22555	30910	23792.7	21632.8	22786	27896.6	17799.3	16924.3	23033.6	20884.4	28349.5	19415.3	26762.2	23604.2	30899.9	27067.3	23496.6	24568.4	26249.2	26184.8	24493.7	24616	26233.5	18687.2	19102.4	32061	19368.6	24837.2	21445.1	33358.2	31374.1	20199.7	20306.1	24506.9	24285.4	13241.8	22695.5	22694.9	26536.4	15928	17364.5	30455.9
0.58_713.8664n	36640.3	40496.2	38558.1	51480.1	53980.8	35008.2	32815.5	42945.9	46519.3	39036.1	38668.8	39116.9	52893.8	37495.4	34890.7	40597.2	41875	39230.5	36038.7	42721.1	35331.7	35970.2	46355.2	45992.7	35900.4	49177.4	45698.9	44665.7	29646.1	37091	35303.1	36327.4	45338	39990.3	42507.9	36593.5	53962.8	43548	40684.4	35889.9	30752.3	42548.2	25532.3	39989.7	43778	51174.2	33847.7	37276.2	48094.6
0.58_739.8144n	50890.7	55068.1	52842.8	64394.9	63490.8	47334.8	56358.8	63141.3	51767.2	47804.2	46768.1	59065	49274.7	45555.2	50182.4	56201.8	57073.5	54575.9	58052.7	60198.6	46359.6	56585.3	49099.6	61564.2	52465.9	54674.5	53563.1	57063.9	52447.8	44924.1	56832.7	52223.9	73959.9	60818.5	48779.5	48325.9	61641	51235.7	47988.2	40534.5	55116.8	46764.8	46789.7	47379.2	51244.4	60199.3	58939.3	49109.3	55919.9
0.58_753.3912m/z	1741.38	3025.31	1988.98	5655.8	1463.79	2613.33	3022.1	5746.33	2872.89	3726.33	2730.54	6067.3	737.716	2669.75	5409.27	2694.67	5175.06	3668.87	853.881	3213.34	2607.35	3070.96	3213.66	962.771	872.466	2224.24	2762.97	622.923	842.372	1603.5	3691.55	3071.19	3170.42	5018.72	4104.62	1840.23	3339.8	2121.77	1953.29	1880.85	2686.45	4972.08	2804.74	1388.52	2845.8	2179.4	3508.2	1337.43	5990.73
0.58_768.8962m/z	6776.98	6637.35	7097.16	10267.3	16142.8	7526.46	6892.55	10641.8	7632.91	14227.3	8762.85	9800.34	8368.97	8963.91	8138.3	6065.64	8073.12	12242.9	7491.48	5395.17	6796.83	10147.3	9587.71	9183.16	9378.21	10052.1	13102.5	6555.58	8047.47	6606.15	7523.9	10726.2	10363.7	11912.7	11199.7	8962.22	10914.2	12066.3	9376.46	9572.82	7646.49	9327.01	4610.25	8929.34	11918.7	10370.6	7124.72	5838.77	11641.8
0.58_814.7851m/z	7993.2	10291.6	10359.9	13088.1	11352.7	9559.17	7842.26	12768.8	12450.2	14595.6	10365.8	13483.7	12644.1	13274	7056.32	9924.39	13335.3	10288.4	13536.1	10803.9	10636.6	11777.5	13551.2	12144.7	9987.31	14916.6	12665.4	17266.9	13576.3	9479.89	8730.77	9899.5	14589	8249.17	8143.8	10377.9	17788.9	10497.3	9915.07	11953.2	9885.97	14286.6	9094.78	10268.7	8867.23	14342.9	9360.38	10815.3	14369.9
0.58_863.8026m/z	10315.7	12576.6	19440.9	30411.4	24589.1	21478.1	16865.5	27470	15721	14528	13614.9	15753.6	11128	12064.8	9518.07	7978.32	17300.2	27518.3	26406.6	22723	14704	18087	17539.2	18908.2	14007.2	12544.2	12527.3	9376.13	8653.98	8260.65	13235.7	9146.71	21065.5	19645.2	15432.6	13946.7	17707.5	18844.1	17611.3	11808.9	14538.1	11709.3	6763.6	14036	14709.7	24214.8	24540.2	26734.3	23427.4
0.58_867.8426n	32515	41027.3	34177.1	50423.5	41343.7	39609.4	29328.3	44492.3	40289.3	31896	31278.3	39498.1	36905.6	36863.9	35157.3	32566.7	34838.3	37846.1	41393.1	28903.3	32630.6	39290.5	38430.4	48599.4	32557.7	41155.3	34687.4	42019.2	32213.6	29986.9	31773.3	39420.4	47027.2	38784.3	41105.8	37739.6	47950	31318.5	43815	27735.4	36940.9	33694.4	28994	31690.9	37332.5	40550.1	34956.8	36714.5	39098.8
0.58_873.7933n	44419.6	42965.6	43325.5	52676	48583.2	46929.9	41344	59614	46913.1	36232	40108.3	49966.5	36892.6	37707.6	48552.1	37947.8	38634	33732.1	44202.1	44078	35337.9	39405.1	34264.5	46963.1	36867.8	46424.3	39673.4	43447.7	40807.5	28175.4	48459.6	40696.4	59540.1	40384.6	53656.5	42514.9	42944.6	33690.3	49064.6	29517.9	31603.5	32286.5	31354.4	32646.1	39794.8	48744.3	43449.4	38893.5	44431.9
0.58_875.7885n	31800.7	40451.2	41659.8	56373.9	52089	36241.7	40468.7	48490.2	52707.6	42253.9	36098.7	47476.2	40288.6	26841.3	30630	41052.7	36053	42294.8	44896.9	38116.2	36703.5	39692.4	39410.5	46781.2	34151.1	53355.6	41573.1	43254.6	26323.4	26822.7	33389.5	37350.4	60961.1	44178.9	35534.2	32561.4	48441	33295.8	41257.3	31391.6	26357.8	40308.1	31160.6	37749.3	40742.8	51598.6	31960.7	21978.9	41649.9
0.58_882.6891m/z	229.574	125.74	133.636	613.382	698.824	266.674	211.549	65.4865	1310.33	275.706	595.402	86.8779	242.379	60.8816	15.4301	485.349	641.849	4383.31	12022.8	169.203	51.3103	5.97428	177.453	53.7539	92.8799	23.1236	421.132	43.073	12.2498	4.76789	331.394	113.248	481.602	411.9	189.171	50.888	1617.15	263.807	74.7082	78.1593	74.4017	313.954	16.9571	1157.41	1234.13	28037.9	6035.5	737.004	1365.74
0.58_883.8136n	31241.6	50611.7	41714.3	58186.9	48478.7	39113.7	38486.7	51877.2	50394.8	45899.7	33459.3	48077.6	49938.1	34143.7	41527.4	43277.6	44047.8	42252	52519.9	42108.1	42706.5	49272.3	38813.7	49229.1	38683.3	44508	44246.3	46733	40709.4	35163	44490.8	45506.5	68497.4	45847	49109.1	29910.4	52548	41100.9	49403	29808.9	32384.5	40631.8	32915.8	34732.6	47170.4	44526.7	35824.8	42587.8	48775.9
0.58_986.7871m/z	6065.4	14798.4	12836	20519.2	10163.7	15384.1	16032.4	17527.4	12651.5	6262.8	7720.82	13690.9	15075.9	11581.4	11352.2	11002.1	12556.4	12961	15717.2	12098.4	7840.66	13216.5	13401.9	17130.4	11690.2	10696.9	11702	16140.1	9373.24	9594.22	9162.47	11130.4	17757.1	12755.1	12157.7	6385.79	14741.3	14134.4	17730.5	5570.53	6399.95	12531.6	14262.8	6360.86	11835.3	16975.8	11910.7	13267.7	12363.8
0.59_103.0405m/z	4785.98	2985.31	3504.71	1727.32	1287.65	1658.56	1923.75	1501.09	1542.35	1271.25	1698.08	1487.18	2372.92	4032.45	3410.45	1787.76	4392.13	1440.74	1391	2002.13	1535	2494.73	4382.39	2311.08	1242.14	1115.23	2678.52	1442.39	2380.09	3474.62	3263.58	3457.92	2349.02	3100.42	1775.26	4821.6	3575.6	3166.9	4275.1	4971.74	4369.53	2967.87	4620.07	1578.64	1345.72	2748.75	1989.55	7282.91	1516.27
0.59_157.0126m/z	100014	81795.1	76298.7	89060.5	154706	64995	73186.5	97841.5	96940.9	106964	88379	75654.7	91135.9	92743.5	72541.3	90015.7	83500.8	118974	85770.4	102047	69274.5	91338.7	108893	84156.5	122781	88291.3	118307	86051	53912.6	90674.2	71666.2	105937	94776.7	109918	99614.6	87295	103420	127250	81317.2	67392.6	78022.4	97330.8	40409.8	103691	92103.6	96566	57114	87866.2	129174
0.59_164.0724m/z	4485.1	4928.59	4119.76	3863.05	2560.49	3823.65	2790.64	1264.55	2165.53	1947.2	3258.35	4665.38	5763.34	9054.51	3454.13	2240.02	7028.4	3669.46	1427.71	2474.31	4033.86	6500.93	4758.53	3092.64	2842.04	2822.82	4779.09	3394.26	3342.32	3532.27	2404.65	4267.34	5114.59	3763.89	4776.2	2576.84	4514.3	5443.51	2612.25	7469.66	4475.02	3668.19	3126.8	2252.27	5036.29	3666.4	1417.53	4492.45	6161.33
0.59_171.0281m/z	7513.03	8295.05	9347.93	4149.56	2622.86	3531.4	7259.69	5743.73	4697.76	5616.35	5100.01	4416.18	8431.83	12350.6	9875.57	6366.42	12129.5	5821.24	3880.98	5691.8	5281.59	8773.61	15162.1	8344.59	6344.59	4578.26	9021.99	6188.89	5251.56	11621	6343.01	6897.49	7053.51	7192.72	6446	16574.2	9461.62	7744.45	10383.3	11901.4	16816.2	7314.82	7549.35	4975.18	4634.16	6534.98	6997.99	13756.8	6030.51
0.59_308.9637m/z	1094.72	2608.37	1542.98	2790.32	2443.34	1924.88	1576.67	2024.18	2875.95	1640.5	2202.18	1088.84	3437.65	1612.72	1780.3	1763.12	2274.18	2192.88	839.028	2407.24	1620.88	2105.77	2847.78	1835.89	2923.29	2082.75	1280.22	1806.96	942.001	1761.72	1675.22	1511.96	2395.08	1335.12	1717.7	1844.15	1992.22	2723.19	1445.75	3642.92	1945.39	2602.77	695.929	1978.83	1847.49	2178.45	1610.85	2106.6	2808.97
0.59_321.0824m/z	59.2093	3.28985	0.00506031	56.4371	276.4	150.246	896.735	53.2014	931.463	1064.61	1454.62	130.156	3912.77	220.517	81.7759	325.204	1116.13	144.1	256.491	572.747	656.138	647.551	27.2709	366.908	261.597	1496.65	414.727	2838.41	127.597	899.329	6.98418	0.80436	150.093	1964.72	2696.35	1932.96	968.82	289.756	298.981	5857.92	538.856	113.43	147.484	175.501	176.333	21.9998	205.866	339.372	830.409
0.59_337.0134m/z	2997.99	1585.17	3001.35	2742.13	10539.6	1801.74	3627.73	1907.84	3135.89	8264.7	5332.59	915.021	4033.94	1967.26	689.436	2366.03	2929.64	11334.5	6072.54	6154.81	3207.83	2262.87	5146.89	1327.48	4267.86	2474.12	6302.89	2484.76	753.037	4404.66	688.357	4677.43	570.937	4533.67	3033.51	2809.23	2909.2	7883.03	1030.15	4320.42	1304.8	3722.21	241.792	2610.18	3734.62	5844.36	2038	4155.6	13831.2
0.59_369.1734m/z	47407.3	18339.8	28256.8	10230.6	29397.9	60295.3	16993.2	9477.29	83477.9	39777.3	100348	8096.37	47605.7	119988	133284	188146	15812.5	45199.1	12218.5	23118.6	92965.8	22532.5	28402.2	38887.6	141681	54444.9	26930.5	25078.6	58667.8	77941.3	58616.2	115962	51094.3	95525.8	52919.1	147092	61470.8	154110	124901	144291	204607	80032.8	87814.1	58605.1	122722	56843.5	71239.1	55159.7	78367
0.59_376.9497m/z	2085.35	1085.31	1905.73	1934.39	4434.23	4085.87	4237.41	6922.61	6511.9	5230.6	3236.75	3126.2	5995.42	3438.41	2982.83	5209.74	5286.5	4150.63	2440.98	3953.7	3632.62	2855.62	5486.25	3395.1	4070.6	2326.93	3707.3	3085.69	2434.62	3014.81	1637.35	1844.89	4892.64	3823.08	5667.15	6781.93	8120.7	7453	1951.56	4432.68	3021.98	5012.89	3193.11	5771.24	3482.59	5433.97	2883.33	3774.94	5683.88
0.59_379.1280m/z	3402.23	1129.64	2699.91	9153.88	2000.41	2423.61	3313.14	1211.99	1627.59	2683.62	1012.5	1905.47	14800.6	1517.76	1522.73	2342.78	4684.32	2852.96	2448.24	4157.49	2104.68	2528.25	7047.66	3070.9	6439.9	4350.03	5121.59	1679.85	211.676	4384.49	2919.64	2602.85	3808.13	4464.05	1627.08	4579.46	5127.17	6308.92	5.57787	17044.7	4588.06	3025.25	617.87	2601.93	1365.13	4803.24	1607.23	11332.5	2690.85
0.59_434.9083m/z	1711.18	512.626	1200.3	1764.15	2836.9	1253.7	726.882	852.042	1838.27	1540.74	1534.76	2242	3142.95	1077.89	1245.58	1737.38	613.47	1873.48	1466.99	1855.02	1474.76	2278.63	2219.21	3126.46	4389.39	3942.17	5204.1	1282.47	2278.89	3617.27	1126.94	791.544	1345.45	1890.79	1120.22	348.499	1449.83	2519.86	1061.28	2706.69	1889.21	1360.45	675.54	2072.9	1318.82	2034.52	993.29	2421.14	1453.66
0.59_509.2188m/z	345.837	477.931	590.021	1018.92	511.378	213.198	380.815	203.947	521.168	105.494	97.88	230.773	12327.5	90.4331	183.095	329.569	317.278	263.786	250.282	750.807	1098.55	1313.71	306.434	249.116	673.811	553.886	1115.39	221.575	269.546	343.713	788.838	320.665	260.153	306.337	367.777	216.228	1709.84	135.187	252.9	24255.4	647.797	336.642	61.5969	157.332	1048.62	864.636	356.426	1129.57	711.006
0.59_510.9657m/z	3099.66	2551.12	2386.48	2415.16	2523.06	2621.81	2514.64	705.552	1237.61	1931.13	1628.17	1432.92	1119.76	2475.07	2129.29	1395.77	3041.36	1810.32	1020.41	1168.51	2357.32	1729.9	2345.11	2513.76	1538.78	1214.81	2519.66	1212.09	1370.06	2397.1	2942.41	2739.35	2905.88	1503.47	2841.7	5535.63	3458.93	1845.59	4367.22	3513.71	3706.56	2578.31	2405.14	1260.39	1833.71	847.348	2657.44	2737.31	2016.11
0.59_89.0247m/z	36089.7	29754.4	28799.8	29700.8	57916	24347.1	25132.7	33360.8	33310.7	35487.6	26924.9	26272.3	32449	35357	25488.4	33046.7	28724.7	39965.5	29407.3	37250.8	25129.1	33536.2	37259.8	28419.8	37729.2	26539.1	39031.7	24308.5	19558.6	32417.7	21639.3	35123.8	34695.3	36957.7	30772.5	27241.9	35981.9	43677.7	27462.5	29339.6	28709.6	35661.3	15222.8	35655	33633	32011	21560.9	32346.6	49618.2
0.60_276.1576n	19356.7	12190.7	11526.6	26228.1	18533.3	14145.3	12264.5	11643.5	10388.7	12367.2	13032.3	8240.76	52249.8	12510.9	13811	9459.89	23194.7	20512.5	14486.1	20758.8	15155.7	13719.4	42509.1	22427	26644.3	25155.2	31001.6	4898.49	9791.18	16668.1	17055.9	4299.04	26808.5	17114.4	18430.8	31064	17423.5	25368.9	6963.42	51206.7	24965.7	17901.7	4004.58	16429.9	11986.2	24318.7	10727.3	43112.9	17843
0.60_329.1068m/z	545.822	1710.44	111.097	771.833	1407.92	1783.2	277.75	595.45	1051.21	1383.65	1577.31	1758.85	17232	738.915	1209.74	561.015	470.704	1149.71	26.2018	672.919	368.671	344.818	340.362	1109.21	504.498	587.001	795.319	482.343	177.599	212.786	2827.36	620.876	2040.79	1851.6	1319.25	658.539	1185.92	367.342	120.504	24393.5	2085.64	283.001	1509	252.161	652.712	366.725	487.916	774.843	1910.83
0.60_437.1606m/z	4739.86	1202.61	2893.76	2065.1	3239.35	9024.82	2981.2	1115.04	17962	5373.78	25208.9	1083.63	36372.1	34699.8	46574.4	59531.2	1854.57	9710.32	2.32228	3332.1	17365.9	1869.82	2034.73	5186.23	19094.4	5190.89	2437.17	5881.42	6261.88	7351.91	5153.27	13681.5	6423.9	14809.6	5454.91	27975.6	12420.4	27768.3	41297.1	68784.3	64377.4	25948.4	18910	17750	30366.4	7069.79	10825.6	8603.46	11309
0.61_174.0881n	134.733	297.756	10.7083	76.6021	91.9054	128.37	66.1531	86.0568	53.5551	85.1011	219.093	8.95396	7886.5	1950.23	261.796	784.72	859.632	72.0324	406.228	329.426	95.3086	82.3932	121.408	48.1223	309.671	227.01	54.8943	256.389	354.026	64.4046	105.775	31.4157	178.103	229.898	58.1373	76.6143	29.869	60.8299	100.098	11078.8	1428.84	341.9	801.154	924.599	180.035	1021.93	64.9096	578.298	299.001
0.61_195.0647m/z	324.538	0.03572	1114.99	139.298	366.058	779.772	295.756	270.211	951.993	458.102	1170.93	1853.34	9407.15	1285.68	91.7601	315.45	330.737	393.126	683.999	662.026	173.613	176.128	109.753	200.834	171.183	256.512	159.964	1594.43	1389.92	1290.25	281.274	458.842	380.144	200.339	353.716	312.914	1138.54	544.062	1482.71	19570.4	677.834	364.03	0.853726	391.283	1927.61	500.447	527.285	938.508	2607
0.61_255.0882m/z	3711.72	2960.17	3992.67	1441.17	1328.93	6657.13	5033.8	4957.65	3984.8	932.921	1863.98	5735.17	8845.68	1036.89	1911.08	844.943	3046.11	1794.03	1292.89	2940.31	3324.68	1889.65	2082.27	2183.68	1727.12	1927.02	1689.44	1957.73	5475.56	4682.65	4422.99	1482.39	3375.6	895.35	4432.41	3310.67	5302.73	2195.5	3071.48	10431.3	3196.44	1084.49	2680.49	2539.85	3062.61	2399.65	1403.04	2781.86	4157.14
0.62_187.0983m/z	1975.17	639.014	529.51	1571.48	150.183	720.497	1004.04	854.705	1172.14	1764.88	1546.48	1835.79	28784.3	3004.21	141.603	716.48	2138.85	512.975	523.177	607.749	1471.89	470.004	869.095	850.857	1122.64	1367.34	793.853	1144.19	720.106	255.826	326.38	642.781	2750.59	698.745	1319.47	1698.69	704.955	692.545	307.264	36119.2	3178.64	539.329	129.074	1988.81	408.57	1212.98	433.659	208.336	613.717
0.63_296.1488m/z	369.849	591.915	1704.47	978.851	1534.56	163.014	540.211	819.128	1886.09	386.673	68.2102	844.688	2879.61	1114.74	611.248	200.739	667.081	481.286	425.326	613.703	626.645	1112.57	607.345	850.94	514.949	348.113	440.248	394.542	291.301	18.9767	753.551	773.244	3984.7	2185.15	1319.44	3025.99	1603.1	177.66	207.026	4687.34	817.78	223.549	160.193	740.666	187.414	567.518	466.259	995.501	596.056
0.63_447.1337m/z	19.6899	9.10665	35.9599	72.428	12.1224	18.2891	31.1383	3.81188	10.2293	26.8248	27.8538	22.8353	229.922	39.035	10.4438	15.4025	6.07434	29.1355	16.2842	29.3732	25.4821	13.8455	56.8393	45.9548	14.082	51.6058	17.5289	15.8	3.18007	15.9016	19.6164	14.0333	7.26224	27.5175	14.9767	44.3388	21.5393	20.8735	22.8074	244.497	2.05988	13.3134	9.7441	14.4352	5.85632	45.6345	20.0539	61.503	15.4
0.64_407.2072m/z	5473.99	2114.15	8495.32	4411.18	8591.54	5031.87	1051.22	9435.64	6601.43	3345.53	4114.31	2547.61	15193.1	3121.84	3485.2	4817.03	13184.2	14279.9	8870.32	6019.4	6179.62	8077.4	3774.69	1989.34	3678.79	4361.7	4778.4	7887.98	6530.98	11767.9	20122.6	6362.02	4563.25	3473.34	3201.03	6477.73	15394.2	3990.77	22542.1	16389	18279.6	6109.57	2778.91	4017.91	5898.19	6818.77	1069.83	5413.07	8920.82
0.64_511.3226m/z	407.292	620.756	139.52	1096.75	607.439	62.8495	299.183	970.639	4521.1	524.293	560.299	398.021	9769.68	986.046	233.417	449.76	48.7362	166.26	438.954	1654.71	13717.7	6505.96	11123.1	18750	7126.9	1118.42	319.191	53.8771	152.76	69.1476	727.504	648.042	555.473	356.609	814.319	1041.26	1910.71	360.392	692.389	19287.3	431.166	756.701	1390.18	394.736	1689.3	306.64	839.897	123.217	679.421
0.65_242.1766m/z	317.976	258.197	89.5143	57.7087	131.155	31.6184	94.9488	340.333	101.862	342.119	204.928	164.093	6082.17	249.127	288.554	131.5	54.5693	6.88715	224.142	171.413	149.44	466.943	49.714	51.7677	630.468	133.641	79.0854	286.243	115.747	284.131	194.259	58.6808	267.605	98.1402	321.04	58.64	182.563	30.4195	404.585	9497.1	374.216	132.522	204.376	93.3803	148.917	221.423	238.094	65.2863	76.2292
0.65_313.1198m/z	116907	126313	49048.9	46234.7	91154.6	131528	196442	69208.5	60243	41130.5	82723.4	208908	88093.1	161852	69912.1	53453	73285.9	85158.7	38573.1	101374	44489.7	70393.3	44420.5	102458	62047.3	34561.1	47816	42877	98599.8	61958.1	215646	88636.2	64587.4	90800.9	56250.9	76532.9	142862	52505.5	71043.5	105827	148971	30937.5	86696.5	51659.9	113273	87092.5	63951.4	32390.5	260615
0.66_321.1359m/z	765.985	584.038	1617.76	1050	357.895	1205.03	2603.51	4846.67	4115.36	15398.8	7726.78	10294.3	7145.69	1366.94	1586.24	207.98	695.023	1409.04	1896.67	6391.51	1037.69	9947.35	7564.85	3545.47	2623.73	813.772	2066.13	247.558	560.99	374.337	1564.89	2071.96	3180.11	2054.29	430.167	996.157	8120.17	5462.44	7490	15342.7	1314.29	1736.36	364.902	124.8	502.756	1159.32	1403.1	984.338	5182.14
0.69_239.0932m/z	7244.5	3701.33	15592.7	2615.15	3492.39	5116.17	2394.5	15604.6	9345.41	1524.23	3554.36	18684.1	7342.52	3865.79	8024.37	5600.83	6820.86	6751.89	6729.23	17696.6	18099.3	6252.61	1513.57	5739.91	6936.71	5084.89	1703.15	3023.76	16770.6	7328.59	6002.8	5275.44	7042.65	1916.28	2255.14	4178.13	4930.78	17576.6	6366.57	8664.79	11808	8241.49	7802.14	4987.19	18914.2	18883.9	7843.51	4748.74	5569.17
0.71_459.2622m/z	2362.21	4363.65	2316.77	3077.71	1321.87	4761.44	6895.33	6303.62	3856.78	6339.9	6929.8	6849.6	3891	8642.33	8396.88	8729.12	5496.75	9299.16	5696.78	6983	10275.6	7934.34	4266.31	8776.9	7861.28	5119.86	4457.67	4181.26	5701.4	3267.03	2064.55	1734.87	2153.8	1924.22	4976.18	3678.47	3729.67	7189.48	7091.26	6075.79	5873.76	7678.42	7808.23	4250.65	8086.21	11492.6	7100.22	7147.2	4132.34
0.71_465.2562m/z	9173.93	3404.17	3795.11	5400.57	4021.35	3107.47	4630.13	3023.49	3327.53	4599.95	4574.41	4691.84	6811.74	5929.89	6744.39	7310.16	2715.57	7893.05	5447.35	5562.01	7003.99	6436.76	1538.74	5550.73	5575.82	4263.06	1956.36	2252.56	3548.03	5303.93	3459.48	4328.71	3418.44	3554.28	4323.22	2232.7	4306.61	7209.9	5992.23	4908.32	3883.66	7708.82	4250.09	7477.27	6506.95	9138.46	6992.18	6716.95	3727.35
0.71_696.7693m/z	1246.56	1315.54	901.579	928.09	1018.93	623.507	1010.73	209.988	762.507	966.897	798.474	931.871	1712.66	949.609	823.726	508.54	2144.2	539.556	2817.54	791.167	392.033	1039.86	1441.67	456.001	1053.55	1082.88	1448.36	628.807	612.855	2321.16	1171.33	1353.98	521.441	537.743	230.642	858.788	1377.67	757.523	850.452	2538.37	1246.86	1002.73	872.356	652.222	550.046	855.034	621.679	961.376	609.158
0.72_185.1189m/z	251.132	692.26	1515.18	754.314	129.884	2095.51	5101.89	638.288	3490.11	14158.1	3696.4	1617.28	3434.49	2452	8305.2	1135.68	4624.11	6698.74	1579.73	2443.71	5726.49	10888.1	587.313	8086.94	6006.68	1323.69	6944.17	379.797	4142.53	1102.67	517.131	184.762	1501.36	1653.25	3788.16	2614.64	7805.15	5189.24	5410.42	7424.89	2230.72	8509.63	2812.14	1861.93	3200.29	9663.63	594.327	763.209	3396.31
0.72_255.1606m/z	242.037	148.1	191.38	58.8004	582.83	883.694	1079.71	850.612	294.833	1227.46	1070.05	657.873	286.683	2044.64	4716.91	1069.46	560.646	8399.83	1457.9	586.216	2234.52	1361.29	407.38	288.089	2459.99	761	521.292	694.42	737.293	99.4418	441.499	174.825	3002.48	401.948	2292.79	1177.43	549.136	865.753	3459.6	6064.86	697.438	2011.33	3370.85	363.197	3707.08	13095.6	16258	721.673	376.169
0.72_449.1737m/z	54.038	1716.03	1779.54	1768.63	900.915	2697.83	12294.8	7400.96	1532.71	10488.7	24463	11537.4	3120.13	34209.5	48258.6	12486.5	7613.02	61113	60880.5	31436.2	58683.8	32438.2	2900.71	30084.6	52197.6	11431.6	3601.1	4950	10162.8	2300.23	1521.77	2603.93	388.046	3821.74	7574.96	2812.13	2869.67	24608.7	37936.4	7492.29	9021.98	54436.9	33763.2	2280.18	20861.8	61099.8	22037.5	4910.25	3809.44
0.72_511.2147m/z	579.927	1119.43	3670.96	9511.82	1647.21	6008.72	28307	20990.6	3155.46	48398.6	91771.6	16902.1	12347.5	48685.1	44112.3	20657.6	30211.6	81977.5	53444.6	45716.2	81365.2	51997.6	7273.74	70034	104489	49612	22512.5	23531.8	18088	4338.68	455.076	5211.77	266.518	9633.29	30977.2	19250.1	6850.42	44746.9	45133.3	11895	14668.3	62509.8	21988.9	13048.2	33428.6	60081.3	27300.3	9857.6	10257.7
0.72_513.1988m/z	22.9081	693.644	82.7403	601.296	4079.14	384.004	4477.1	4349.95	199.306	7168.18	18423.3	3252.07	894.914	9811.19	14178.2	4340.69	5222.86	16624.3	12806.9	7283.12	17285.3	10847	631.06	11886.3	19051.1	7338.83	1589.41	2841.49	1960.39	422.546	79.9141	181.678	179.441	712.59	3090.76	2047.18	478.388	8356.33	9797.76	2896.96	1020.8	11681.8	7909.23	1126.08	8364.91	14367.3	6015.07	426.244	348.406
0.73_223.1346m/z	1465.68	990.858	1237.36	1663.96	1318.71	1442.48	5323.52	3076.9	832.6	2605.41	4526.39	4820.08	2079.53	5687.17	8651.87	2674.06	2092.02	7824.51	9069.17	4982.11	7320.3	6643.69	2436.4	5092.47	8499.96	3607.32	2622.13	2210.04	6424.36	1847.32	1913.59	1032.91	408.87	1533.02	1786.07	4421.83	727.81	4444.69	6179.2	2370.76	3448.63	8048.69	6494.48	1697.03	6026.06	11319.7	5463.38	2057.33	2912.27
0.73_239.0601m/z	677.876	30.6125	309.502	187.436	212.421	244.673	138.321	201.625	140.856	284.933	170.153	548.275	541.227	345.904	341.97	243.454	445.638	353.701	588.966	383.466	411.528	286.556	60.1713	299.521	183.638	510.954	261.393	250.889	418.809	185.471	215.905	203.366	118.946	144.588	214.209	135.054	165.627	259.452	530.017	628.995	356.205	289.448	447.406	246.823	517.536	467.783	97.6545	280.866	344.219
0.73_309.1711m/z	17994.2	14247.5	16731.5	16385	21196.2	20929	33989.1	29394.2	21493.8	32377.2	42632.3	37124.7	27193.8	51744.1	62510.3	32575.9	25461.7	76614.7	85749.9	45598.8	70716.8	58748.2	17970.9	50176.7	77589.1	37079.8	26732.3	26764.3	49946	18682.5	15107.6	19413.9	24681.3	18588.7	30561.9	21497.6	21939.5	41487.5	59038.3	29744.4	23181.5	67390.8	52722.7	20906.9	48651.7	81258.8	48023.7	29051	22594.6
0.73_329.0471m/z	1061.21	140.248	874.14	958.787	1395.55	860.419	367.253	112.499	414.03	390.399	45.8411	651.735	579.804	911.427	214.104	197.101	124.898	88.0471	135.309	134.603	31.1004	48.3899	14.0225	98.2762	29.8631	229.878	290.238	209.808	154.13	50.2423	222.183	312.155	703.293	220.257	214.783	292.336	81.4945	73.7122	86.1367	194.298	141.433	355.428	86.8168	160.701	65.7578	185.505	28.2805	315.427	14.4484
0.73_355.0293m/z	961.231	341.069	464.848	53.8963	102.312	240.059	271.52	74.5104	320.581	251.619	98.523	505.388	366.132	75.2751	43.6607	168.881	141.334	31.6754	19.8411	25.5164	140.793	86.22	189.302	60.0016	135.327	427.235	109.94	515.99	305.651	172.39	292.474	363.009	534.438	103.501	332.856	211.559	95.3151	107.329	58.545	124.392	226.642	22.7872	68.6551	70.3151	109.208	56.3605	103.309	142.354	151.501
0.73_373.9532m/z	293.826	327.949	410.895	429.547	1324.32	320.53	81.8964	45.3599	88.6256	45.7991	126.345	1379.79	231.205	263.475	431.655	88.245	408.33	357.729	611.226	240.788	123.868	55.941	72.2541	237.734	132.11	192.389	162.107	155.58	172.212	708.725	653.749	1195.55	470.997	82.7784	62.9712	62.7795	96.5978	65.1665	160.414	320.655	287.546	451.019	274.667	624.124	614.524	553.285	60.477	776.354	330.711
0.74_339.1684n	42971.9	52915.1	45097.1	39130.6	51776	42499.9	57217.6	48395.1	40834.8	45552.2	51093.7	54603.3	33812.2	58115.7	66433.8	58737.3	36282.4	70976.1	73968	51911.2	66004.3	70432.6	34399.6	64239.1	69691.5	55511.1	42166.2	39089.5	65219.5	45689.6	54551.4	49963.7	46776.1	32315	43474.8	40982.1	41963.7	59238.1	67380.6	47192.1	43281.4	66220.6	61209.5	35348.9	51866.6	74151.1	56859.8	53727.2	42658.8
0.74_345.1476m/z	19192.1	20107.4	20038.4	20026.6	20251.9	21810.9	34993.3	25130.5	20246	21248.9	31408.1	29713	25851.5	34351.6	37018.9	29199.2	21201.6	34599.6	46181.3	28371.6	36044.8	34163.9	18138.9	34262.9	38943.1	28092.5	22533.7	22841.3	35027.6	25284.4	12105.5	21686.1	25097.3	20177.6	25573.9	23121.9	28970.1	32564	37432.6	29205.4	24632.1	38098.5	36981.4	16239.3	29822.8	38508.8	26233.3	22745.7	20459.6
0.74_501.1329m/z	507.153	727.986	794.636	616.33	1394.04	1488.08	1601.36	1797.07	816.191	603.211	1768.51	2070.51	2116.64	1266.9	1056.1	1455.6	1162.08	2260.03	2055.6	916.012	1129.45	1135.59	1495.65	2141.18	2062.51	1831.98	1194.21	2001.27	1672.84	1185.72	2129.17	1833.65	1610.76	1016.42	2899.04	1418.82	686.835	1887.31	1117.03	2014.7	1488.59	2563.89	1259.4	1937.82	1124.7	1353.32	811.209	1035.89	935.161
0.75_397.1428m/z	1273.43	1929.24	2058.62	2164.01	3104.85	2642.6	1350.46	1759.58	2421.05	2813.28	895.295	3361.81	2584.92	2268.9	1005.13	1197.45	1942.15	1206.36	2201.15	1978.26	1247.46	1661.9	2409.51	2539.39	1019.36	3323.32	2579.94	3462.61	3749.61	2041.79	4241.87	3221.6	3489.48	2713	994.056	958.893	897.823	1037.75	2219.29	1220.35	3226.12	2033.95	732.248	2962.86	2192.8	3271.18	980.866	3154.14	2103.86
0.76_297.1536m/z	156.769	114.803	37.1604	146.813	57.3064	97.4146	318.217	169.994	168.478	333.808	302.623	336.321	251.409	972.904	259.518	77.8628	226.79	337.915	383.138	373.056	302.066	520.836	76.9089	218.772	336.42	83.1401	80.0976	77.3715	605.973	112.855	483.74	26.8813	207.026	91.3539	88.8635	653.229	42.5874	146.278	71.6144	428.342	197.601	719.277	180.372	246.884	290.999	851.603	149.643	119.44	65.1053
0.78_267.1244m/z	9708	5359.38	4819.31	5881.22	4296.37	16615.1	8835.61	7950.2	12206.3	13471.4	8658.45	15255.7	7329.52	15319.9	12940.2	15087.5	10017.3	9007.11	1610.1	15928.9	14730.7	10745.7	12764.4	13957.3	18807.9	13626.2	17800.2	6076.24	17254.4	10097.4	12541.4	8183.12	24091.4	6132.6	5198.46	5744.68	15589.7	14421.2	8498.39	13065.1	18001.7	12230.7	10836.6	17431.8	24553	13800.4	9208.87	9860.26	27831.3
0.78_536.9865m/z	8701.7	17165.2	16401.8	11529.7	22069.5	15861.5	15554.4	15695.7	20365	13806.6	15866.8	19732.8	10899.6	24345	23718.8	21333	13787.5	22909.6	32959.4	20101.2	26058.7	20177	21855.1	20469.9	26162.7	13829.4	18018	13743.7	8253.09	21494.4	14602.8	20273.2	20355.4	12238.4	14194.1	13820.5	20868.3	29962.1	26306.1	6798.58	16414.7	26000.3	22783.9	12127.9	18836.6	24497.4	19013	16695.5	18997.2
0.78_538.9844m/z	22444	13596.6	6170.11	3558.9	15391.4	4042.76	8625.96	4737.75	4447.37	5154	4217.54	11194.8	2288.49	8654.97	9684.32	4715.19	3446.38	11100.4	20613.7	7816.1	20026.4	16301.2	10865.3	10404.9	14298	4005.67	6371.4	4665.86	4637.6	8878.3	15974.8	9856.59	14896.8	3928.49	10497.1	7905.08	1540.04	12281.9	12256.3	4477.96	7304.93	14617.7	9997.05	4815.5	6363.8	12887.5	13236.5	13567.8	7219.39
0.84_276.1766n	2729.63	1466.6	1066.27	2512.24	1252.65	1172.2	4781.93	2119.03	2131.83	3417.29	2476.69	3699.12	1926.4	4613.64	2825.46	1632.09	2527.78	2733.84	2735.89	3822.41	1908.93	3871.57	1543.18	1634.85	2864.07	1655.41	1722.08	1680.62	4190.61	2243.25	4356.88	1062.62	2327.53	1005.66	1619.86	5117.06	1167.3	1684.03	1725.4	2720.58	3935.75	5321.38	1474.48	4128.35	3065.08	4025.36	1661.71	1318.05	822.804
0.84_403.0484m/z	25.1135	15.2217	17.4958	5.66235	10.3289	16.0716	28.0611	16.9859	6.81513	16.6122	19.0083	30.2619	17.3846	31.7176	10.6671	23.2335	10.4212	27.5655	63.4271	15.8361	3.3958	8.86839	14.7115	6.86334	6.16879	19.2811	12.1612	15.7604	37.626	9.16887	6.54673	14.1327	12.5347	28.1195	17.8942	18.1894	13.866	11.746	20.172	8.47566	15.0167	10.7774	10.4959	13.0106	18.5062	5.57061	5.67631	26.8926	15.646
0.86_619.2880m/z	27744	30115.6	28361.2	26443	19825.2	26557.3	28636.2	5552.09	19522.5	20254.5	31758.2	13480.2	16504	26757.4	59027.6	15903.9	20237.5	33910.7	21217.8	24539.3	11856.8	26015	42603.3	11164.8	24511.5	15029.4	7113.59	25288.9	28852	26641.9	20624.2	19637.8	7964.27	21705.8	26123.1	39800.1	21759.7	50285.4	20369	63275	21184.7	22172.5	4549.28	12093.9	21134.3	13914.6	28510.8	39482.9	39343.6
0.89_437.2908m/z	7730.65	10271.7	1367.28	4201.71	903.639	13229.1	2077.98	46929.7	5290.68	51501.6	3432.27	15302.9	4093.9	6091.81	2364.76	2712.58	1573.1	31456.8	22121.2	6327.67	59871.5	3575.34	638.805	13670.3	2409.54	18438.2	8248.9	28021.2	1302.85	24475	35132.9	1334.4	21932.3	76611.9	33029.4	43767.8	2507.17	5053.41	3167.36	6344.54	3894.24	6391.91	5046.04	1208.98	18889.6	6651.31	1528.51	3109.55	15139.4
0.89_449.2546m/z	2466.34	1467.88	1288.46	4236.45	1630.92	4905.59	1449.73	1152.41	15122.2	7565.6	9300.73	227.238	2628.79	11172.1	12752.9	8412.23	467.458	9649.34	3872.45	1190.63	3849.94	10865.7	2589.08	8860.76	17509.8	4955.49	3095.18	1923.46	3483.86	3844.36	2022.85	10471	7448.12	15026.5	6410.54	7814.17	10813.6	29499.8	13592.2	14042	11287.9	5521.84	11789.2	3499.92	37749	5713.86	5922.53	24476	9215.69
0.89_595.2882m/z	5609.09	14472.4	9784.64	6699.61	1800	19417.2	10280.9	651.578	3500.91	1620.38	15501.3	6926.58	13351.4	7888.24	23158.3	6231.37	11377.1	21064.4	5436.25	12032.6	4724.35	27047.7	19578.4	13040.4	26027.4	13221.3	9816.93	4767.66	7504.91	9037.83	5874.21	10354.3	3651.98	7845.26	12999.8	5277.9	15622.5	9717.15	2371.64	29432.4	5549.09	2508.69	2817	19419.8	11284.6	5190.61	11918.4	29710.5	36863.3
0.90_207.8381m/z	1719.45	3499.9	1486.33	1756.32	2439.87	1969.34	1754.3	2616.54	2110.87	2255.45	1424.32	3298.64	994.051	2060.79	1921.53	974.339	2173.9	2776.74	4168.37	2418.71	1443.09	2933.92	2007.43	1205.72	2463.59	3191.8	1184.79	3443.52	916.204	1610.29	2919.71	710.43	2534.94	1197.22	2431.57	2284.16	1589.67	1155.76	3622.82	769.356	3054.22	1757.82	4163.29	1342.53	3022.19	2639.16	1680.04	2941.77	2229.58
0.92_325.1848m/z	3816.09	1810.55	1075.63	2975.23	1721.26	1619.21	5831.48	2324.74	2550.18	3866.29	2752.53	5146.55	2425.09	5964.74	2750.96	2172.46	3342.5	3648.01	2596.46	4401.71	1998.8	4555.2	1456.54	2188.35	3390.68	1840.52	2465.77	2130	6027.75	3188.75	4653.56	1023.96	3515.55	1064.23	2065.65	5686.69	1325.24	2166.1	2121.08	3558.09	7051.1	6139.85	1779.62	4607.68	3218.59	4982.66	1708.05	1434.32	1348.41
0.94_475.3057m/z	3746.45	8371.38	1086.51	7453.69	12790.6	6284.5	6389.93	5950.87	6251.65	6184.59	7292.18	6372.8	4473.79	2142.93	4570.57	7116.06	3338.09	3077.23	2356.55	15380.5	9993.29	9878.43	4907.35	3203.27	6610.44	2989.09	3430.24	23180.9	5804.62	7042.49	4785.78	3990.42	6110.23	6971.58	4759.46	2914.77	6020.64	16954	2678.78	8283.93	3311.09	11267.7	4545.24	5559.96	16412.3	5417.53	2683.94	6386.3	9683.32
1.04_339.2004m/z	707.883	238.95	117.371	547.526	130.492	76.4302	924.837	275.474	312.68	1026.45	320.62	583.239	168.09	651.87	181.386	123.838	338.957	430.73	122.37	709.94	126.329	590.039	187.757	117.562	199.739	230.109	190.868	183.194	1271.62	625.433	858.258	73.5933	536.755	34.9511	139.344	1061.26	117.726	138.34	118.363	264.687	1728.57	695.612	133.456	879.37	194.004	755.605	113.229	230.178	108.183
1.06_132.8696m/z	649.551	288.142	158.509	188.291	470.788	557.436	1046.74	449.873	208.92	541.665	538.53	548.744	536.582	240.301	444.308	862.043	1258.13	490.571	567.128	608.938	684.146	1294.56	903.466	2420.36	1862.46	1996.08	857.804	545.504	228.915	426.037	213.062	54.1436	703.843	278.22	620.971	778.324	402.673	51.4568	464.487	344.333	318.874	454.42	535.822	937.749	626.36	715.544	231.957	597.87	451.087
1.13_219.8463m/z	752.92	1311.41	1046.36	498.066	771.988	737.573	1442.88	3609.33	832.535	1422.29	1193.95	4157.43	4580.67	2156.28	2494.29	1604.13	583.808	695.123	884.911	524.473	1392.02	1529.49	968.497	576.675	870.87	909.25	1552.88	723.742	971.971	615.365	1618.26	1927.16	4567.6	760.181	1722.22	1859.9	749.19	1360.78	3305.32	2241.83	4275.93	1328.49	1823.07	1358.97	572.753	1437.14	836.248	783.687	1371.5
1.19_351.2220m/z	202.529	312.744	9.86343	682.439	17.0635	47.5046	23.7466	10.6935	139.046	798.618	2607.88	471.897	36.9895	591.058	23.7962	73.5295	653.903	687.703	2077.23	3400.81	1487.04	1406.13	1010.13	295.881	772.411	209.104	3907.01	1775.89	919.701	1413.78	34.7258	457.434	282.813	228.931	386.971	84.5442	500.485	272.769	118.577	4033.75	1238.49	350.223	39.9813	2988.25	1161.62	806.268	1586.68	1238.48	800.836
1.20_489.3582m/z	11892.6	2690.09	5440.86	17508.4	50552.4	19473.9	20391	13723.2	12091.2	8852.14	7640.78	17672.1	7598.26	8282.6	14849.5	16105.6	4476.03	9174.19	8943.45	15080.7	15536.1	16446.7	15041.7	11138.3	18712.4	5228.5	4751.51	8604.22	12141.5	11013.1	1497.55	15781.6	13374.7	21524.6	13874.9	13746.8	10811	9034.57	24619.1	15344	25442.3	8276.15	20004.7	9208.64	17084	13889.2	3392.26	15688	5998.73
1.23_395.2443m/z	3158.88	5308.96	3100.42	4630.46	4797.72	1914.15	2467.2	2794.78	2959.24	2321.03	1344.46	1969.99	641.01	1829.39	2814.69	1922.73	2743.59	1053.91	2795.02	1764.49	2045.11	4667.43	1431.77	962.809	3702.74	1116.12	1922.72	2841.37	2820.35	2383.84	5258.96	5397.8	6932.42	4114.44	2536.38	1620.13	2826.66	3996.15	1746.25	1840.18	646.249	3180.64	2049.93	1829.88	1798.76	2716.19	1886.2	4760.73	1568.51
1.29_551.0853m/z	57.9927	16.7967	56.2433	26.0968	23.6995	14.7949	9.96331	12.5706	39.4039	10.6768	6.40711	6.73157	22.5447	18.826	5.51975	82.686	5.49941	30.3354	30.0697	22.8928	4.28884	27.2339	3.99082	6.27558	34.9249	7.03298	41.6583	18.6751	22.697	9.02823	87.1433	21.5668	16.6308	28.6088	15.2313	9.4845	56.176	23.5236	41.8121	40.5448	30.7868	17.2477	16.3732	28.3276	37.1615	53.0965	14.7638	47.1461	7.35228
1.32_365.2700m/z	23861.7	11694.6	15235.4	17556.5	41470	36031.3	23345.5	16781.5	16047.4	25259.1	16027.2	21683.3	18119.5	18413.7	20915.9	21230.3	16228.9	20690.3	11692.7	14842.2	21099.8	28767.1	23997	24158	35838.4	15926.5	28486.2	21541	21229.8	15013	20065.2	38397.2	20866	37984.6	17279.7	19540.1	19298.9	16826.9	26414.4	23828.6	20202.7	16068.8	30206.6	14573.6	25108.4	21587.8	13583.4	18501	22752.5
1.69_535.4004m/z	682.327	1124.06	1002.96	4240.2	1414.83	1687.09	607.769	791.893	386.925	932.269	424.576	438.471	283.348	667.496	627.909	926.397	172.821	1220.83	298.57	638.851	409.761	1267.89	1595.66	993.548	319.503	621.868	1639.72	1009.43	1092.05	883.905	1635.13	588.242	830.382	1404.71	449.537	878.393	919.085	826.115	793.244	747.425	691.872	363.019	532.624	1543.64	926.31	608.04	881.289	1880.74	3612.14
1.77_651.1033m/z	93.7115	361.725	287.583	272.469	366.345	40.2483	222.153	8.35626	12.3293	51.1381	218.897	66.1017	7.84152	13.4212	234.977	6.05206	222.782	35.4569	77.8284	155.657	7.15925	5.06039	166.319	7.56887	21.6851	20.8785	15.6619	12.538	45.9231	17.7107	261.268	327.102	438.367	195.18	7.76079	261.001	6.58156	369.973	267.525	63.5318	248.477	12.0102	292.627	15.3858	5.83532	14.9544	12.7227	19.5729	23.4564
1.77_670.0279m/z	21.2724	3.0325	41.3007	19.608	16.6706	4.54699	42.4525	28.9936	5.95721	35.17	1.71831	53.4003	14.0013	11.6513	5.28243	5.33745	11.361	24.0155	18.1439	16.9019	17.8839	2.6155	35.9815	19.6918	4.28058	11.8554	28.1841	6.6556	10.5431	3.78109	46.6227	16.5333	15.9468	20.3237	14.4097	26.8936	0.198681	17.5324	6.7165	5.42216	20.1487	13.0364	10.8886	18.8605	5.36137	32.7638	5.61789	27.6656	20.3897
1.80_327.2336m/z	24756.9	13967.6	26186.2	31772.2	21073.2	4391.63	20145	19124.6	4145.27	5492.88	8042.37	5376.91	24137.3	17086.5	19173.7	10718.5	11947.6	12287.4	15060.6	16361.9	16342.2	11049.4	18099.2	4097.87	30737.7	8659.26	11958.1	9735.91	24700.3	40693.1	20666.8	16247.1	13632.3	7903.03	12414.7	15248.6	12778.8	24825.1	24839.8	16817.2	16692.7	13611.1	20470.1	28343.6	7284.59	10725.9	6113.99	19219.3	15236.5
1.97_303.2336m/z	19367.3	12507.4	17530.8	25946	3858.97	1230.49	16303	6587.54	1803.02	2034.05	1370.24	927.78	12004.8	18880.8	16268.8	5721.65	2442.6	6419.14	8208.88	4364.29	6051.31	14197.2	12152.6	3156.66	16942.7	2238.19	10336.8	4282.93	10412.6	12616.1	4707.89	11201.2	1684.2	4566.86	2164.85	13919.5	12527.2	9958.66	6315.26	5576.14	7588.23	5215.14	14412.9	13351.3	6448.3	4475.85	1945.58	9410.28	14620.4
10.13_977.7536m/z	10719.3	5908.2	1992.7	1741.36	1377.68	2137.45	1940.99	1835.91	3905.7	2207.95	1868.32	3840.46	789.229	5053.08	3004.19	4836.38	6059.78	4802.93	7328.98	2048.78	2804.67	3781.51	5622.28	3803.48	3317.91	2388.61	4240.54	2330.57	4901.29	3743.13	6095.05	5441.81	4350.28	1577.71	2229.28	2655.89	653.999	1027.93	2047.28	1912.9	5167.68	3788.34	2181.94	2855.4	5030.99	4511.66	5963.98	5816.98	5646.28
10.30_220.9250m/z	5507.94	4607.46	4202.5	3562.55	2728.08	6324.03	6130.34	5328.25	5011.66	2985.24	3372.64	3181.66	4112.98	3442.4	4949.62	3638.31	3218.55	4643.85	3136.44	3452.57	3646.43	4140.68	3058.21	4514.25	3339.62	4876.6	5591.29	5742.26	3446.73	4340.24	4477.52	5991.17	5991.07	5170.83	5234.64	5378.2	3281.09	4197.53	3827.88	3673.56	5013.43	3112.87	4962.89	3659.47	4976.75	4191.27	3921.12	3601.12	3271.78
10.66_944.8179m/z	16857.2	14440.7	16666	16982.5	16584.9	13951	13094	15110.8	15275.2	11709.3	14682	13329.7	8442.72	15512.7	17854.4	17375.7	17073.8	20843.7	15629.4	14834.9	15703.8	9483.39	12579.6	13545.3	11101.3	12058.5	14901.7	19059.8	14160	12281.8	18411.1	18538.9	20499.1	15555	12376.2	17126.3	18908.4	22804.4	12836	8947.28	14411.6	20255	17519.1	13479.6	10601.5	15514.1	17401.5	18009.1	14866.3
10.69_928.8317m/z	22176.1	24591.7	22037.4	29026.5	13455.2	21666.7	14036.5	29975.5	14473.4	17584.2	18886.8	24873	15789.5	15154.3	17914.1	26756.4	21999.7	26281.9	18647.2	20940.7	14874.2	12638	16200.3	19793.1	21063.8	22973.1	18889.3	28596.7	14935.9	11233.2	18312.1	24526.9	30797.9	25828.4	15140.5	16556.6	27201	31599.1	16816.6	18388.6	16806.6	28784	18948.3	17725.2	11725.6	20899.8	18104.4	25440.9	16731.3
10.71_164.9281m/z	5536.09	4151.92	5443.87	2502.69	6010.92	2788.95	4281.41	3105.16	3499.57	4955.92	4225.35	4034.25	3506.46	3996.16	4142.32	4902.23	3693.46	3923.73	5759.06	4036.44	2846.75	4569.12	1308.75	3627.86	3857.08	2839.12	6727.37	3976.07	6708.65	4053.09	3119.98	5633.5	3588.96	4347.16	6770.75	3592.48	3517.72	6018.25	4064.25	3859.2	2144.67	4502.71	4744.27	3743.05	3952.08	3784.78	4632.09	3077.6	5328.61
10.88_980.8643m/z	25662.6	20483.6	26685.5	19173.6	12674.8	16359.9	19548.4	23723.4	14629.1	16961.9	17937.8	16221.5	12170.1	19974	19975.2	24589.1	20144.7	22323.3	13612.8	17183.3	13502.2	15673.1	15132.2	13973	17127	22230.9	19417.9	32989.2	21286.4	11266.4	23015.7	27305.2	18715.5	19262.2	18746.4	17256.1	11990.3	32751	16587.6	14059.5	18604.8	21179.4	20603.8	20514	14052	18862.6	16399.9	18627.3	16944.3
12.21_621.3192m/z	9614.48	7055.93	11299.1	2126.57	6201.74	6776.2	7520.28	12919.9	7568.55	6125.73	6548.26	12252.4	6470.67	7611.76	8409.19	8222.28	8461.97	9442.53	6074.22	10813.9	3873.32	9883.85	5134.16	5425.15	5884.79	7359.85	9430.59	5194.57	11504.7	7024.96	10103.8	10456	12678.5	10049.8	10062.2	13604.1	7538.55	7826.11	7668.25	7015.78	10693.1	6377.17	9451.39	10620.2	7753.99	10080.1	9760.09	6915.88	7525.87
12.29_621.3196m/z	5969.49	2479.36	4094.11	3364.88	4988.04	5780.63	6317.08	4972.09	5701.23	3279.38	2827.3	3022.22	3418.18	4437	9431.19	4695.32	4058.69	3895.9	5129.16	4992.48	3419.68	3904.76	4211.11	3501.87	2175.73	5729.92	3732.76	6292.57	2712.82	2559.8	3781.94	3301.3	4398.67	3896.77	5362.4	5510.05	5507.01	4158.01	4709.81	4292.93	4098.66	4287.04	4832.69	5501.54	2847.5	4837.1	3239.59	5298.23	6930.6
12.78_121.0307m/z	582.146	404.47	295.508	425.897	491.79	105.187	464.689	581.278	506.35	568.998	459.8	338.036	894.478	1009.67	711.84	430.433	425.079	671.287	1045.49	502.834	263.796	435.523	192.608	771.382	678.383	1105.87	278.39	448.459	341.117	277.61	242.617	675.44	240.346	299.589	720.093	558.113	698.665	418.013	1311.65	734.823	922.909	275.943	589.924	616.822	489.116	259.867	675.993	699.459	636.584
12.82_187.9585m/z	554.244	28.5365	43.5948	14.9779	36.2989	16.5955	283.608	671.388	834.676	251.135	168.033	363.252	187.159	378.07	740.762	144.013	209.567	65.8874	167.746	97.7565	85.4775	49.4063	49.7878	160.371	20.9324	26.8266	139.529	925.387	1807.36	971.332	35.9522	18.0802	79.3721	409.175	631.062	446.011	651.437	197.231	229.751	381.132	263.277	459.506	192.308	261.395	64.3132	100.15	25.0637	77.9187	72.508
13.69_714.8430m/z	1430.99	2504.1	2128.42	3679.77	5496.23	2278.1	1442.12	3221.51	1386.17	2754.82	1332.61	1358.08	2002.56	2637.95	2266.62	1042.59	1079.32	1618.43	781.304	4883.93	4585.97	9666.29	2234.98	2301.07	2798.98	5785.71	2392.23	2240.12	903.416	586.718	3736.63	4019.22	4478.07	1557.6	2654.28	1001.79	1890.87	2643.53	3443.58	464.62	1846.92	1955.85	3440.57	1595.76	1403.74	1872.92	1605.73	916.183	2715.62
13.70_860.8453m/z	5302.47	4379.52	4631.32	2400.3	4457.71	3662.93	5430.53	6437.67	9598.31	4030.46	8311.08	5901.41	6717.14	5240.12	5715.05	5596.24	6100.4	6792.83	4556.56	2918.57	4037.74	4328.36	2130.7	3368.19	3013.75	3604.87	2389.82	4356.21	2625.17	2754.53	5802.11	8169.41	6697.42	3259.3	8737.12	6373.76	5875.79	4845.54	3722.69	5544.31	5924.66	4269.72	5547.06	6182.64	4641.31	4110.3	7159.54	3458.03	5118.13
2.08_132.8692m/z	204.039	153.584	251.361	168.75	339.714	125.31	551.597	269.004	251.842	897.215	247.119	446.197	355.224	359.398	508.467	293.348	129.924	209.364	226.661	592.645	157.17	189.049	524.516	560.484	16.0337	479.936	186.007	122.563	67.9612	40.9872	172.086	270.147	671.102	289.543	749.084	461.373	507.309	351.991	631.123	118.423	294.391	377.936	280.356	243.78	189.056	196.417	258.413	339.125	274.779
2.11_242.9441m/z	1002.06	1604.91	1744.06	502.789	1852.53	567.399	917.74	1423.04	1292.24	2228.24	1137.79	923.251	1553.54	4096.71	1491.68	1531.23	1148.53	2157.86	5271.26	1133.98	2060.4	3238.91	2564.77	870.434	344.809	1355.96	2156.18	1735.62	2969.11	629.975	2215.97	503.006	973.737	2460.36	615.163	1327.41	1830.94	1554.55	3235.31	2318.15	2488.25	484.786	4120.89	959.363	2281.95	2669.28	4439.84	2811.93	3247.77
2.11_379.1585m/z	5447.04	4191.58	5946.51	4149.95	3837.29	2705.78	5849.94	2114.75	1967.72	3386.76	2487.97	1801.44	3535.08	7223.51	6642.2	1782.62	5013.2	3542.38	4413.14	3220.92	2116.77	5184.24	5713.26	3875.21	4046.92	1993.75	7273.95	2138.85	2795.8	6275.76	2917.95	2687.17	1925.96	4151.63	1272.18	3796.8	4871.64	3841.2	8061.67	5555.11	7196.09	2609.59	4375.86	3605.52	2395.01	3273.01	3670.52	4823.98	8765.76
2.21_219.8469m/z	700.126	98.3833	276.52	55.0442	267.812	715.852	2208.06	4280.53	7808.38	1056.33	1122.36	371.973	136.776	467.71	236.115	291.189	515.541	379.065	133.523	600.025	228.309	217.423	171.967	716.67	267.056	306.84	608.612	286.672	985.017	2172.49	161.46	95.1463	205.614	1104.62	3642.47	7095.03	7707.65	1654.93	911.152	306.629	564.379	461.8	468.492	606.836	447.761	674.748	685.122	146.487	257.011
2.50_573.4523m/z	21744.1	5430.63	13001.3	32563.1	65354.3	23234	15555.4	15032.4	12696.3	9341.3	13032.1	9166.64	8735.25	8914.68	5389.44	36888	9393.49	6941.2	7118.36	9771.04	12828.9	18721.7	16099.5	40104.5	40414.5	8334.53	32480.9	20244.6	20266	18717.1	21088.4	21256.1	34348.4	24209.1	54757.9	16754.1	36300.2	8195.72	22668.8	23668.3	18121.6	2950.93	13711.6	22084.1	19828.6	7104.73	9778.84	5927.83	5837.01
2.51_699.1227m/z	2445.55	529320	538525	484814	455601	505390	423187	400989	380598	4170.07	610.342	364434	362704	817.931	479.978	324378	569.48	676.714	10821.8	296667	288558	565.738	275060	258654	457.959	1168.96	244608	254832	5266.78	201.984	515526	541548	402712	488838	471199	453746	1167.8	478098	838.693	2673.53	349937	380568	341165	356976	321808	770.935	338233	264809	616.247
2.52_725.1221m/z	353.073	4507.67	3482.91	3327.12	4437.23	67.8803	3596.97	38.8308	3092.47	22.3603	3172.25	140.13	2693.11	2583.7	2970.41	57.3407	2288.48	87.5942	193.106	1948.93	2372.31	2183.41	2140.23	169.452	62.8574	394.239	181.451	40.0191	260.13	111.486	84.2796	5188.35	4672.39	3224.02	3178.87	3486.92	3667.18	4709.76	81.4473	539.455	2824.96	3051.47	3602.79	2007.56	53.4176	3222.31	1805.95	2120.57	43.7419
2.67_304.9144m/z	13031.7	14663.1	15855.7	14860.5	11147	9146.9	13972.8	8401.45	6238.27	9207.89	12167.2	12428.5	12649	15887.7	19706.6	9552.39	17303	8360.57	14993	14507.8	9000.94	12681.4	13383	6875.87	13132.1	9893.84	11914.3	7661.22	14276.2	11650	13905.5	10090.5	7063.41	9265.57	11616	12913.8	16204.6	12293.1	18855.9	16545.3	19876.9	14936.5	16204.1	13045.1	12648.4	15292.3	13274.7	13063.1	15656.5
2.67_591.4624m/z	6123.42	4041.51	2110	15326.9	13458.4	2872.04	7867.91	5759.49	2599.32	3163.38	1845.09	2429.04	8675.47	2408.3	5499.41	36641.2	4202.88	970.56	666.06	422.224	584.869	1829.43	623.068	29783.8	17865	7021.43	27136.1	5244.06	15006.7	8139.69	56860.6	9481.53	10188.4	14208.4	10183.5	849.264	4743.32	2799.02	1849.13	4311.14	6797.01	773.022	3808.81	28570.2	11503.2	9698.6	1109.64	2819.05	6415.24
2.68_355.1592m/z	1069.44	1243.14	2763.9	2591.6	1027.43	933.494	1331.76	1487.32	619.365	541.498	1171.73	764.569	812.061	1861.53	2222.58	1090.75	2709.21	526.598	2383.06	1011.67	809.496	911.083	1613.55	1485.69	1878.93	596.368	2319.6	1691.3	2230.16	860.856	810.874	637.447	736.353	2248.99	423.984	2302.9	1008.08	2324.34	2189.01	2883.73	1254.31	636.192	1442.65	1729.07	551.675	772.234	831.173	1618.77	2363.91
2.69_745.6091m/z	1.0454e+06	823891	831663	784226	755245	496289	587544	638657	505745	689272	573883	628975	807830	940077	929353	647840	859976	736329	929652	696387	575983	678796	846826	655580	927820	625189	799248	482035	808492	713335	855198	607538	565653	625122	437886	799336	840559	758675	1.08321e+06	926423	963220	817233	808671	903730	689978	764746	774120	896949	944098
2.69_839.6178m/z	649740	555950	546678	532135	521000	307019	404352	365832	267740	447681	349499	387915	517241	608696	663057	407933	570047	453207	594725	434310	363929	451877	561947	400683	617795	373200	566747	298055	574595	491981	554321	372951	327170	450835	221602	509671	586252	518399	683553	602139	640577	531719	542393	597975	426154	459354	459973	552679	646989
2.69_871.5900m/z	40836.4	33224.8	43123.3	37046.1	31722	8739.87	22799.6	27420.9	12944.4	24284.6	9915.71	27553.5	30397	40246.3	38501.1	26195.6	39024.2	27063.4	41862.1	22847.6	19599.3	22335.3	35900.9	30494.5	44941.7	20861.7	35875.7	14771.2	31139.1	29490.4	35052.2	20339.8	22149.3	28576.4	6108.91	29134	34582.3	30306.8	48742.3	40763.4	45779.7	37721.7	29808.8	37328.3	24329.3	28390.1	26175.1	36996.7	32734.4
2.70_479.3201m/z	1666.76	5020.3	3760.76	4250.49	697.529	6215	1483.3	7242.65	754.317	3432.4	1613.9	2041.9	4189.22	358.259	4838.16	10055.4	2810.83	3295.11	1290.89	586.983	1544.91	4735.6	1075.15	2963.46	7978.97	6374.57	10058.7	7635.85	4888.65	7561.57	1813.24	5543.72	2537.65	13142.3	1463.46	1171.21	645.11	3540.12	2559.35	2793.43	4726.56	6806.44	6809.25	3758.38	2961.28	5603.32	1893.86	4221.35	2563.12
2.70_736.5874n	954577	853739	792921	757957	840513	623051	678296	829169	605627	726689	623156	673659	800669	845723	890368	673722	819182	691591	904265	722465	627790	754405	825960	735202	835103	629393	755456	569253	843240	750493	871633	686643	693288	700332	520221	837187	879546	744891	939604	802768	901229	757446	761894	792349	727114	778364	720499	818375	902967
2.70_758.5865m/z	585887	453398	461568	395245	532126	353312	378597	460776	313929	456502	359705	471228	463046	523120	471668	421069	501417	470047	462685	418944	335587	423920	497748	450929	534310	378400	490013	311182	461695	399852	540957	453203	368619	414301	258985	511932	495128	431785	591564	440222	521904	459781	425820	469947	440827	458542	460238	516458	499118
2.70_762.5989m/z	230071	185522	181618	164771	196790	141226	156626	141297	125858	162984	135803	153531	182884	193132	195750	155676	192769	161776	190769	164907	142294	166813	193529	162215	210446	141628	180066	126808	198342	172741	212640	171829	154329	167721	109998	183392	195755	162312	225057	181791	205701	172415	174102	177392	167534	179056	167052	190040	212827
2.70_784.6203m/z	106007	83113.3	90757.5	90778.5	93589.8	57232.5	64633.8	66524.5	45767.6	74801.8	51191.9	74053.7	79547.5	89536.3	89826.6	68630.3	86879.6	71688.2	84271	68611	61268.2	64996.4	89176.3	68946.3	89691.5	55696.8	79795.2	37266.4	76812.5	75711.6	80267.3	71397.6	47447	71107.2	31746.5	84268.3	85867.8	66099.6	102305	87361.3	92074.3	79392.4	79244.1	85059.3	57891.9	78149.9	74410.2	87978.4	90891.9
2.70_827.5149m/z	34977.3	23534.9	23452.3	17516.4	31331.9	20153.8	18416.7	26592.1	17601.8	26698.5	18777.4	22851	24409.5	24255	25713.2	23361.4	24068.4	21872.4	22173.4	23188.8	16703.3	19824.4	25190.4	24906.6	24927.2	15623.1	26657.3	16395.5	22170.9	21197.1	32141.5	27211	19576.6	20744.8	11117.6	27790.8	22313.2	18726.1	30403.8	22169.1	27555.6	21487	21163.8	24885	22564.4	22373.1	25509.3	26718.1	28031.9
2.70_887.5685m/z	8615.52	8434.24	18887.3	11158.7	10674.7	3128.88	3532.68	9374.59	3266.22	8763.38	6483.69	9145.3	6620.84	12277.4	10474.9	6217.9	13531.3	10116.1	12056.9	9073.37	6805.39	5683.47	11134.1	4572.53	13371.4	6081.64	9809.78	4962.69	18431.7	13994.4	16053	13160	2549.9	6219.72	2021.14	9949.21	7770.3	6851.67	13617	7575.42	7030.09	5767.2	8747.76	12685.2	11042.3	7146.21	16896.1	15318.8	12011.5
2.70_919.5397m/z	34682.1	16029.9	32356.5	30055.3	44155	9353.66	14179.3	27132.6	13313.2	23078.9	14486.3	25001.4	25828.4	30586.7	20110.4	17924.9	32671.2	28521.4	14887	18412.8	17151.7	12978.9	31883.8	25144.4	37522.9	14247.6	31718.5	9893.23	27015.3	16369.2	15965	31320.5	15881.9	15929.7	5400.28	25456.7	24942.4	19057.2	42348.9	35298.3	26372.5	30157.2	19096.3	28017.9	16019.6	27168.5	27228.3	29920.9	21855.2
2.71_789.6156m/z	1573.42	1711.53	2746.02	1808.05	1187.63	5464.61	2358.55	2250.37	3853.64	5255.12	564.978	1227.19	340.839	849.714	1973.74	1244.79	369.047	871.058	2541.6	1021.76	3584.93	2042.11	2060.13	1849.32	2839.38	991.454	764.556	1212.67	1362.51	1552.68	2513.58	1820.86	4364.7	1412.59	698.781	3569.64	2617.26	2499.84	2420.35	2617.7	1094.34	1626.17	898.294	1775.59	519.958	1292.71	3400.49	3812.09	2825.94
2.75_715.6114m/z	185805	236459	203975	212799	212961	102866	135693	147373	100418	123842	86895.3	98420	157950	173349	178804	121096	195411	115746	163508	128075	135299	168770	159293	124887	165385	120916	158859	127425	215796	202364	189110	157305	117750	133209	86126.5	163156	178694	138945	171867	170023	199673	141668	168989	146085	104259	121429	113585	155288	179509
2.75_738.6155m/z	111825	110102	80348.2	77818.4	126234	70060.3	97491.3	90886	71655.6	83640.5	63949	95520.1	93103.4	102791	95404.9	93588.2	102232	88202.2	106002	94878.6	92905.4	105605	89879.1	96163.5	116649	103017	122418	84684.9	107084	95347.5	109121	83704.8	85084.2	93707.2	69910.2	103944	92947	99014.6	107841	96326.3	110943	86521.8	90850.3	93241.3	86234.4	102762	96002.7	113308	107786
2.75_742.6302m/z	28031.6	39477.2	31579.5	30488.9	35626.2	16615.7	22382.8	14373.4	16277.1	22977.8	15232.1	14891.1	26613.8	28806.9	20379.1	10143.7	41016.1	22320.8	29057.8	17379.8	28972.5	30213.3	28018.2	23025.1	29450.5	15337.2	26593.1	16687.5	33066.7	21607.8	24761.2	18137.6	13843.7	17918.4	17145.1	22675.9	25129.2	18669.5	23563.8	27902.8	32368	11906.2	27667.9	27561.8	21078	27292.7	18521.1	34994	35066.9
2.75_819.6490m/z	83439.3	94375.5	94305.4	96648	112742	53492.7	92074.7	63770.6	47241.3	87530.9	41057.9	53744.4	90580.6	91422.6	101890	53843.7	116411	62924.9	81115.7	64723.5	70956.2	86412.3	101177	59588	100155	49832.5	78208.6	44106.3	107580	90710.1	89920.9	61867.8	48468.8	77266.8	39576.2	87751	107982	88046	120569	105453	121648	73421.2	87999.2	81419.5	53295.5	76279.4	60478.5	91117.5	114376
2.76_725.6402m/z	162171	190495	168649	171639	192700	92143.4	160170	131008	86308.5	123083	78228.3	91492.1	164789	192414	221186	103754	213211	110096	156925	126797	137369	158256	168059	112847	167840	102154	150287	95077.3	198532	181118	140311	108596	97346.3	140906	80134.3	181906	194072	134373	197072	194549	224343	149587	203818	164474	85676	121715	111943	156928	212333
2.77_411.2054m/z	3878.7	5050.36	5932.3	5956.65	2580.19	1937.86	3024.2	2494.03	146.326	3598.65	1585.43	722.145	5988.49	5745.68	8211.39	2465.99	3456.49	3110.77	2282.26	1586.04	2470.28	985.629	5156.44	1489.28	3950.85	1857.56	3453.07	291.744	3429.06	5209.96	2745.14	1300.8	1963.05	2505.1	186.446	5955.35	3071.18	4213.92	2580.02	4849.02	6556.87	5538.48	4422.54	4289.96	1380.81	2675.01	2462.44	5173.16	6380.66
2.77_591.4623m/z	9324.13	10478	3426.38	20374.2	8554.25	7458.79	20054.7	14840.6	4157.63	9523.35	4355.76	1933.24	32971.2	4006.59	11947.7	59835.6	12044.3	5241.17	746.631	3952.65	4759.07	13998.5	8170.35	54969	31739.3	9912.26	39668.2	12887.8	35909.5	28109.3	86686.4	2416.22	22170	22721.2	12272.2	4685.52	14218.9	5921.82	4410.39	12270.6	21057.3	2694.45	6990.95	33523.7	26449.2	15068.2	2722.74	7826.09	23005.9
2.78_242.9439m/z	1722.14	3787.93	1627.12	4094.85	1847.76	1342.73	2360.84	3070.62	1883.09	1456.8	556.832	1223.23	2732.23	5560.35	6494.86	1736.87	6716.42	2457.41	4428.86	2063.13	1741.83	2343.47	2394.38	1275.37	3490.02	2455.13	2348.91	1781.28	1753.58	4505.27	2374.69	1666.46	471.978	1722.32	895.66	3672.05	2827.99	1317.71	4412.69	4635.69	7123.99	3215.97	7841.21	2664.93	2842.86	1583.31	2637.35	1153.32	3377.3
2.78_297.1536m/z	1464.16	3390.3	2000.15	4193.87	2050.08	1251.43	2032.94	1781.6	900.284	2596.12	1249.67	2734.75	3937.8	5575.33	5117.97	432.593	363.991	2287.88	3551.36	704.025	1400.61	2641.3	3795.9	1651.06	5585.97	1393.15	2589.5	2771.64	4212.67	5343.01	1252.07	1655.26	1142.82	2082.77	915.338	2115.7	1488.35	2045.38	2460.71	3337.28	5053.43	3298.25	5411.74	1825.2	2937.48	2404.95	2654.44	2365.1	4593.61
2.78_304.9143m/z	16144.9	19990.2	17212.3	12359.8	19872.4	9085.4	17661.4	10692.1	6361.39	17804.7	11493.4	12953.6	20089.7	24022.2	25321.9	15428.1	21170.7	16122	21022.6	16066.4	11342	15686.5	16002.3	13352	16308.9	11845	17900	10459.4	19513.7	14876.9	17856.8	11871.6	9892.73	15506.1	5316.76	17696.3	19759.6	17869	23813.9	19683.2	25562.9	18577.9	22377.9	20679.3	12700.1	19251.3	14756.4	17157.6	21406
2.78_326.1922n	44399.2	49881.8	45868.7	49824.4	39514.2	17087.3	36188.8	25410.5	18942	37075.8	20723.6	16262.9	43674.5	53651.8	60159.4	28385.7	45606.4	29050.1	35700.6	22267.5	26374.9	33665.4	41932	27879.9	38296.6	25004.4	40582.2	23409.9	44497.5	44350.5	36100.8	24630.5	20808.6	30783.9	23248.2	34679.2	47760.7	34629	55394.1	53322.7	53992.3	41874.4	48719.7	43522.8	23179.4	28388.4	28435.9	36544.5	51273.6
2.78_339.2003m/z	7919.04	6898.07	7346.45	11736.5	10799.5	5043.91	9796.01	7149.58	7538.23	8757.57	5500.88	4177.77	11290.1	7964.69	12945.1	2814.08	8218.68	5130.3	5849.73	8359.21	4858.64	8657.59	6084.82	6194.29	8106.47	5663.85	9383.66	3566.21	10844.6	6871.02	9022.62	9232.71	6179.07	14119.5	7862.01	8884.77	7331.91	7315.45	4486.39	10400.5	15823.9	7177.33	10262.9	8844.55	4532.94	7880.33	5512.95	4549.49	11134.7
2.78_341.1473m/z	2111.57	2117.67	2753.09	1954.04	1296.37	535.748	725.827	455.633	140.333	2030.44	765.318	3468.35	1715.72	2418.61	1188.6	684.129	861.363	877.217	653.529	284.171	2025.26	1720.5	2651.51	540.937	652.778	1657.82	1419.23	320.552	352.946	259.881	2681.46	1105.35	880.853	279.592	135.246	506.84	1268.04	2145.83	2326.43	2479.05	3842.63	655.632	1324.44	1151.59	504.759	938.238	745.51	1060.98	753.884
2.78_381.1741m/z	7554.85	12577	11144.7	11737.8	7953.08	2244.83	5653.59	4208.68	989.757	6911.8	4069.21	1324.83	11915.1	12018.7	18620.7	4386.32	13542.3	8320.84	7118.89	5307.3	4122.97	8530.96	14555.9	2793.55	9477.49	3588.33	8136.6	2465.12	14807.5	13572	8253.77	5642.91	2287.07	6995.09	2567.47	12380.4	9510.61	9021.02	16788.5	13850	15578.6	7344.31	10688.4	10520.8	2186.12	9742.76	7337.83	8037.44	14491.5
2.78_449.3122m/z	3466.29	3641.2	2948.26	3745.24	2886.46	1413.06	3177.03	1631.58	975.756	2824.47	1337.94	1065.47	3548.13	3544.24	5172.81	1488.81	4791.55	2783.14	2539.39	1913.51	2241.22	2927.35	3098.22	2256.09	4296.51	2252.35	3929.69	2093.72	3729.53	2882.59	1522.78	2146.71	1521.93	3676.32	1632.03	3880.19	4453.01	2833.87	3714.05	3579.12	6261.86	2943.29	3284.81	3504.74	2055.38	3200.43	1370.74	2356.78	4151.3
2.78_459.2963m/z	3387.54	2904.78	2535.19	4055.98	2449.63	1614.34	2751.08	1406.47	1166.61	1484.48	364.879	546.296	4953.34	3961.67	7018.03	2208.17	5072.32	2597.54	6887.24	2726.8	2403.55	2470.95	4624.18	2445.65	3212.39	3431.13	3062.04	1098.71	4037.72	4433.54	1981.75	1115.19	1261.28	1660.83	1801.67	3302.65	2616.3	2029.48	4119.77	5173.59	5128.86	1604.43	6714.77	6672.47	1935.05	5660.35	3337.15	4105.15	5676.25
2.78_646.4262m/z	840.338	3149.55	1153.16	2841.66	1391.28	1162.16	1544.62	2001.85	3064.3	3700.77	4660.89	3815.26	3478.73	3158.55	5464.25	166.633	742.24	217.327	1143.84	315.424	381.914	871.15	1437.21	375.308	1280.76	733.115	417.481	855.34	1461.06	2987.13	416.114	164.551	930.616	1240.19	1411.82	4380.68	3670.67	9031.48	4703.8	13316.6	6560.7	1058.67	2043.98	2265.68	1320.75	1053.87	324.187	458.778	1426
2.79_577.3742m/z	327.767	6594.58	2542.54	20040.4	5974.89	14073.8	3516.64	1195.22	12634.3	7163.41	2924.95	3472.72	913.713	3377.44	12185.1	4268.44	6208.39	9995.53	724.439	4194.38	5263.62	13490.6	3320.7	5659.44	6396.98	1259.23	10086.7	11176.7	3366.64	7343.61	618.561	8391.45	11857.2	36332	4404.44	4638.54	7976.52	1777.65	5474.44	3935.34	4036.22	5106.68	5309.56	15915.3	9318.69	3442.98	2121.03	5327.43	7964.88
2.80_473.3636m/z	44312.4	16497.5	27882.8	82572.3	114367	85907.4	82468.5	41259.6	47879.5	65123.2	24456.6	72781.2	40754.7	34857.5	74370.7	66351.1	40058.4	42577.6	18872.7	86889.6	46482.4	112934	58114.7	80783.9	124038	39809.7	62006.4	65208.6	59781.5	41271.7	53931.5	162865	90278.7	128457	48815.5	36920.6	84843.8	24080.7	53892.8	66999.2	80039.9	26244.6	72474.5	39341.4	88674.1	77183.6	19426.6	25112	53592.5
2.88_593.4778m/z	38266.8	31290.3	18204	61832.9	87431.8	29165.5	29460.4	49649.4	20300.7	14966.7	18287.3	20815.2	26170.5	6146.7	21415.9	44542.9	16971.1	16152.3	5231.63	4640.36	12281.3	13291	32391.9	47413.2	33627.1	23700.1	25645.6	36830.5	30638.7	33357.6	64402	14454.8	43856.9	26333.8	55079.5	13442.4	39641.9	14119.9	19612.5	27901.2	27905.3	3883.13	8893.34	32192.4	49404.5	15784.6	19239.3	22686.6	21601.4
2.96_990.5771m/z	4293.33	4562.96	2017.55	5237.9	9984.07	4694.39	4363.65	3121.15	2724.62	6761.82	4931.58	6942.04	1382.22	3506.86	6652.27	4512.9	5776.6	4883.29	5724.71	728.147	5571.38	2905.49	6980.12	3233.1	4100.26	2362.46	2920.62	6995.83	3214.08	11261.8	7397.7	4904.93	4633.24	3469.69	2377	1098.67	5458.55	7450.96	3405.85	4529.59	2403.64	6307.78	2449.14	5407.56	4741.24	6450.85	2876.4	5021.49	5289.61
2.97_967.5700m/z	23102.3	19677.5	13983.3	13880.2	30384.6	14428.2	15793	14569.9	18558	22496.4	18584.4	14912.8	11995.3	20365.1	16989.5	17979.7	14070.2	15688.6	17146.1	9896.54	20047	15143.6	14352	22253.8	21541.2	13532.6	9142.24	13629.4	32337.3	25440.5	15516	26529.6	25489.2	14645	18327	18096.9	27637.3	27659.4	25305.2	18620.3	13273.1	16607.6	22777.6	16195.5	14822.5	26901.3	12845.7	23979.5	13132.4
3.06_575.4669m/z	4582.3	1953.99	1210.2	6617.09	4931.87	1474.69	4395.64	2544.12	1358.24	2818.12	1811.59	6640.33	5322.43	1983.63	6833.72	29336.2	2417.08	2082.41	258.118	2111.71	2183.3	6640.56	1640.07	21646.5	15319.5	1945.77	3914.72	7472.61	6070.96	5851.23	17632.2	2072.6	9720.75	5744.35	15649.5	2419.4	6274.45	3090.32	1254.77	3616.89	7513.06	882.606	2951.48	22099.9	15071.6	6456.97	3848.35	2735.28	6948.75
3.21_165.0415m/z	1.3764e+07	3.23592e+07	4.15589e+07	19109.1	9628.94	2.25344e+07	1.42524e+07	1.18816e+07	1.45323e+07	20750.5	4.17688e+07	61099.1	3.76821e+07	2.58837e+07	1.7153e+07	11766.3	8492.24	8164.32	1.24914e+07	1.61203e+07	2.08903e+07	2.67332e+07	3.31939e+07	47604.4	3.71383e+07	18304.2	1.32964e+07	3.37695e+06	1.2531e+06	1117.36	20181.6	3.78035e+07	2.22374e+07	1.96584e+07	4456.37	1.36005e+07	1.60507e+07	19190.9	4.16343e+07	19983	3.26061e+07	2.40317e+07	1.38827e+07	1.26356e+07	1.12749e+07	11246.1	336.232	16652.3	1.4121e+07
3.32_180.9736m/z	329.602	185.16	301.187	277.632	1154.21	640.926	876.803	538.249	214.175	937.866	260.245	189.412	209.839	1068.23	394.41	197.517	228.133	474.638	743.102	783.671	638.661	234.663	506.37	458.071	498.121	30.7534	156.434	215.946	215.317	112.865	496.138	633.837	659.743	832.566	2242.22	479.184	247.387	343.701	179.485	188.914	194.599	416.27	627.69	186.778	655.234	506.531	401.939	166.754	171.421
3.43_711.2559m/z	54282.4	66409.6	41802.1	46851	68529	54319.2	81213.3	53509.5	87475	54907.8	56183.9	46882.8	44055.9	56562.4	80724.3	61841.8	53252.1	49596.3	71538.8	57541.8	61944.9	76763.4	62597.5	65803.9	65586.7	67512.9	45283.1	55904	8941.22	50643.3	61201.5	49044.7	80979.1	55836	71835.9	38722.4	71921.6	59583.9	53125.3	52178.3	60865.8	56886.7	57410	48612.1	55937.1	40383.5	47887	58921.1	71377.3
3.43_719.2863m/z	32498.9	55782	30752.3	28832	35709.7	40925.3	71332.7	27126	63308.7	42007.6	42056.6	27416	36521	39626.4	61708.7	35697.7	35558.1	28077.6	67915.9	44976.4	62280	72862.2	51541.6	52177.5	48940.8	63482	34542.6	57442.2	10424.8	46445.5	44637.3	36588.2	59499.2	47479.5	59226.8	25327.1	50236.9	44058	42921.8	31590.7	50029.2	38182.2	52379.8	44020.2	39809.3	27607.1	31718.3	38442.9	55955.3
3.44_297.1537m/z	1402.17	7226.95	2619.67	1307.47	2149.3	1439.53	5520.42	1064.73	6039.32	2833.31	2749.65	2286.8	3118.41	2834.7	5825.69	3114.36	2743.09	2385.01	2672.04	3418.9	3853.18	6610.04	3788.37	3782.06	2970.33	4456.36	3787.46	1049	5623.49	2616.02	2947.55	2667.51	4380.48	2329.36	9139.03	2080.86	5788.54	1254.05	2801.66	916.791	4131.4	3244.7	6013.81	3537.26	3224.4	1787.71	1893.9	2928.15	4755.73
3.44_339.2004m/z	5731.13	8053.93	2325.92	1977.18	3204.96	2955.14	10368.4	2325.15	6553.9	3396.19	3857.44	1897.08	4462.95	6452.56	5901.54	2462.11	3381.98	2197.33	6309.14	4490.27	5903.43	8078.93	3925.75	5175.4	4976.91	8545.23	2264.99	5552.64	7003.7	3300.87	5433.18	2386.75	7037.88	4842.87	7155.74	3721.32	4789.89	5653.31	728.868	3110	4100.32	2617.11	6862.7	5606.04	3933.65	4635.4	2350.9	1660.27	4807.93
3.45_185.0283m/z	607.173	611.904	365.241	82.5792	681.732	736.299	2027.54	102.733	1570.46	526.039	1299.86	782.37	592.496	204.131	746.25	476.366	176.333	71.502	983.057	836.213	87.386	4496.96	2252.51	1859.19	680.67	1875.52	95.8116	390.281	1049.88	825.6	738.972	69.4324	1414.62	753.757	2640.72	600.916	1271.82	746.908	216.459	882.101	1425.85	389.491	384.063	382.124	98.9985	333.37	356.904	215.536	832.073
3.46_573.4520m/z	10291.4	11916.8	5929.19	15490.8	19460.3	13429.2	22509.9	27015.5	18402.7	6762.02	6176.64	6565.18	35909.5	5333.41	17694.2	93846.9	4443.93	5578.47	4700.4	10375.2	7806	48434.3	13242.7	89880.9	46830.3	21172.3	31551.2	39394.3	54470.5	25403.1	79667.3	13381.1	68949.2	31314	202498	13298.4	48272.9	16275.5	5132.12	24601.1	17336.9	1792.23	7946.64	56086	32906	21201.6	11587.7	14189.9	29391.3
3.46_591.4611m/z	1050.33	299.651	664.309	170.51	332.164	985.429	476.174	263.433	1083.87	284.237	460.907	353.901	331.107	462.502	222.193	827.176	1119.76	414.103	512.615	270.811	273.058	1465.62	1755.01	811.715	473.83	1334.88	355.917	689.742	2052.35	6022.97	485.239	218.882	464.478	242.948	5491.44	387.526	520.927	213.903	199.554	520.282	236.005	227.821	987.899	636.956	1081.81	295.913	181.829	589.79	263.712
3.50_383.1900m/z	1697.01	1188.4	1752.5	1022.32	733.902	770.363	310.149	706.755	673.278	831.236	397.908	461.868	174.616	1217.83	1392.99	555.652	335.631	986.185	986.633	193.35	547.516	547.544	1333.72	1182.59	1470.82	747.486	731.435	365.396	667.118	698.755	1016.01	966.864	235.923	1132.19	617.704	1398.96	544.707	953.716	966.352	1582.29	322.071	1136.66	1212.89	1315.85	1024.1	469.054	428.097	72.0742	245.914
3.56_717.5180m/z	11178.9	48089.4	36906	69049.7	2951.76	51190.4	30613	26238	15677.4	29150.7	60088.7	22812.2	12528.5	34486.4	12238.7	42175.9	17125.2	9027.1	10462.9	29536.2	42111.7	20280.8	25994.6	24324.3	56798.9	38174	13362.5	54961.4	33218.5	38586.4	26479.5	35269.5	36463.7	61755.8	31734.7	19151.5	21767.8	36143.4	23382	36339.7	6026.52	30971.5	50171.9	46672.2	11795.9	7538.12	37509.4	32239.8	10018.1
3.63_575.4671m/z	7463.53	6094.16	1675.22	13692.4	17585.9	12167	10790.7	6826.69	8479.71	6004.69	6383.3	7251.3	5672.47	540.634	3813.01	33928.7	4747.28	4603.32	614.534	4426.81	3174.83	7526.59	6057.96	20108.5	12493	7268.1	10006.1	19878.9	5689.91	8728.33	34716	8326.78	17466.2	12335	49408	2328.57	12140.6	6352.88	3356.04	8609.83	8889.04	2483.23	3847.9	22179.9	13437.2	8386.99	3604.83	5632.94	7635.68
3.66_79.9581m/z	214.32	60.499	218.312	55.6887	185.324	381.063	643.031	558.699	407.508	239.897	374.255	210.866	177.494	196.27	134.519	224.79	115.562	242.88	215.988	228.731	384.896	425.115	1072.09	528.325	565.283	193.999	125.874	222.198	92.2835	144.492	95.5671	90.6372	282.351	274.699	294.474	757.804	250.946	443.812	409.278	130.189	121.642	289.4	109.508	321.64	298.177	261.815	409.037	157.539	337.487
3.67_573.4520m/z	2161.17	1141.37	1611.26	3242.14	3207.86	8434.94	2523.18	642.901	2611.7	1555.05	2136.41	2018.87	4995.25	2551.35	1878.76	17965.4	2969.21	2422.59	1964.69	3337.33	1157.25	5267.04	2385.45	6853.06	12238.5	4109.75	5000.08	6868.54	8283.61	5440.57	16058.6	2845.66	4780.84	2973.76	40117.2	4102.75	4570.42	5279.73	936.799	4022.72	3704.03	348.8	1932.22	5377.76	1888.24	3761.21	6104.42	1034.75	3855.16
3.73_564.3439m/z	1.6666e+08	1.5727e+08	1.11966e+08	79198517	1.22306e+08	104298429	1.03579e+08	8.56524e+07	1.17578e+08	9.19258e+07	1.10923e+08	7.80169e+07	8.75318e+07	8.66115e+07	6.97027e+07	6.7939e+07	8.6571e+07	7.10886e+07	8.80017e+07	8.70619e+07	8.05817e+07	7.7904e+07	8.35312e+07	6.72587e+07	1.4141e+08	7.24998e+07	1.30432e+08	1.11496e+08	7.67008e+07	8.25944e+07	1.77344e+08	1.23064e+08	1.6171e+08	1.25253e+08	1.29434e+08	1.04461e+08	1.20329e+08	9.63771e+07	1.47964e+08	6.78523e+07	8.2229e+07	7.46126e+07	7.08069e+07	132473024	7.12267e+07	8.20712e+07	6.75984e+07	9.84637e+07	8.90989e+07
3.76_421.3114m/z	144760	148234	142362	123076	182813	134472	151973	141423	153978	128372	157073	150275	128084	148813	182311	175438	153495	174335	207890	154789	194133	190122	136111	160951	215538	185156	150162	181275	170181	164797	142393	143451	176172	127372	154837	149229	151177	134135	185934	145336	139239	162567	173854	153100	149642	182241	171424	169237	136742
3.77_575.4674m/z	20048.7	15119.6	6593.31	25939.4	71527.9	25221.8	24963.6	26117.2	20522.7	22392.1	14199.5	23538.6	38126.6	2607.93	15637.7	136560	16400.9	19187	3443.11	9533.58	16617.4	19741.5	15326.9	75971.2	44374.2	14354	28556.6	48423.7	25268.1	21138.7	62460.3	23792.3	39475.2	34415.3	137369	19423.5	53683	16644.8	8138.65	33426.5	37702	7188.69	10800	57056.5	46983.5	25865.9	14086.5	16114.6	19305.3
3.93_155.8754m/z	867.494	788.477	152.748	506.412	518.073	173.614	496.425	1004.63	698.944	619.997	474.211	1322	478.651	1228.3	1783.02	1273.12	1860.07	883.81	342.999	1169.75	737.212	613.04	523.416	534.568	584.048	530.272	104.455	645.637	522.783	371.465	954.82	598.517	884.017	829.621	651.687	804.851	448.392	285.05	227.122	603.085	757.732	836.477	1463.89	313.737	2039.27	1237.17	701.368	221.593	280.118
4.00_155.8755m/z	812.709	779.645	1773.65	660.084	1850.26	526.163	1019.19	611.699	1155.3	900.667	783.455	665.748	1211.02	1444.65	1265.07	1292.26	752.469	595.74	363.406	1941.28	620.304	1240.91	760.112	442.412	809.719	786.461	664.16	773.016	560.952	785.243	1014.45	967.59	247.97	726.11	1126.08	1919.6	675.753	1096.33	1314.86	1028.99	885.079	1113.53	815.518	759.65	426.388	1034.65	538.07	845.516	889.631
4.03_555.4426m/z	751.143	704.681	463.212	341.486	564.444	1027.47	1142.18	1415.62	857.978	1372.65	581.317	1245.55	788.361	1737.73	922.455	2219	491.926	469.977	970.431	631.429	726.413	1502.43	223.228	2749.11	2518.36	1749.92	2052.24	617.745	557.19	717.861	462.82	2173.49	1273.73	1498.74	3345.76	1028.64	2118.1	873.006	1547.41	644.761	991.39	361.364	1247.65	1501.28	871.867	1313.3	1023.46	327.349	939.516
4.19_178.8820m/z	1197.63	1549.65	975.772	1631.59	1632.14	401.438	352.816	1003.44	1245.3	462.861	2099.25	1352.82	1412.92	1371.74	1528.58	775.405	1280.92	798.546	1198.3	1183.35	343.209	2073.5	1025.44	1349.55	1384.94	2242.93	1332.33	691.122	833.512	628.886	1910.36	803.133	540.862	1260.51	528.421	1785.91	1232.39	1372.78	1163.67	871.42	789.303	1703.26	986.14	1180.98	1525.06	1709.39	1171.8	724.051	1281.87
4.19_575.4675m/z	11538.3	5509.85	2364.88	15182	27729.3	16685.1	10146	15495.5	8362.02	9179.76	9682.08	8802.32	17057.7	2812.64	8159.25	57417.5	8052.96	7575.97	1284.4	5003.03	7015.07	18744.7	11253.9	38429.6	31819.3	9647.78	17124.3	22987.7	11958.5	18639.6	35989.2	9602.01	28073.3	19491.3	106653	4549.96	23878.9	6633.07	2559.09	15984.8	14782.4	1720.09	5163.46	25687	21902.7	13170.1	13819.1	7717.83	8369.75
4.20_969.6100m/z	8933.39	11957	15743	7916.33	16531.4	11260.1	12153.6	7063.81	12622	7895.97	13783.3	8514.6	5172.2	13551.5	14115.7	14254.1	10024.5	4822	15346.2	10821	11747.7	15484.1	15254.9	16343.7	11233.2	11290.7	4775.69	18301.9	6316.04	15311.1	14919.6	13237.9	11453.1	10784	3345.44	13888.2	17160.5	15083.9	12965.6	4717.48	10194.1	11628.8	14153.1	7208.6	11520	14296.4	13455.1	10483.9	15112.1
4.25_761.5448m/z	1301.42	1271.08	781.86	4222.92	722.869	2528.87	1089.04	995.813	2163.63	2385.17	2377.09	428.768	1960.71	1664.67	1241.94	494.493	2235.31	2713.38	673.694	681.667	4216.33	1637.08	2856.58	3817.34	2758.35	2688.06	1089.44	3352.52	1555.23	5954.4	3144.33	5527.04	1384.81	565.221	1187.27	6485.3	1901.33	2713.66	1445.77	2958.79	1183.42	4522.95	1549.13	1159.89	1801.48	1440.23	1447.36	728.617	2233.06
4.33_575.4675m/z	2338.85	481.61	463.359	515.57	1670.31	1082.41	890.212	893.136	712.821	786.127	913.609	899.644	728.263	864.216	1462.13	2434.26	943.34	290.843	340.542	756.052	326.182	990.871	138.177	1691.48	806.197	779.582	533.534	344.934	256.375	566.666	609.544	950.739	812.838	706.175	1750.21	831.317	924.202	643.522	718.013	829.761	1987.16	1083.76	435.638	2573.55	1549.6	940.115	904.233	731.008	675.632
4.33_848.5446m/z	2925.64	18340	8432.62	1654.71	1782.52	7765.77	731.282	1084.17	1047.66	598.421	3718.33	548.574	4247.56	676.862	3072.59	3973.35	1365.27	2515.22	5504.18	8223.1	5812.42	2192.98	1435.65	180.761	2329.33	4440.25	3396.82	25935.5	498.249	5277.91	2439.67	22951.3	2236.77	2423.96	4515.58	1140.47	700.669	4881.67	1954.49	3046.4	2777.67	6048.02	4763.01	5911.1	6956.73	6589.28	7934.7	1308.89	3460.23
4.53_1243.7416m/z	33760.5	28114	23187	21599.5	27525.6	28985.4	29643.2	23542.6	30453.3	30052.6	24334.8	14841	25846.7	18872.1	30334.2	26621.9	17054.9	21823.8	35218.2	12465	19452.4	23822.7	26793.6	20600.4	18272.9	15883.7	14944	22019.2	32309.7	31983.1	19764.8	33992.4	31181.7	27540.5	17272.3	29578.2	30953	42021.1	30148	22922.8	19164.9	44309.9	38703.2	20721.7	17433.2	47428.7	17598.4	19415.2	14584.1
4.53_701.4261m/z	7554.67	7759.57	5797.6	5578.95	7403.23	12774.8	7664.19	3420.14	5475.25	7631.36	13662.8	13257.3	9657.44	4403.69	12219.7	2890.49	6197.54	10259.9	8840.11	6993.04	1843.86	4890.6	5076.05	7467.54	14768.2	4908.67	6595.24	6024.55	11090.1	13011.2	8496.93	10680.4	5323.39	8690.45	5853.37	6877.65	6476.92	12241.7	12106.8	13756.5	8728.59	16825.4	12605.8	8252.76	3408.02	17211.2	4562.81	9441.21	6833.04
4.54_848.5442m/z	6799.8	9326.73	4410.76	11721.7	594.997	3807.53	6415.85	948.442	1361.94	2329.02	8859.93	5510.48	8803.68	4265.89	1661.85	5830.75	3068.01	1394.03	8583.74	1904.39	1393.28	6994.78	1058.85	603.139	2679.58	1998.14	1715.55	3226.39	6903.01	2065.25	1842.38	21485	3091.04	9214.95	2367.77	3095.52	512.012	8367.78	11543.1	4513.26	1205.11	4514.23	28672.2	13348.9	2673.85	2300.67	5106.79	263.575	1592.68
4.58_685.5280m/z	366309	550171	606901	620849	364519	799457	423370	468233	382023	513024	525881	489985	344348	431726	518747	513783	556559	501175	438297	394141	502069	430016	549609	487356	493676	439147	420518	467273	483528	583293	532250	676987	383667	552555	491148	652866	369991	459529	351513	537999	425605	573572	573946	636824	479815	446825	468882	467893	579962
4.58_745.5494m/z	2.17424e+06	3.14892e+06	3.35072e+06	3.36024e+06	2.16253e+06	4.31022e+06	2.40475e+06	2.71998e+06	2.25214e+06	2.93928e+06	3.01257e+06	2.90075e+06	2.09517e+06	2.54893e+06	3.05034e+06	2.93734e+06	3.16287e+06	2.85343e+06	2.57328e+06	2.30804e+06	2.77871e+06	2.47444e+06	3.03093e+06	2.79656e+06	2.78628e+06	2.57789e+06	2.3985e+06	2.65378e+06	2.82069e+06	3.18659e+06	3.09139e+06	3.78866e+06	2.22708e+06	3.13427e+06	2.84122e+06	3.79777e+06	2.2196e+06	2.69547e+06	2.18454e+06	3.14264e+06	2.609e+06	3.16507e+06	3.26137e+06	3.61718e+06	2.7723e+06	2.57472e+06	2.73975e+06	2.69178e+06	3.22605e+06
4.58_813.5369m/z	23427.9	40892.9	59107.2	60557.5	25913.8	70206.3	33766.3	23083.1	28084.2	48448	42336.5	34680.7	17965.8	26950.1	42560.3	33820.6	43930.7	35139.6	28786.8	26232.8	42820.6	36740.7	50707.4	37727.2	36076.3	41813.5	26031.8	35062.6	53137.1	57552.8	56171.2	55243.2	23405.4	44666.9	24584.4	62639.5	22932.7	34401.1	23797.6	46926.4	25124.4	53182.3	52319.1	51361.3	34975	24951.4	32830.3	29184.4	41485.3
4.65_175.8750m/z	1576.21	1963.74	386.389	703.453	3360.85	924.222	2819.18	1844.4	1203.57	998.373	1050.48	783.365	2131.6	547.646	1214	1836.51	1483.1	2063.24	1383.88	476.042	1821.33	1086.35	1094.37	1757.76	1596.47	1659.71	628.402	1328.49	1003.53	1905.65	1493.61	1118.74	1178.82	897.681	1618.16	978.835	1604.23	983.259	1481.2	1881.29	819.645	1506.15	1459.76	727.764	1314.98	1602.33	1404.93	519.505	1699.12
4.65_904.5998m/z	9996.5	8344.27	18593.5	20716.4	24664	16971.6	8359.41	16436.5	6968.12	5520.01	7253.73	11843	3772.26	8577.12	8968.68	7221.87	19038.7	8910.86	15433.2	8320.21	11234.8	5361.93	20893.8	6531.13	7429.66	10416.5	12154.7	7399.01	11682.1	10021.8	12345.4	21019.4	15508	11810.6	16832.6	12626.5	9282.52	7645.7	5072.81	7624.51	9133.02	25055.7	10605.8	14062.8	6466	7683.19	4630.26	9987.83	15864
4.83_818.5545m/z	10473.5	14539.2	32003.8	75601.6	9829.06	78238.5	36591.3	28851.3	38564.4	57519	41945.3	47066	17045.3	47721.7	68585.7	26634.3	65272.7	55989.2	21638.5	17441	33987.7	33761.6	58991.9	36282.4	34557	29441.3	26710.9	8711.12	39653.5	59641	22063.9	115071	19888.3	40646	12842.9	128475	100203	58822	37240	57859.4	63250.7	61017.4	54634.7	50772.4	24673.8	30756.2	53053.5	34460.1	56241.5
4.85_824.5438m/z	65861.6	120589	61116.7	126174	8403.47	41542.5	110857	32045.9	16226.7	32213	161021	18622.1	96208.5	106085	90843.8	26263.6	10095	29191.1	65703.4	68370.6	81118	118426	47041.9	15490.8	98369.2	12060.4	40581.8	128823	63225.3	58052.1	31614.9	117692	18024.2	104573	182537	58923.2	21803.9	193648	85610.7	65798.9	15761	200599	184635	94735.6	44933.6	16229.5	118526	15535.2	31323.6
5.04_877.2144m/z	77.6036	259.224	186.604	21.1207	253.352	7.08458	5.90828	137.738	4.87667	58.404	6.81083	139.485	2.32664	148.444	7.09656	15.9483	117.223	6.55396	69.0596	2.96708	24.1236	13.0216	6.18349	6.49876	3.74849	20.515	15.5428	4.23308	33.678	10.0551	17.2204	4.08328	342.867	5.18499	5.7538	187.301	4.49893	304.899	164.807	22.3336	30.1288	4.57507	3.50164	8.90432	2.81363	11.854	9.8084	14.1094	7.79514
5.13_764.5226m/z	18074.6	119967	72370.8	101880	26806.2	14600.8	35230.1	8604.7	35045.5	25024.9	82893.6	29790.1	25060.1	11811.8	32800.1	41524.8	32858.5	21200	11316.9	51706.7	41878.2	18404	51348.1	6844.38	100588	59734.2	20535.3	100057	44395.9	58703.8	63439.9	148359	74194.7	36980.8	111106	20092.2	7346.06	189181	78749	49767.7	5209.17	60044.1	55092.6	58192.9	32448.4	12545.5	49967.4	22758	24020.4
5.13_824.5437m/z	380077	1.45608e+06	853831	1.21504e+06	551737	254601	661840	289407	642278	517196	1.12665e+06	578606	501366	368835	615530	609745	527891	355482	331083	844588	590273	485637	758639	254605	1.36076e+06	908536	356607	1.47081e+06	680280	715994	831647	1.86356e+06	1.08995e+06	631312	1.43531e+06	376072	217937	2.39434e+06	1.1185e+06	683083	167242	897706	816788	874595	607096	270021	800805	403092	496387
5.13_892.5321m/z	1451.56	12073.4	9250.9	17955.5	3212.64	1129.81	2839.54	1329.7	4151.12	2221.61	6268.01	2359.86	3019.24	2907.76	3662.55	3224.61	5997.66	3359.61	3666.6	3071.42	6438.49	3049.91	12004.6	3575.66	12568.7	12256.2	2781.98	23302.7	11807.1	10094.1	3893.19	21277.3	3797.75	2098.64	10850.1	984.85	1080.68	25397.1	7158.79	3894.87	913.271	5455.4	4863.98	9210.67	3667.47	2183.79	7757.2	4691.18	4445.94
5.14_960.5188m/z	489.248	3553.3	557.948	3083.12	1429.34	700.828	1019.99	657.129	48.2966	568.997	2744.6	8.0847	2988.79	612.113	609.196	578.786	449.621	610.335	177.077	1078.86	525.701	337.721	680.025	541.488	2330.56	448.966	517.391	1392.9	520.842	1846.05	406.167	4828.32	1345.84	1125.69	3631.34	1190.96	736.137	9052.71	1301.71	4512.88	607.888	597.786	341.159	1159.96	299.502	476.046	769.236	488.666	220.367
5.31_740.5227m/z	1418.87	32589.6	39770.1	23330.3	5238.65	29437.8	12197.8	4586.8	15349.4	14912.4	26229.8	15539.6	12698.1	2204.31	3379.26	4640.31	6036.78	13755.3	2967.35	25162.7	4557.36	6679.88	9152.9	8839.5	38227.4	24118.2	14236.3	8199.43	14307.9	9594.49	13308.1	16903.1	19147.5	16926.6	6879.64	5097.08	7914.89	26170.9	13205	11243.4	4067.28	30339.4	3312.09	34436.7	8011.39	3449.2	2917.83	4789.63	7278.52
5.35_1191.7399m/z	10485.2	12706.3	5373.39	13828	16081.2	11092	8697.85	9449.24	15919.4	20086.2	16151.3	15459.5	3314.26	11486.5	10019.7	6413.34	8344.86	8219.34	11948.5	6088.49	8940.88	7528.65	9955.33	9017.71	13378.6	12727.1	9643.22	7168.21	10386.9	16261	2818.01	6915.77	21255.8	12858	12977.7	17328.1	8085.04	15358.6	24177.6	21188.1	14228.3	18615.5	11185.9	10747.5	11788.6	7026.49	14417.6	8860.24	10868.9
5.53_1254.7653m/z	20745.4	12287.6	14771.6	3612.49	10629.4	13185.9	18715.1	8858.09	17541.6	10972.3	3508.27	16187.6	13450.6	12422.8	15237.3	13204.4	13746.5	22010.9	32815.8	12688.4	19307	16953.7	15895.3	15460.9	8115.58	21137.4	8409.8	8638.84	22132.7	21020.9	16688.3	9121.83	40700.3	8297.43	6102.5	19899.1	24010	2663.97	15630.2	11211.3	15843.7	14200.1	11830.9	6684.23	13965	19963.8	11300.7	10909.1	18790.9
5.54_1227.7467m/z	383489	371119	239409	153818	316493	229905	345368	237237	380757	250912	282645	250315	248454	289775	328354	255487	248727	247254	416352	228733	303341	288272	244164	288562	270289	283629	248820	308824	337965	304752	275689	290118	390123	284933	278797	296946	367434	256425	315864	253756	240459	299136	300783	264048	218741	357160	249227	291539	284063
5.54_1237.7755m/z	177508	232678	163799	98111.3	198514	154556	207449	130976	230120	151268	181188	158589	160619	199229	201350	165309	133118	156283	238689	114505	171599	167798	145213	174160	164297	173993	128634	171512	186652	176119	163389	186592	240278	179334	216543	167427	201393	160356	201295	153751	143239	195506	192307	135365	139010	205569	133577	167228	145694
5.54_969.6092m/z	9586.24	18235.7	12369.6	8494.28	14997.4	9276.01	11841.7	8507.99	17239.1	15272.9	16636.1	12057.2	9582.85	14570.5	20265.4	6012.16	14190.4	11125	23287.9	9347.96	22515.8	9387.42	13156.4	12737.4	16023.9	6802.37	13240.1	21080	15405.5	15707.1	11894	14967.9	12093.8	10739	17418.4	12192.7	27549.2	21343.1	17677.4	9446.57	13632.7	14180.7	14076.5	9616.79	9973.11	15383.3	11998.6	13229	6524.92
5.65_1116.4922m/z	18991.6	22423.7	13380.2	6420.56	14008.9	11751.6	24825.8	16022.7	13255.8	14146.1	13557.5	11770.6	16379.3	11269.3	19414.9	12166.3	21481.1	11430.3	12585.8	19881.6	10003.2	12216.8	14030	8784.87	18319.3	11727.6	14755.2	11527.9	13627.7	8766.05	23851.1	17890.8	13701.4	13497.2	19694.2	15087.5	12177	19216.9	19019.9	11448.7	12043.4	17081.6	15673.8	13182.7	20341.5	17363.4	16540.5	14438.6	15230.4
5.65_980.5173m/z	77399.6	49305.4	64356.2	39695.1	26326	32845.5	69317.3	40273.2	28729.9	26667.5	39394.1	16668.2	28033.2	24311.3	52014.1	31715.5	48589	19549.5	51633.6	46701.8	32421.3	44112.6	41205.5	42111.3	42217.4	36510.3	44655.9	28433.1	80498.6	48950.3	67127	87188.4	43489.8	32850.6	30073.3	50827.6	12419.8	53309.3	53362.6	27881.7	17319.8	46080	46753.6	41862.7	37001.7	21702.7	52330.8	32454.8	24245.6
5.66_790.5385m/z	571072	439401	649660	413970	279570	334047	453876	370433	276940	338194	468529	239545	367444	303580	442874	303804	530342	257659	497056	387098	353475	430800	364540	316193	417409	293558	283608	218633	508974	462941	569894	588468	339081	394271	315083	504352	199004	511044	581982	346111	275949	482577	457037	400691	385111	289781	455837	283415	284445
5.66_918.5469m/z	187816	141856	182500	106012	78221.4	101715	148804	105617	98017.1	109093	136955	84055.7	118925	88822.5	136469	96566.3	168764	90421.2	169225	124621	105331	125535	98568.4	86665.7	114640	80734.8	90754.7	67229.8	161092	130116	175351	168366	103524	109917	106628	141021	53697.5	154043	178475	110629	82464.2	150088	147306	124549	115099	105019	144037	95771.6	89050.6
5.66_986.5342m/z	37271	32237.7	36236.2	19105	21737.6	23321.3	31704.2	24311.2	21420.5	19280.5	25214.9	15498	29174.2	17057.3	33360.4	27347.9	37869.4	14757.8	35814	20569.1	28366.1	26374.2	24897.8	18185.9	29519.3	20422.4	17951.5	20841.7	36933.2	28022.3	40415.2	33390.7	27289.7	22710.6	20910.7	34809.4	10951.4	33398.6	43704.6	22991.7	22190.7	36309.3	30688.3	21685	29228.5	22583.9	33802.2	17916.3	22108.2
5.67_840.5309m/z	73045	50964.1	79282.6	59182.3	37303.7	64351	68666.4	71354.8	48395.1	67247	59919.9	33953.1	60872.8	39394.8	59213.9	53798.7	67959.6	48515.8	49843.3	55757	59412.9	52702.9	55892.2	53144.3	53779.4	38258.4	37326.9	35998.1	68353.9	65892.7	66147.6	73768.7	39922.2	67584.6	60215.4	74085.4	36316.3	74203.2	63819.4	66909.1	48291	76897.7	69174	68109.5	53663.3	41559.9	76254.6	44326.2	47475.4
5.67_850.5596m/z	7.46042e+06	5.85956e+06	7.90334e+06	5.04143e+06	3.62964e+06	4.28933e+06	5.75698e+06	4.74814e+06	3.99239e+06	4.28462e+06	5.69463e+06	3.46788e+06	4.80927e+06	4.06046e+06	5.88629e+06	4.09876e+06	6.35596e+06	3.48616e+06	6.11375e+06	4.91812e+06	4.43701e+06	5.47294e+06	4.47841e+06	4.21567e+06	5.17156e+06	3.95441e+06	4.02369e+06	3.13566e+06	6.45675e+06	5.81201e+06	7.47274e+06	7.58092e+06	4.67725e+06	4.94208e+06	4.16084e+06	6.27935e+06	2.74591e+06	6.77956e+06	7.24184e+06	4.23446e+06	3.814e+06	6.07576e+06	5.99914e+06	5.0252e+06	5.03095e+06	3.71346e+06	5.69574e+06	3.83501e+06	3.66241e+06
5.67_889.7066m/z	2815.42	2973.26	6763.48	1916.61	2115.34	4871	2768.87	2223.23	2987.44	4183.41	3440.43	1475.69	3792.3	2136.79	4235.17	6369.86	7895.83	3016.86	4194.36	6372.45	6874.55	3953.31	6082.19	4515.76	3642.63	1743.16	3857.28	4679.58	5099.89	4162.28	2576.4	5364.38	384.031	5515.25	5531.29	5388.77	6230.06	7062.74	2313.62	6403.01	4039.8	7959.49	4866.02	7724.72	7782.46	2654.36	7139.71	3177.09	6949.82
5.68_518.3520m/z	8836.3	10737.8	11103.1	12181	15124.7	23114.2	19420	20440.9	9846.81	13353.2	12265.3	10103.8	11172.2	12685.1	13110.6	12805.3	16820.6	14858.1	14566.9	25268.5	22426	18142.6	19821	16000.1	15844.4	15669.1	7671.85	9157.4	10070.6	7431.98	9374.1	7323.74	10394.1	30641.9	30555.1	21923.5	9073.7	12232.2	9808.19	14083.2	12400.1	13467.1	10377.5	24532.8	17594	12050	29508.9	14463.2	22030.4
5.68_519.3489m/z	70712.3	67066.5	70381	59721.6	71920.5	76457.7	83063.1	79547.9	74451	85963.6	81657.5	75336.2	68329.4	75424.2	72827.6	65476.2	76495.1	68600.3	68777.6	69781.8	68286	73120.4	80730.3	76265.4	72025.9	69592.6	71629.7	78236.3	69821.2	69208.6	85499.1	77492.2	45541.7	94057.7	98121.7	81707.2	70086.1	74342.5	81741.1	83498.9	76989.2	88057.5	73774.8	91482.7	71495.1	64632.2	91318.8	51414.1	67471.7
5.68_548.3622m/z	9225.33	5906.25	4510.94	1751.35	5886.27	8384.76	3234.32	7436.74	7233.45	7201.02	6512.75	4618.59	5519.16	7067.92	10479.4	10576.7	10184.6	12761.4	10604.3	5248.38	3737.1	6067.64	4421.21	4370.4	4783.68	5393.94	3510.69	3466.01	4559.9	3398.97	5500.89	7390.86	3661.71	10474.2	10006.1	11444.3	6123.6	5991.48	3678.25	7909.5	6667.42	4124.46	9478.22	11774.2	12853.8	4276.14	13607.5	7029.27	6250.31
5.68_549.3583m/z	16183.8	21505.3	18290.9	18607.8	27551.4	21928.9	21301.4	22430.9	12888.4	30888.3	22527.4	24676.1	19756.7	25776.1	18801	14559.2	22054.6	17542.5	17024.3	23622.3	22614.5	23995.8	27490.9	26109.2	24399.9	24024.7	25092.7	17205.7	25290.3	19489.9	21494.8	18466.2	15284.7	24389.2	30956.2	24421.4	21025.1	21890.2	22226	24295.8	27262.8	26023	18676.3	30109.9	23435.8	15539.7	19617.2	21245.9	19953.6
5.69_585.3426m/z	133631	122579	125688	102752	118287	134486	135516	121575	120993	134107	129482	112675	116898	121029	130827	123601	142290	118542	123075	117826	111081	125182	124454	124541	125757	121178	121504	111325	120691	116891	141621	134108	96455.3	126794	131030	140614	103819	125681	125019	125558	133595	128138	132172	139174	129118	110429	139130	118103	112592
5.69_789.6186m/z	2002.83	6035.4	10023.5	8749.29	2681.73	3163.74	3778.52	2325.64	1909.66	2571.06	3279.04	693.13	813.022	531.173	904.791	1410.37	1626.58	2437.38	5638.48	1121.76	2991.46	999.715	1299.73	1083.75	1151.86	552.744	1190.59	1910.21	3263.27	3892.8	7404.08	9308.19	968.221	6114.4	4963.69	4479.66	2244.02	1381.47	1703.35	2441.48	485.51	1874.05	1141.96	3955.45	2009.56	2089.88	5036.44	2940.38	3803.23
5.70_843.5804m/z	6836.6	10157.8	3851.54	3336.09	10745.2	5611.28	8631.55	3954.01	5439.35	8488.9	6795.35	7136.65	6062.43	4491.31	4614.92	4330.46	5143.47	6087.98	7893.98	4275.59	5614.84	7409.19	3207.23	8304.94	6311.19	7685.94	5402.58	7901.63	7809.58	3595.38	6121.91	5087.91	8341.27	10269	5789.03	4462.2	5581.65	3391.62	6042.13	5179.53	5985.73	5471.54	3420.22	6273.81	4515.21	4002.05	5733.8	4259.84	7427.11
5.71_746.6041m/z	48540.5	40658.6	23245.9	10220	49006.1	28803.6	36244.2	32644.4	40016.3	44406.1	33225.8	33243.6	27585.8	37486.8	25785.5	32399.2	34528.5	28872.6	36920.3	36944.3	33537.1	41728.3	34757.2	46829.7	35522.3	33800.2	32011.6	32076.2	32208.4	24347.8	28658.3	34461	30005.4	35775.2	42053.1	23010.3	44625.3	29407	43707.3	35853.1	33569.6	32287.9	25656.1	23711.7	37411.8	29142.6	35718.6	39792.2	36658.6
5.79_699.6165m/z	12678.9	8284.17	5672.63	3844.51	13778.5	10423.7	11585.6	21296.9	20147.3	19237.9	14225.6	15529.8	18035.4	16551.9	11999	5753.83	11726.4	6138.71	11771.4	28127.5	31565.9	29321.3	22384.2	25159.8	23132	13674.7	20971.3	19077.7	18702.6	14130.4	9698.56	6213.78	11153.6	8088.24	10753.4	19096.2	13178.2	16357.9	17191.1	12281.8	13593.7	7141.14	7809.23	10898.1	11426.8	10845.9	18352.1	20713.6	13219.9
5.95_713.5592m/z	276526	220587	267711	315597	178911	361074	177432	243618	168447	333814	254741	304292	147407	196776	328474	247606	292830	163290	320089	214466	207281	264070	300882	212889	219261	188427	158622	194688	291521	290414	263539	299311	180016	295772	238295	416392	210283	204925	265414	252026	143550	289872	299856	289134	193273	199152	417448	285445	286951
5.95_773.5804m/z	1.74989e+06	1.49015e+06	1.66482e+06	1.83721e+06	1.15981e+06	2.15054e+06	1.1397e+06	1.59122e+06	1.10673e+06	2.00962e+06	1.57486e+06	1.86902e+06	1.02683e+06	1.37674e+06	2.03746e+06	1.52238e+06	1.84661e+06	1.03018e+06	1.9838e+06	1.3853e+06	1.30815e+06	1.65622e+06	1.86882e+06	1.3635e+06	1.33061e+06	1.28562e+06	1.10896e+06	1.30596e+06	1.85092e+06	1.73503e+06	1.70317e+06	1.84104e+06	1.16045e+06	1.81177e+06	1.47832e+06	2.56285e+06	1.3868e+06	1.2864e+06	1.67325e+06	1.54272e+06	1.09737e+06	1.82283e+06	1.94027e+06	1.76012e+06	1.27563e+06	1.29152e+06	2.44099e+06	1.81323e+06	1.73749e+06
5.95_841.5682m/z	17240.1	10184.5	27895.9	27039.8	12396.5	31484.2	15914.1	26003.7	10489.4	26536	16880.7	22403.7	12516	7754.22	17889.8	16074.2	22368	10114.2	25036.2	19814.6	13213.2	15385	26648	7021.04	8285.63	9186.28	6896.6	8804.42	17921.8	15513.7	17049.6	9550.67	13364.6	27534.9	21400.6	39730.1	15373	14100.8	21882.9	19366.6	7920.54	23316	24452.9	14599.2	15720.7	12256.2	29243.6	23098.5	21043.3
6.03_493.2422m/z	954.243	2975.69	2645.47	1227.81	2680.1	2740.72	1646.04	2022.31	776.778	3531.15	1785.64	827.338	2038.09	2074.03	1250.42	1436.14	1274.89	1560.03	579.892	1787.65	3650.13	3006.92	1605.74	2138.22	4067.66	2412.26	3529.93	2140.35	396.4	2187.82	3118.24	602.102	2856.17	1687.47	3883.32	3019.73	1538.4	2024.26	2076.42	1824.48	1007.25	1066.93	2034.3	1468.3	1217.71	1429.21	2488.03	944.089	1724.76
6.04_1092.4921m/z	25290.9	22818.4	15579.9	10995.7	15538.2	17567	22191.5	23796.1	29694.4	15027	17568.8	25213.2	27248.5	30961.5	25491.5	23542.4	26670.4	28254.4	31549.1	19537.7	14291.7	20850	20346.7	20649.2	21250.1	27990.4	19302.5	19466.5	13621.9	8442.49	33330.8	11452.5	31028.1	17297.4	19146.7	23313.6	24616.3	16530.7	16790.5	15059	27695.3	13076.1	19378.2	19320.1	25210.5	25848.8	24960.4	33597.3	21837.2
6.05_762.5068m/z	268599	211614	377632	489688	444305	22579.8	256470	258635	57789.4	231436	193096	178570	76801.9	99861.9	71865.5	248982	281267	181388	323070	220769	221528	143111	120420	75658.3	361210	159659	165354	112492	394181	245544	372727	939683	92910.7	214878	182870	93223.5	35817.4	568570	219593	147260	128203	392047	314506	120887	152946	97400.4	255789	89738.7	148052
6.07_1608.1039m/z	1.32089e+06	1.35015e+06	2.05292e+06	1.77047e+06	352173	650725	947014	595566	568585	680218	1.25202e+06	373072	675554	1.52279e+06	1.36937e+06	827915	696178	759852	798908	546958	1.36054e+06	1.002e+06	956908	421943	1.22821e+06	471140	424833	1.19377e+06	1.08088e+06	1.53474e+06	997397	1.5437e+06	495191	788540	1.01322e+06	1.28873e+06	286621	2.34911e+06	813981	692924	300642	2.04623e+06	1.80566e+06	760224	1.35438e+06	411046	1.47557e+06	638320	687058
6.07_781.5611n	2.42206e+06	2.37721e+06	2.67203e+06	2.24306e+06	1.33609e+06	1.62275e+06	2.06508e+06	1.75982e+06	1.64995e+06	1.80959e+06	2.30017e+06	1.49667e+06	1.78542e+06	2.74516e+06	2.46565e+06	1.87761e+06	1.79544e+06	1.77589e+06	1.85294e+06	1.60821e+06	2.09114e+06	2.0877e+06	1.93632e+06	1.42915e+06	2.2779e+06	1.59018e+06	1.45656e+06	2.20336e+06	2.04875e+06	2.24759e+06	2.09123e+06	2.46641e+06	1.64076e+06	1.88467e+06	2.15542e+06	2.49909e+06	1.21007e+06	3.3033e+06	2.10784e+06	1.68581e+06	1.35708e+06	2.88212e+06	2.69884e+06	1.85535e+06	2.50569e+06	1.39851e+06	2.53304e+06	1.6492e+06	1.751e+06
6.07_826.5597m/z	2.61282e+07	2.48158e+07	2.77651e+07	2.34033e+07	1.54495e+07	1.81648e+07	2.27065e+07	1.95632e+07	1.83195e+07	1.98795e+07	2.45716e+07	1.73019e+07	2.00756e+07	3.03622e+07	2.75247e+07	2.1158e+07	2.00792e+07	1.93723e+07	2.03494e+07	1.78758e+07	2.21194e+07	2.25972e+07	2.10508e+07	1.61189e+07	2.4875e+07	1.81501e+07	1.67662e+07	2.44908e+07	2.2364e+07	2.36006e+07	2.29015e+07	2.59415e+07	1.87574e+07	2.10193e+07	2.40489e+07	2.73767e+07	1.37656e+07	3.4954e+07	2.33858e+07	1.92923e+07	1.6125e+07	3.18386e+07	2.99351e+07	2.08921e+07	2.76328e+07	1.57505e+07	2.72737e+07	18175284	1.914e+07
6.07_826.6951m/z	30333.4	37802.7	46030.5	37343.4	12719	23694.3	29488.3	17877.5	19647.7	21048.9	31016.1	18122.1	24433.1	33243.3	30745.7	23573.3	18505.6	17425.9	18032.7	17335.2	19745.7	26429.9	21479.4	13107.2	26674.8	13807.2	10681.5	21142.4	24661	19707.9	25532.4	41195	11899.8	21725.3	25535.5	33656.1	15023.9	46018.1	26490.1	18883.2	13364.4	33030.7	34239.1	22239	28687.5	12915.5	29688.1	16934.2	18782.2
6.07_826.8050m/z	95543.8	107733	270596	251423	14718.3	33200	73530	33936.9	24623.9	39129	105206	16173.3	34940.1	119481	103692	50075.5	36642.5	43470.1	43370	25053.3	118099	69595.8	65962.1	16590.3	87510.1	20626.8	17491.3	74133.4	68468.2	133312	57953.7	143428	23493.5	53481	73885.7	103634	11696.8	277114	41855.9	36359.5	11496.2	201719	168598	40731.8	101740	14410	111561	32341.2	36977.9
6.07_956.5176m/z	199240	187887	176078	140667	123124	128497	182822	138115	147772	133369	170366	144797	145497	233768	201252	149589	157042	150316	159417	138748	164737	155457	154309	124790	178954	125434	126420	199086	175222	167974	168726	171868	147984	130025	169174	188578	111134	221003	157835	145570	131569	202145	212850	159323	206912	139363	204024	143552	150189
6.08_1676.0853m/z	112491	128154	187964	166308	21835.5	39033.5	88253.2	53314.7	29442.6	60351	115067	13442	38079.9	139446	142351	72294.7	33615	55275.9	72818.6	36667.5	154757	100195	93928.2	17406.6	118710	23707.8	12314.3	108988	103396	142488	74652.6	135809	36072	37799.7	86081.3	129729	17480.1	241167	48512.6	46227.1	18430.2	200428	176538	48207.8	130803	13147	149037	38364.6	47230.4
6.14_720.4964m/z	496.855	9501.28	9546.69	974.288	647.048	4619.6	1036.53	1658.12	11569	1272.37	13313.1	3211.84	3709.16	246.238	166.27	672.78	2615.15	843.95	5306.57	16190.3	34422.9	1475.14	5523.57	2006.24	2625.32	3194.94	3206.54	8020.1	2942.57	14207.3	20027.9	1545.38	22276.4	474.622	2401.81	1919.2	6369.06	28077.4	1971.42	3167.33	232.77	1751.2	3479.38	1215.46	2522.54	2618.2	3872.26	15091	2007.77
6.15_982.5345m/z	3968.65	2066.89	1288.44	234.958	611.152	2560.72	14120.1	12248.8	11453.8	11625	4212.52	832.343	2224.32	1603.94	7438.79	9239.69	4648.2	1890.31	2554.94	2460.75	2822.89	4036.46	3792.58	6540.26	10334.1	4465.79	2009.88	3867.07	1817.94	1070.4	4882.94	169.665	2740.08	9702.62	17707.9	41248.1	3194.03	12069.5	3971.98	406.709	1098.51	6155.04	6462.53	2338.08	3142.07	4420.6	3275.41	1079.67	243.219
6.38_1062.4754m/z	8547.9	5743.48	6058.09	2121.76	984.55	960.783	1675.4	281.851	578.664	1589.5	2458.41	5655.3	4386.62	3338.33	2320.73	834.091	2026.4	1867.9	1939.8	1933.29	1920.45	4720.22	5422.77	2978.04	3391.38	3835.9	1744.62	1478.3	1554.02	1838.69	4016.9	2101.48	856.364	746.951	1937.35	1222.16	2279.74	763.591	2161.28	5767.12	7970.45	4903.42	4134.58	3222.21	1876.97	3970.64	1162.7	3283.8	3077.45
6.44_557.4571m/z	3242.58	4259.56	1339.93	2892.3	8495.99	5136.86	3034.5	4036.3	10780.9	5598.26	6184.05	13976	7785.54	6551.84	3177.36	14533.2	2887.26	2734.42	1988.15	5366.71	7825.2	11120.9	8558.74	20316.6	8989.79	13913.8	14249.8	18531.4	6876.87	14242.5	4564.48	12075	9698.13	11496.2	49808.8	2676.61	31597.2	26108	11675.5	19101.4	7341.54	1732.64	3644.06	21709.1	7436.76	10504	5642.36	3399.03	6379.06
6.56_776.5569m/z	13718.1	11009.6	25506.9	18022.8	8496.73	16436.3	10934.1	13600.7	8914.99	10646.2	23961.1	9824.84	12120.2	14835.7	11172.5	3308.47	8102.02	10303.2	10377.1	11745.1	22594.5	5443.78	17589.5	7984.78	7070.57	3586.65	4578	6470.54	11552.3	13252.2	17158.9	12937.2	14612.2	6254.17	14508.8	20979.3	13542.6	13163.5	4984.53	24161.4	6368.72	17906.7	17332.5	10524.7	8621.07	18799.1	13559.7	16221.6	10482
6.61_793.5576m/z	8427.24	27790.7	25610.6	28778.7	7710.05	6780.29	13403.4	5321.26	5682.65	9579.47	22167.5	10960.8	5162.33	7512.42	6521.71	6692.06	10543.7	4865.43	5388.55	11752.9	10444.6	7720.41	15900.2	5644.7	20395.7	10102.4	4205.4	15873.2	14521.7	18663.9	10774.3	36901.1	9557.83	8222.62	31640.3	3879.35	5350.79	23882.8	12613.8	11278.8	1012.31	16758.9	15576.3	19051.2	8483.68	2628.28	14537	6783.95	4079.51
6.67_175.8749m/z	416.995	346.622	688.646	674.55	463.909	690.794	741.571	962.432	312.328	180.246	80.1929	264.166	179.006	484.017	178.9	416.998	375.622	607.397	483.915	323.645	226.145	426.659	459.257	371.031	290.949	1328.79	213.972	1081.34	742.175	319.673	296.22	465.415	1080.86	364.926	1041.8	1002.59	233.916	241.512	191.642	120.094	245.948	180.283	136.971	338.825	454.083	608.095	393.38	475.768	462.593
6.75_1612.1354m/z	10863.4	57103.8	15195.1	223366	649.145	17236.4	34667.1	3473.59	6475.22	29635.8	176667	6543.8	40675.9	36372.7	23663.9	44284	7147.22	14477.5	31145.3	41744	27185.1	48378.1	22359.5	6557.16	68471.7	25540.1	15882.9	97914.8	10311.3	20937	13201.6	22862	14511.2	156237	64543.7	10120.1	15170.3	304656	22350.7	158277	7404.09	111659	14732.7	58940.9	11215.1	1710.8	148018	52262.3	5714.85
6.75_181.0635m/z	1790.5	2803.49	3241.65	2708.57	2996.41	3758.72	3498.21	2301.08	1912.72	2520.99	4765.21	3530.84	4883.89	4634.23	2807.67	3895.94	1517.77	2253.09	2096.43	1169.83	1912.91	3067.98	1595.09	1485.06	2365.22	2532.62	2299.88	2994.66	1741.93	2404.35	2786.4	2668.79	2252.24	4455.66	3641.87	3661.55	2601.42	5779.62	4151.57	4624.13	4220.5	3657.07	3045.88	4090.54	2697.18	1709.74	3247.68	2038.55	1773.65
6.75_964.5499m/z	20571.5	39044.8	20089.5	37669	13827.2	30797	37474.2	16043.1	14398.1	28091.7	42165.5	18843.1	29718.4	26262.2	18682	27843.1	14727.2	16174.1	16430	39833.5	21912.4	15399.3	22023.2	16929.4	33297.4	32245.8	18113.8	44001.5	23608.5	18717.4	17919.1	31439.3	19418	42738.9	28742.7	25685.8	19348.4	53319.9	20705.9	31056.3	13022.1	30112.2	30707.7	36770.8	16620.3	10034.5	28286.2	22775.4	13545.5
6.76_1026.5204m/z	19009.3	31987.1	21001.4	37765.8	14190.8	24650	40674.8	18392.1	17032.5	34039.5	42732.9	27955.2	27846.3	26165.6	29756.4	25981.1	20474.4	29084.2	38874.5	49374.7	23832.1	32356.6	28866	20146.7	44679.7	29537.5	26717.1	52775	22820.8	21223.6	18391.8	21409	20575.8	46022.9	37711.8	27751	25651.8	70035.7	26463	44194.3	20659.2	40033.7	22557.5	33548.3	14904.6	17473.6	50134.4	31106	13925.7
6.76_768.5537m/z	567617	831074	712079	962470	490168	645402	781010	471704	458027	810907	1.13877e+06	560266	729272	870254	604947	711346	447310	490637	630706	822190	600042	711129	741918	517733	904068	750857	640041	1.01931e+06	586208	593622	589965	684402	411217	1.0688e+06	901600	693840	634330	1.34881e+06	629888	1.03996e+06	489894	877077	634897	850746	543152	343954	918953	668289	435494
6.76_828.5753m/z	7.81957e+06	1.12929e+07	9.54166e+06	1.26701e+07	7.88748e+06	8.99086e+06	1.04633e+07	7.1801e+06	6.66948e+06	1.0872e+07	1.4761e+07	8.47249e+06	9.98364e+06	1.1922e+07	8.67014e+06	9.59327e+06	6.72202e+06	6.8854e+06	8.50869e+06	1.10196e+07	8.0953e+06	9.28421e+06	9.61887e+06	7.13209e+06	1.19038e+07	1.04491e+07	9.12105e+06	1.29787e+07	7.78804e+06	7.64932e+06	8.13505e+06	9.19001e+06	6.43603e+06	1.369e+07	1.3522e+07	9.63627e+06	8.71175e+06	1.73863e+07	9.1786e+06	1.32594e+07	7.34671e+06	1.18908e+07	9.14353e+06	1.18657e+07	7.70321e+06	5.23627e+06	1.19997e+07	8.73499e+06	6.08863e+06
6.76_896.5627m/z	128873	178027	143539	208061	112988	134561	179419	87160.5	98784.1	167600	256196	116383	154961	191910	128750	136959	89741.7	103139	139699	184822	134286	135148	143539	89136.1	180028	153872	129621	215100	125271	110190	131098	133088	72025.7	237467	194908	148546	147493	288144	132113	214301	96454.2	189475	142886	187359	105565	69826.6	206407	135736	95230.8
6.76_958.5331m/z	45526.6	86299.6	54637.9	87925.9	38150.5	49160	73816.4	30676.4	26839.8	65988.2	113090	38658.5	62674.6	69961.3	57268.8	50310.1	35280.9	36066.9	57187.9	61416.9	45049.7	52783.8	50756.1	24296.7	67413.7	57800.6	46312.6	90504.9	36786.3	43860.9	45460.6	70476.6	26059	101744	94220	50002.1	43965.5	124042	46871.3	90580.7	28947	71226.2	47467.3	60251.6	37792.7	18178.9	91003.1	49469.6	16694
6.77_1032.5368m/z	6897.82	10037.2	6823.39	10569.8	5385.28	10026.4	12641.8	5652.58	3376.36	13404.6	12829.6	4293.93	10871.7	12094.7	8671.53	9519.55	6095.71	5549.43	9457.67	13852.1	4797.92	10099.3	4579.3	2360.11	10391.9	11759.4	7380.39	13088.8	6842.13	4373.63	6718.04	6418.01	4067.18	20687.2	16208.4	12205.1	9764.06	15058	6940.46	17748.6	3894.1	11246.2	6571.34	12073.9	7828.54	2616.85	14910.5	9173.13	6557.05
6.77_746.5119m/z	512790	514076	754312	347425	245676	653498	398396	526658	562475	332788	642072	297614	422367	367603	475078	426972	558553	477518	302708	425919	741430	338691	523145	590641	376559	461772	506490	415541	505915	631505	742169	443926	574826	296664	326629	484731	456255	563544	407519	406795	411190	457512	519808	445446	508697	527078	476262	644274	392237
6.91_1221.7808m/z	2.55708e+06	2.81684e+06	1.70095e+06	1.10087e+06	2.05629e+06	1.59079e+06	2.87467e+06	1.44185e+06	4.36373e+06	1.61897e+06	2.34645e+06	1.78564e+06	1.9733e+06	2.24118e+06	3.06229e+06	1.75851e+06	1.79764e+06	1.66292e+06	2.85071e+06	1.85641e+06	2.12342e+06	2.15856e+06	1.77151e+06	2.14454e+06	2.1517e+06	2.77939e+06	1.90811e+06	2.44709e+06	2.04205e+06	2.16499e+06	1.92586e+06	1.98301e+06	2.87361e+06	1.87649e+06	2.93937e+06	1.87963e+06	2.97471e+06	2.26778e+06	2.32634e+06	1.68808e+06	1.72312e+06	2.03167e+06	3.35157e+06	2.76908e+06	1.7506e+06	1.96997e+06	1.62185e+06	1.9115e+06	2.33883e+06
6.92_794.5699m/z	4261.77	7390.8	5338.81	14681.4	8350.2	10798.6	22154.1	7451.31	8321.18	5575.28	17482.8	5884.99	27327.3	11198.5	11345.8	26225.3	12958.2	49271.2	45322.7	21996.2	9237.46	11140.2	8774	4648.71	5870.04	5088.71	10664.8	14539.5	5865.09	8461.99	2178.71	6368.78	4304.65	34747.4	18998.6	17573.6	6032.25	32678.7	4591.43	19379.5	3943.14	15923.4	16497.3	38591.1	32868.7	27294.6	36886.5	8026.62	15130.9
6.93_772.5277m/z	208536	154254	338134	105763	66365	296268	173115	194150	231872	143294	330059	152261	235828	128682	194109	165784	169567	166321	83053.1	201582	388492	165322	245594	231548	139018	132627	211995	167301	200631	309790	330063	199393	249234	118480	143646	217959	222714	199987	142152	176234	134580	192726	234433	184390	155863	243728	166187	195902	126960
7.05_812.5802m/z	1.91304e+06	2.22799e+06	2.80718e+06	2.2544e+06	1.78789e+06	2.80635e+06	2.32355e+06	3.06312e+06	2.56497e+06	2.13052e+06	2.9634e+06	2.13766e+06	2.05743e+06	2.83375e+06	3.50814e+06	2.01803e+06	1.89406e+06	3.21247e+06	1.58559e+06	1.74254e+06	3.93211e+06	2.18683e+06	2.64842e+06	2.37167e+06	1.63428e+06	1.6698e+06	1.97627e+06	2.83932e+06	2.12332e+06	2.73211e+06	2.13681e+06	2.20593e+06	2.11732e+06	1.48073e+06	2.04303e+06	2.84304e+06	3.13403e+06	3.37221e+06	1.8408e+06	2.33898e+06	2.68064e+06	3.1153e+06	3.20037e+06	2.35462e+06	2.54351e+06	2.11697e+06	2.2753e+06	2.57069e+06	2.48791e+06
7.27_852.4706m/z	4441.42	8094.09	14331.6	3051.36	800.009	8525.18	4998.25	3892.3	3365.02	4204.11	15033.6	3955.03	3663.06	2581.2	9331.85	4525.05	4178.51	5212.21	786.865	4694.51	38567	2808.64	15867.9	12617.3	4807.18	2259.26	12711.1	14287.9	7317.45	22302.2	2668.64	1582.73	6451.27	1783.69	3882.77	10262.6	8239.78	18917.2	2619.2	2259.26	2909.3	5976.52	11773.5	4173.38	10814.6	12243.8	1983.74	29626.4	2685.19
7.29_1076.5367m/z	15418.8	6383.8	8132.5	12206.7	11681.2	4725.22	9724.6	1334.87	4889.59	4431.28	9806.29	9559.51	6285.79	7679.21	9311.63	5852.27	6794.54	2952.86	15255.1	5272.35	3621.98	3806.99	11232.6	4777.52	4539.89	3284.94	3867.7	1736.49	4663.99	7922.91	13097.5	15519.8	2911.62	8670.42	15588	10780.9	3038.41	14539.2	4724.43	8807.53	4346.42	10197.3	8319.27	8549.02	2102.11	7443.81	10825.1	4149.08	6390.48
7.29_722.5120m/z	730676	1.42095e+06	1.62476e+06	806973	485271	1.37887e+06	798474	1.1944e+06	1.0704e+06	979573	1.65647e+06	985356	989014	1.08915e+06	1.35413e+06	971755	935118	1.18799e+06	486708	1.04325e+06	2.59529e+06	818970	1.6601e+06	1.73967e+06	1.01486e+06	712197	1.4678e+06	1.69295e+06	918591	2.03758e+06	1.14634e+06	617816	1.23255e+06	442307	851467	1.31229e+06	1.26153e+06	1.90469e+06	771271	848329	988231	1.3192e+06	1.73069e+06	938805	1.49211e+06	1.5796e+06	1.37134e+06	2.86562e+06	933773
7.30_1144.5221m/z	8292.62	5251.26	8802.48	12355.2	9068.56	4713.39	10326	6748.13	8630.11	3342.47	5325.51	5232.59	6255.4	1737.01	4034.07	5035.74	7698.95	3715.51	15188.1	11828	5629.14	5439.71	7556.08	3917.19	12257.4	4605.42	2160.89	3049.86	4967.43	6343.67	10878	5602.04	5457.33	9421.99	11837.7	8081.61	3470.03	8964.13	8629.88	7256.48	2262.11	8491.34	8125.87	8390.59	5282.92	4698.67	9764.95	8067.72	7383.37
7.30_878.5911m/z	4.4659e+06	3.49501e+06	5.4591e+06	4.80244e+06	4.30913e+06	2.90306e+06	3.64235e+06	3.60638e+06	2.78708e+06	3.48017e+06	4.61631e+06	3.70838e+06	3.73572e+06	3.27582e+06	3.98666e+06	3.09559e+06	4.71523e+06	2.15319e+06	4.58196e+06	4.3204e+06	2.72526e+06	3.32224e+06	3.58475e+06	2.97723e+06	4.1733e+06	2.85379e+06	2.70331e+06	1.56618e+06	3.54403e+06	4.23942e+06	3.90985e+06	4.07561e+06	2.41013e+06	4.36793e+06	6.03316e+06	4.09766e+06	2.08406e+06	4.78696e+06	5.31057e+06	4.09774e+06	2.3393e+06	4.82874e+06	4.09787e+06	5.30442e+06	2.14217e+06	2.63043e+06	4.09976e+06	2.07285e+06	2.38947e+06
7.31_1008.5490m/z	22797.3	31344.7	62141.7	49653.5	33742.3	24431.3	38058	23259.7	27666.1	21620.4	35415.4	16064.1	14284.1	12464.3	19691.1	10922.8	24455.9	6549.16	15841.8	24225.7	16617.7	15589.2	26920.2	14397.6	26253.8	14622.3	5582.78	6758.23	20922.7	31114.8	15997.8	42050.4	8050.33	51412.1	93483.1	33673.5	11449.6	34124.4	30405.1	18890.7	11537.8	17832.2	27613.4	21812.5	6813.23	9626.87	23573.4	8380.88	5866.02
7.31_1014.5652m/z	22005.4	24683.8	38285.3	28484.9	19721.4	22088.9	19663.6	17440.3	13810.7	17168.6	21833.4	15334.4	19007	14615.9	17416	11933.4	20082.3	12883.9	10448.8	19214.6	15793.9	14225.4	19196.6	12359.8	18959.9	9731.81	9951.37	6080.49	10958.3	19459.9	19884.6	25768.3	9223.75	21334.1	26321.8	18125.8	8249.77	26542.3	34464.9	24432	10553.1	21228.9	21778.9	29844.5	8927.26	18379.2	19250.4	9941.04	13898.5
7.31_946.5783m/z	90054.3	75550.4	140737	117414	85476.1	61510	68412.1	61174.9	40983.2	74867.4	109791	57291.8	65093.7	51652.2	72117.4	54199.8	105607	35681.8	103753	85425.1	59964.5	68164	71387.5	45199.6	75977.5	38036.2	41192.3	32616.3	66928.9	97143.8	69642.6	91344	36902.6	98689.8	126914	83398.6	40912.7	101556	110230	93419.3	41272.3	107583	91683.4	118752	24021.6	47196.8	76987.9	35084.1	49135.9
7.43_911.5712m/z	9589.84	11955.3	10551.7	14744.4	7121.01	15637.3	10360	10625.8	5584.64	8637.03	10988.6	10031.5	9110.67	11149.1	6301.52	8239.82	13256	3613.91	12271.3	10917.1	10984.7	13604.9	13791.7	4104.28	7039.69	5603.92	3844.73	5735.31	13874.3	9353.47	11187.6	12340.9	7922.15	17223.2	12262.8	17263.5	16090.7	12371.6	9608.67	8201.79	5518.74	11576.3	13107.1	11734.4	6758.96	10362.7	28425.5	12250.1	5721.78
7.46_748.5277m/z	740602	845972	1.38714e+06	512171	324721	1.22047e+06	682380	788281	736166	797293	1.70973e+06	949953	862838	920448	1.04069e+06	806960	623039	898380	311650	789660	1.97986e+06	729388	1.24523e+06	1.08763e+06	717231	475689	932870	1.40557e+06	663050	1.51762e+06	954744	620948	917343	422505	846065	1.0698e+06	1.23664e+06	1.32115e+06	580895	730807	768967	1.21134e+06	1.31446e+06	935431	985945	1.25247e+06	1.01384e+06	1.41663e+06	712748
7.51_487.3793m/z	9321.96	173394	262377	84815.4	198219	159221	170954	141819	263713	798822	1.09456e+06	667570	895908	952646	1.25896e+06	1.58891e+06	2.21527e+06	3.10527e+06	2.20118e+06	5.02454e+06	6.4778e+06	3.37244e+06	3.85901e+06	2.15993e+06	2.46166e+06	3.45569e+06	2.07781e+06	3.29764e+06	2.64376e+06	5.38966e+06	107928	88058.1	62295.5	31839	338745	1.46359e+06	919907	633442	561227	1.26132e+06	511462	443478	1.01723e+06	1.39334e+06	631496	10857.7	2.91318e+06	1.19104e+06	655229
7.71_801.6115m/z	812594	645041	760806	676515	515050	995470	614201	758876	634569	1.04028e+06	717490	917332	548168	652038	942223	822390	755741	616871	869512	717439	580894	843082	738767	727507	658349	686432	577776	808427	789975	835319	871478	892451	721079	791484	659270	968169	687171	558489	844106	796567	662961	718697	998546	801989	620990	723533	951534	668864	824694
7.73_827.6272m/z	152956	156137	189997	175366	59391.7	288528	191441	209082	142721	168850	189574	143738	144139	223654	201638	145729	181879	120300	143420	112367	168057	191078	142374	172826	127956	113923	142532	168836	208074	227659	149344	261241	120767	206727	113141	249904	265199	107411	145635	122698	122467	164800	191899	179072	144098	120316	180034	243682	182407
7.74_555.3844m/z	2.29488	0.902045	16.5808	5.18128	1.16995	9.23295	14.8822	6.59069	4.22605	17.9618	4.64423	2.39204	3.92054	6.77498	0.828376	16.7226	1.92946	10.2277	6.3278	5.32812	8.00829	7.24271	12.3627	3.82255	12.3907	2.12486	3.80502	7.25042	9.81062	11.5143	16.2147	10.2231	11.1786	12.243	2.00145	5.01758	5.24649	17.09	12.9703	5.69858	8.26713	1.51706	8.07534	2.32656	6.26806	7.89135	6.96836	2.66512	8.37259
7.75_790.5391m/z	231213	227032	352683	425357	408991	57221.9	223736	252610	64245.5	271946	184697	180201	92112.4	98133.3	82094.7	215392	226646	154565	285117	219594	203981	128403	124640	88552	332539	172050	149986	108198	275598	259315	301398	565482	102868	194970	234992	111785	58898.5	585829	268738	194181	113665	449983	258047	155589	113576	107875	289227	115723	158860
7.76_1664.1625m/z	1.60741e+06	1.3348e+06	2.68631e+06	1.66314e+06	711555	596635	1.34417e+06	899037	718006	1.10201e+06	1.0994e+06	751254	1.13242e+06	2.00381e+06	1.68207e+06	986594	1.00833e+06	784981	846634	661432	1.18526e+06	1.08192e+06	1.07796e+06	664515	1.38671e+06	442254	571548	824081	983060	1.97098e+06	1.06592e+06	1.68263e+06	566922	1.04295e+06	1.9659e+06	1.29776e+06	454960	1.60438e+06	1.31684e+06	1.07605e+06	373218	2.28777e+06	2.08338e+06	1.08309e+06	855826	606673	1.80306e+06	541474	921498
7.76_1732.1425m/z	228881	189007	242220	97826.9	64511.8	58685.5	186058	134442	101926	134203	118682	92120	136041	249569	193266	115167	147331	97234.9	117457	99437.3	111423	136230	109964	85485.2	180287	45121.8	70118.4	107062	109659	190489	156112	198523	84590.9	117557	202115	144456	72438.6	142558	168798	127908	48642.5	224667	243536	121848	122084	99436.4	223764	77535.8	134920
7.76_1794.1063m/z	45531.7	37362.9	43101.8	17055.1	9918.91	9648.3	23772	15983.7	16337.6	15219.9	16504	7257.82	13001.1	37172.3	31587.8	12067.4	12826.7	19976.9	13553.4	12651.5	22503	13371.1	22571.7	15374.1	45713.9	7196.7	16477.2	19186.6	23828.1	44322.7	28382.3	46572.9	10357.6	14725.9	32680.2	17708.4	7228.45	13235.9	21235.1	13253.7	2580.61	31743.9	33611	15139.1	18473.9	10748.1	34316.9	6819.8	26636.1
7.76_809.5918n	2.1494e+06	1.88755e+06	2.52055e+06	1.85083e+06	1.45241e+06	1.27059e+06	1.87103e+06	1.64848e+06	1.44402e+06	1.78883e+06	1.74537e+06	1.60788e+06	1.87825e+06	2.55711e+06	2.2461e+06	1.63394e+06	1.66118e+06	1.44304e+06	1.53378e+06	1.37987e+06	1.59192e+06	1.69536e+06	1.65258e+06	1.33596e+06	1.93969e+06	1.2655e+06	1.29105e+06	1.49743e+06	1.56741e+06	2.04556e+06	1.72625e+06	2.06867e+06	1.29532e+06	1.67298e+06	2.39342e+06	1.99859e+06	1.16767e+06	2.21686e+06	2.03118e+06	1.7357e+06	1.22538e+06	2.53127e+06	2.39167e+06	1.79842e+06	1.59239e+06	1.32349e+06	2.24517e+06	1.19451e+06	1.55449e+06
7.76_854.5916m/z	2.09579e+07	1.83824e+07	2.47102e+07	1.79852e+07	1.38143e+07	1.19906e+07	1.77435e+07	1.52997e+07	1.35425e+07	1.64138e+07	1.64736e+07	1.48746e+07	1.77265e+07	2.46469e+07	2.16049e+07	1.56093e+07	1.57618e+07	1.3661e+07	1.46251e+07	1.297e+07	1.5381e+07	1.61108e+07	15701110	1.28231e+07	1.83494e+07	1.18005e+07	1.24205e+07	1.47103e+07	1.4812e+07	1.98466e+07	1.7088e+07	2.03108e+07	1.27853e+07	1.60732e+07	2.32048e+07	1.89668e+07	1.08992e+07	2.06816e+07	1.94607e+07	1.61421e+07	1.15586e+07	2.47033e+07	2.3443e+07	1.7213e+07	1.52066e+07	1.25011e+07	2.17396e+07	1.13381e+07	1.48816e+07
7.76_854.7284m/z	78826.9	61262.7	110028	72860.3	28875.2	21943.2	59230.3	41560.5	25265.8	49285.5	46343	30379.1	46825.1	81207.4	62349.4	37349.8	35699.5	31418.4	32444.5	32432.8	57406.5	47867.2	47741.9	25968.3	55008.1	20246.7	23666.3	35097.7	37413.3	76443.8	53759.2	78528.5	20078.5	42623.7	81232.3	55789.6	17784.2	68242	50247	41693.6	14219.9	92042.3	73476.3	42991	32249.3	21769.7	78000.6	23391.3	42999.6
7.78_948.5975m/z	23816.2	17188.2	21365.3	14318.3	20307.7	17174	25818.2	27323.3	22290.2	29606.5	30435	26784.4	33313.2	25907.7	39602.7	27612.7	21821.5	16769.4	19768.8	17771.7	15679.2	24501	18945.8	23332.1	25467	23618.2	25172.8	24986.6	15511.6	16918	19129.9	19649.6	22233.1	39496.5	47677.7	28112.8	21801.5	43346.5	33787.2	33981.5	19270.8	31339.7	32081.6	27277.4	17623.3	20594.1	27729.6	14589.6	23785.7
7.79_1016.5819m/z	5383	3536.26	2293.83	1164.62	2286.12	384.687	2680.24	530.111	2401.82	2764.95	781.636	3441.77	11057.7	10751.7	6917.69	7076.29	6828.22	2256.19	2505.82	13238.4	3184.1	9424.2	1636.34	3781.02	1085.31	2170.18	4198.03	3942.14	10702.3	3761.56	782.687	6055.85	6180.6	898.019	1788.2	1623.4	2271.07	2419.23	4937.95	5374.31	6427.03	8264.14	11819	7603.04	5309.82	2408.68	5086.87	2705.12	6464.38
7.80_793.6192m/z	163161	138039	176258	164906	88522.2	199046	141631	144092	109972	165005	158359	126184	118447	184472	174066	122939	147540	109183	140135	113306	139197	168477	180629	153016	152851	118155	111493	129908	142867	154943	141845	230152	138460	148948	200647	202643	118730	149553	124087	175618	102002	159143	183236	170612	141913	150782	170406	144293	157212
7.80_853.6432m/z	391401	256916	351431	366286	163687	620288	316936	306944	234395	296814	326264	333577	186209	345967	466907	291739	335608	229611	355537	256422	258602	461968	325536	391826	351319	284890	275268	295846	368931	318438	325592	570549	323895	386256	291853	482332	340569	190648	268025	214046	205382	297226	368083	399822	306167	255005	311376	373741	402409
7.82_789.6091m/z	2662.99	10732	7166.63	7693.66	2462.6	5762.05	3436.16	9307.48	2427	8690.67	7908.28	1901.25	3198.04	5589.17	4204.68	3651.81	16708.9	3727.8	6409.09	5888.44	6270.97	1635.3	10288.2	5927.04	8453.02	3053.76	4155.32	3807.1	14897	16829.8	8068.97	8447.54	1799	1330.09	3620.91	14648.5	6659.37	7968.62	2059.62	7653.72	12800.9	10334.9	5811.18	6363.98	4672.39	6668.35	28145.6	28849.2	6694.95
7.83_449.3128m/z	2790.49	7568.4	4648.2	2848.88	4459.99	2911.68	6274.59	5809.25	4792.01	5937.43	3507.08	3479.07	4005.99	4371.56	5000.98	5252.85	7583.58	7796.77	2747.32	5406.36	3681.87	3134.76	1329.2	2007.65	4019.08	5884.66	5408.69	6226.53	5731.82	3386.76	5749.19	4018.31	7542.85	3530.7	5771.38	7006.33	1974.52	4740.83	3388.21	2703.32	4753.76	2480.19	3500.61	3272.18	5522.93	4051.52	6481.61	5945.1	4902.55
7.84_102.9764m/z	35.8862	631.736	1750.54	332.63	660.876	1455.07	604.125	220.815	267.139	175.992	758.072	9.72615	867.063	1378.54	97.0864	3912.69	1687.38	1036.81	749.867	1480.34	1078.43	468.513	737.983	406.138	1488.8	2295.23	1356.83	225.552	1328.19	2346.93	323.087	955.027	834.604	1182.75	656.162	95.7747	320.616	1121.53	206.857	313.583	1013.11	2609.33	1452.29	2465.18	1321.4	1323.16	1560.49	1060.45	533.803
7.84_377.2733m/z	6964.72	2560.39	3097.89	2318.85	7727.41	3775.33	7005.03	3449.9	3927.01	4273.74	5160.54	5831.69	5928.74	3902.09	7266.93	3534.81	5386.45	4393.55	7295.83	5764.06	4958.44	6392.7	5874.29	6524.43	6196.75	8912.27	8307.43	5797.86	3284.87	3811.86	6204.11	5763.08	8594.97	4977.95	6631.74	3273.94	4987.34	7725.88	5829.2	4742.26	6847.63	4017.6	5983	4710.91	5571.94	6843.39	3159.09	5032.69	5084.57
7.84_831.4143m/z	4677.3	4352.1	9636.29	6024.23	7241.93	10462.1	7430.65	3991.14	5103.25	8931.69	7034.93	6098.41	5559.55	4265.49	5024.39	6239.34	5083.16	4304.38	3061.1	6484.69	6841.36	5975.63	8679.84	7867.27	7224.68	7484.47	6278.29	5556.26	4631.27	6129.95	4507.42	6081.39	5716.31	11666.1	10444.8	7001.57	6585.51	6115.9	6222.4	7534.69	4864.95	6270.64	6323.16	7863.71	3714.48	3671.14	5944.14	2086.8	5952.91
7.85_608.5254m/z	767.32	2745.64	928.497	2787.85	3566.17	1892.28	1052.89	1226.8	913.886	13084	3935.02	2377.99	725.315	1472.48	7334.82	6459.4	4686.16	5316.44	10292.5	1885.09	2519.69	1539.55	3096.22	125.502	3658.3	2958.51	1611.73	1593.69	6281.93	3829.52	2003.33	1024.02	1240.06	3908.21	5860.76	8234.14	580.679	2393.05	4216.18	2745.96	878.038	8444.95	9216.29	4432.38	1516	5295.41	24993.4	5990.55	4657.05
7.85_717.5902m/z	17632	11882.2	9083.25	10740.8	11681.7	6825.91	4851.91	11739	5464.38	11133.6	15441.6	12345.9	5945.44	14294.1	11099.6	6821.33	24447.1	5014.62	11417.3	7529.2	7167.41	6503.36	15202.8	12155.2	5506.06	10369.7	8550.04	5570.57	13673.9	14747	10225.8	13512.7	5678.7	8867.78	9396.58	19852.1	16597.1	14212	9077.18	7758.4	7365.31	20750.3	8735.34	10961.4	13884.5	8295.46	35758.7	35504.5	7568.68
7.85_777.6112m/z	123650	82446.3	101625	91936.3	72059.8	89936.5	48651.1	119478	78485.6	85191.1	115315	79122.7	72230.5	102046	99014.5	59857.1	137871	56160.8	88386.5	50615.9	71508	55640.3	126569	78482.1	41272.2	63847.6	50133.9	50923.3	85049.8	90946.5	92499.7	85851.5	46709.7	87521.6	58080.1	162572	157400	91390.8	64629.4	69238.2	59297	117152	71367.4	75018.1	75330.2	88595.4	231807	251225	68865.9
7.87_607.4572m/z	8926.96	9816.27	5920.82	4799.36	6350.4	8390.17	7635.22	6031.05	6285.41	10044.9	9570.16	11372	8057.13	11430.1	6429.14	10879.8	5972.85	5244.18	12109.4	6268.88	9641.73	5521.75	3866.15	12518	7909.33	16405.8	7465.03	8082.47	10021.5	6979.33	4090.68	6668.21	6226.73	9898.65	10399.3	10875.3	9896.59	6035.5	13958.9	5174.4	9553.74	8426.63	12077.5	6851.05	3433.34	4932.3	11724.2	13700.3	8754.33
7.90_792.5620m/z	50211.5	60346.9	77322.4	66101	59821.3	39942.8	52335	45937.9	20288.6	86211.1	68598	46741.4	44113.8	53000.5	35750.4	56216.8	45281	33541.6	47094.7	49609.3	52013.5	47947.3	51991.7	30999.7	74656	48051.6	41651.9	47006.4	64185	53767.4	38798.2	74440.5	31042.7	62880.8	90876.1	52878	27900.8	120193	43091.4	61215.2	35992.2	74821	65291.2	55629.7	35146.8	38983.8	64865.3	38516.6	50629.6
7.93_847.6525m/z	20039.9	30276.4	28735.5	37394.8	18369.3	31391.9	21329.3	28525.4	24716.9	28704.1	34783.4	34439	35491.4	33518.8	31830.4	28475.8	25249.5	26474.8	29815.1	31838.6	25182.3	30291.6	27693.8	23836.6	27053.4	20964.6	25061.1	27920.2	27904.7	33191.7	30219	33692.7	17330.8	38668.9	33601.6	36883.9	31763.7	34758.3	27382.4	41803.7	25221	33772.9	28785.9	34690.2	20297.3	27891.3	31261.4	27735.8	23312.8
7.94_1054.5509m/z	47410.7	49756.8	35161.2	31904.1	37986.3	34763.6	52477.5	28450.8	36017.2	49540.6	52985.8	59388.6	57105.6	51352	54842.2	47889.1	32435.7	31121.8	50593.2	47624.8	33664	38273	32774.4	40031.4	42274.4	34702.6	45640.7	48287.2	28951.1	33033.6	28662.1	36279.5	37518.4	44194	67074.1	37190.3	47566.1	63329.8	53070	57846.4	37865.1	43628.9	48029.7	52146.6	33016.4	29329.4	62640.5	33554.3	36884.5
7.94_1060.5682m/z	12258	18678.1	10162.8	8449.66	18764.2	11139.8	20521.8	13462.2	14881.3	14981.6	18219.9	22796	21689.2	20957.6	20877.2	16207.1	18609.5	19795.3	17956	20319	12752.8	21329.5	17909.7	14081.9	15959.3	12073.6	19961	21298.1	14529.5	11145.9	13794.2	14146	12267.8	15288.3	20829.7	13651.9	18698.8	15169.9	27142.8	15750.5	18031.7	16664.6	14212.8	18000.7	12859.5	12329.6	20831.1	15792.9	15017
7.94_1122.5383m/z	19092.7	16415.1	10160.1	8443.47	14321.6	12639.5	12422.2	16786.7	14502.9	16248.8	12946.2	18831	20391.3	17496.3	21323.6	17766.2	13828.1	14427.8	22354	12027.6	7691.4	15331.9	11112.1	14867	12274.3	16858.1	18639.3	18674.4	16414.9	8705.74	12880.3	14737.1	12262.4	14227.3	20112.8	17950	21292.7	12317.6	16145.5	15427.3	10986.2	15959.1	15882.3	11094.7	13934.1	11975.5	19497.3	20671.5	9970.45
7.94_625.5511m/z	14583.6	4637.29	10492.5	9913.15	7950.07	620.059	5856.15	2090.87	2995.46	1424.22	4204.61	790.343	1249.54	3967.28	6880.42	9136.41	5110.37	5627.35	2965.21	1676.98	2561.23	6802.47	13169.2	23814.6	15626.9	23803	8772.29	1202.81	1491.66	1198.5	8764.25	16081.2	9514.09	7311.62	3033.75	2926.47	3179.8	5962.69	1243.11	3061.07	3163.84	7230.31	1909.87	6605.71	10084.7	9748.26	6483.59	1902.89	3966
7.94_976.5472m/z	8726.29	9634.6	5531.24	6245.76	4485.49	7432.49	7017.62	7991.28	11670.8	9964.56	8446.03	8647.05	7877.27	12073.8	9326.63	9255.58	5271.5	7337.67	7402.46	7973.21	7222.69	4967.56	4354.48	5509.54	5173.61	8494.81	5585.91	10508.5	7192.3	7089.25	2314.8	6354.42	6710.18	6463.73	7539.2	10166.7	6426.81	7917.51	6499.77	7750.59	6045.84	6547.91	8733.74	11306.3	8225.42	6676.25	8292.74	6931.61	5569.36
7.95_1668.1913m/z	54954.7	159446	125489	399527	92604	52784.2	132793	16864.1	15700.6	96829.9	266790	61445.9	155825	109199	41382.3	96741.1	22548.5	29080.8	97081.5	174728	96750	92685.6	96966.2	14522.2	171671	81396.8	46354	97537.4	15091.6	72320.2	6233.46	52624.5	7676.38	376289	493793	16551.1	60773.5	299472	57957.2	353289	1747.72	183961	67474.8	226144	7363.95	4282.56	291298	24762.3	13221
7.95_1736.1722m/z	14120.9	16913.2	12956.8	46225.5	12614	4811.58	16009	2179.77	957.053	15077.6	25882.8	12190.6	19642.4	18853.7	3178.71	10389.9	1331.78	6201.23	5105.16	27488.1	8859.68	11438.8	9638.58	2678.05	24094.2	3708.1	1767.74	12371.4	3344.71	5524.74	3224.67	3547.12	2236.55	55898.4	106707	6463.16	9999.27	44452.3	8610.48	69500.3	1751.91	25916.5	9595.08	27601.4	2500.78	586.649	30288.4	1786.6	2558.28
7.95_796.5852m/z	469734	610703	476492	730804	553251	396997	603990	349031	345963	574474	793189	551201	696110	629852	497140	543804	344529	342260	498743	649486	425932	497395	517857	376567	645114	515933	471606	549726	329667	448009	335910	436307	269328	921923	1.09925e+06	415923	497412	901983	529557	892555	291623	699874	489610	745961	244874	238473	767423	335613	289590
7.95_847.5830m/z	28840.4	37284.2	34817.2	46480.3	28489.4	41040.2	32175.9	37657.1	32945.4	43661.5	45611.1	41187.6	50582.1	44075.9	32055.6	34149.3	34416.3	27283.1	39718.8	44963.1	35019.2	37765.9	38410.2	29665.3	34849.6	33802.5	33695.2	35895.5	33277.9	39379	28028.4	39850.4	24790.1	46822.3	47126.6	47941	37120.1	49128	38485.7	57741.6	31646.2	44451.2	37139.4	53008.8	28746.9	33308.1	52056.1	33049.4	29372.2
7.95_871.6297n	5.97395e+06	7.72936e+06	6.05831e+06	8.70983e+06	6.915e+06	4.96481e+06	7.12596e+06	4.48794e+06	4.53759e+06	6.91029e+06	9.34266e+06	7.01443e+06	8.37429e+06	7.83169e+06	6.13536e+06	6.73663e+06	4.50498e+06	4.46183e+06	6.16148e+06	7.70107e+06	5.25874e+06	6.10176e+06	6.33555e+06	4.78113e+06	7.76211e+06	6.45359e+06	5.95973e+06	6.78365e+06	4.20385e+06	5.40774e+06	4.60256e+06	5.67473e+06	3.65545e+06	1.02603e+07	1.26198e+07	5.20559e+06	6.02557e+06	1.05467e+07	6.84937e+06	1.03319e+07	4.13995e+06	8.39725e+06	5.99606e+06	8.8605e+06	3.5168e+06	3.26682e+06	9.20931e+06	4.33084e+06	3.72731e+06
7.95_924.5941m/z	343547	385741	281325	345757	329354	246213	355401	229742	254287	340087	416746	351300	429961	388334	304752	338183	239516	250688	343768	392408	253200	303743	285853	257670	363527	323068	325800	350696	217342	259640	243649	292400	195177	461676	522593	256155	302001	475924	354461	461839	232308	378883	300021	424318	220412	192068	467475	249834	209208
7.95_986.5638m/z	74518.3	102588	71011.7	98074.4	86244.3	65495.7	103578	52975.9	76815.8	106809	131387	96928.3	118984	112849	82122.1	79577.7	56399.6	54593.2	90314.6	104297	64821.6	75341.9	79374.9	63615.8	103853	81764.8	87654.7	90722.7	48312.4	65913.3	61858.8	66642.4	50476.8	140492	170230	70488.4	101764	153342	90823.8	140336	62456.7	98176.4	69429.5	103226	42331.9	47747	114405	61887.5	49496.5
7.95_992.5810m/z	64806.6	63183.6	49161.1	47265.5	61440.5	39064.2	63569.4	41504.2	56888.3	61473.5	74995.4	76953.3	81841.9	75455	69734.2	69930	55771.8	61693.5	78741.3	73276.3	50160.6	73126	60903.2	59533.8	76185.1	74811.6	70193.6	70497.7	45595	48772.6	39784.1	58827.3	45688.7	72397.6	84737.9	55837.8	70566.4	89383.6	76233.3	78926.6	41902.6	64375.6	63747.4	77744.5	45052.6	47577.6	80636.2	54602.9	51096.2
8.06_1091.2413m/z	362.453	1122.29	891.539	756.885	54.1909	691.164	228.189	156.426	125.22	190.728	128.319	1306.2	8584.37	1098.43	907.315	52.6417	655.478	589.765	233.74	68.981	666.605	28.9429	151.7	498.73	515.597	129.348	73.9928	12.7131	65.8675	17.9185	246.482	1001.32	1461.56	56.8108	74.5654	59.5754	56.1378	1563.75	43.3348	7314.77	113.554	1190.62	1233.49	604.967	521.904	4211.08	14.81	93.5656	72.9
8.06_768.5528m/z	47699.4	67980.3	61543.8	121367	142671	34400.7	78604.4	47779.6	24519.3	97589.3	94358.2	70283.9	56686.5	51669.3	33466.8	91153.9	57603.7	64298.4	59271.9	101136	69367.6	52411.8	53348	34925.6	102565	72632.5	80437.3	67785.4	58593.3	58172.1	47196.5	92786.3	31628.1	128334	119134	37079.5	36904.7	183051	57468.2	85562.5	44834.2	122810	68649.8	55415.3	40608.7	44985.7	97346.9	48550.8	50930.7
8.07_239.0966m/z	697.925	134.685	918.898	247.543	520.029	724.485	774.706	251.43	515.162	453.068	492.564	505.922	672.857	350.137	424.404	623.024	560.094	471.201	590.044	474.635	562.178	561.952	772.365	263.714	580.76	469.369	171.093	678.055	350.114	461.651	1084.5	192.311	476.955	549.091	781.208	504.474	1082.38	1218.33	481.966	608.649	632.025	438.166	452.455	582.384	822.229	598.863	482.645	439.794	221.201
8.08_459.3242m/z	3217.57	3393.41	3100.36	1115.62	2770.87	3324.04	2655.63	4467.66	2217.24	3803.92	1825.03	2398.45	4303.67	3366.72	4177.47	701.967	3263.83	2335.42	3529.97	3737.19	2368.57	4087.82	2644.2	2714.68	4679.22	4877.83	4218.76	3102.12	3322.2	3556.64	3780.84	2612.35	3722.44	978.886	2508.59	2936.68	3063.24	2489.62	1973.66	1768.13	2793.79	1975.17	4040.05	2157	2639.28	3333.03	2943.23	2776.45	3174.65
8.09_1010.4622m/z	4515.17	3282.05	3523.74	2518.62	1195.24	6325.87	6035.26	6781.71	4460.03	2639.85	6332.09	3873.62	4966.66	3745.85	6633.47	6098.18	4279.02	5849.46	2841.4	4223.33	7233.56	3756.85	5312.68	6533.42	2981.17	2016.03	4126.24	7165.58	4204.01	6358.5	5553.7	4104.43	3723.41	1839.8	2434.41	3775.84	4503.38	9632.4	2811.71	2118.89	3302.43	4542.14	11543.4	3029.71	7290.65	5087.97	5414.08	11493.7	5564.7
8.09_750.4720m/z	285.167	436.866	332.525	91.5801	96.0346	153.52	147.135	257.335	325.053	9.84223	818.13	384.32	3.05255	318.362	396.203	47.7881	4.48514	478.039	376.737	346.08	1225.57	1.43445	1919.57	15237.5	8629.15	1.1645	250.645	7637.56	51609	31.7444	276.168	285.731	36.6636	0.135265	108.297	47.1557	417.834	61.9724	13.5785	1036.37	2.64427	4.76095	412.018	42.9312	491.366	5.96095	11.4787	428.441	0.122948
8.11_966.6177m/z	6032.37	3745.48	8480.82	10264.3	5453.36	14128	8485.83	10255.1	7621.17	2734.2	5749.8	544.387	2614.7	3054.01	2625.1	2586.91	6267.97	2959.1	1842.79	3393.74	2859.86	2134.09	542.25	2900.95	2631.47	1551.13	4216.17	3643.99	3406.4	5337.21	6813.82	8228.79	5179.18	19373.7	12809.8	14123.8	7274.11	1722.45	2853.5	2078.83	2977.23	1545.3	1611.81	1524.19	2010.56	1881.82	3676.12	3538.55	1300.04
8.12_897.6318m/z	41338.3	50866.4	53818.5	57708.1	29357.5	60469.6	47898.1	47240.1	56645.7	41423.8	49588.7	19233	37279.8	56064	39489	45008.7	62233.9	31577.3	48532.4	24293.6	45445.7	19717.5	30374.2	33259.5	25847.5	30247.8	29906.1	42534.6	52036	67588.4	48411.7	64730.6	25205.7	50944.8	25601.3	60962.4	58902.8	33322.4	45739.2	30173.2	31269.9	41573.5	46299.7	30065.9	43834.8	31928.7	63547	61429.9	38008
8.13_743.6061m/z	524044	559941	522044	510246	326038	493681	448815	514707	485972	642676	522022	464440	422900	450002	498424	598946	609667	444535	540289	405539	458065	402450	471858	456838	377714	471501	445906	642943	522656	731146	576593	559571	374428	612791	390244	548596	514929	520034	562745	573677	522064	496449	574003	488351	435259	490651	749998	543114	435022
8.13_803.6276m/z	2.84178e+06	2.96542e+06	2.77722e+06	2.63189e+06	1.88811e+06	2.69259e+06	2.53387e+06	2.8719e+06	2.7651e+06	3.46377e+06	2.90131e+06	2.64171e+06	2.4811e+06	2.59862e+06	2.7992e+06	3.23099e+06	3.23385e+06	2.36248e+06	2.86431e+06	2.22512e+06	2.45868e+06	2.26465e+06	2.62214e+06	2.56215e+06	2.124e+06	2.63389e+06	2.49778e+06	3.45013e+06	2.83389e+06	3.73192e+06	3.15686e+06	2.98678e+06	2.16527e+06	3.33492e+06	2.27646e+06	3.10503e+06	2.9041e+06	2.89878e+06	3.13111e+06	3.12356e+06	2.98008e+06	2.8233e+06	3.17521e+06	2.67769e+06	2.3792e+06	2.58917e+06	3.8361e+06	2.8045e+06	2.32082e+06
8.13_871.6170m/z	190996	180269	167668	155584	130698	158197	151528	162996	160129	181437	176958	157283	156856	183757	193341	174800	201983	151804	162400	146178	139716	134232	158669	162268	127545	157754	154697	190941	161246	189080	187854	195551	126344	190028	157440	192963	191695	162902	177067	198071	168063	165425	181723	176645	149761	161259	228633	170340	151999
8.13_933.5854m/z	39996.7	48402.3	40846.5	34141.5	22973.7	42565.5	31237.2	34531	34733.8	41320.6	34617.9	24488.6	28189.6	27431.3	23976.5	37298.1	45940.5	37550.2	34349.4	18560.9	23765	29833.8	27216.7	25243.2	15667.8	23877.8	33021.6	45013.7	32193.3	46826.6	53696.8	39871.1	30313.3	47654.8	20943	23031.4	31985.5	33550.4	39599.2	41975.8	36785.4	39605.2	30570.2	31708.9	32397	34526.9	56808	33020.9	17821.7
8.13_939.6037m/z	37501.4	32658.8	30398.7	21423.9	13201.7	23462.6	33333.8	34658.8	37212.6	43782.3	25798.6	28406.9	28861.1	28781.2	44779.6	30858.9	41114.8	34299.7	33990.1	24064.5	24174.8	26170.2	30328	30453.1	25244.5	33456.5	29225.7	41925.5	34667.5	30911	40774.4	31011.7	32829.1	26777.7	23861.8	33313.9	43669.3	26956.2	38159.5	37319.7	36051.3	31248.8	37345.1	30758.8	32427.4	40033	46530	41405.6	32258.2
8.17_795.6373m/z	1.35472e+06	1.04196e+06	1.38269e+06	1.31745e+06	889982	2.01834e+06	1.11574e+06	1.24871e+06	1.14733e+06	1.33781e+06	1.27207e+06	1.1863e+06	1.00519e+06	1.32306e+06	1.57645e+06	1.14078e+06	1.30768e+06	1.11776e+06	1.39032e+06	1.05287e+06	1.12194e+06	1.42646e+06	1.31697e+06	1.2683e+06	1.09598e+06	1.01674e+06	1.06733e+06	1.02924e+06	1.32339e+06	1.58216e+06	1.42163e+06	1.81037e+06	945183	1.27613e+06	1.09519e+06	1.919e+06	1.2651e+06	919466	965503	896207	1.16128e+06	1.27157e+06	1.35321e+06	1.33993e+06	1.29641e+06	1.1052e+06	1.36978e+06	1.34791e+06	1.56109e+06
8.17_923.6467m/z	383298	280360	331503	258655	222408	452062	333149	351430	341757	363759	308922	313282	283547	400174	438971	301037	360682	306677	372370	284450	274864	401786	329306	358032	303886	301540	334931	314197	374191	369297	386241	450847	284309	339323	256999	505981	377309	234950	300709	235637	343653	338255	366950	331469	375054	325698	366180	374046	418664
8.17_985.6165m/z	107124	71757.5	93977.7	76259.1	63954.4	130280	81511.3	96318.2	89581.3	99436.8	76154.3	96066.6	83921.2	120440	136612	86446.3	108364	84123.4	99583.8	75469.5	77099.6	102521	82961.2	87127.9	77242.4	71409.1	85156.5	72394.2	93628.1	94005.3	90142	122837	68940.4	90421	63674.7	121773	96815.6	56114.3	93217	66488.9	84292.7	92345.7	107909	101518	110755	86312.8	91264.5	108356	116717
8.18_772.4853m/z	26446.6	23484.1	25920.1	25170	28620.4	28092.5	25939.5	27383.6	26213.9	28913.4	32238.2	28648.3	23615.6	25522.1	26588.7	27135.7	36689.3	27491	27190.7	24380.2	22169.1	20938.9	26034	25332.6	25420.6	30875.4	29565.4	24035.7	26362.3	24082.7	30283.8	28857.6	23338.1	31276.4	35180.6	29672	25594	29186.5	28996.9	28916.2	32791.8	29857	30044	30604.8	26852.1	29153	25146.9	28396.6	31675.2
8.19_1121.5913m/z	13763.4	9182.77	9874.43	3801.03	7849.5	11038.4	8854.22	11743.3	11374.2	12173.6	4131.7	10066.6	8694.66	16709.5	12364.8	3983.77	9694.58	9690.65	12713	10403.6	5265.87	12150.7	4978.97	10640.7	7642.37	5157.42	14106.2	9065.02	14702.5	7945.82	8993.72	11421.1	10733	5562.76	4587.18	7926.11	8312.6	5854.45	7526.35	3885.79	13964.2	7210.24	11192.9	11520.2	13650.7	8930.48	8371.26	12578.1	9544.7
8.24_681.5236m/z	6353.93	5673.36	4523.21	6518.72	8373.17	6068.08	4511.72	5503.07	6271.75	6231.66	6321.66	6364.99	4982.96	6619.52	5816.49	5655.46	9055.05	5976.45	5118.12	5450.98	4068.37	5989.33	3729.33	5474.34	6933.33	4499.95	8235.64	4906.5	5397.36	5837.49	4863.67	7659	5515.96	4879.04	9432.05	4891.7	5567.51	12455.6	9857.59	6761.81	8868.2	9719.79	5854.65	3401.26	3878.04	4881.81	8440.07	6820.41	5313.8
8.27_812.5436m/z	2045.31	3509.12	4634.13	7397.65	13721.4	1204.52	3115.66	600.997	1838.16	3056.18	4137.22	2813.54	1093.84	1071.4	930.596	3685.58	3907.72	6329.98	1814.61	6478.83	7699.77	639.627	1541.47	581.92	1838.97	2075.13	2082.42	2163.58	4494.08	4322.13	1462.95	4173.99	2747.1	3977.35	7739.84	1461.13	367.011	7131.38	1907.32	3378.01	964.236	21223.3	2233.51	3071.98	2488.32	1842.46	1751.62	174.535	4090.7
8.29_745.6200m/z	6972.03	10270.6	7103.89	5548.05	8905.59	4726.92	5267.71	12643.6	6777.55	7380.85	10796.2	9617.19	11401.1	9047.75	4786.34	5564.89	13825.2	5451.53	8657.85	8002.77	9306.31	5197.03	12229.5	7261.84	5496.58	11759.9	6155.07	6037.61	7532.26	8091.73	6278.4	11107.3	6968.17	11484.5	6566.76	7573.79	14049.4	8733.19	8509.37	8546.16	5314.57	12444.1	5946.95	10509.6	10576.8	9153.43	23605.1	32231.7	5510.57
8.32_973.6152m/z	1992.46	1719.99	2760.23	4208.63	642.431	10008	8249.22	6379.38	3905.63	5777.27	6656.59	3202.47	4507.16	6778.23	5626.88	7474.56	15681	7010.14	7576.73	3930.66	5095.44	3194.92	4330.81	5645.04	3575.06	1910.48	2071.66	1584.85	2639.64	3823.83	1954.66	2604.13	293.128	7371.89	5741.18	13982.3	7547.73	3710.05	4357.86	4604.6	3464.27	6728.5	6036.25	6879.85	11661.8	2751.76	9153.77	6434.12	4756.97
8.32_980.6392m/z	5813.26	8403.49	3219.65	4810.93	493.149	6046.26	4615.21	2830.93	2749.04	1329.92	4125.69	1195.72	2797.8	6310.39	6049.04	4549.21	7588.93	1588.93	2134.59	735.351	3181.68	2350.43	19148.6	15866.1	12377.9	13094.7	8891.93	5725.83	5867.12	5031.25	9485.87	6671.5	525.635	1922.57	1041.98	1917.09	1852.87	2734.04	1658.74	2139.76	6745.28	4646.35	7436.19	3181.4	4983.71	2278.45	2279.85	3582.38	1184.26
8.34_875.6020m/z	2450.8	4712.98	5548.78	4902.91	1867.02	5789.73	9449.88	8947.4	4098.93	3259.9	5464.05	1674.95	3052.74	2648.63	1556.49	4619.58	4421.22	1376.7	2309.69	3384.26	9417.77	4022.86	5130.95	8727.25	3432.28	4793.08	5582.61	6285.57	4929.83	8009.14	2818.47	2868.93	2730.08	13603.4	8692.7	8578.3	11058.2	6341.63	4449.8	4608.23	1491.41	2167.74	3734.28	2587.88	2216.8	2222.2	6511.97	5558.74	3852.22
8.37_873.6670m/z	17831.3	26468.4	29965.8	43035.9	30670.7	17617.1	24271.8	10819.4	7929.33	8634.81	24499	12339	19868.6	32613.8	16454.6	8398.36	12880.4	4739.75	4482.32	7592.73	14516.4	12048.2	31752.9	13431.5	8370.31	17088	13306	6866.31	10743.9	30649.3	13538	41031.2	25124.7	26061.6	34492.9	22195.1	23318.7	10078.4	11431	17218.4	6928.81	20034.8	11283.4	19268.4	5479.71	7709.29	9813.51	12021.1	7035.23
8.41_622.5346m/z	13270.4	5438.01	3860.2	9577.06	6003.23	2652.07	2686.41	7326.77	6775.27	7841.56	6430.57	8073.68	1963.61	4049.11	3485.68	6075.78	11533	14669.6	10981.3	15150.4	2105.28	8908.28	7331.41	9962.5	8624.29	15637.4	8824.3	10882.7	12374.1	10351.9	6049.98	9875.85	9200.19	2321.38	5501.97	6755.12	9555.99	5819.68	6262.46	1871.48	10143.2	4966.85	6703.32	11359.2	15445.1	14354.3	8657.03	17531.7	12757.5
8.41_723.5346m/z	11011.7	8451.66	4278.78	10889.5	14648.3	9107.11	9545.85	10162.1	13586.7	10447.9	5499.89	8863.69	7359.11	7249.3	8249.17	9749.24	11123	13940.5	12168.5	14058.8	7646.03	12657.5	6636.51	12205	14514.5	14184.7	10430.9	17666	16239	14363.3	8323.98	8897.14	17517.4	11371.5	10533.8	10793.5	9658.24	7521.33	8740.6	7562.95	7147.28	4904.25	9943.14	8298.58	11760.3	11278	9484.58	12453.1	15701.2
8.51_857.6748m/z	1.49401e+07	1.2258e+07	1.64424e+07	1.4823e+07	1.24042e+07	2.10312e+07	1.28183e+07	1.53009e+07	1.49201e+07	1.66133e+07	1.57518e+07	14207321	1.44761e+07	1.66396e+07	1.73822e+07	1.40772e+07	1.57491e+07	1.39953e+07	1.50929e+07	1.20352e+07	1.34952e+07	1.49518e+07	1.69846e+07	1.53544e+07	1.17963e+07	1.31504e+07	1.31998e+07	1.23121e+07	1.42591e+07	1.91533e+07	1.55772e+07	1.88672e+07	1.0693e+07	1.44245e+07	1.38484e+07	2.19911e+07	1.5229e+07	1.37009e+07	1.19657e+07	1.49415e+07	1.68506e+07	1.54253e+07	1.44655e+07	1.70794e+07	1.49696e+07	1.3774e+07	1.65819e+07	1.50652e+07	1.60098e+07
8.51_915.6329m/z	21535.5	22321.7	29466	19242.8	34212.4	37800.2	32543.4	43885.2	33988.7	34788.9	28042.7	32880.9	29667.1	35930.8	41287	28556.7	35915.8	32833.5	42566.1	29407.6	31313.8	29568.7	29982.8	18910.9	19748.5	30020.4	25859.5	27940.2	27465.1	31267.9	41941.6	30025.1	28220.8	27276.1	35521.3	45639.4	33496.9	29244	27139.8	23492.2	33267.5	34220.5	30617.7	28311.9	29797.6	28577.6	35854	35395.6	22956.9
8.51_925.6623m/z	962467	781771	963514	815397	771040	1.17238e+06	837441	953466	976767	1.04323e+06	948164	918004	906647	1.04562e+06	1.1261e+06	912085	982561	885041	949413	800119	837167	962459	1.01485e+06	992641	791985	868595	872730	784096	867847	1.00823e+06	948842	1.10908e+06	683582	874737	868314	1.30336e+06	961531	893029	779274	929282	1.05228e+06	966078	932055	1.04439e+06	946598	879444	1.00321e+06	926652	981721
8.51_993.6497m/z	151177	107413	97562.6	87251.2	126483	127723	114723	130342	136955	136520	119635	135620	131882	155105	137419	97578	118633	112961	132911	114276	93190.4	122030	112581	117851	108292	121503	129086	113900	125451	110923	131562	123643	98701	114968	121799	156323	126874	118745	108486	89324.7	131514	117264	126216	111658	133957	116330	129067	126315	131682
8.53_772.4856m/z	25470.7	17840	24554.7	20645.7	20955	26056.6	24539	21953.6	20697.2	26203.6	26171.2	20685.9	23729.6	24965.3	22453.3	28040.9	29684.1	28419.5	25859.9	20795.5	21302.4	23234.1	26201.4	27331.8	23842.2	27626.6	27854.1	27746.7	23000.1	28480.8	23772.9	29362.4	22808.2	25258.4	25789.4	26226.3	23194.2	30275.1	23891	28332.7	32961.2	26453.3	27656.1	32536.3	24797.2	25325.8	27750.9	23814	22684.3
8.54_771.6376m/z	1.85098e+06	1.88844e+06	2.06427e+06	1.67799e+06	1.48341e+06	1.88005e+06	1.70161e+06	1.8726e+06	1.80923e+06	2.09093e+06	1.99169e+06	1.74884e+06	1.74623e+06	1.62257e+06	1.92466e+06	2.07762e+06	2.36989e+06	1.87057e+06	1.62576e+06	1.48109e+06	1.87836e+06	1.65724e+06	2.08687e+06	2.1406e+06	1.61865e+06	2.00569e+06	1.96196e+06	2.00518e+06	1.69222e+06	2.22597e+06	1.92462e+06	2.27816e+06	1.61055e+06	1.98763e+06	1.99244e+06	2.2443e+06	2.15238e+06	2.32378e+06	2.13136e+06	3.0041e+06	2.64616e+06	1.94961e+06	1.90748e+06	2.41901e+06	1.69967e+06	2.01256e+06	2.26286e+06	1.94542e+06	1.83251e+06
8.54_831.6591m/z	9.44718e+06	9.55004e+06	1.01987e+07	8.31764e+06	7.7561e+06	9.9035e+06	9.02522e+06	9.83491e+06	9.37665e+06	1.05697e+07	9.95429e+06	9.0441e+06	8.93061e+06	8.7535e+06	1.00702e+07	1.08965e+07	1.20947e+07	9.69281e+06	8.51183e+06	7.72654e+06	9.44102e+06	8.45019e+06	1.04612e+07	1.08059e+07	8.28293e+06	1.02945e+07	1.03094e+07	1.06395e+07	8.95447e+06	1.13471e+07	9.74532e+06	1.11629e+07	8.79017e+06	1.06296e+07	1.05122e+07	1.15991e+07	1.08867e+07	1.16516e+07	1.08674e+07	1.49281e+07	1.3365e+07	1.01606e+07	1.00255e+07	1.25763e+07	9.10847e+06	1.03863e+07	1.16701e+07	9.98199e+06	9.39956e+06
8.55_772.5736m/z	4645.12	3161.9	7398	4980.09	2884.5	3098.84	3531.72	3663.81	2666.23	4297.75	3184.11	3772.69	3261.45	3939.88	3803.16	6167.95	8611.54	5971.39	4592.88	5033.73	5761.17	3125.21	6479.7	4234.07	4384.15	4351.31	4702.75	5144.73	4538.86	4443.85	2353.09	6911.69	2410.91	2356.22	2541.24	5313.36	4344.28	6462.87	4185.92	10309.3	4931.7	5826.41	2325.47	4018.12	4799.26	6294.3	4331.59	2334.25	3369.77
8.55_821.6301m/z	96734.1	80739.7	80869.4	72527.9	71899.8	80733	75714.4	94718.6	93852.9	100702	87479.1	74383.3	82274.8	54184.7	97584.3	109012	107602	101260	73818.9	84797.9	89852.8	82429.9	99308.3	94053.3	73516.8	113411	92383.6	113718	88298.2	110300	85574.1	108749	56802.9	77632.6	89208.2	117263	104933	119889	112350	131582	100892	81365.6	102154	109659	94390.7	99606.3	110434	93654.7	77370.8
8.55_899.6464m/z	566602	585011	535356	430585	468233	484830	547286	548804	549687	615229	575611	557760	526937	490478	570573	601297	669291	546404	483957	478347	536948	501203	579009	662764	534264	660737	644510	631256	509998	544318	547076	624186	532135	613376	602416	584771	653536	706611	698596	867075	766486	575183	594241	679196	510302	607600	632367	576779	522333
8.55_961.6169m/z	151863	138518	147205	107900	108614	117103	127270	111615	138640	152219	133680	120039	105062	127058	122372	153065	168693	146522	116235	106416	124690	120672	122664	148332	102807	126701	137700	145088	128387	132117	107987	147576	123880	159345	149397	135957	137567	167704	141591	205922	183659	146040	147439	164480	105947	163462	154420	142114	114492
8.57_700.6051m/z	6272.59	6240.66	10279.7	15353.6	14934.6	52697.3	66149.6	105102	85369	33487.9	29289.5	8277.56	6712.34	2366.88	8282.99	35126.1	80096.9	118806	73049.5	11682.6	18385.4	6283.43	11042	9890.54	12320.8	13640	15127.1	20558.7	8702.92	17072.6	11851.8	7559.99	5922.09	42905.1	39989.7	200619	69640.6	50464.5	16934	15769.9	13981.9	9410	12993.9	32349.4	43503.4	79571.7	120472	29038.8	43725.9
8.59_927.6689m/z	15977.4	17316.3	28919.8	20931.6	8361.14	31123.9	22978.3	15489.9	18921.2	21969	20739.1	22390.6	20678.4	16632.1	22921.4	33143.5	23521.3	30317.8	14179.4	21595.2	19726	20490.8	23472.9	21545.9	17565.5	23186.7	21112.8	23187.3	16342.6	31445.6	15454.7	21678.1	13581.1	24104.2	17126.1	25305.3	15067.2	26172.6	15145.2	30275.1	26316.8	17051	24085.7	27131.8	18177.4	21738.1	26876.5	14504.6	23162
8.60_1055.6201m/z	30040.5	28448.6	42198.3	30632.1	27784.4	48312.6	47656.3	23733	58823.4	31107.2	51533	48159.6	43154.3	47631.2	50890.1	34774.3	45786.8	39305.3	26553.3	26162.1	30783.7	36798.7	38523.6	52622.6	35364.9	42448.7	42085.4	55132.6	51427.1	49670.5	23379.1	43307.4	32347.8	38726.6	39913.6	42326.4	38092.4	60711.6	40312.5	72163	54998.6	39929.7	36095.6	60842.3	29501.9	36872.7	28742.1	29947.1	34778.3
8.60_915.6333m/z	16902	18610.4	20821.4	18757.6	12417.3	36193	20252.2	21447.2	22379.8	23122.2	21216.7	17506.7	13604.2	26083.6	25429.3	25587.2	22348.5	22484.7	15080.9	16212.5	20418.4	22957.4	18809.3	23207.4	13108.8	23816.5	24511.6	26188.1	22707.2	22068.3	18827.4	32679.3	20637	22174.4	25699.2	19603.8	14844.3	23798.1	18448.6	25885	25324.3	23040.8	25255.8	36406	16276.3	21332.9	19604.6	19003.4	24177
8.66_861.6891m/z	36800.9	18926.6	22706.1	22332.1	22525.9	23598.7	23449.7	43723.6	35629	31768	40147.6	21071	32018.7	31703.1	18964.8	19155.9	26712.4	18133.5	19967.4	22064	38630.3	29078.5	44440	33299.6	14875.4	28884.3	30843.3	13512.4	32676.9	43266.4	19645	25149.9	17714.6	29397.6	22675.2	48618.4	45818.4	22476.6	15870.7	21468.9	24843.2	30837.7	16756.9	36466	22235.6	22650.3	30643	47841.9	19818.6
8.69_834.6768m/z	125961	99321.8	125356	87514	95014.6	55577.5	93970.1	118895	97895.8	93220.8	136287	92187.3	105086	106002	79173.6	77620.7	146279	69763.2	77607.4	74328.9	88572.5	65001.5	128811	119893	64092.7	115066	87842.7	66215.3	89684.1	116981	90902	130059	79562.7	109282	105536	137605	146426	104739	84076.3	147632	107436	143347	107565	154172	101693	125814	153326	187911	90682.6
8.73_1111.6072m/z	19973.2	13140.7	13692.1	14387.2	9339.74	17560	49285	73912.3	74855.9	115194	70910.7	49706.9	40998.8	32880.4	23860.5	10298.2	14267.9	8917.11	6047.57	22619.4	20691.8	17452.2	28461.3	33676.9	15242.3	11363.6	14005.5	33626.7	27071.4	43122.2	15959.1	13890.9	9882.03	15852.2	43357.8	102520	196173	80728	91218.2	52809.2	18329.1	21268	17747.2	15137.1	15550.5	10755	17983.8	31574.7	14947.1
8.73_904.6414n	48073.5	38312.5	55134.7	40898.4	17151.2	49218.8	51256.8	48513.6	34655.7	49752.2	45910.9	34711.9	45327.1	43612.3	46510.8	43538.1	47919.2	33967.5	36285.7	28528.5	46959.1	43533.3	61203.6	44496.5	22617.7	53934.1	39174.6	43013.2	45640.3	60599.4	52869.9	52180.2	23888.1	45640.5	27031.3	61818	55753.6	42255.9	38420.8	44953	41438.5	39766.5	73055.7	66641.3	47956.1	44640.5	62295.7	37322.1	46861.8
8.74_1049.6371m/z	64932.3	43446.4	40698.2	43659.3	22251	47834.3	54417	42130.3	36442.5	38819.8	46784.9	25807.1	52197.6	29560.3	50522.9	35106.1	56532.7	34862	30121.6	25092	47343.1	35525.3	53053.7	41629.6	32729	56257.3	46717.9	50761	35583.5	58458.7	47620.7	44422.7	28014.2	39374.6	39224.7	51240.9	44933.8	48181.7	45184.6	33722.6	37367.3	35574.8	44042.2	62696.3	59938.1	55146.2	53874.8	58071.8	40162.4
8.74_785.6527m/z	1.04655e+06	941090	1.14558e+06	959802	475685	948471	907879	854958	698530	877636	995158	715690	857189	918766	996258	809822	1.19093e+06	737377	678546	682831	942329	813833	1.1301e+06	1.02057e+06	781818	980069	955427	1.02279e+06	927839	1.36117e+06	876394	1.09843e+06	710392	888797	879008	1.09838e+06	901279	854527	848851	974682	856167	766592	992312	1.29873e+06	858472	883697	1.20146e+06	1.08993e+06	801153
8.74_845.6715m/z	5.97082e+06	5.51106e+06	6.36582e+06	5.37259e+06	3.06438e+06	5.8056e+06	5.67322e+06	5.43524e+06	4.61594e+06	5.37251e+06	6.09997e+06	4.46559e+06	5.38619e+06	5.79016e+06	6.07598e+06	4.92006e+06	6.6815e+06	4.47194e+06	4.06032e+06	4.26611e+06	5.57368e+06	5.05969e+06	6.68105e+06	6.20298e+06	4.63802e+06	5.72243e+06	5.72575e+06	5.86706e+06	5.35816e+06	7.25053e+06	5.31942e+06	6.32196e+06	4.50439e+06	5.55396e+06	5.60281e+06	6.71392e+06	5.58868e+06	5.17122e+06	5.02702e+06	6.02323e+06	5.20191e+06	4.56152e+06	5.80975e+06	7.57146e+06	5.14006e+06	5.24503e+06	6.78555e+06	6.26227e+06	4.66778e+06
8.74_913.6621m/z	461179	418013	492497	399718	212064	425664	425272	396979	336602	398057	445647	315472	401582	391801	429377	349299	501793	323597	289709	297813	390343	340883	464949	425928	318324	402621	426244	433107	390807	561092	411211	480850	302531	408898	380004	478592	405100	376650	358512	459227	387010	331558	424378	577955	372772	393023	504830	467811	340438
8.74_971.6239m/z	34547.1	34321.9	37083.9	20676.6	8389.22	28640.9	30203.8	20034.4	27845.4	24111	24471.2	25286.4	28909.4	28932.4	20961.6	29971.4	33428.7	28361.8	19534.2	25850.6	33092.3	37962.7	27599.5	28114.4	24278	33735.6	31287.4	30714.9	26959.5	31293.9	22191.2	37641	29370.6	23827.1	23716.8	28789.9	25095.9	22561.6	18089.6	27806	26251.2	25039	30695.1	38003.5	32693.6	27807.5	35784.8	39988.1	26241.7
8.74_975.6321m/z	68752.7	72633.9	89680.7	83216.3	23909.9	61452.8	67757	68256.7	51916.7	62679.2	86824.8	46396.4	67746.6	75981.7	72058.2	60242.3	92064.4	45227.6	47985.6	48618.9	76299	60806.9	93916.6	75700.6	58661.4	73176.2	81243.6	75633.8	63222.2	107313	72403	100117	41428.3	86936.4	68063.8	77029.7	81401.7	68069.4	61444.8	81362.9	68743.5	70613.1	82108.4	124146	77808.8	88976.5	85057.6	74247.5	58316.8
8.74_981.6497m/z	168571	150719	190316	124026	56713.6	163264	151012	137420	103510	142483	172696	106052	133689	165613	185386	120975	182845	131177	102391	104293	139012	127139	146992	152425	85463.2	151997	161433	150594	126926	177550	131469	163369	114112	131524	141322	149691	132836	145263	128711	157534	135510	126945	174487	198764	146395	155353	190989	180796	141856
8.86_708.6138m/z	20376.8	6998.35	12067.9	22826.3	5836.41	3362.31	10260.9	6786.6	3094.83	3160.16	19066.2	2048.35	4486.01	4753.66	9900.71	7902.13	13735.1	4727.82	1880.92	5402.77	10947.4	2403.61	14880.2	1991.11	5944.71	19620.6	4504.48	6564.47	6015.13	9062.17	29724.1	4957.59	9945.62	8460.84	17024.7	10565.2	11119.7	5201.71	7074.48	7069.95	5300.48	12388.4	7083.27	17561.9	3455.56	3159.16	8574.27	11856.8	6493.3
8.92_1053.6256m/z	17969.5	15493.9	15661.4	15146.1	17485.4	22830.2	15788.2	24769.1	25917.8	15535.9	21566.8	16468.5	15515	20015.9	19817	24971.5	14943.9	19281.8	9658.72	14828.6	21955.8	40301.9	53601.4	78098.5	57180.8	41445.1	23286.1	9264.82	5309.56	7371.79	12594.5	19807.5	17465.5	23791	21785.1	21755.6	26333.4	20515.7	16782.4	16719.8	16262	16537.6	17074.9	25912.2	23414.7	17121.6	12562.5	20935	12228.8
8.92_918.6572n	60433.3	44023.6	70571	50013.1	39113.4	61382.6	66806.5	67643.5	84390.3	83832.5	82516.8	65252.4	70134.3	73635.4	85661.8	78011.6	110012	94574.2	50879.4	55232.7	87812.8	67525.2	98763.4	93579.1	57622.2	89154.5	95708.4	72822.7	74703.7	100353	64831.1	70104.2	40282.1	59708.6	68479.6	99087.2	92684.9	77120	67248.8	116280	82945.4	84960	66516.8	76947.7	65605.4	85081.1	67077	66124.2	74720.9
8.92_973.6618m/z	18688.2	16094.7	12553.3	8750.59	6862.05	9416.99	10788.9	6508.5	11266.2	8763.93	11685.8	12167.1	17387.3	16671.3	12714.8	13214.8	25969.3	22298.5	11305.7	10422	9574.46	18046	21395.5	16658.4	12847.2	11482.6	14062.8	10224.5	9044.89	9421.1	21362.9	12178.8	7867.67	9116.74	5935.83	14163	13296.5	9150.73	8969.08	19589.2	14161.2	10742.3	13257.5	18675.1	13406.8	14525.1	16056.4	15536.5	12691.5
8.93_1063.6527m/z	88098.9	68350.2	115521	96821.6	82472	132609	108100	126062	116278	143510	120897	93571.7	105359	85409.9	110410	99488.8	128879	97894.3	72938	78968.5	103171	101902	138022	151108	94086	125925	132529	131526	133839	133126	86742.6	120566	107466	139898	149672	148912	118134	156819	94019.4	128571	112678	89296.3	84683.3	110787	101570	107558	99351.7	84118.2	75117.4
8.93_729.5466m/z	31375.2	29244.2	40229.4	27363.9	29382.8	29724.9	23016.2	28534.8	28815.4	25539.9	31983.6	18428.1	25713.8	27317.4	29678.9	30810.4	34871.1	38615.3	30879.9	33263	45321.2	35597.6	35744.7	40645.2	39555.9	41452.2	46424.4	41265.3	38947.6	44146.4	27121.8	39582.1	38475.3	20839.9	30493.1	28948.1	25962	29698.7	27628.9	27650.8	25083.9	24544.3	24467	30203	34580.4	42496.1	34531.2	28652.1	35044.4
8.93_814.6920n	2.12597e+06	1.72686e+06	2.23407e+06	1.81941e+06	1.40471e+06	2.27934e+06	1.74256e+06	1.96875e+06	2.063e+06	2.14949e+06	2.14206e+06	1.71956e+06	1.86582e+06	2.06606e+06	2.15762e+06	1.94982e+06	2.50189e+06	2.09494e+06	1.58508e+06	1.53654e+06	2.06606e+06	1.94992e+06	2.7303e+06	2.55459e+06	1.54378e+06	2.02256e+06	2.0389e+06	1.93818e+06	1.7824e+06	2.55337e+06	1.81378e+06	2.59182e+06	1.63874e+06	1.94295e+06	2.02813e+06	2.69116e+06	2.16828e+06	2.15765e+06	1.8308e+06	3.04295e+06	2.41737e+06	1.93342e+06	1.76627e+06	2.75181e+06	1.95693e+06	2.1486e+06	2.24371e+06	2.05961e+06	2.01653e+06
8.93_859.6905m/z	1.07446e+07	8.99258e+06	1.09847e+07	9.01468e+06	7.54173e+06	1.17902e+07	8.90305e+06	1.0221e+07	1.03537e+07	1.07164e+07	1.0739e+07	8.88012e+06	9.58456e+06	1.06548e+07	1.10546e+07	1.00338e+07	1.27747e+07	1.06871e+07	8.42032e+06	8.30946e+06	1.00194e+07	9.7461e+06	1.31653e+07	1.27283e+07	7.92879e+06	1.02986e+07	1.02863e+07	9.90777e+06	9.18227e+06	1.27255e+07	9.30855e+06	1.2802e+07	8.77759e+06	1.01535e+07	1.02512e+07	1.32725e+07	1.07221e+07	1.05446e+07	9.51116e+06	1.47721e+07	1.20904e+07	9.68606e+06	9.03423e+06	1.39452e+07	1.01928e+07	1.10964e+07	1.16763e+07	1.03662e+07	1.01723e+07
8.93_927.6778m/z	832658	694915	872324	707166	562839	896944	691183	760217	807335	822331	816511	671783	727411	786590	837569	764854	995924	864107	680609	635363	796811	745212	979254	944235	585085	789073	801236	797522	718863	1.0297e+06	718748	1.01431e+06	651546	770502	784667	978675	818366	829073	713573	1.11984e+06	900959	767182	700787	1.08846e+06	775489	895723	904662	818991	815856
8.93_989.6482m/z	163204	131274	189422	157186	137549	225975	145067	152940	165641	182361	180422	127718	160242	208195	196609	202565	254689	185060	146110	128760	188094	168863	232597	218232	117094	162403	187495	176200	163662	224248	140473	238666	138969	186245	167430	219842	186997	200758	154373	268139	194516	185685	168425	259015	176035	227550	186569	174380	189111
8.93_995.6652m/z	258932	205541	265939	208686	171419	279600	241762	220865	266934	248347	272900	201547	236368	240322	274050	242472	326488	289624	219322	213618	241393	224308	300795	268734	194177	242306	264450	261477	242477	283452	212109	297134	228613	247444	272896	338754	286569	266800	233045	357794	300719	245717	227744	339475	251514	312418	295251	267601	267231
9.00_984.7421m/z	14571.1	4835.44	11033.2	9274.9	7508.52	28302.3	7985.67	14778.2	14565.5	8287.51	16404.7	10337	6901.1	9383.73	13806.1	10989.1	11013.8	9507.25	8581.03	8458.8	10611	8071.35	11964.1	11241.4	5531.3	11633.8	9377.6	10840.2	10205.5	12243.1	10776.2	12557.5	11535.9	11775.7	12224.2	11812	16555.3	13156.7	7466.15	9830.85	13285.6	6652.32	11119.6	12756.8	11399.4	7958.81	9289.02	20654.3	11936.1
9.03_676.6235m/z	3429.54	4787.17	9511.27	16738.8	10182.8	9064.08	4712.38	2549.04	13542.7	9382.67	4361.79	3102.83	6962.89	11577.6	5065.9	5135.11	3881.11	6627.96	1219.05	2138.25	4083.32	5043.39	5270.69	1264.23	9663.45	3033.43	8276.94	2537.19	7419.44	6878.97	3832.63	7602.7	1322.54	38882.4	9865.57	5445.5	1951.24	14260.7	10081.7	9348.67	5894.55	15321.9	3679.88	4564.1	3472.4	1719.62	4059.16	2471.2	4520.64
9.07_656.5747m/z	626706	1.07132e+06	669484	716110	1.05426e+06	629475	674874	760286	797514	1.15338e+06	849817	871490	694194	433463	791838	1.19284e+06	1.04777e+06	921813	1.11146e+06	1.00478e+06	1.00908e+06	432369	793618	596908	1.18861e+06	1.34886e+06	859348	1.5037e+06	959065	974229	971979	740736	606981	940041	874003	689499	815124	1.38733e+06	1.09837e+06	848196	1.13121e+06	1.21095e+06	884509	643188	672425	873717	1.11694e+06	1.00924e+06	994852
9.07_666.6035m/z	1.27475e+06	2.1099e+06	1.41548e+06	1.56886e+06	2.18624e+06	1.32197e+06	1.31105e+06	1.27819e+06	1.4914e+06	2.18408e+06	1.65451e+06	1.59677e+06	1.25123e+06	785714	1.41316e+06	2.21394e+06	1.90993e+06	1.87994e+06	2.14194e+06	1.94578e+06	2.0097e+06	838533	1.54194e+06	1.16374e+06	2.36749e+06	2.64175e+06	1.68014e+06	2.94513e+06	1.988e+06	2.2499e+06	1.90307e+06	1.51654e+06	1.17973e+06	1.90688e+06	1.67241e+06	1.20294e+06	1.47145e+06	2.51361e+06	2.08385e+06	1.60448e+06	2.00715e+06	2.32477e+06	1.60645e+06	1.19533e+06	1.20199e+06	1.55418e+06	2.08445e+06	1.96982e+06	1.92535e+06
9.07_679.5810m/z	170075	317323	177511	168022	275273	154686	134863	145728	148861	198205	152596	141550	123227	65454.5	149265	191766	193611	163538	194507	163493	196178	60996	178083	137272	260851	326485	203330	373843	224841	205047	228571	218257	113331	217452	185189	132769	162370	269498	225706	122925	186164	203905	138388	131396	130253	137319	216591	194011	183816
9.08_1001.8411m/z	16888.9	18387.9	16862.1	9479.17	16826.1	14640.2	14470	16791.2	15042.3	15768.7	16577.4	14897.7	18587.4	14800.5	15011.1	17406	16921.8	17555.3	9155.41	14944.2	12222.2	15097.3	11140.3	12408.4	10511.2	14118	11486.3	13678.9	9513.74	11886.3	10665.8	14965.8	20599.2	11544.9	11330.7	16466.3	16151.2	16109.6	15270.7	9228.26	15947.3	13053.3	13765.6	19693.8	16736.2	14654.1	15946.9	19035.1	11614.5
9.15_706.6320m/z	16176.2	50507.1	48203.6	24060.7	13283.2	24242.9	15100.6	29423.6	16276.3	42540.9	26028.8	8974.45	20828	22203	21058.9	21772.2	32779.4	6061.09	32085.5	23676.8	25057.7	7894.55	31528.5	11084.9	21741.5	28642.9	15626.3	24408.6	33397.9	60161.7	33257.6	18088.3	6887.94	23027.4	7844.11	48559.9	22438.1	20860.6	13768.9	27709.5	54714.8	43520.6	26145.5	14006.6	15916.2	24377.4	59736.8	77216.2	31383.4
9.17_694.6334m/z	83687.7	149721	124938	80726	66234.3	66779.9	65586.5	71480.7	60010.1	117806	145019	31546	112448	88105	82206.6	57234.5	122242	29237.8	109051	91359.8	90984	41150	142535	51492.9	70872.2	127518	40852.8	75660	122138	137299	105372	93432.8	15898.7	144279	70335.8	154378	124010	81208.5	47135.7	70055	79519	224003	61913.2	49127	50800.3	48432.1	233497	277671	65938.2
9.20_668.6192m/z	153977	277047	94059.5	68047.9	115611	30830.2	105097	93555	124522	110384	205464	60580.1	179603	54855.1	79909.3	95921.1	222036	80696.4	174591	120518	158792	79908.2	185796	139082	138334	266004	107207	192250	175554	160379	123036	46572.5	144086	190879	103047	128485	241914	168346	106460	120327	139609	253563	95293.8	131513	77221.9	162251	262412	410352	107763
9.21_836.6076m/z	12445	8501.33	6754.28	8302.89	7733.95	6922.68	18265.6	7670.84	6367.66	11269.9	13006.4	4480.71	10420	8507.1	6691.36	9136	27342.7	9187.08	10416.1	12230.3	18182.5	9358.08	24253.4	15747.8	13062.1	11904.4	11554.2	7814.49	5126.78	5545.47	9121.58	5239.35	11980.2	17319.6	10019.5	12548.5	5712.79	10341.9	3503.28	6051.34	10879.2	14850.7	9861.54	17037.3	10908.4	11145.1	11903.5	21891.9	10562.9
9.23_725.6241m/z	1478.42	812.699	1071.87	999.009	2777.36	3883.34	7773.07	2184.54	3129.53	3744.17	11553.7	7310.79	6177.68	6588.01	4490.76	5741.06	9124.95	9696.17	5633.07	50834.6	40297.6	7450.89	12709.5	5550.19	2776.28	7748.81	5268.15	15337.8	10285.9	23961.1	1562.6	580.304	5199.38	5018.38	6489.55	2776.03	2996.4	7745.74	10911.6	6804.79	14784.3	19612.1	7450.44	8514.33	3845.95	5052.1	9469.11	20261.1	21432.5
9.39_682.6347m/z	65141.6	94530.4	20500.9	37940	37075	18951.4	43742.6	8625.37	25235.1	43942.8	69181.2	28052.3	67163.8	28449.5	23582	16709.6	84387.9	15802.6	36287	42393.1	65676.5	25730.2	79588.6	53484.8	45551	81299.4	30756.5	56348.6	64275.2	64350.7	38866.5	28346.2	46424.6	64873.8	40793.1	22248.6	75604.9	42434.4	28124.4	17012.7	25165.3	85521.7	35452.1	48617.2	16549.2	41977.2	92155	165879	14152.4
9.43_678.6402m/z	8125.74	13578.8	26345.7	26224.7	20536.2	16631.5	8460.92	7453.38	29612.9	40292.3	18893.9	7967.65	51850.8	21323.3	7341.52	53212.6	13260	38248.4	1114.22	18581.6	22034.6	23400.2	22072.6	7569.02	32363.6	2425.14	25644.9	7592.13	8945.18	19939.4	7699.23	14528.9	2995.22	87305.1	22646.7	7076.86	201.523	115172	18356.8	38493.4	31103.5	52658.4	16474.6	20737.7	28946.8	23129.6	6003.56	3191.4	15126.3
9.50_964.7739m/z	24856.1	22563	20064.7	13619.9	11446.3	41193.7	11365	11961.4	17992	7429.97	25453.1	25632.5	12024	16040.6	16498.7	21162.7	14717.2	16566.4	14738.2	15480.5	19869.7	17558.6	24340.5	27030.5	24821	16043.4	25401.1	15280.8	18084.8	18419.1	25303.5	25982.9	27086.1	18604.1	10194.3	11535	29798.2	9948.34	9995.99	24980.7	17110.6	12096.6	16165.6	32443	16105	19378	9158.12	27187	12070.6
9.55_698.6245m/z	50391	164459	157728	67778.3	21880.7	49459.4	59059.4	149572	54711.2	118340	107875	23748.3	106187	55015.2	69731.6	69743.3	148259	20965.1	93196.4	147385	86908.7	22732.2	129592	45346.3	55989.6	130608	40172.3	141487	129420	231692	60725	33663.1	46132	65189.3	28919.7	127890	97295	59964	64993.9	149189	273891	128448	83791.4	63530.2	76154.5	97277.7	182683	220350	61546.8
9.57_686.6214m/z	87441.5	119336	22102.4	29270.4	57891.6	26537.5	22580.4	39983.2	48364.2	72152.9	101043	48246.1	144703	32269	27792.6	40292.8	211780	55584.4	229692	71284.1	170106	81976.1	321616	108088	111612	205320	44925.1	59974.7	92261.7	84207.9	49422.3	21994.4	55029.4	57245.2	18886.9	38287	78807.8	42766.2	48511.9	59596.3	37548.7	117683	36529.8	73601	97583.9	190761	383156	722457	74172.1
9.57_696.6504m/z	235755	267984	86353.6	77307.5	148694	82690.2	119120	114666	156679	157876	203060	114479	278183	141584	132164	116646	308642	115332	212984	174749	214298	116636	304794	224726	157742	345543	144505	227404	228625	258902	113295	68616.4	160285	245959	136803	146328	295721	148779	123845	107617	104816	267749	110637	154360	160266	229348	305667	529156	125467
9.57_864.6337m/z	4358.82	9263.05	1590.32	5949.91	5762.43	4411.33	2663.85	5125.46	3976.08	6101.93	11507.7	10940.8	13290.6	2520.16	8076.97	3612.77	23103.7	2267.84	9254.99	9888.37	13679.9	6244.78	19722.2	11413	4635.33	20670.2	2800.94	4441.98	8351.35	5557.33	8406.79	1211.68	6056.5	20197.3	8029.77	9248.42	21771.8	5396.76	5853.45	3180.9	8959.09	12194.1	7143.17	15503.5	3581.87	6374.55	11117.4	19655.4	5801.59
9.79_722.6660m/z	83557.6	14773.2	11250.6	27598	22908.6	21574.9	18601.4	55072.7	63041.6	73112.7	29397.6	33469.1	80347.9	49203.4	47887.4	44135.1	117132	53357.2	61388.6	41691	139054	28147.7	140288	29101	23869.8	63966.7	36516.7	66288.8	84467.9	203846	13897.2	10659.5	17347.3	27731	27628.8	106140	78669.6	43711	25645.6	38528.1	38056.2	87052.1	39187.4	106321	52060.9	87736.6	91738.8	153364	125833
9.94_758.6771m/z	6923.8	4269.7	3168.75	4544.8	3363.13	2726.58	3188.3	2893.89	1678.83	2461.32	3372.23	4775.34	3743.56	5165.21	4015.15	2870.69	5824.78	2817.1	2168.87	4531.94	3102.46	2655.68	4704.43	3917.73	3352.2	2537.99	2331.05	3446.99	3326.62	2716.5	3687.39	4001.74	8599.73	1214.38	2121.21	7741.44	3346.69	2385.64	2266.2	2873.84	6999.78	4601.97	2555	6979.9	4372.88	6870.29	3867.89	3299.96	1897.6
[truncated: 41 more columns]
