# Supplementary material for: Lipidomic profiling reveals distinct differences in plasma lipid composition in overweight or obese adolescent students
Source: BMC Endocr Disord. 2021 Oct 13;21:201. doi: 10.1186/s12902-021-00859-7 (PMC8513241; doi:10.1186/s12902-021-00859-7)
Supplement: Supplementary file 9 — Additional file 9. Different positive features between the control and overweight group. [file 12902_2021_859_MOESM9_ESM.xlsx]

## Sheet: obesity-A_control-diff-heatmap-
Additional file 9. Different positive features between the control and overweight group.
	overweight_10	overweight_89	control_13	overweight_23	overweight_102	control_85	overweight_46	overweight_33	overweight_96	overweight_83	overweight_20	overweight_40	overweight_63	overweight_56	overweight_99	control_75	control_81	overweight_43	control_22	control_6	control_9	overweight_65	overweight_86	control_55	overweight_50	control_95	control_62	control_48	control_98	control_25	control_29	control_39	control_88	control_68	control_35	control_45	overweight_53	control_15	control_32	control_58	control_42	control_52	control_19	control_12	control_72	control_78	control_101	overweight_17	overweight_30
10.53_953.7585m/z	3.35812	2.28257	1.24654	0.601145	1.62343	0.176407	1.0885	1.86934	1.36801	0.788471	-0.451841	-0.416822	-0.00930868	-0.331302	-0.86975	-1.61382	-1.58028	-0.900711	-0.539514	0.392315	0.087696	0.817399	-0.224779	0.95198	0.70329	-0.471052	0.240646	-0.489651	-1.07821	-0.712613	-0.147325	-1.02861	-0.790871	-0.976538	0.075547	0.104702	-0.697261	0.399465	0.295121	-0.0701135	0.354143	0.0108265	-1.48465	-0.404172	0.795449	-0.63442	-0.534994	-1.78187	-0.742454
10.62_945.7304m/z	3.01046	2.10856	1.07754	0.254956	2.2776	0.329424	1.09402	1.24942	1.56478	0.879621	0.20789	-0.389947	0.117897	0.0476739	-0.987809	-0.802057	-1.4871	-0.418089	-0.281789	0.205096	0.655061	0.45194	0.327511	0.837948	0.522378	-0.37509	0.147682	-0.90795	-0.482283	-1.96269	-0.84546	-1.53348	-1.40065	-0.528486	-0.595477	-0.268786	-0.906342	0.169801	0.295284	0.554517	0.621133	-0.202015	-1.99349	0.0280905	0.635408	-0.733887	-0.490343	-2.24551	-0.853428
10.91_1102.8150n	2.22212	0.615447	1.13646	-0.190221	1.46564	1.19803	1.65329	1.57674	1.80876	1.20859	-0.883407	-0.325808	1.44779	-0.926206	-0.730117	-1.63953	-2.14509	-0.623543	-0.176459	-0.416117	-0.715973	0.246245	0.180092	0.497983	1.0473	-0.730461	1.0834	-1.22262	-0.363719	-1.50566	-0.78564	-1.45157	-0.884721	-1.06077	-0.777549	-1.21437	-0.849144	0.630785	0.756179	-0.0209067	-0.298971	-0.267774	-0.945931	0.655499	1.25947	-0.894658	0.497178	-1.33738	-0.609202
10.91_908.7859n	1.4863	1.07052	0.901968	0.032448	2.14024	1.08353	1.17942	1.51768	1.52085	1.35802	-0.377435	-0.59835	1.16094	-0.760801	-0.51247	-1.34357	-1.51292	-0.316108	-0.263142	-0.149701	-0.0338994	0.43532	0.605547	0.453722	0.67752	-0.235694	1.00818	-1.62277	-0.165075	-1.44014	-1.11262	-1.50507	-0.547294	-0.52432	-1.00965	-1.0064	-1.66108	0.43299	0.928893	0.209269	0.101553	-0.311182	-2.00577	-0.284359	1.87869	0.277712	0.418488	-2.17736	-0.666844
10.91_985.8686n	1.89524	0.895296	0.970337	0.204678	2.16924	0.96265	1.39243	1.13152	1.44458	1.28681	-0.546184	-0.218902	0.874195	-0.783197	-0.915888	-1.28932	-1.40586	-0.452912	0.0167248	0.0711863	-0.0564066	0.535494	0.512759	0.591679	0.991419	-0.456081	1.0286	-1.50406	-0.815328	-1.5095	-0.969441	-1.60128	-0.907002	-0.466269	-1.22969	-0.848438	-1.52806	0.242131	0.944378	0.580176	-0.045677	0.0150633	-1.85884	0.256925	1.7036	0.121644	0.220204	-2.32478	-0.839762
10.14_986.8203m/z	2.14796	2.20598	1.15021	0.635395	0.626468	0.899577	1.32548	2.69605	2.37077	-0.923908	0.171051	-0.398122	0.336509	-1.03419	-0.139561	-1.08004	-1.37854	-0.953473	-0.00357046	-0.165301	0.341835	0.0184962	0.160149	-0.151863	-0.322768	0.116354	0.34952	-1.21996	0.112031	-1.2282	-0.619754	-1.19422	-0.720271	-0.13132	0.715491	-0.412005	-0.00638047	0.474837	-0.515794	-0.190116	-0.208856	-0.160337	-1.70296	-0.703619	0.270163	-1.4874	-0.3804	-0.739825	-1.02727
10.23_623.5055m/z	2.33393	2.00339	1.49163	0.924767	1.0925	1.57472	1.25638	2.23385	2.0677	0.263721	0.910231	-0.268565	0.309302	-0.878495	-0.888485	-1.18185	-1.13632	-1.31031	-0.253317	-0.405097	0.35094	-0.301957	0.358958	-0.508096	-0.800586	-0.496727	-0.840432	-1.78991	-0.20079	-1.07219	-0.562744	-0.396436	0.00480407	0.551439	-0.0192045	-0.977826	-0.870187	-0.0659849	0.119541	0.269186	-0.384505	-0.802107	-1.41825	-0.0474742	-0.655763	-1.13048	-0.382151	-1.31789	-0.71839
10.24_1097.7732m/z	2.61842	2.70192	1.1369	0.101808	1.1498	1.36366	0.603018	1.69257	2.39232	0.605748	-0.351627	-0.472812	0.356188	-0.603536	-1.19897	-1.60112	-0.740126	-0.804366	-0.251903	-0.0306569	0.178389	0.308634	0.958124	0.522715	-0.161954	-0.18865	-0.461437	-1.59741	-0.0404175	-1.07721	-0.561009	-1.01224	-0.523337	-0.189217	-0.385278	-0.50375	-0.645836	0.167417	-0.81877	-0.383737	-0.616808	-0.755254	-1.58221	-0.677625	0.237879	-0.733794	-0.554213	-1.74852	-0.590332
10.24_647.5015m/z	2.79146	2.3907	0.810188	0.215958	1.41161	1.21827	1.05343	1.66756	2.13175	0.765207	0.18902	-0.0435748	0.256345	-0.503161	-0.859796	-1.37785	-0.987484	-0.625989	-0.670707	-0.284932	0.0109016	0.0898972	0.672039	0.509662	-0.355523	-0.585427	-0.352418	-1.66459	-0.398883	-1.33851	-0.251932	-0.918057	-0.583637	0.203326	-0.427867	-1.06919	-0.828676	-0.417674	-0.0422035	0.176313	-0.236594	-0.947337	-1.68383	-0.507181	-0.223707	-0.729623	-0.338341	-1.76738	-0.950185
10.01_950.7377n	3.19257	2.81617	1.29202	-0.32405	0.383843	0.964515	0.679188	1.637	2.20409	0.70538	-1.52666	-0.601281	0.181669	-0.954244	-0.364376	-1.1798	-0.394972	-0.857417	-1.11672	-0.19207	0.313928	0.964871	0.268031	0.0387657	0.098821	0.366755	-0.433415	-0.188751	0.296477	-0.748072	-0.387472	-1.37477	-0.0686799	-0.656883	0.0844931	-0.566759	-0.688001	-0.176474	-1.7564	-0.840082	-0.0944827	-0.557755	-0.841722	-0.516337	0.234283	-0.735315	-0.537557	-1.0977	-0.750201
10.24_902.7384n	2.43776	2.58581	1.49755	0.301845	0.436512	0.960815	0.774223	1.80439	2.14794	1.31528	-0.352525	-0.318128	0.442878	-0.875013	-0.199133	-1.67739	-1.0613	-1.03351	-1.05026	-0.0039544	0.50312	0.781904	0.758813	0.305112	-0.184967	-0.0578638	0.108087	-1.3485	-0.444634	-0.875189	-0.41865	-0.170515	0.347904	-0.205129	0.0834361	-0.716436	-0.466547	0.374273	-1.3849	-0.512884	-0.936801	-0.68075	-1.66423	-0.182458	0.272548	-0.312797	-0.558394	-1.38718	-1.12499
10.24_979.8216n	2.66343	2.69917	1.38828	0.0151448	0.583535	1.11125	0.776566	1.81448	2.20591	1.04772	-0.429176	-0.248044	0.617981	-0.355209	-0.500591	-1.57484	-1.15447	-0.953956	-0.881928	-0.24476	0.395592	0.735183	0.633944	0.507429	-0.088927	-0.296017	0.0299707	-1.23974	-0.434945	-0.928774	-0.651516	-0.440141	0.00343787	-0.0922821	-0.12114	-0.590643	-0.552254	0.00877099	-0.922199	-0.583891	-0.801807	-0.685425	-1.77337	-0.275041	0.133697	-0.528942	-0.598617	-1.4571	-1.19594
10.13_949.7263m/z	1.63627	1.98378	2.20495	0.735029	0.212972	0.465002	1.3109	2.80482	1.69857	0.340838	-1.27634	-1.00536	0.110763	-0.51403	-0.278567	-1.65369	-1.51829	-1.27108	-0.652755	0.197432	0.167216	1.12211	-0.43741	0.352491	-0.0504331	-0.405066	0.383784	-0.569617	-0.503636	-1.03107	-0.337825	-0.722615	-0.0698287	-0.321341	1.10028	0.182333	0.16672	1.15337	-1.60181	-0.368568	-0.701799	0.0247617	-0.815266	-0.758092	0.498817	-0.447501	-0.358445	-0.962163	-1.04723
10.51_904.7529n	1.88421	2.30941	1.53894	0.350831	0.377126	1.16034	0.692875	1.82006	1.24039	1.72519	-0.872177	-0.895238	0.578938	-0.937967	-0.371783	-1.36479	-1.51612	-0.672574	-0.970515	0.0168362	-0.227841	1.06157	-0.16142	0.192821	0.155652	-1.073	0.34212	-1.45489	-0.485522	-0.931255	-0.373017	0.0960605	0.638461	0.277844	0.497446	-0.330301	-0.517451	1.159	-1.32282	-0.848893	-0.197021	-0.287054	-1.55995	-0.66711	1.12367	0.0940336	-0.49132	-1.58686	-1.2017
10.51_981.8367n	2.09051	2.41081	1.68386	0.241063	-0.0460039	0.820168	0.793163	1.95827	1.23735	1.97273	-0.144592	-0.535254	0.582092	-0.437991	-0.170357	-1.61501	-1.77505	-0.59873	-0.758698	0.0489888	0.303	0.792973	-0.198216	0.769734	0.215089	-0.637547	0.332138	-1.30963	-0.589021	-0.916066	-0.307203	-0.300179	0.582356	0.00579973	-0.0567472	-0.176173	-0.504401	1.31597	-1.28317	-0.609086	0.0241039	0.0261054	-1.68467	-0.534863	0.563274	-0.109652	-0.377275	-1.35619	-1.26423
10.24_1779.4293m/z	2.08085	2.29603	0.993656	-0.0608861	0.565973	2.11282	0.887329	0.745294	1.83878	1.3061	0.114943	-0.103596	0.413021	0.078682	-0.14649	-0.971102	-0.398787	-1.71108	0.0202995	-0.892402	0.957421	-1.27022	1.74749	0.823432	-0.0745192	0.0283112	-0.525278	0.408857	0.547248	-1.69638	-0.750723	-1.16569	0.265307	-0.733664	-1.09221	-1.0299	-0.16043	0.219487	-0.781227	-0.447087	-0.91673	-0.826056	-1.1313	-1.06314	-0.406538	-1.14133	0.432922	0.292159	-1.34157
9.87_973.7302m/z	3.39767	3.53563	0.678939	0.0589214	0.327031	-0.214533	-0.728949	1.0737	2.14744	-0.0920721	-0.817792	-0.54695	-0.658367	-0.501629	-0.394014	-1.25533	-0.575834	-1.09774	-0.573268	0.340882	0.402501	0.713862	-0.0730036	1.05646	0.68243	0.936288	-0.171456	-0.347855	-0.942888	-0.781855	-0.151687	-0.915293	-0.748153	-1.55607	0.284838	0.0427553	0.646442	-1.26074	-0.930935	0.347732	-0.593974	-0.123632	-0.892309	0.055364	0.0288938	-0.507861	-0.0953932	-0.762117	-0.36462
10.25_949.8148n	3.46604	3.33989	0.896669	-0.207764	1.18792	0.102248	0.286857	1.52106	1.98532	0.199603	-0.197533	-0.50338	-0.297372	-0.703112	-1.03619	-1.23763	-1.01087	-1.08607	-0.538206	0.435577	0.888493	0.696145	-0.0817881	0.467432	0.474695	1.0353	-0.381223	-0.455625	-0.788576	-0.916294	-0.368588	-1.15987	-0.940514	-1.00645	0.260089	-0.0601029	0.0377553	-1.16221	-0.740531	0.665664	0.431915	-0.124692	-1.20184	-0.162335	0.113031	-0.688506	-0.485608	-1.55091	-0.706445
9.99_926.7393n	2.88205	2.9522	0.975725	0.903867	1.02755	0.569132	0.273612	1.57765	2.36991	-0.443326	0.0389029	-0.542884	-0.783187	-0.791838	-0.946595	-1.16139	-0.799547	-1.7739	-0.319574	-0.138086	0.68443	0.320191	0.154908	0.218284	0.444615	1.66009	-0.683989	-0.658291	-0.837668	-0.725797	-0.288523	-0.96744	-1.07377	-0.354189	0.297524	-0.453705	0.655632	-1.09553	-0.483498	0.616891	-0.32762	-0.43848	-1.35187	-0.160388	-0.317833	-1.05156	-0.185014	-1.43903	-0.587302
9.99_1003.8199n	3.0954	3.2952	0.538076	0.531149	0.865436	0.208221	-0.151738	1.00394	2.44963	-0.580555	-0.0989596	-0.365975	-0.839043	-0.812859	-0.839602	-1.1109	-0.571071	-1.3986	-0.276669	-0.059376	0.735246	0.531198	0.172514	0.38358	0.634478	1.82482	-0.472095	-0.411793	-0.703283	-0.717107	-0.142651	-1.05744	-1.44747	-0.650982	0.263619	-0.340637	0.852993	-1.42918	-1.0849	0.580574	-0.110963	-0.427413	-0.968954	-0.278701	-0.240402	-1.00412	0.0596293	-1.27341	-0.449767
9.99_972.7964m/z	2.98245	3.50453	0.523892	0.352784	0.92409	0.40274	-0.21684	1.06127	2.64217	-0.375728	-0.0979185	-0.392271	-0.857157	-0.577515	-0.901718	-0.595537	-0.748467	-1.34682	-0.555646	-0.197929	0.639133	0.312119	0.0999438	0.43417	0.605157	1.87312	-0.45144	-0.191788	-1.22826	-0.470948	-0.0117525	-0.893193	-1.16242	-0.935738	0.221251	-0.236617	0.524456	-1.26722	-0.824772	0.676084	0.00250502	-0.578661	-0.935223	-0.165753	-0.351609	-1.05619	-0.140607	-1.08484	-0.509111
2.76_401.3461m/z	0.19751	1.96581	0.674251	-0.134287	0.558297	-0.561066	0.761712	3.38248	0.349779	-0.780589	1.53096	0.472294	-1.90904	0.613743	1.13381	-1.23344	-0.957851	1.43178	-0.462259	-0.537138	1.70782	-1.11019	0.828252	-0.290416	-0.0735094	2.04267	-1.45963	-0.438582	-0.755157	-0.93065	-1.40814	-0.479959	-0.0464892	-0.328558	0.806952	-0.817534	0.0540648	0.250147	-0.430012	-1.07488	0.201604	-0.166903	-0.592185	0.174821	0.0375753	-1.17716	-0.766357	-0.760409	-0.417021
10.36_1806.4541m/z	1.5247	1.03863	0.655148	0.898723	1.73926	0.712603	0.880919	0.936534	1.41122	0.167023	0.732558	-0.114883	-0.0925699	0.0534035	-0.873712	-0.281377	-1.27733	-0.862411	0.466796	0.102372	0.869895	-0.139054	0.318338	0.495346	0.607404	0.484422	-0.394175	-0.763377	0.305848	-2.82406	-0.839748	-1.20989	-1.91764	-0.271752	0.0736437	-0.0140466	-0.0544431	-0.0680838	0.454706	0.680679	-0.38034	0.0159736	-3.50921	0.137185	0.116735	-1.29881	0.0146697	-2.34115	0.190898
10.25_946.7868m/z	3.02939	2.73921	1.15248	0.794432	1.57879	0.598284	0.928243	1.73123	1.98322	0.183616	0.221029	-0.323768	-0.406573	-0.599975	-1.13416	-1.28094	-1.00237	-1.34779	-0.13812	0.0125763	0.516293	0.212412	0.243485	0.365852	0.341254	1.01533	-0.498494	-0.986691	-0.614665	-1.37396	-0.554328	-1.37598	-1.19357	-0.485345	0.0990379	-0.511158	-0.114418	-0.910454	0.220649	0.636548	0.052584	-0.5591	-1.51485	0.0305664	-0.10326	-0.873624	-0.284716	-1.92399	-0.867984
10.25_951.7432m/z	3.125	2.68889	1.04443	0.524164	1.45266	0.379257	1.07531	1.50441	1.62932	0.00793063	0.354754	-0.182207	-0.290273	-0.0976678	-1.14135	-0.875135	-0.924026	-1.2415	0.0533048	0.295906	0.781274	0.151732	0.255232	0.133624	0.496712	0.886995	-0.667812	-0.977263	-0.382522	-1.76326	-0.745275	-1.61803	-1.51576	-0.899026	-0.0741589	-0.474265	-0.180795	-0.865532	0.703699	0.817119	0.506778	-0.48271	-1.43615	0.215721	-0.176906	-0.91173	-0.366124	-1.97926	-0.856808
10.10_948.7964m/z	1.98324	1.6218	0.248696	1.3402	1.85763	0.140279	1.02908	1.03588	1.77037	-0.848802	0.657547	-0.265998	-0.844716	-0.168477	-1.11139	-0.430979	-0.450832	-1.54653	0.617472	-0.147454	0.514975	-0.183914	-0.107088	0.00529208	0.55774	1.12607	-1.19477	-0.537024	-0.548536	-1.33459	-0.574995	-1.76505	-2.32042	-1.11255	-0.304885	-0.239446	0.280885	-0.944153	0.841494	1.37861	0.57744	-0.528756	-1.12849	0.31052	-0.650839	-0.986139	-0.3073	-1.49884	-0.0518151
9.76_947.7156m/z	3.05783	2.83923	0.466888	0.905657	0.634443	0.415159	0.10828	1.25847	1.86535	-0.709941	0.0502953	-0.483937	-0.662859	-0.603604	-0.666378	-1.08076	-0.617377	-1.42518	0.130144	-0.0726096	0.660821	-0.18279	-0.0426987	-0.271724	0.488487	2.14105	-1.15606	-0.829188	-0.91815	-1.3237	0.0975441	-0.921184	-1.17182	-0.828588	0.0717865	-0.835979	0.688751	-0.972015	-0.054801	0.826599	0.335194	-0.433143	-1.04387	0.0758193	-1.02295	-1.00234	-0.389563	-0.669697	-0.648202
9.87_900.7230n	2.46067	1.98285	0.863751	1.42701	0.860375	0.636885	0.491971	1.39306	1.75352	-0.595875	0.378856	-0.365777	-0.704246	-0.390413	-0.771656	-1.03083	-0.987997	-1.92644	0.506382	-0.114256	0.8475	-0.345741	0.0388639	-0.438024	0.673341	1.86073	-1.23112	-0.937186	-0.512544	-1.25055	-0.192861	-1.17641	-1.52916	-0.367972	0.217103	-0.88965	0.78012	-1.03682	0.182095	1.00229	0.223301	-0.607174	-1.23921	0.178508	-0.955633	-1.42904	-0.163262	-1.02563	-0.500994
10.51_910.7869m/z	1.59801	1.63347	1.48698	2.25266	1.31068	1.45459	1.07509	1.61704	1.70288	0.795781	0.126422	0.821617	0.139222	-0.715744	-0.37929	-1.03954	-1.665	-1.31508	-0.0998039	-0.445094	0.669687	-0.135559	-0.428338	-0.508635	0.27308	0.164822	-0.845997	-1.49957	-0.369078	-0.637716	-1.231	-1.32508	-0.699413	0.758852	0.389406	-0.182351	-0.113111	-0.168137	1.93682	-0.485426	-1.0534	-0.323416	-1.98249	0.272732	-0.230366	-0.206064	-0.0940308	-1.61596	-1.60347
7.80_658.5366m/z	1.00886	1.17809	1.02289	2.0048	0.624014	0.912711	2.7961	2.74778	1.9404	0.473322	0.0400482	-0.527151	-0.261905	-0.25721	0.0476128	-0.416114	-1.09847	-0.762925	0.51812	0.0892526	0.364693	0.881736	-0.315017	-0.164119	-0.584861	-0.247305	0.275035	-0.837705	-0.115398	0.0714295	-1.03779	-0.224673	-1.44463	0.479395	-0.641805	-0.605301	0.283593	0.198256	-0.503087	0.192157	-0.729691	-0.33912	-1.77955	0.04514	-1.95108	-1.87431	-1.07449	-0.413362	-1.24323
10.47_935.6872m/z	0.92812	0.624531	-0.728066	-0.149	-0.667601	0.736625	0.509598	-0.630903	0.805144	0.704909	-0.319386	0.718616	1.47296	0.865983	0.54376	1.55839	-1.09029	-0.638364	-1.98292	-0.0231003	-0.762285	-0.61884	1.23374	-0.0608724	0.802866	-0.615367	-0.0181272	-0.92648	-1.02919	-1.52315	-0.873504	-1.27027	-2.12206	0.576426	-1.26609	0.726022	-0.117502	-0.237511	0.602349	0.886282	0.361067	0.0665304	-2.18433	0.593278	-1.85906	-0.267612	1.79568	-0.227512	-0.527436
7.76_822.0932m/z	1.43006	1.13123	0.0999647	0.689094	0.379043	-0.408787	1.17599	0.150599	0.521573	1.37948	-0.0730723	1.15148	0.502053	0.713876	0.800123	0.480377	-0.453197	-2.60626	0.583262	1.11161	0.844083	-0.737713	-0.403566	0.887841	1.25609	-1.9533	0.123468	-1.55365	-0.124975	0.637873	-0.873146	-1.02625	-1.93654	-0.631717	-0.510849	1.395	-0.215889	-1.47456	-1.05841	0.345121	0.0625326	-0.46562	-3.07981	0.0894609	0.289115	-0.826638	1.49775	-0.059603	-1.03026
0.52_891.8042n	-1.22916	0.770712	-1.25468	0.600106	-0.345665	0.530869	0.20585	0.0799416	0.547014	0.359307	-1.94805	0.666383	0.268436	0.251305	-0.108164	0.748814	0.280357	0.504934	-0.266877	-0.172359	-1.10264	1.18079	0.720911	-4.09489	-0.366886	0.477742	0.490025	0.59978	0.0499815	0.0715455	0.039031	-2.17429	-2.16694	1.00412	0.195062	0.521907	0.39325	-0.269624	-0.251791	-0.0632868	-0.0596324	0.265978	-2.2355	-0.835766	1.12574	0.495743	-1.19635	0.126471	0.263669
7.80_333.2249m/z	-0.325314	1.60519	-0.530219	-1.30875	-0.22308	-0.676668	0.893749	0.453378	0.884124	1.10242	-1.42637	-0.312663	-1.38134	0.998095	1.02138	0.191329	1.12225	0.526276	-0.0422116	0.680688	-1.46834	1.01747	-0.113619	-0.0134937	-0.0580683	-0.862175	0.952595	0.483038	0.948126	-2.27477	-0.681487	0.186434	0.0154992	0.102425	-0.0420662	-0.00907718	-1.07129	-0.985228	-0.305607	0.754653	0.387412	0.697281	-3.88359	-2.19771	0.237522	-0.589037	-0.602376	0.713245	0.329285
0.62_1345.9686m/z	-1.22832	2.09647	-1.31038	-0.919417	1.98697	1.35544	-0.370628	-0.789999	0.875586	1.31101	0.304157	-0.829739	-0.753409	0.0186244	-0.30688	-1.20151	-1.51043	0.0760734	-0.963691	-0.943687	-1.17769	0.553039	1.89922	0.38175	-0.569409	-0.441693	0.06272	-0.470717	1.56233	-0.670173	-0.244339	-0.24645	-0.309222	0.683707	-1.39156	-0.596548	0.791882	0.77911	-0.761532	0.820872	-1.19291	0.296965	-0.722774	-1.86974	0.4076	0.639391	0.422654	-1.50713	-0.582885
7.92_662.5685m/z	1.24701	-0.0511284	-0.389647	-0.757435	1.53814	0.583455	1.38814	0.186443	0.453014	-0.286	0.819524	-0.144753	-0.352276	0.328663	-0.689038	0.168589	0.395751	0.850199	0.273773	-0.308718	0.467689	-0.28413	1.10153	0.369332	-0.410416	-1.32824	-1.15836	-1.40774	0.321218	-1.26526	0.000208736	-0.291674	-1.28145	-0.212927	-2.29456	-0.748206	-1.62145	0.0573915	1.59933	0.246688	-0.449586	-1.22648	-1.02255	0.188158	-1.59154	-1.11045	-1.04053	-0.550206	-0.265065
7.92_616.5076n	0.853202	-0.0695746	-0.193517	0.671012	2.03182	1.04256	2.12018	0.727508	1.21016	-0.268008	1.81362	0.400085	-0.128173	-0.0862365	-0.712399	0.0259347	-0.457682	0.0436702	0.681282	-0.603733	0.219236	-0.407301	0.728902	-0.0430092	-0.263648	-1.27762	-0.563293	-1.52344	0.419981	-1.17621	-0.96214	-1.06563	-1.3185	0.0476733	-1.40888	-1.09926	-1.16027	-0.0717046	1.75964	0.458957	-0.290345	-0.802592	-1.18381	0.453058	-1.29951	-1.3148	-0.326254	-0.899847	-0.814233
7.92_676.5868m/z	0.850504	0.0188619	-0.727244	0.160072	2.07548	0.972806	1.91858	0.443508	0.801742	-0.402051	1.49435	0.4019	-0.484687	0.49421	-0.274053	-0.0722863	-0.20771	0.385382	0.721651	-0.631934	0.00209873	-0.424558	1.03312	0.210204	-0.227204	-1.18674	-0.503904	-1.20549	0.509118	-1.38343	-0.864965	-0.996846	-1.38211	-0.117503	-1.83626	-0.858327	-1.30496	-0.131416	1.56697	0.50469	-0.269155	-0.566677	-0.996089	0.122948	-1.55113	-1.79743	-0.403735	-0.850779	-0.707281
0.57_211.9919n	0.372435	0.952773	-0.0162066	0.526807	0.270015	0.929415	-2.59863	1.37676	-0.268231	0.439543	0.902857	1.13218	0.508907	0.883852	1.09983	-0.0226743	0.0761657	1.14024	-0.0474872	0.0383299	0.337758	-0.281414	1.18359	0.161043	0.698218	0.0809784	-0.63464	0.156999	-0.887948	-1.64466	0.411774	-0.23716	0.453563	-3.15804	0.160308	-3.10073	-1.74233	-1.13636	-1.22812	-0.313795	0.371015	0.367785	0.162813	0.102014	0.314816	-1.60465	-1.44409	-0.204087	0.942651
0.58_280.9865m/z	-0.778894	1.11964	-1.05789	0.423731	-1.45118	0.886436	-1.54863	0.857045	0.0228725	-0.0594813	1.13746	0.680012	1.11122	1.14244	1.41746	-0.0892356	0.318785	1.03435	0.483349	-0.459561	-1.10501	-0.809817	0.281752	0.252687	0.912147	0.619736	-0.800035	-0.321499	1.31699	0.0536029	0.521234	-1.5421	-0.243207	0.9664	-0.124445	-1.44804	0.583111	-0.84084	-2.87087	0.332627	-0.343517	-0.549168	0.588013	-1.69003	-0.580901	0.21388	-0.598647	-0.351382	0.779002
4.42_466.5351m/z	0.305314	-0.260749	-0.429395	-1.12976	-0.48937	0.2707	0.87711	-0.680456	-0.668732	-0.558704	-0.213573	1.12359	1.56121	1.11384	-0.148443	0.0119282	-1.94792	0.181939	-1.92225	-2.25015	0.216015	0.397124	0.41084	1.64925	0.32829	0.856092	-3.3775	-0.123949	1.55299	-0.67891	0.145254	-0.233487	-0.137335	0.636991	0.829856	-0.977382	-0.150437	0.598608	0.396832	-1.06307	-0.168376	-0.960039	1.08395	-0.809074	-0.640803	-0.91105	0.8785	1.03118	1.10241
0.61_1202.5499m/z	0.501983	-0.13772	0.461703	-1.28179	0.158874	0.507772	-0.367055	0.371678	0.0712146	0.867436	1.29182	0.185244	0.539887	0.489022	0.0865551	1.58048	0.0374808	-0.212897	-0.197805	-0.203698	-0.382421	0.575316	0.71693	0.841362	-0.296881	0.671366	-0.393906	-0.773506	0.0149147	-1.75045	-0.828836	-0.646623	0.807068	-1.1058	-1.20675	0.334105	0.835124	-1.84612	-0.452718	0.776873	-1.34022	-2.05642	0.391964	-4.53757	-0.512619	1.08497	0.998599	0.599053	0.555992
0.55_132.0769m/z	-0.244427	-1.24466	-1.59834	0.796898	-0.378008	0.241464	0.470616	0.767077	1.28673	0.504596	-1.84114	1.0838	1.37594	0.223929	0.0504299	-0.491841	1.24792	-2.03706	-0.684718	0.626478	1.47469	1.40553	0.493351	0.257915	0.69949	-0.0436973	-2.39363	0.607752	-0.616957	-0.358384	-2.46025	-0.804961	0.647808	0.297071	1.09308	-1.39243	-0.317769	-1.22283	-0.860655	-0.152565	-0.601749	-1.67954	-0.00310696	0.28886	-0.0952904	0.496075	-0.180299	0.109135	1.87152
0.58_298.0246m/z	-1.19493	1.36409	0.730231	0.561613	1.10061	-0.435575	-0.123229	0.1068	0.847394	0.38183	-0.447381	1.99887	0.159051	0.133397	0.722495	1.00905	-1.32873	0.479665	-0.528761	-0.0280376	0.599259	1.13541	0.968945	0.330449	0.408094	-0.391061	-0.562888	-0.946547	-1.42447	0.485903	-0.774548	0.455469	1.32006	0.826212	0.30311	-1.12475	-0.24498	-2.11753	-1.94907	-1.28327	-0.924418	-0.000997816	-2.302	-0.627941	-0.0948416	-2.6946	0.649801	-0.31002	-0.447692
0.53_1069.3519m/z	0.466487	-0.0352722	-3.94761	0.549443	1.22272	-0.779027	-0.22194	1.19234	1.40876	0.492396	0.906634	1.76133	0.376294	-0.112778	0.901506	-1.66965	0.317293	-0.574538	1.09417	0.0421926	0.355209	-0.531039	0.339424	-2.00968	-0.638053	-0.436927	-0.402989	0.139907	-1.43617	0.478337	0.544651	0.995977	0.633943	0.701646	0.43475	-0.286302	-0.5322	0.79633	-0.903028	0.122939	0.612232	-0.225629	-0.23056	-1.78268	-0.344433	0.538692	-1.36443	0.549219	-1.53943
10.09_195.2582m/z	0.345242	-0.0362684	-0.268114	-0.282549	1.20923	-1.97109	-0.452799	-0.350237	2.85351	1.50604	-0.346331	0.140621	-0.751873	0.0196522	2.29991	0.800925	1.31163	0.155178	-0.0230882	0.0378536	-0.048501	-0.45854	-0.740065	0.0598071	-0.203937	-1.23399	-0.920048	0.081513	-0.112762	-0.310686	-0.0686073	0.0433547	-1.86569	-2.70563	-0.0655326	0.128648	-0.136093	0.388027	-0.0310861	0.0101984	0.055531	0.000570106	0.287907	-0.258525	-0.0808422	-0.163608	-2.08811	0.266325	0.249352
6.44_152.9887m/z	-0.0550238	-0.373456	-0.927576	0.976706	0.221045	0.904378	0.491075	0.646404	1.15103	0.590759	0.637715	0.394302	0.643892	0.72658	0.508793	0.196667	0.0571979	-1.1268	0.115658	0.845208	1.32547	-0.715287	0.940668	0.0243604	-0.771518	0.491887	0.37373	-0.795258	-0.49405	0.0963464	-0.544702	0.811966	0.0856805	-4.59924	-0.46011	0.34657	-0.0928696	-0.109006	-0.610254	0.28383	-0.530652	0.390648	0.0532866	-2.42306	-1.88363	-1.3928	-1.91365	0.61749	1.01784
0.55_511.8257m/z	0.124748	-1.19559	0.83485	1.33478	0.715322	0.44983	0.428194	1.77185	-1.71788	1.46064	-0.793995	-0.295136	0.691084	1.49428	0.290258	1.81044	-0.00533042	1.15498	-1.31217	-0.301936	0.26925	1.35372	0.0802911	-2.38991	-0.966898	-0.879387	0.145068	0.0149929	-1.51071	-0.0373234	-1.71289	0.208839	0.392303	-1.21305	-0.770917	-0.631206	1.24086	-0.00314305	-1.53816	0.119976	-1.75066	0.137755	-0.260618	0.256432	-0.160036	0.130284	-1.65327	0.872053	0.317844
1.11_396.2412m/z	2.78815	-1.60511	-0.18376	1.66501	0.143817	-0.735183	-0.274662	-0.0879165	0.45242	0.0411606	1.63132	-0.138655	0.0953999	0.0245668	0.644732	-0.599032	-0.199567	1.18085	0.0885877	-0.832481	-1.41786	-0.157472	-0.190844	-0.599791	-0.3725	-0.995601	-1.0787	-0.994783	0.113955	0.452087	-1.27752	0.131544	-0.642139	-0.394736	-1.4168	-0.0297733	-0.271675	0.138893	-0.395387	-0.261287	-0.422283	-0.1366	0.626093	-0.0904119	-0.0754091	-0.617844	-0.561921	3.34074	1.74426
4.84_1060.8027n	1.47432	-0.122949	-0.322675	0.586097	-0.996723	-0.30271	-1.27376	-0.63736	-0.527585	1.27508	1.66598	1.57262	1.56469	-0.244639	1.1079	-0.108384	-0.865515	-0.0222472	-0.627662	-0.695555	-0.36296	-1.69056	-0.324205	-0.992993	-0.540134	-1.06845	-0.363109	-0.579419	-0.637919	-0.445512	-0.499817	-0.119506	-0.841504	-0.453961	-0.42784	-0.785645	1.08483	-0.663675	-0.521788	-0.551624	-1.23468	-0.84227	-0.88435	-0.299508	-0.647814	-0.492194	-0.297891	1.83157	1.91292
4.84_604.4953m/z	1.54184	-0.846054	-0.562793	0.534311	-0.740159	-1.10845	-0.528064	-0.144451	-0.958279	1.36722	1.57492	1.6765	1.61522	-0.0671793	-0.312498	-0.434171	-1.08559	-0.0294011	-0.65985	-0.116765	-0.322863	-0.467858	-0.507817	-0.575694	-0.544761	-0.941074	-0.267385	-0.384003	-1.63937	-0.158311	-0.632411	-0.609413	-0.853167	-0.708085	-0.870236	-0.367381	0.932858	-0.733992	-0.483863	-0.689503	-0.527458	-0.302717	-0.637294	-0.814753	-0.775056	-0.617625	-0.418025	1.88667	1.97842
4.84_530.4012n	1.46609	-0.726329	-0.556023	0.735388	-0.618246	-0.789277	-0.706396	-0.577931	-0.696357	1.41211	1.6031	1.55881	1.66186	0.312713	-0.46591	-0.707766	-0.752036	0.27049	-0.657382	-0.432383	-0.672419	-0.641131	-0.623496	-0.749798	-0.679005	-0.243535	-0.68786	-0.721785	-0.559395	-0.604832	-0.599171	-0.705156	-0.765229	-0.686736	-0.740326	-0.71915	1.07553	-0.662437	-0.642951	-0.736125	-0.747963	-0.70864	-0.668992	-0.641909	-0.777791	-0.702227	-0.103425	1.87558	1.93486
4.84_724.4336n	1.50259	-0.742724	-0.437221	0.436152	-0.863353	-0.49908	-0.468056	-0.647234	-0.851384	1.23526	1.72917	1.55012	1.70863	-0.12724	-0.765949	-0.542245	-0.503134	-0.163009	-0.667206	-0.619218	-0.71551	-0.871692	-0.701915	-0.757085	-0.469968	-0.368465	-0.454108	-0.428308	-0.616254	-0.49233	-0.627337	-0.618592	-0.598445	-0.809198	-0.408848	-0.466699	0.805711	-0.567638	-0.836678	-0.432244	-0.831112	-0.662224	-0.660437	-0.668176	-0.441969	-0.831351	-0.504795	1.93039	2.10679
4.96_592.4547m/z	0.979645	-0.704552	-0.364285	0.336049	-0.763035	-0.86622	-0.621807	-0.544109	-0.909745	1.39578	1.36646	1.44833	2.06401	-0.0410964	-0.801261	-0.702822	-0.540633	-0.126434	-0.568535	-0.465586	-0.566176	-0.604638	-0.701489	-0.579461	-0.671746	-0.317958	-0.572371	-0.639005	-0.72936	-0.325383	-0.440355	-0.457362	-0.781837	-0.651267	-0.664616	-0.664997	0.723596	-0.493587	-0.548953	-0.656063	-0.639229	-0.516764	-0.44525	-0.366406	-0.755565	-0.744164	-0.456566	1.80827	2.33405
4.96_546.3962n	1.40284	-0.789755	-0.587573	0.844126	-0.688992	-0.884767	-0.595505	-0.545508	-0.660581	1.28699	1.68426	1.61973	1.81795	0.147523	-0.751388	-0.718674	-0.793716	0.301791	-0.582121	-0.564851	-0.715689	-0.709356	-0.811417	-0.618879	-0.581648	-0.233973	-0.729026	-0.603918	-0.759741	-0.395981	-0.567552	-0.614628	-0.695905	-0.81233	-0.621614	-0.629815	0.991043	-0.629183	-0.548517	-0.598254	-0.629972	-0.626029	-0.551711	-0.621667	-0.798811	-0.67118	-0.141101	2.10829	2.36913
4.96_623.4787n	1.40639	-0.668638	-0.721292	0.838632	-0.614839	-0.874779	-0.731857	-0.644762	-0.751367	1.3054	1.68729	1.5781	1.78706	0.10142	-0.728444	-0.62369	-0.794756	0.156793	-0.813715	-0.439649	-0.557173	-0.570931	-0.755857	-0.5532	-0.70725	-0.214977	-0.657567	-0.579585	-0.62231	-0.33359	-0.473862	-0.691698	-0.739969	-0.788538	-0.669379	-0.574243	0.892169	-0.647749	-0.602095	-0.493349	-0.815847	-0.77373	-0.519173	-0.632599	-0.702177	-0.770315	-0.241231	2.16269	2.4007
4.84_576.4638m/z	1.24353	-1.0278	0.670873	0.802072	-0.680206	-0.436035	-0.647542	-0.365967	-0.737178	1.34609	1.44284	1.50107	1.73748	-0.117433	-0.904325	-0.606992	-0.756803	-0.323505	-0.270977	-0.615429	-0.445696	-0.872852	-0.716796	-0.682371	-0.861189	-0.662125	-0.911468	-0.714563	-0.979101	-0.492232	-0.732546	-0.367988	-0.60764	-0.681417	-0.229056	-0.651694	0.933419	-0.0588189	-0.349266	-0.656997	-0.814402	-0.497142	-0.265506	-0.190976	-1.05492	-0.833067	-0.339474	1.6049	1.88414
4.84_646.5025m/z	1.44217	-1.96449	-0.192193	0.0879955	-0.45627	-0.419104	-0.780806	-0.869103	-0.491133	1.24903	1.5757	1.50611	1.63242	-0.314177	-0.402369	-0.819785	-0.899466	-0.035033	-0.367989	-0.0514214	-0.724786	-0.365652	-0.434152	-0.474901	-0.292149	-0.396085	-0.227134	-0.473964	-0.884442	-0.554783	-0.76888	-0.133784	-0.65894	-0.787788	-0.496645	-0.780589	0.742949	0.0199148	-1.20125	-0.242735	-0.985571	-0.444407	-0.0658024	-0.750186	-1.18634	-0.570799	-0.449269	1.98564	2.11177
8.52_832.6540m/z	0.628699	-1.64808	1.88823	0.502236	-0.623991	-0.100608	-1.07273	-0.831491	-0.567842	0.118894	1.82568	-2.34443	-0.299871	0.340402	0.12391	0.429649	0.256632	-0.15421	-0.0350772	0.515592	-0.629681	0.13989	-0.412218	1.54627	-0.277217	-1.43661	-0.227102	1.07072	-1.30579	-0.0422775	0.228699	-0.229369	0.373331	-0.212948	-1.02003	-0.228377	0.482325	1.68682	-0.00803703	-0.0803064	-0.31038	0.776772	3.06146	1.3307	0.119229	1.3587	1.2593	0.362109	0.119516
4.02_570.4441m/z	-2.12824	-1.96976	-0.517741	-1.1774	0.791527	0.759514	0.374771	0.0378454	0.287822	0.818464	1.02257	0.682482	-0.559191	-0.70309	-0.683413	0.0305578	0.773825	-0.394853	3.25545	-0.437559	0.181875	-0.294104	0.279529	0.787955	-0.28368	0.24452	-0.760179	0.878209	-0.138951	-0.441259	-0.109807	-1.45981	-0.777963	0.638994	-0.144084	-1.41013	0.269193	0.58757	2.31647	-0.543711	0.325959	-0.108116	2.03946	1.2755	-1.77931	1.0523	1.52147	-1.14091	-0.0419809
9.55_444.3731m/z	-0.666809	-1.89582	-0.591582	-2.24792	-0.0694736	-0.555846	-0.651182	-0.79176	-0.27347	0.196773	1.05915	-0.5962	-0.844866	-0.818663	-0.789202	-0.54025	1.25362	-0.866309	1.58128	-0.198009	1.64217	-0.445426	0.674389	1.00817	1.06913	0.592864	-1.09811	1.34853	-0.723627	-0.0987798	1.06028	-0.275418	0.623273	1.29038	-0.802281	-0.886073	-0.629547	-0.129728	-0.0541054	-0.547796	1.60994	1.47359	0.474658	0.613696	-0.264244	3.22435	0.616521	-1.43105	-1.03446
9.55_536.4368m/z	-0.841868	-2.18481	-0.753423	-1.97858	0.0585859	-0.379523	-0.376549	-0.37563	-0.255014	0.517342	1.18415	-0.65532	-0.935027	-0.754423	-0.772513	-0.994699	0.892273	-1.11477	1.7192	-0.262791	1.58801	-0.928927	0.823071	0.855809	0.568741	0.705096	-0.978356	1.05203	-0.531968	0.270732	0.964775	-0.506878	0.476194	1.22157	-1.16335	-1.03238	-0.642172	0.091782	-0.0160201	-0.934945	1.69767	1.53651	0.678908	1.06619	-0.119586	3.08018	0.767439	-0.829299	-0.835975
8.27_1328.8853m/z	0.433163	0.394402	-1.12563	-1.1633	-0.652778	-0.00978448	-0.638171	-1.1173	0.754148	-0.734936	-0.13938	-2.32092	0.043842	-0.264846	-0.841307	0.677645	1.66075	-0.0840257	0.31976	-1.93059	0.0526199	-0.420421	0.727173	1.18642	0.0719054	1.54998	1.35216	0.841557	1.31645	1.07071	1.43405	0.211074	0.256776	0.140184	-0.27349	0.61093	-0.147848	-0.376812	-1.05987	1.04915	-3.04537	-1.03651	0.95677	-0.245255	0.694043	1.23925	2.38056	-0.118879	-1.49623
8.78_1135.7992n	0.0544186	1.11393	-0.323423	-0.921048	-1.22136	0.551278	-1.22514	-1.79127	-0.0120859	0.216	-0.419436	-0.942072	-1.43104	-0.208648	1.28082	1.54664	1.50436	-1.60413	-0.615641	-0.0793022	-1.02948	-0.159496	1.33346	-0.847911	-1.03287	1.99871	-0.544654	-0.680918	1.77806	0.133617	-0.0290692	-0.651944	1.03427	-0.536037	-0.293028	-0.426207	-0.272053	8.9261e-05	-0.968977	0.270431	-0.255068	-0.492771	0.299344	-0.471545	1.75143	1.62394	3.15608	-0.194167	-0.468836
10.80_383.3654m/z	1.11363	0.363436	0.815879	0.868622	0.629268	1.17758	0.432244	0.237155	-1.13227	-0.491937	0.505838	-1.34893	-0.155273	0.247783	0.473866	-0.421069	-0.587964	-0.799284	1.59892	-0.00501209	-1.03095	-0.363881	-1.5297	-1.09458	-0.816841	1.27598	0.274063	1.14443	2.02137	-0.121073	0.810848	-0.0634039	1.17063	-2.01994	-1.16526	0.0707592	-1.31763	-0.780506	-0.656649	-0.236977	0.895438	-0.765808	1.13487	1.04777	1.09358	1.18318	2.05846	-1.09392	-1.06656
8.34_830.6070m/z	0.299825	-0.16271	0.959847	-1.91041	0.993685	0.00283603	-0.450064	-1.48839	0.525109	0.0612736	-0.535633	-0.811865	-1.36251	-0.878407	0.12148	-0.709385	0.67598	-0.568265	-1.04543	0.678132	-1.22023	-0.993436	1.13265	2.30677	0.133599	0.323657	-0.212309	-0.180959	1.12676	-0.23747	-0.737998	-0.53095	0.86558	0.18744	-1.15358	-0.600333	-0.600555	0.0211045	-0.6675	0.759384	1.03544	0.439622	-0.260183	1.94892	0.953884	2.22589	2.37164	0.0207683	-2.26492
7.71_1565.1579m/z	1.38733	0.190515	0.349909	-3.35058	0.0753026	1.00269	-0.179803	-0.0388416	0.886731	1.55608	0.468031	-0.865165	0.249791	-0.180918	-1.30467	-0.514735	0.536879	0.154776	0.46662	0.325725	1.14723	-0.498469	-0.817115	-0.990732	-0.805018	1.43117	0.139939	-0.0256291	0.942469	0.653955	0.0454168	0.259675	1.20744	-0.0914403	1.0018	1.25129	-0.538323	-0.937095	0.797272	-0.0399844	-0.190412	0.697025	0.47018	0.59679	0.308899	0.646797	1.29472	-2.90244	-0.924367
7.96_720.8563m/z	-0.368058	-0.739401	0.493545	-2.59562	0.741513	-2.25595	0.256271	-0.22371	-1.32573	0.289256	-0.447836	-0.345554	-0.757634	0.345542	-0.161626	1.07151	1.26662	0.463688	0.237253	-1.13138	-1.66878	0.37775	-0.898135	-0.512313	-0.0776174	0.0380434	-0.628989	0.381319	1.75315	0.297308	0.862903	-1.23061	0.784312	0.180967	0.286496	0.756558	0.286217	0.847248	0.370025	0.946944	0.784403	0.31596	0.358667	0.624964	1.37262	0.779705	1.63856	-0.127536	1.13616
5.09_1244.7872m/z	0.173133	-1.33629	0.660347	-1.75656	0.356842	-0.807556	-0.296421	-0.471303	-0.136166	-0.677577	-0.160832	0.149981	0.0653485	-0.505322	-1.72378	0.518372	0.402112	-0.0457832	-0.354465	-0.77339	-2.09392	-0.288456	0.751196	0.791449	-0.546536	-0.473099	-0.330019	1.05756	1.55006	0.393999	-0.542085	-0.442066	-1.00634	-0.467106	0.813336	0.608583	0.23665	0.190879	0.0406821	1.602	0.00599297	0.841934	1.98536	1.22093	2.11106	0.355355	2.99715	-2.38407	0.129298
8.27_1336.8629n	0.447344	-0.0877726	0.720264	-1.19999	0.35308	-1.01677	-1.05325	-1.74664	-0.526951	-0.571278	-1.19621	0.120829	-0.0466664	-0.0815305	0.344358	1.40342	0.778772	0.522891	-0.86735	-1.08017	-1.51711	0.189274	0.781568	-0.0889407	-0.825611	-0.0245528	0.721433	0.590494	1.7339	-0.0493391	0.533346	-0.910171	-0.783454	-0.586927	0.140755	0.823948	0.498532	0.0672593	0.134078	1.30901	-0.450284	0.371227	1.77775	0.146395	1.42578	1.62964	3.28839	-1.78036	-1.00377
7.78_786.6853m/z	-0.129733	-0.153709	1.65962	0.543243	0.46326	0.935509	0.127294	2.29156	0.3797	0.12501	0.0171436	0.50727	0.68881	0.827342	-0.62091	0.160799	-0.135434	-0.152324	0.478093	-0.947427	-0.269983	-1.35436	-0.709349	-1.49764	-1.03783	0.619817	-0.191666	-0.396187	-0.307294	0.00581871	-0.482076	-0.238989	1.00824	0.349941	0.923058	-0.226553	1.08489	0.586523	0.351423	0.273744	2.06045	2.2237	1.10934	0.944639	-1.61852	0.863664	0.342567	-1.93651	-0.906593
7.95_1532.1952m/z	-0.508905	-1.57464	2.06836	0.658356	0.806011	-0.260864	1.15879	0.935185	0.657615	0.0676471	1.17146	1.17248	0.486637	-0.968976	-0.646941	0.415616	0.280439	0.0940308	0.505877	-0.339894	-0.174218	-1.21117	-0.765528	-0.361474	-0.226351	0.36688	-0.309635	-0.0777397	0.226879	0.0336285	-1.47638	-0.464347	0.487884	-0.0233158	1.05499	0.598352	1.07817	1.15545	0.638917	0.00998435	1.05834	0.689446	0.804414	1.07385	0.63717	0.865823	1.2409	-2.07564	0.515713
7.95_1488.1142m/z	0.885788	-0.746028	0.411449	0.417005	1.19517	0.868732	1.72597	0.953731	0.698115	0.577393	0.694268	-0.164686	-0.957283	-0.233897	0.383842	-2.70399e-06	-0.430622	0.388624	0.0159997	-1.41708	-0.480822	-2.21299	-0.802895	0.38802	-0.413041	0.175839	0.179067	-0.508475	0.806248	0.0431432	-1.4375	0.317083	0.335571	0.311637	0.908971	-0.159472	0.365097	1.73074	1.00975	1.0586	0.28603	0.374209	0.520032	0.0505701	1.14383	0.0856299	1.1095	-1.35258	-1.15754
5.94_577.5196m/z	-0.149566	-0.472966	2.90616	1.81693	0.755978	0.630396	0.702948	1.08132	-0.0964402	0.633502	-0.00296272	0.336165	-0.0315853	-0.268572	-0.073503	-0.271053	-0.405983	-1.59587	-0.101454	-0.960919	-0.0851003	-0.343577	-0.713326	-0.54292	-0.606375	-0.303419	0.0464752	-1.33251	-0.709616	-1.25892	-1.03105	1.44236	1.81588	0.900696	1.89484	-0.424747	1.29322	2.03817	0.327043	0.835645	-0.164861	0.665759	0.631525	0.212385	0.456869	0.755921	1.37686	-0.720023	-2.10419
5.95_836.5420n	-0.418861	-0.59811	2.76314	1.75944	0.707152	0.530996	0.619555	1.10296	-0.342513	0.56878	-0.243797	0.179236	-0.095667	-0.262735	-0.299562	-0.328468	-0.282467	-1.30455	-0.169405	-0.961703	-0.105757	-0.428077	-0.574158	-0.503633	-0.460946	-0.538341	0.030832	-1.25626	-0.82683	-1.10451	-1.10469	1.50978	2.0305	1.01628	2.14421	-0.316579	1.35903	2.11375	0.409458	1.03832	0.0548922	0.707467	0.592935	0.2687	0.377136	0.651171	1.41259	-0.898214	-2.00977
7.59_605.5508m/z	-0.881343	-1.01219	1.21242	0.828605	1.14805	-0.146887	1.10415	0.628388	0.307771	-0.252675	-0.785544	0.182333	-0.792452	-0.141529	0.15219	-0.537904	0.290075	-0.531418	0.120937	-1.11015	-0.656031	-0.868179	-0.286624	-0.934982	-0.128853	-0.449537	-0.771176	-1.94457	-1.14668	-0.634525	-0.697018	1.19127	1.92188	0.840338	1.76868	-0.910003	0.817727	1.63294	0.775392	1.3054	1.60549	0.821925	1.87169	0.313005	1.0399	1.07014	1.73693	-0.679082	-2.22581
7.59_864.5722n	-0.684995	-1.02844	0.552181	0.771702	1.41491	-0.180935	0.866196	0.310983	0.221686	-0.457298	-0.726645	0.0858241	-0.922406	-0.0791469	0.192336	-0.699449	0.461969	-0.412236	0.178163	-0.94974	-0.439873	-0.839041	-0.0935204	-0.716412	-0.246224	-0.366694	-0.824086	-2.03804	-1.30465	-0.575633	-0.721886	1.33123	2.09968	0.778899	1.61173	-0.876144	0.76693	1.69114	0.618095	1.50741	1.80598	0.954006	1.8653	0.244696	1.04364	1.13842	1.70619	-0.716612	-2.39913
4.86_902.5761m/z	0.755682	-1.86396	2.2315	2.4578	0.917551	0.0604883	0.967373	0.416537	-0.0139112	-1.15485	0.795594	0.000789328	-0.0126748	0.0342698	-0.552699	0.583374	-0.862925	-0.929211	0.402645	-1.57784	-0.247763	-1.95718	0.0332659	-0.626355	0.205032	-0.0387077	-0.519177	-0.238762	-0.591053	-0.514003	-0.911221	0.961099	-0.757582	0.65455	1.83002	-0.0344235	0.931728	0.899872	0.884824	1.06271	1.77108	0.0905086	-0.0040203	1.12781	1.05101	0.0816992	1.49195	-1.03538	-2.17667
4.45_623.5034m/z	2.06462	-1.78544	3.90946	1.2705	0.247411	0.530985	0.0580068	-0.0124833	-0.534014	-0.298083	-0.0120554	-0.14486	-0.605682	-0.765302	-0.534858	0.931908	-0.854399	-1.92462	0.840554	-0.207557	0.0105337	-1.25303	-0.330324	1.45814	0.0929003	-1.11711	0.73912	0.414336	-0.560131	-0.400991	-1.07663	0.703535	0.278704	0.709177	1.56111	0.600956	0.927296	0.303276	-0.175913	0.180805	-0.666129	0.113678	0.149082	1.70215	-0.220752	0.729882	0.660285	-0.69833	-2.40335
4.45_900.5609m/z	1.90485	-0.745194	3.34438	1.32802	0.529302	0.815382	0.185788	-0.418492	-0.159788	0.152005	-0.101911	-0.415839	-0.207746	-0.433566	-0.493283	1.34654	-0.912131	-2.75271	0.918218	-0.503579	-0.470861	-0.847579	-0.298404	0.97324	-0.100034	-1.35236	0.419478	0.139461	-0.43285	-0.178175	-1.50114	0.964073	0.657306	0.765524	1.37614	0.482088	0.875087	0.257628	-0.162941	0.322778	-0.515151	-0.632297	0.438871	1.49957	-0.493085	0.688852	1.2545	-0.990138	-2.80186
7.26_810.8824m/z	0.573276	0.473127	0.363375	0.0488967	-0.705916	1.34868	-0.048656	-0.44724	1.34912	0.447135	0.355945	-0.0231492	1.01563	-0.288116	-0.949858	0.815269	-1.04319	-1.59558	0.440494	0.8593	1.58104	-0.155797	-1.17028	-0.134495	0.227429	1.09898	0.0617367	0.348963	0.996935	-0.475783	-2.28987	0.0847804	0.592218	0.6175	-0.039417	0.304337	0.731837	0.950645	0.475273	-0.603448	0.15676	0.729764	0.456846	1.07595	1.14395	0.625205	1.04319	-2.32516	-1.03272
7.25_629.5499m/z	-0.665733	0.148893	1.58968	1.17703	-0.044713	-0.106687	0.740859	0.859161	0.909598	0.558071	0.269062	0.437088	0.426672	-0.177914	0.453217	-0.551421	-0.969593	-0.549445	-0.156181	-0.166456	0.48973	-0.730782	-0.0600383	-0.23459	0.440675	0.257582	-0.741886	-0.53425	0.949174	0.0246058	-1.70613	-1.04497	-1.14395	0.675701	1.07589	0.44064	-0.775353	0.739171	1.29808	-0.29365	1.1841	0.24535	1.55927	0.822648	1.49516	0.96952	1.8521	-1.27833	-2.71426
7.68_760.8552m/z	0.234087	0.47436	2.53347	1.30466	0.0490806	0.038149	0.847869	1.90763	0.159416	0.962778	1.00971	1.08416	0.290158	-0.615312	-0.707238	-0.644323	-0.971377	-0.35302	-0.812033	-0.428485	0.209228	-1.66556	-0.915067	-0.810767	-1.03446	-0.0180597	0.150371	0.0921904	0.786388	-0.77956	-0.842617	0.551045	1.51246	0.548739	1.42332	-0.0454233	0.73261	1.66509	0.710956	0.0280537	0.323791	0.586969	1.18422	0.601836	0.369825	0.741458	0.477734	-1.84829	-2.01614
7.68_761.0841m/z	0.13534	1.19313	1.8693	0.920442	0.615062	-0.151321	0.609867	1.42744	0.898884	1.41792	0.666045	0.794929	-0.0171749	-0.775527	-0.840912	-0.40309	-0.912469	-0.280177	-0.666043	-0.609315	0.146277	-1.62157	0.324791	-0.683185	-1.06425	0.258226	0.0117943	0.00146381	1.56713	-0.895166	-0.762759	0.299387	1.98128	0.317989	1.07266	-0.068846	0.493667	1.17327	0.542958	-0.066193	0.188234	0.424863	0.833416	0.34821	0.590864	1.16256	0.900479	-2.24342	-1.72379
7.67_1162.3613m/z	0.0858869	0.300055	1.24685	0.780329	0.531406	0.123954	0.736952	0.832724	0.172632	0.488031	0.830849	0.726589	0.896976	0.550357	-0.31999	-0.257662	-1.70653	-0.0893318	-0.504356	0.0423231	0.463135	-0.585023	-1.26409	-0.176888	-0.187414	0.32348	1.11175	0.233331	0.813537	-0.853116	-0.724693	0.507428	0.998356	0.60905	0.552005	0.277415	0.940802	1.41584	0.305011	0.476151	0.316574	0.628639	0.887349	0.570364	0.592824	0.467024	0.433028	-1.79951	-2.06006
7.67_1162.8626m/z	0.221507	0.416895	1.19703	0.969454	-0.347372	0.123598	0.820885	1.14598	0.0834565	0.838879	0.872918	1.01917	0.562955	-0.0932331	-0.24846	-0.225875	-1.16768	-0.00610744	-0.466608	-0.252621	0.274362	-1.32568	-0.651249	-0.212639	-0.41243	-0.0388739	0.880661	0.128142	0.970716	-0.364366	-0.223929	0.535339	0.794596	0.585225	1.10588	0.373463	0.779286	1.20638	0.594819	0.0661015	0.765605	0.814847	1.08059	0.41106	0.737112	0.883752	0.23767	-2.53253	-2.3108
7.67_1151.8710m/z	0.146836	0.198755	1.81083	1.13154	0.216775	0.0422901	0.801078	1.67218	0.227524	0.643279	1.0406	1.00598	0.484311	-0.085388	-1.04582	-0.389593	-1.03434	0.0669461	-0.521007	-0.340651	0.352808	-1.67768	-1.07499	-0.20412	-0.74497	-0.241022	0.634022	0.261821	0.596986	-0.489038	-0.46818	0.602381	0.896199	0.626527	1.24498	0.43485	0.893242	1.41386	0.68479	0.14009	0.539233	0.916155	0.969922	0.544573	0.489863	0.533222	-0.0227586	-1.69619	-1.77564
7.67_1159.8542m/z	0.624991	-0.0108119	2.05096	1.09817	-0.181554	-0.0701964	0.671376	1.71935	0.267357	0.180196	0.676286	0.864481	0.56032	-0.283386	-0.531019	-0.378793	-1.51662	0.00499288	-0.63247	-0.24927	0.734086	-1.26317	-1.14673	-0.131556	-0.531779	-0.0533442	0.700633	0.038853	0.848459	-0.492175	-0.756033	0.714639	0.949065	0.57931	1.1778	0.355499	0.718411	1.48801	0.551883	0.270837	0.523597	0.653191	1.09787	1.06301	0.382238	0.549147	0.210387	-2.59878	-1.13706
8.46_828.5792m/z	-0.623224	-1.37545	-0.22915	0.316042	-0.00323015	0.498262	-0.00672191	1.22465	0.810106	-1.03743	-0.3704	-0.446883	-0.271175	-0.60241	0.338756	-0.575782	0.332078	0.149366	0.629131	0.0980144	-0.305363	0.42401	-0.440107	1.34725	0.15634	0.552015	-0.00969243	0.417103	-0.354382	1.68059	0.92965	0.681744	1.24888	-0.487778	-0.0289264	0.800984	-0.242022	-0.95358	-0.791961	0.989709	1.80637	-0.240429	-0.392259	1.78664	1.28414	2.58779	-0.878471	-3.10061	-1.61782
8.47_824.5552m/z	-0.775713	-1.1514	0.602233	-0.362044	0.575712	0.863262	0.258853	1.05539	0.0536468	-1.26039	0.0793321	0.319801	-0.0746718	-0.429109	1.04985	0.201166	-1.56	0.37667	-0.266641	-0.08767	1.37246	0.322567	1.16138	0.00385404	0.214839	0.818428	0.841976	0.161436	0.541072	1.13478	0.403852	0.254145	-1.77984	0.852258	-0.631596	0.254521	-0.2212	-0.215806	1.0974	-0.135784	1.97475	-1.36561	1.15663	0.482977	1.24176	1.19059	1.47891	0.126904	-1.22409
5.61_1181.7547m/z	-0.0779394	-0.687979	1.52226	-0.983211	-1.01535	-0.568726	0.568053	-0.307994	-0.437118	-1.02785	0.634125	0.246544	1.19317	0.679397	0.229736	-0.140702	-0.0505165	-0.590307	-1.31618	-1.17921	-1.65191	0.396418	-0.130905	0.930547	0.65747	0.964853	0.555298	0.806333	0.979523	0.873659	-0.10602	-0.211754	-0.499542	-0.456127	0.799843	0.49936	0.896305	-1.26058	1.29893	0.0227712	0.227903	0.676002	1.33583	0.0394389	1.20696	1.32823	2.25167	-3.32996	-1.16145
7.46_928.5996m/z	-0.11055	-0.668369	2.54258	0.210054	-0.16817	-1.06046	1.1879	1.29038	-0.208708	-0.175672	0.775038	-0.154938	0.936159	0.251392	-0.232914	0.465174	-0.462493	-0.24581	-0.115387	-1.087	-1.34545	-0.507486	-1.00843	0.204903	0.476923	-0.0452611	-0.608323	0.714174	0.607261	0.749968	-0.753352	0.238185	-0.328522	-0.462225	1.54793	0.932065	0.556971	-0.268881	0.915853	-0.0420943	-0.375161	0.274545	2.1065	1.61559	1.30897	1.18604	1.84126	-2.36846	-0.760372
7.42_792.5905m/z	-0.164027	0.698485	0.497491	-0.288731	0.235232	-0.844178	-0.231848	0.458169	-1.2076	0.364896	-0.319855	0.760937	-0.440868	-0.435219	-0.613163	0.379335	0.28171	0.208275	-0.29267	-0.646769	-0.710347	0.533836	-0.49896	0.380791	0.381416	0.708881	-0.348997	1.3675	-0.0315446	1.75969	0.626405	-0.552213	-1.46173	-0.762458	1.32749	1.03064	0.930817	-0.76096	-1.0315	0.777313	0.6796	0.907732	1.71395	1.85742	1.79144	1.53919	1.88906	-1.54459	-0.86169
5.73_703.8352m/z	0.948572	-0.348952	2.63992	-0.331513	0.428722	-0.758488	0.351998	-0.0821128	-0.130197	-0.626496	0.690975	0.616659	-0.641649	-0.589081	-0.206302	-1.0409	-0.61148	0.0860221	0.289242	-0.50941	-0.453179	-0.452532	-0.154068	1.2272	0.192773	0.0316364	-1.46404	0.329226	0.547144	1.15348	-0.45617	-0.446733	-0.20108	-1.78479	0.834334	-0.172455	0.228408	-0.638964	1.29112	1.25047	0.191051	0.212484	2.72023	1.72361	0.917209	0.48655	2.31737	-1.97179	-0.762651
5.71_1406.5121m/z	0.934274	-0.882328	1.53391	0.220002	0.602225	-0.849849	0.573877	-0.349883	-0.746155	-0.928586	0.919513	0.73437	0.114984	-0.447957	-1.36643	-1.05226	-0.0897837	0.514892	0.0336766	-0.902178	-0.60418	-0.0653562	-0.431149	1.19425	0.179414	0.0173835	-1.33336	0.654991	0.76135	0.589431	-0.241003	-0.51538	-0.761953	-1.56819	0.838501	0.529892	1.01771	0.0140768	0.596705	0.859522	0.53307	0.614244	1.24	1.40087	1.50934	0.862165	2.67901	-2.1283	-0.358586
5.71_1406.8218m/z	0.665125	-0.278346	1.36497	-0.0750325	0.888191	-0.22205	0.469101	-0.701802	-0.403734	-0.758601	0.543545	0.465957	0.0768293	-0.135268	-0.804308	-0.697791	0.315493	0.0482063	-0.338209	-1.55975	-0.923051	-0.00698581	0.37748	0.938272	0.285099	0.519216	-0.909985	0.246593	0.943196	0.29584	-0.3439	-0.544285	-0.202236	-1.15098	0.427236	0.253948	0.706223	-0.522251	0.0544693	1.00961	0.272126	0.613346	0.706994	1.33669	1.67661	1.53121	2.65319	-2.44209	-0.49844
7.99_747.7600m/z	0.828269	0.0969053	0.514369	-1.13526	1.82413	0.330312	-0.47599	0.224665	-1.74289	0.388477	0.543647	0.217815	0.590537	0.776401	-0.0152018	0.695677	0.0896974	0.773651	0.228838	-1.67575	-0.929354	-0.374214	-2.62564	0.546658	0.129454	0.152856	0.598758	-0.201313	1.27592	0.0759613	0.141722	-0.0351511	-1.20597	0.954425	-0.284998	0.390383	0.659014	1.05647	-0.146617	0.82176	0.635979	0.781113	0.541472	1.06959	0.991155	0.478021	0.915215	-0.789244	-0.969438
7.77_1618.1720m/z	0.720677	0.132033	1.05596	0.71931	0.430129	-0.31725	0.284702	0.786252	-0.386593	-0.388335	0.862836	0.617984	0.178482	-0.525761	-0.864707	0.633958	0.0803573	-0.44261	0.686599	0.0742268	-0.765259	-1.34159	-0.800902	-0.180743	0.445376	-0.407446	0.064335	-0.98693	0.821357	-0.0405705	-1.13473	0.489918	-0.281241	-0.105287	0.358927	0.211577	0.167383	0.703112	0.404029	0.914496	2.0411	0.628786	1.20559	1.36699	1.63556	1.2296	1.28414	-1.99719	-1.46842
7.77_1619.1803m/z	1.23944	-0.618481	1.13311	0.737936	0.252821	-0.357728	0.623038	1.05379	-1.01186	0.387651	0.641198	0.610649	0.493574	-0.995641	-0.962318	0.18158	-0.86019	-0.0408371	0.0807902	-0.436403	-0.807008	-1.48497	-0.781754	-0.0625101	0.711844	-0.274514	-0.134188	0.284361	0.566435	-0.424248	-0.386051	0.253244	-2.04323	-0.0206657	1.58129	0.441309	0.211716	-0.0165508	0.886751	0.616629	2.21313	0.215281	1.03375	1.4775	1.1614	1.14176	1.3371	-3.31049	-0.921265
4.88_553.4825m/z	-0.468732	1.42862	0.985907	1.04104	0.657968	-0.625796	-1.04321	-0.468397	-0.448037	-2.20756	-0.297902	-0.332539	-1.48022	1.2443	-0.803832	-0.187423	0.337587	-1.53422	1.81208	0.764344	-1.43411	-0.0542872	-1.62793	1.0901	-1.0153	1.03172	-0.630305	0.727686	-0.259759	0.753828	-0.657901	0.571092	-1.29398	-1.16369	0.269588	-0.672437	0.0250648	2.50435	0.212777	1.05418	0.855209	-1.04702	1.43339	-0.094318	-0.263479	0.622086	0.567421	-0.208466	1.67654
2.67_317.2682m/z	-1.99998	1.11573	3.31877	-0.76049	-1.27678	-0.37298	0.163503	-0.0355387	-1.45285	0.504464	-0.0568251	0.633653	-0.946852	-0.63893	-0.250013	-1.49643	-0.618079	0.622784	0.695893	-0.0348629	1.25285	0.438834	-0.703113	0.754012	0.746304	1.33585	0.270151	1.5441	1.34123	0.0469023	-1.24362	0.0444981	-1.7967	0.389392	-0.436304	-0.222861	-0.580105	1.2902	0.646233	0.634857	0.12947	-1.3055	0.571048	0.318126	-1.22323	0.999585	1.4361	-0.553844	0.692794
2.66_586.5030m/z	-0.847006	1.43725	2.91881	-3.2285	-1.37915	-0.29533	0.395444	-0.165692	-1.03443	0.079007	-0.0540376	0.841017	-0.0321657	0.0795983	-0.666414	-1.24231	-1.26733	0.864422	0.29518	0.327314	0.760164	0.385023	-1.14645	0.95892	0.734351	0.0179158	0.453849	1.57198	0.763133	0.0535573	-1.62532	0.133498	-1.56567	0.336882	-0.116281	-0.0174237	0.131695	1.43239	1.0673	1.06728	0.153301	-0.0865489	0.280948	0.601345	-1.2388	1.08894	0.737984	-1.18183	0.422924
2.66_600.5178m/z	-1.40523	1.34399	2.30918	-1.7401	-0.395345	-0.197241	-0.100196	-0.254951	-0.389679	0.508797	-0.50348	0.767803	-1.15061	0.0770794	-1.35957	-0.0451208	-0.923432	0.736946	0.44013	0.180011	0.116071	0.612546	-1.81078	0.969203	0.428855	0.489093	0.268667	1.00362	1.32427	0.44085	-2.28556	-0.266558	-1.7547	0.61281	-1.18317	-0.317247	0.135451	1.20799	1.77578	1.46364	0.262696	-0.0161529	0.136162	-0.217273	-0.520304	1.17524	0.878318	-2.23917	1.302
2.76_586.5026m/z	-1.15114	1.94544	2.41257	-2.33834	-0.710614	-1.06634	-0.478338	-0.87561	-0.548313	0.605999	-0.253591	0.795336	0.235093	0.0382365	-0.827863	-0.469567	-0.697018	0.547118	0.770077	0.521809	0.943801	0.129052	-0.707499	0.824078	0.761598	-0.0408739	0.256501	1.55049	1.28187	0.648945	-1.66166	-0.466955	-1.18726	-0.386321	-0.235397	-0.727352	0.00464844	1.38009	1.37378	1.20541	0.963336	-0.261079	0.147628	-0.000617533	-0.857806	1.46354	1.15993	-2.56377	0.728564
0.70_432.3054m/z	-0.15601	0.184051	0.783995	1.28897	1.0069	-0.865645	0.846709	-1.50093	0.353736	-1.58879	0.545965	0.12492	-2.41157	-0.214207	0.795017	1.25121	0.0842296	-0.0669563	-1.60009	-0.00259374	0.124149	-1.07359	-1.41898	1.5596	-0.0651103	1.65706	1.44428	0.291439	-0.2739	-1.79947	0.027584	0.573067	1.83957	-0.339622	0.0558242	0.695252	0.303261	-1.16007	-0.291378	1.26331	0.838568	-0.460297	1.03958	0.107975	-0.710051	0.810482	0.962946	0.714338	-0.150134
2.89_474.4342m/z	0.298245	-1.26781	0.607116	1.0535	-0.177983	-1.41117	-1.11973	0.903867	1.10685	-0.509527	0.32666	-1.04233	-0.0169352	-0.510979	-0.950246	-0.636563	-0.964123	-0.970864	0.79508	1.33718	1.90667	-1.36627	-1.4964	-0.309922	0.91581	0.652785	-0.0649428	0.83562	-0.0947325	-1.11018	1.29996	-0.85703	-0.364761	-0.764796	1.25713	0.848538	-0.0886302	0.51741	0.636513	0.453661	1.20475	0.968354	0.63011	0.70997	0.337793	-0.476746	0.93898	1.53093	1.31051
0.49_637.7380m/z	0.170318	0.242883	-0.430587	-0.939654	-0.0197736	1.00321	0.711008	-0.291788	-0.198934	-1.11737	-0.543893	-0.814469	-0.223903	-1.54482	0.502646	0.241239	-0.226413	0.530348	1.54362	1.04071	1.75332	0.202765	-0.511918	1.92335	0.184925	-0.429801	-0.194954	0.0485165	1.11748	1.53684	0.373296	0.340401	-0.200169	-0.135594	0.122104	0.038679	0.426056	0.92409	0.131763	-0.0788957	-0.727977	0.480891	0.820945	-0.320655	-1.61724	-0.0233737	0.287542	2.50615	-1.87122
7.87_710.5954m/z	-0.486401	-0.206568	0.350296	-2.37839	0.0549481	-0.61521	-0.149529	-1.46922	-1.30707	0.404113	0.545319	-0.209832	0.831416	1.08178	0.352649	1.05341	0.267992	-0.302886	0.0905295	-2.18163	-0.193398	0.952953	-1.43895	0.3442	-1.4347	-0.279024	0.52932	2.29755	1.17117	1.205	1.26576	0.704496	-0.806959	-0.35515	0.024391	0.704685	-0.468359	0.699786	0.811001	-0.030488	0.51461	0.8333	0.836816	-0.267298	-0.252343	0.328952	0.901484	-0.343019	0.677028
7.98_1262.8269n	0.57734	-0.236909	1.10069	-1.10853	-0.329731	-0.20257	1.11502	-1.25026	-0.502238	-1.11125	-0.197375	0.0815987	0.354917	-0.328963	-0.655225	0.417383	0.228584	-0.837892	-0.943799	-0.988152	-0.577573	0.0252605	-0.646436	-0.209369	-0.0731615	1.2393	1.81566	0.433697	1.63891	0.305256	0.812767	-0.0115556	-0.0450393	-0.00876142	0.371751	-1.30879	-0.533194	-0.532328	2.46174	0.175742	0.466764	0.799266	2.13309	-0.309435	-0.106564	0.0606178	3.12146	-1.9966	-1.90402
8.67_264.2680m/z	1.33968	0.178641	1.66812	0.373989	-0.826324	-0.0153269	0.821194	-0.771266	-1.79635	-2.7083	0.0457839	-0.235444	1.06956	0.306583	-0.58243	1.13569	0.651227	-1.31564	0.0253041	-0.0988498	-0.514377	1.32736	-1.16895	-1.62068	-0.0935932	-1.22376	-0.347867	0.798589	0.843698	1.08503	1.39209	0.23093	0.22993	0.269852	0.804411	-0.764824	-1.03666	0.556707	1.45674	1.23935	0.469801	0.00925664	0.139263	0.423489	0.881245	1.3719	0.958008	-0.443413	-0.790518
6.50_690.5419m/z	-1.68606	0.359155	1.57976	-0.435936	-0.602214	0.855541	-1.00249	0.517727	0.629303	0.508844	0.120474	0.0141547	-0.714051	-0.192902	0.745573	0.126407	0.117081	-0.158229	0.433139	-1.47694	0.0338673	1.01328	-0.0260225	-0.13503	0.505649	0.72593	-0.367007	-0.364514	1.20883	2.05677	1.42008	-0.0461354	0.26639	-0.430479	1.63803	2.06669	0.877843	-1.39543	-0.498948	-1.17492	-0.759827	0.896594	1.41468	0.50016	0.978781	1.49004	1.2357	-0.638724	-0.724303
6.73_692.5594m/z	-1.36057	0.257348	1.26718	-1.45995	-0.512378	0.0294085	-0.730532	0.146142	0.296041	0.27812	-0.754131	-0.976037	0.0539285	-0.468854	0.452703	-0.00138364	0.311841	0.662104	0.615529	-2.00736	-0.664767	0.684688	-0.494893	-0.114548	-0.120572	0.460569	-0.503761	-1.144	1.59696	2.23649	2.66229	-1.09079	1.31012	-0.386411	1.35839	1.79915	0.520436	-0.382351	-0.454943	-1.392	-0.558575	0.44407	1.27487	0.993251	1.36623	1.3316	0.941124	0.291629	0.682027
10.83_1268.1300m/z	-2.11826	1.3652	1.97311	0.224193	-1.6594	1.27631	-0.381581	1.6786	1.2119	1.16381	0.446531	-1.16596	0.519112	-0.351571	0.73813	0.0346675	0.207412	-1.32575	-0.09004	-0.925759	0.900388	0.726208	-0.508211	-1.30828	0.224447	1.79244	0.917212	-0.668572	0.512408	0.176109	-0.0968851	0.492924	1.70676	0.107237	1.40524	0.0922451	-0.285073	-0.739564	-1.61143	-0.896117	0.212131	-0.268238	0.857728	-0.17959	0.610295	0.967461	0.430348	-1.09035	-1.50514
10.84_1263.1747m/z	-2.68564	0.930512	1.97015	0.367933	-0.265371	1.46856	-0.568984	1.93749	1.57024	0.983872	0.273813	-0.15881	-0.107968	-1.65219	0.67767	-0.126614	-0.0965802	-0.797431	0.488802	-1.29798	0.839967	0.461962	0.190858	-0.358848	0.264156	2.10998	0.440465	-0.953424	0.803553	0.274497	-0.249218	0.286218	1.66468	-0.149856	1.50537	-0.290528	-0.0268428	-0.811365	-0.633076	-0.815915	0.41984	0.343864	-0.0337196	0.131026	-0.129606	0.762029	1.31156	-0.676384	-1.34868
5.77_728.5223m/z	-0.75166	0.463868	2.03242	0.486415	-0.575263	1.30429	1.05859	2.12266	0.788311	-0.242482	1.10803	-0.129273	0.248745	-0.820684	0.691139	-0.526342	-0.704307	-1.44997	-0.00133054	-1.03871	0.354735	-0.706327	-0.737173	-0.384069	-0.571554	0.322081	-0.833559	-0.617712	0.254396	2.38827	-0.313439	1.22995	1.41138	1.22624	2.28739	1.3597	0.677897	-0.985008	0.186646	-0.838967	-0.230072	0.323551	0.691145	0.93578	-0.0743285	0.592985	0.220702	-0.911029	-1.31116
5.78_706.5396m/z	-0.805633	0.485058	1.80776	0.832692	-0.778609	1.44654	1.10304	2.13151	0.705114	-0.302337	1.14922	0.182621	0.230881	-0.581238	0.844445	-0.598593	-0.974385	-1.40201	0.00908261	-1.40773	0.686987	-0.486419	-0.596471	-0.787734	-0.551417	0.462538	-0.578476	-0.706785	0.055804	2.07641	0.120059	1.6223	1.62654	1.38222	2.07279	1.52113	0.607527	-0.603529	0.0988421	-1.17196	-0.588902	0.253415	0.434624	0.626426	-0.285553	0.433829	0.0112701	-0.642489	-1.08538
3.50_650.4739m/z	-0.60295	0.86591	0.685487	0.600724	-0.801499	1.52704	-0.37367	1.06905	0.676327	-0.0571188	-0.772415	-0.488229	-0.725372	0.0308247	0.697514	-1.21453	-0.699467	-1.01359	0.0368535	-1.02153	0.519452	-0.414597	-0.329415	-0.766458	-0.725724	0.493729	-0.685157	-0.992624	0.0216439	3.10829	0.74315	2.57796	2.28752	1.8557	1.39424	0.397955	0.0959649	-0.487695	-0.331098	-1.039	-0.909256	-0.0666793	-0.0642002	1.33745	-0.0524586	0.118071	-0.139478	0.888915	-0.683999
4.49_678.5007m/z	-0.79246	0.747225	1.11645	0.558753	-0.82041	1.76425	-0.0277172	1.53487	0.89295	-0.208966	0.101722	-0.499584	-0.396735	-0.226143	0.589169	-0.850625	-0.594318	-1.19693	-0.016858	-1.0438	0.865453	-0.63145	-0.229545	-0.91653	-0.669622	0.327511	-0.653246	-0.977147	-0.200646	2.48016	0.631938	2.78873	2.67434	1.87193	1.83373	0.486276	0.0329173	-0.470453	-0.385993	-1.08208	-0.952218	0.0615289	-0.220084	0.606243	-0.0345238	-0.0387871	-0.185022	0.425579	-0.807617
0.41_1574.4492m/z	-1.92079	0.828	1.72194	0.383424	0.0963058	0.148986	0.147905	-1.20981	0.193971	-0.0741904	1.21566	-0.117592	0.101768	-0.344287	-0.24061	-0.145083	-0.53401	0.788164	0.511174	0.784543	0.93339	-0.142889	0.623008	0.679333	-5.58435	-1.22636	0.245205	0.344914	0.131559	-0.0737001	-0.251663	0.123374	0.738293	-0.0765765	-0.219974	0.0663403	0.447685	1.36546	-0.429381	0.933356	0.0702574	0.451778	0.0177086	1.59025	0.366743	-0.211759	0.495619	0.33926	-0.486854
0.61_1578.8620n	0.265842	0.375505	1.02671	-1.06361	0.159521	-0.104354	0.236727	-0.197734	-0.489895	0.57699	-0.215415	0.964272	-1.3817	-0.608137	-0.26116	1.33681	1.3535	1.59833	-0.519218	2.00887	0.641621	-0.254548	1.14838	0.299305	-3.76396	-1.04958	-0.470933	-0.391872	-0.202838	-1.1733	-0.893623	1.41125	0.433184	0.553122	-0.00484819	-0.239997	-0.793328	-0.619668	0.216762	0.314815	0.728634	0.372461	0.275506	1.7668	-1.31226	0.92072	1.07717	-0.717419	-1.98412
3.43_840.6413m/z	0.0806145	-0.0886566	0.774528	-0.127058	-6.50138	0.606936	-0.207266	0.0557021	0.192115	-1.03648	0.982129	0.476485	0.0910786	-0.0919953	-0.298842	-0.0791207	0.617464	-0.0652164	1.00645	0.433579	0.261862	0.320907	0.184322	0.791172	-1.0048	0.0734585	0.430668	0.200994	-0.418228	0.862983	0.825116	1.06377	-0.633525	0.545663	0.616637	-0.305298	-0.242733	0.102536	0.121645	0.616493	-0.0364361	-0.31975	-0.236255	0.517814	0.489536	0.581891	-0.711709	0.300513	-0.108936
0.59_586.9543m/z	0.269345	-0.149773	1.23291	0.029327	-1.70399	-0.0649658	-0.211745	1.09536	0.251862	0.209668	0.176315	1.34312	-0.82053	-1.45335	-0.286542	0.0731941	0.430393	0.0724931	-0.616368	0.474006	0.800746	-2.12098	0.193107	-1.38309	-0.510186	0.0082555	-0.754901	-0.183951	0.00605616	-0.204446	-0.00271279	1.68271	0.2728	-0.225117	0.888512	0.449045	-0.529066	1.23275	2.10977	-1.09291	1.6262	-0.716203	-0.255279	0.194504	-0.0808363	3.70183	-0.228602	-0.0198439	-1.17416
8.16_808.1129m/z	-0.187842	-2.68906	2.01458	2.00014	0.148091	-0.172879	-0.213345	1.67146	-0.880313	-0.697716	-1.14124	0.643007	0.337325	-1.13274	-1.96732	-0.337973	0.459761	1.17862	-0.283827	0.0181148	0.441242	-1.85659	-0.0334736	-0.651868	0.452536	-1.06336	-0.473152	-0.28094	-0.769491	-0.0906774	0.110537	1.17536	0.496433	1.24665	0.756707	-0.715944	0.338964	1.16253	0.6583	-0.0873577	1.03478	1.45511	0.691991	0.797966	0.773312	1.10538	-0.0527868	0.90791	-0.768484
[truncated: 7 more columns]
