# Supplementary material for: Lipidomic profiling reveals distinct differences in plasma lipid composition in overweight or obese adolescent students
Source: BMC Endocr Disord. 2021 Oct 13;21:201. doi: 10.1186/s12902-021-00859-7 (PMC8513241; doi:10.1186/s12902-021-00859-7)
Supplement: Supplementary file 10 — Additional file 10. Different positive features between the obese and overweight group. [file 12902_2021_859_MOESM10_ESM.xlsx]

## Sheet: obesity-A_obesity-B-diff-heatma
Additional file 10. Different positive features between the obese and overweight group.
	overweight_33	overweight_50	obesity_57	overweight_46	obesity_47	overweight_40	overweight_20	overweight_23	overweight_53	overweight_102	overweight_56	overweight_99	overweight_43	overweight_30	overweight_76	overweight_79	overweight_92	obesity_103	obesity_18	obesity_54	overweight_17	overweight_73	overweight_7	overweight_36	obesity_14	obesity_34	obesity_28	obesity_37	obesity_70	obesity_51	obesity_61	obesity_64	obesity_74	obesity_77	overweight_10	overweight_63	obesity_8	overweight_26	overweight_83	obesity_97	obesity_100	obesity_21	obesity_41	obesity_44	obesity_31	obesity_67	obesity_94	overweight_96	overweight_86
4.66_772.5493m/z	1.52508	-0.731574	0.166046	0.379114	1.25768	1.35101	-0.763618	-0.430365	0.292129	0.845187	0.12771	-0.877753	-0.997836	-0.58392	-0.996697	-1.47184	0.652306	-1.71357	-0.603594	-0.0899764	-1.19694	0.434836	-1.25815	-1.01419	0.286043	0.629027	0.659471	1.57231	0.045908	1.57578	2.28334	2.30531	0.318387	1.15215	-0.505427	1.48498	-1.37753	1.80131	0.602133	-0.282438	-0.46918	-0.0607812	0.0094845	-0.0159364	-0.715664	-0.302118	1.27903	-0.0542488	-1.05454
9.94_907.6822m/z	0.415399	0.143096	0.504294	-0.0915376	1.23262	1.02668	-0.811123	-1.53822	-0.820044	-0.0830767	-0.285667	-1.0193	-0.412095	-0.683061	-1.3892	-1.85629	0.248108	-1.52466	0.790009	0.509922	-0.822112	0.664506	-0.206389	-1.1648	0.247565	0.803771	1.37546	1.76538	-1.43715	0.657898	2.98469	2.1376	-0.718976	1.35779	-0.255115	2.09893	-0.452841	1.44294	0.25863	-0.00372906	-0.431432	0.582961	0.54077	0.0329253	0.240129	0.34241	-0.454396	0.0955619	-1.08033
8.24_547.5297n	-0.210634	-0.178763	-0.0433354	1.44647	-0.25112	-0.671251	0.408848	-0.467928	-0.783812	-2.70992	-1.18832	0.0109409	-1.72839	-0.390367	-2.12364	-1.47903	0.606217	-1.31719	-0.173923	-0.323443	-1.22132	-0.563985	-0.545202	-0.00648524	-1.67465	0.938075	0.740654	1.13175	1.70897	0.867336	2.00596	2.01735	-0.0437231	0.621248	-0.457607	2.12777	0.172238	0.122439	0.280127	-0.0782255	0.642728	-0.779425	-0.027078	0.814933	0.47974	1.49478	0.143053	0.302593	-0.919807
7.41_385.7818m/z	-0.443227	0.674576	0.0900099	0.351308	-0.714506	-0.562485	-0.117115	0.316984	0.082162	-1.13425	-1.55915	-0.604006	-1.49706	0.596096	-1.05428	-3.47786	-0.750102	-1.07113	0.519959	0.180015	-3.09913	-0.185773	-0.148351	0.368193	-0.545887	0.791439	1.81391	1.15338	-0.894372	1.35883	1.42432	0.511959	0.546499	0.169106	0.41432	1.36811	-1.16999	1.06483	0.305993	0.180451	0.633123	-0.151177	0.676981	0.888837	0.859526	0.693056	-0.204014	0.403468	-1.49488
7.43_570.5218m/z	-0.147047	0.128507	0.766548	0.406122	-0.449381	0.0126334	-0.29877	-0.502769	0.205634	-1.29065	-1.02921	0.125931	-1.14772	0.402116	-2.56354	-2.14857	-2.57251	-0.596909	-0.113152	-1.33203	-1.7976	-1.03904	-0.234532	-0.272188	-0.066365	1.31054	1.97702	1.17169	0.281102	1.54404	1.99494	0.852954	0.425347	0.617003	0.483748	2.05944	-0.14013	0.606138	-0.304421	0.00207293	0.670544	-0.769393	0.124871	0.230071	0.931943	0.418107	-1.28285	-0.34603	-0.244593
7.42_694.5143m/z	-0.225062	0.27069	0.341008	0.164425	-0.255526	-0.0520988	-0.0261547	-0.324314	0.0235081	-1.34397	-0.769658	-0.796173	-1.03954	0.28804	-1.83803	-2.55648	-1.30284	-1.50944	0.278941	-0.925488	-1.77922	-0.499253	-0.0294365	-0.79804	0.155807	1.28439	2.50294	0.787386	0.636671	1.84567	2.06677	0.128697	0.0909019	-0.106646	0.619112	2.04094	0.622079	1.35921	-0.257334	-0.379349	0.756314	-0.576474	0.348943	0.406562	0.795319	0.287757	-0.880652	-0.427601	-0.891986
7.40_730.6828n	-0.299171	0.359406	0.204644	0.363079	-0.517143	-0.185029	0.551137	-0.684786	0.184417	-1.32865	-0.827117	-0.217962	-1.70273	-0.0636134	-1.83611	-2.16187	-1.71502	-0.772213	0.0768756	-1.10609	-2.03319	-0.575894	-0.0763275	-1.21303	0.387221	1.34488	1.99749	0.631156	0.401728	1.95832	2.16379	0.0787076	0.0607245	-0.0559334	0.297624	2.03488	0.423477	1.47938	-0.371913	0.178166	0.962258	-0.766497	0.229927	0.413897	0.714498	0.532237	-0.790406	-0.445023	-1.08568
7.42_925.6355m/z	-0.300758	0.455413	0.274467	0.414093	-0.419212	-0.189608	0.206213	-0.460474	0.177782	-0.951235	-0.758351	-0.415743	-1.2576	-0.106615	-1.36549	-1.78398	-1.69477	-1.3454	-0.407019	-1.09869	-2.36334	-0.759018	-0.237919	-1.08245	-0.108993	1.27677	2.06684	0.735976	0.341974	2.02363	2.10781	0.561109	0.0840247	0.150209	0.0453291	2.25107	0.364877	1.0823	0.159358	0.614392	1.07268	-1.10377	0.37231	0.498648	0.79821	0.420579	-0.731425	-0.169322	-1.03573
6.55_732.6098m/z	-2.04752	-0.323487	-0.450752	0.0780101	-0.726868	-0.439383	-0.360496	-1.48917	-0.537133	-0.68505	-0.582423	-0.128413	-0.454764	1.02836	-0.260265	-1.58774	-2.57899	0.373641	-0.238299	-0.112918	-0.929722	0.0181392	-0.816061	-2.1242	1.29964	1.2557	2.35796	1.13858	-0.869924	1.0769	2.00432	0.835524	0.0312668	1.56069	0.375953	0.615982	0.423676	1.39293	0.0106525	1.28374	0.495688	-0.104905	0.617454	0.336487	0.178792	-0.572085	-0.915387	-0.690273	-1.10198
8.33_835.6668m/z	-1.63352	-0.947416	-0.280139	0.619442	-0.755744	-1.42028	-0.255294	-0.942628	0.57671	-0.468916	-0.300079	-0.895655	-1.05931	0.890513	0.0806832	-1.43138	-1.37835	0.130872	-0.690701	-0.327579	-1.01123	0.268618	-0.525248	-1.21719	2.14728	2.21928	2.35458	1.7651	-0.145387	1.75815	2.69646	0.634417	0.584019	0.95001	0.240019	0.581975	0.489506	0.784808	-0.237321	0.400753	0.405158	-0.279463	0.390894	-0.206754	-0.761129	-0.779846	-0.785897	-1.05553	-0.53244
8.68_789.6843m/z	-1.04347	-1.2785	-0.26213	-0.380874	-0.06239	0.00301467	-0.680502	-0.92748	-0.113874	-1.37847	-0.966853	-0.932524	-1.0911	0.444396	0.0103217	-0.720021	-1.30501	-0.717615	-0.663044	-0.801131	-1.09408	0.0143093	-1.01433	-1.52127	0.670221	2.09872	0.466948	1.81314	0.316744	0.996055	2.74513	1.228	1.69498	2.56743	-0.23635	0.605126	0.204795	-0.343169	-0.772208	1.25885	1.07686	0.12789	-0.206167	0.718138	-0.91796	-0.839863	-0.884519	-0.0062473	0.692395
8.88_804.6989m/z	-1.26551	-0.832165	-0.440101	-0.352217	-0.0929786	-0.91107	-0.585331	-0.643535	0.407538	-1.7143	-0.742818	-0.443147	-1.20364	0.266826	0.875933	-0.672008	-1.39121	-0.625414	-0.934635	-0.726428	-0.658463	0.695771	-0.813946	-1.31272	0.52839	1.92442	0.339729	1.07732	0.579218	1.59488	2.54727	1.89325	2.19845	2.61946	-0.485975	0.444712	-0.281432	-0.362519	-0.398421	1.05821	0.91122	-0.347165	-0.26112	0.325162	-1.25603	-0.724547	-0.122593	-0.294699	0.142624
7.84_733.6229m/z	-0.840572	-0.902077	-0.419591	-0.16641	-0.475025	-1.27993	-0.773974	-1.30094	-0.776024	-1.65279	-0.585465	-0.716262	-1.14733	0.678937	-1.12554	-1.62329	-1.47186	-0.0168593	-0.0442849	-0.606249	-1.12045	0.59529	-0.550998	-0.869263	0.477952	1.77098	1.81816	1.7018	0.18222	1.71765	2.65148	0.985089	0.126833	1.56686	-0.489199	1.53367	0.656995	0.505621	0.543102	0.582558	0.759592	-0.326807	0.323827	1.06749	0.161654	-0.261811	-0.83886	-0.760024	-0.939531
8.28_761.6532m/z	-1.0633	-0.978975	0.108077	-0.225634	-0.0384516	-0.637625	-0.365212	-1.60166	-0.636676	-1.37224	-0.920867	-0.732104	-1.14158	0.524831	-0.203177	-0.970639	-1.29151	-0.00502489	-0.892267	-1.04112	-1.40065	-0.0504834	-0.946847	-0.830969	0.393982	1.85375	1.24677	1.43963	0.481921	1.47782	3.09005	1.29802	1.01396	2.0196	-0.622161	1.41496	-0.117855	-0.420632	0.212349	0.397223	0.865713	-0.242145	0.0372605	0.996546	-0.961144	-0.462294	-0.884046	0.170245	0.266892
7.90_1278.8216n	-1.08957	0.502406	-0.765888	0.627881	-0.818173	-1.49876	-0.173575	-1.06726	0.858345	-0.496448	-0.972305	-1.21461	0.296978	0.937517	0.852283	-1.14712	0.0708567	0.228924	-1.80198	0.163149	-1.45248	-0.0893957	-0.763415	-0.721472	0.425355	0.835703	0.454184	0.981376	-1.61846	3.02382	2.21701	1.77414	0.293251	0.504592	-0.362946	0.284529	-0.281843	-0.0467163	0.666963	0.491773	1.20049	-0.844801	0.620363	-0.441731	-0.287134	-0.777619	1.37277	0.40026	-0.620544
8.37_829.6800m/z	-1.90815	-0.589082	-0.694487	-0.842207	-1.28485	-0.393486	-0.570483	0.129225	1.32319	-0.650674	-1.14908	-1.42267	-0.595989	0.531209	0.267953	-0.0933982	-0.670898	-1.05587	-0.673874	0.0611067	-1.08135	-0.0787835	-0.482826	-0.61327	1.23373	1.67157	1.12265	2.03229	-1.25983	2.47137	0.454617	1.80898	1.74787	1.60985	0.568717	-0.854527	1.48228	0.354212	0.557259	1.03972	0.323302	0.440707	-0.0945813	-0.905976	-0.400905	-1.30238	0.540888	0.0402469	0.0327067
8.13_1518.2603m/z	0.718784	0.26117	0.314761	1.18534	0.55658	1.36816	0.420314	-0.168689	-0.432842	-1.11176	-1.44177	0.0511223	-0.625918	-0.272943	-0.604333	-1.8436	-2.28142	-1.71157	-0.71805	-1.07063	-2.00342	-1.96955	-0.0903009	-0.259975	-0.156308	1.13849	1.22998	0.445657	0.207802	1.34232	1.73738	0.8642	1.53966	-0.314894	0.695605	1.95679	0.03554	-0.0800574	-0.368824	0.294686	1.62698	-0.939436	-0.513996	0.260126	-0.685684	-0.357884	-0.31997	1.04147	0.753239
8.54_1573.3188n	-0.247828	-0.484324	-0.0206451	-0.753652	-0.311834	1.69667	0.0120526	-0.437171	0.22822	-0.513096	-1.86279	-1.07477	0.230455	-0.324744	-0.202146	-0.319144	-2.49168	-1.3308	0.0639492	-1.68535	-1.99755	-0.982398	-0.476015	-0.801307	0.427014	1.20301	0.669214	0.956356	0.232531	0.55438	0.877909	-0.190996	1.96865	0.92555	0.933955	0.460981	-0.131275	-0.0680126	-1.0219	1.43473	1.94978	-0.579344	-0.142217	0.194387	-0.602382	-2.21068	-0.714017	1.3763	1.20705
7.43_1484.1497m/z	0.113384	0.650865	1.21228	0.851156	0.472313	-0.248764	-0.0664024	-0.316187	0.216888	-1.45496	-0.596254	0.658443	-1.17372	-0.0130859	-0.112379	-0.459624	-1.5198	-2.91972	-0.946978	-1.29865	-1.51787	-1.44138	-0.218038	-1.47529	0.285994	1.23895	1.61771	0.641536	0.0909152	1.77202	2.17506	0.522066	0.22013	-0.00910257	0.114064	1.41016	0.497442	1.19423	-0.338786	0.77594	0.95261	-1.67939	0.726106	-0.755721	0.429993	0.510341	-0.485785	-0.678907	-0.801847
6.74_1576.1499m/z	0.904186	0.318362	0.807071	0.612961	-0.195924	0.202659	0.0625794	0.479309	0.32326	0.398577	-0.521501	-0.11763	-2.24053	-1.40755	-0.664744	-0.0231299	-0.634252	-1.61549	-1.70044	-0.390571	-2.67924	-2.32413	-0.314134	-1.19656	0.225149	0.881603	-0.105179	0.0569824	1.45648	0.921389	1.56658	1.15303	0.366356	1.13457	0.434344	1.28252	-0.435111	0.502886	0.25581	0.197632	1.46737	-0.303437	-1.21885	-0.573105	-0.0942696	0.662852	0.607704	0.879493	-0.371967
6.74_1532.1162m/z	1.248	0.637312	0.687583	0.68981	0.353492	1.08525	-0.0501542	-0.265001	0.209341	-0.105323	-1.42586	-0.129612	-1.59152	-1.48781	-0.945387	-0.0960084	-1.23433	-1.02967	-1.41086	-1.01812	-2.83883	-1.71142	-0.54679	-1.46076	0.322942	1.50892	0.125361	0.917333	0.950817	1.55287	1.44902	1.28408	0.892365	1.20975	-0.21465	0.754552	0.95918	0.0716453	0.104199	-0.383736	1.18416	-0.845396	-0.200842	-0.385765	-0.142708	0.212381	0.798843	-0.106509	-0.114961
6.74_1550.1494m/z	1.1428	0.597829	0.682059	0.793737	0.544482	1.06049	0.527515	0.576279	0.450446	-0.00603154	-0.25426	-0.79435	-1.31769	-0.529979	-0.663533	-0.288935	-1.41732	-1.89551	-2.29065	-0.445824	-3.03105	-2.43955	-1.08868	-0.790735	0.502756	1.43934	0.144055	0.581771	0.305295	1.41126	1.52807	1.45195	0.546281	1.02378	-0.114713	0.766639	0.466991	0.432291	0.365704	-0.838329	0.702246	-0.237218	-0.0468024	-0.251279	-0.12944	0.497924	0.421127	0.327708	-0.257416
0.55_232.1544m/z	1.54677	0.743208	1.90538	-0.941962	-0.289275	0.458731	-0.230102	0.7508	1.57915	-1.74855	0.185294	-1.14262	-0.352237	-1.52443	-0.933732	-2.00075	-0.42003	0.522733	1.53026	0.803174	0.127127	-1.48801	-0.831583	-0.14334	-0.92856	0.666601	-0.790479	0.428441	0.551414	0.855877	0.653274	1.38106	0.552491	-0.294577	1.59114	1.14918	1.73443	-0.00433908	0.331111	-1.1707	0.937644	-0.281052	0.843798	0.600539	-1.73938	-0.385624	0.263945	-0.547642	-1.22564
7.95_835.1005m/z	0.410586	0.440193	0.0335602	-0.790083	-1.30646	1.24599	1.62095	1.50766	1.54834	0.489102	-0.871407	-2.33523	-2.54505	-0.454931	-0.652704	-0.203522	-0.707106	-0.185725	-0.67723	0.370242	-1.23557	-0.562744	-0.397605	-1.81383	0.434449	1.28516	0.477895	0.873159	1.05211	1.36307	0.338874	1.22255	1.41889	0.254714	-0.804058	1.37169	0.153605	0.0558414	-0.724029	-2.15797	-1.0208	0.465883	-0.408843	0.765045	-0.473055	0.910393	0.443884	-0.259559	-0.476885
5.69_1485.1363m/z	1.14264	-0.537834	-0.423268	0.405414	0.604315	0.792853	1.1655	1.62416	1.52879	-0.193041	-0.771004	-0.0836645	-0.982808	0.0849936	-0.430252	-1.57783	0.61693	-0.486463	-1.06246	-0.0420054	-2.65497	-1.5302	-0.907993	-0.568756	0.562309	1.48767	-0.492449	0.0894485	1.86941	1.25582	0.736462	1.38206	1.93605	0.584468	-0.322541	-0.555989	-0.576454	-0.809208	0.531397	-1.13125	0.0967402	-1.62935	-0.481818	0.180871	-0.565101	0.632549	1.00374	0.702392	-0.439205
6.78_784.6705m/z	1.24389	0.184224	-0.0424554	1.08229	0.399974	1.12057	0.951576	0.0921688	0.563449	-0.374123	-0.560899	-0.886672	-0.811082	-0.69923	-0.957444	-0.660746	-0.761647	-1.34224	-2.05761	0.363682	-1.95834	-1.43233	-1.03702	-0.781396	-0.209648	1.64922	-0.108715	0.894797	1.29301	1.78867	1.84203	2.25516	1.6799	1.5874	-0.255362	1.26366	-1.46251	-0.13082	-0.114808	-1.20685	-0.405191	-0.297493	-0.607945	-0.608403	-0.507492	0.526661	0.0723188	0.566268	-0.422925
7.94_1623.2107n	1.05137	-0.0239073	0.309006	0.747531	0.202217	1.24356	1.10827	1.34259	0.725144	-0.0458001	-1.92827	-0.958368	-1.35405	-0.193526	-0.707014	-0.413133	0.085121	-1.10723	-2.38151	-0.226997	-2.25588	-1.57941	-0.808257	-0.200824	-0.135213	1.4932	-0.207733	0.581205	1.27559	1.48984	1.15386	1.55862	1.23369	0.925338	-0.0597761	0.81966	-0.427376	-0.448061	-0.0703761	-1.98721	0.131862	-0.00800619	-0.521641	0.344365	-0.408412	0.84171	0.656243	0.939189	-0.39887
7.78_836.7849m/z	0.769676	0.733851	-0.386608	0.317402	0.794576	0.612442	0.825836	1.34909	0.619269	-1.06943	0.363423	-1.05471	-0.300206	-0.90828	-2.58872	-0.463034	-0.617097	0.699384	-1.18679	-0.806582	0.327912	-0.91779	-0.518643	0.355279	-0.0668647	1.38052	0.272306	-0.251962	2.06842	1.08297	0.0230572	1.47872	0.272893	-0.160258	-0.0722996	1.06056	-0.685014	-0.243724	0.869501	-2.64117	-0.699412	0.656021	0.529555	0.741315	0.0977957	1.40319	0.327313	-0.428557	-2.20139
7.78_1030.6485m/z	0.509284	-0.443241	0.881686	-0.392993	-0.406521	0.794773	1.03868	1.45682	1.05795	-2.1085	-0.899903	-0.811709	-1.98043	-1.01202	0.160082	-0.214437	1.1186	0.677703	-1.11696	0.231372	-0.70788	0.0984402	-1.47523	0.13949	-0.503108	1.43759	0.104743	-0.116136	3.56228	1.20173	0.116384	0.90045	1.03242	0.272569	-0.875048	0.680739	-0.833686	-0.590703	-1.1304	-1.48866	-0.342953	0.308379	-0.153699	1.46225	0.297471	1.08616	-0.151147	0.844205	0.368474
7.29_834.6917m/z	-0.0966693	0.467784	0.970526	0.83783	0.385303	0.753799	0.567615	0.821361	1.10742	-0.845155	-0.861807	-0.501886	-1.25161	-1.78713	-0.337661	-0.139892	-0.137468	0.279982	0.17335	-1.00245	-1.29448	0.264856	0.0911257	-0.465247	-0.845936	1.32224	0.0183485	0.214513	3.01301	2.88661	1.20336	0.903065	0.3997	-0.178986	0.558584	0.604947	-1.76296	0.384521	-0.817895	-0.685916	-0.761881	0.324213	0.619236	1.05474	0.53582	1.7277	-0.825797	-0.995503	-0.75864
7.28_1027.6248n	0.925428	0.171994	0.313272	0.803627	0.0587531	0.612947	0.420825	1.33316	0.919866	-0.102646	-1.7963	-0.315327	-1.71575	-1.69246	-0.632282	-0.358914	-0.0155194	-0.783761	-0.540984	-1.48465	-1.93179	-0.706107	-0.0679269	0.420595	-0.81856	1.58584	0.00135872	-0.305513	2.78196	2.7427	1.08463	1.07406	0.441354	0.470309	0.296511	0.498131	-1.0841	0.266906	-0.7827	-0.315277	0.085474	-0.246277	0.140689	0.379997	0.225242	1.37862	0.0384004	0.379377	-0.186641
7.76_1646.1978m/z	1.36389	0.773289	1.21531	0.865567	0.489667	1.02903	0.996664	1.52235	0.680052	-0.494046	-1.54169	-0.69249	-1.97117	-2.0673	-0.374941	-0.474877	-0.320883	-0.340987	-1.1671	-0.735986	-2.20346	-1.32823	-0.767573	0.260144	-0.241792	1.45245	0.568232	-0.078345	3.1431	1.77079	0.800848	0.356995	-0.0359804	0.196121	0.353248	0.815544	-1.51108	-0.0344634	-0.718537	-1.00056	0.0839076	0.217056	-0.0732021	0.485695	0.489994	1.46307	-0.138029	0.263002	-0.851825
10.13_949.7263m/z	2.16965	-0.565445	-0.81761	0.738595	0.670519	-1.48018	-1.73976	0.18696	-0.357431	-0.313126	-1.00953	-0.783978	-1.73472	-1.52029	-0.0716082	0.0032773	-0.104012	0.694669	0.831881	0.0775153	-1.4388	0.168142	0.61861	0.673012	-0.560265	1.35548	-0.308313	0.226229	2.63231	1.50183	1.03327	-0.908315	-0.823573	-0.499315	1.05028	-0.411033	0.968748	-0.430594	-0.190641	0.678637	0.0873951	0.48191	-0.628734	0.319196	0.394079	1.07353	-0.471769	1.10995	-0.936137
5.64_1231.8333m/z	-0.126657	0.328486	-1.26459	0.652857	-1.00428	-0.375379	1.20921	-0.850853	-1.69206	-0.954792	-1.0545	-0.705524	-1.47571	-1.47419	-1.13698	-0.174577	-0.218401	0.513111	0.878166	-1.34775	-0.10347	-0.248683	1.11274	1.22801	-0.984424	1.17148	1.27082	1.4004	2.24981	1.61748	0.0797628	-0.647898	-0.638068	-0.0407675	1.60645	-0.32035	-0.572108	0.576931	-1.25583	-0.0288449	0.0468043	0.141703	0.400743	0.345275	1.55231	1.39813	-0.153804	0.979307	-0.0354601
7.30_836.7872m/z	0.626541	-0.816803	0.204977	0.405139	-0.706752	0.382778	0.420992	1.52986	0.579802	-0.440346	-2.3083	-0.0930265	-1.978	-1.64605	-0.0114828	0.0579009	0.818608	-1.181	0.906931	-0.793933	-0.347631	0.189219	-0.279261	-0.191452	0.096254	1.01432	0.262008	0.65174	2.31253	1.04266	0.00932833	0.857619	0.674816	0.576197	1.33554	-0.112012	-1.50753	0.776814	-0.690168	0.367293	1.30593	0.242943	-0.282053	0.556856	0.663389	0.435463	0.885881	-2.8388	0.342056
7.32_835.8469m/z	0.653032	0.00360433	-0.00363978	0.802979	0.0868735	0.0253432	-0.0713009	1.11162	0.40633	-0.270607	-1.13203	-1.04146	-0.858421	-1.9365	-0.46991	-0.395223	0.564009	-0.344251	0.160773	-0.14751	-1.15774	-0.444518	-0.311232	0.792067	-2.20587	1.38598	1.31997	0.576209	0.595728	1.01768	0.457448	0.143812	0.915374	1.08195	-1.39454	-2.7566	-3.47361	0.693944	-1.33929	-0.528572	-0.395017	0.33468	0.0153041	0.189916	1.60329	0.837217	0.798135	0.542238	-0.300582
9.39_637.6357n	-1.00396	-0.982695	0.121877	0.0976221	-0.3387	-1.32133	-0.0260798	-1.26656	-0.418576	-2.20066	-0.735543	0.642169	-1.25046	-0.145576	1.12079	-0.910794	-0.40344	-1.87231	-0.984642	-0.582274	-0.277464	-0.13007	-0.526919	-1.06339	-0.578631	0.92379	0.34246	0.71695	0.598077	0.418101	2.18776	1.90396	1.18779	1.63004	-1.42028	0.647273	-0.55848	-0.653652	0.490352	1.13488	2.1892	-0.905843	0.259788	0.118094	-0.957528	-0.158926	0.551985	1.1054	-0.129215
10.85_1289.1917m/z	1.28597	0.234389	-0.980293	-0.0475616	0.429587	-0.184174	0.188319	0.00135441	-0.40405	-0.810315	-1.47202	0.351715	-1.25117	-1.84878	-1.21358	-1.42967	0.896612	-0.98937	-1.65005	-1.10857	-0.974675	-0.590961	0.245195	-0.848703	0.19292	1.143	-0.572765	0.815785	0.955808	1.91329	1.1943	0.849675	0.131974	1.04241	0.0238037	0.277411	0.0872533	-1.14215	0.64311	-0.0933207	1.87361	-0.801317	-0.796023	0.816488	-1.14021	-0.0253224	1.96642	0.725232	-0.319168
10.85_1942.6883m/z	0.791047	-0.132937	-0.720508	-0.359539	0.0862744	-0.920565	0.390683	0.128691	-0.704768	-0.809437	-1.39606	0.342141	-1.41882	-1.99414	-0.347219	-0.380073	0.886218	-0.593659	-2.2572	-1.66173	-0.631099	-0.310999	0.146731	-1.23282	1.00006	0.558089	-0.196215	0.475995	0.888648	0.808194	0.733616	0.638812	0.496509	1.42921	-1.0415	0.284928	-0.776743	-0.581131	1.02299	0.29176	2.06492	-0.653312	-1.20392	0.267849	-0.891815	0.177915	2.06093	0.873989	0.170336
10.84_1263.1747m/z	1.66794	0.173463	-0.514461	-0.570627	-0.0197757	-0.204295	0.182088	0.266148	-0.0864325	-0.299465	-1.53805	0.542778	-0.774656	-1.26699	-0.83747	-0.947843	0.574271	0.778655	-1.40587	-0.987249	-0.666547	-0.926766	-0.716285	-0.0746636	-0.350914	1.56135	-0.145937	0.86628	0.831777	1.63176	1.47411	1.09117	0.131608	0.771673	-2.46104	-0.158887	-1.16138	-1.55074	0.816251	-0.488301	1.24944	-1.21893	-0.858054	0.35451	-0.43803	-0.0494968	1.9117	1.33995	0.107999
10.83_1268.1300m/z	1.32463	0.139778	-0.340847	-0.354017	0.0575373	-0.993135	0.320734	0.139571	-0.275381	-1.3952	-0.329564	0.55833	-1.12333	-1.2695	-0.081889	0.0319822	0.654805	0.0154886	-1.20357	-1.58736	-0.931527	0.228083	-0.850962	-0.606978	-0.785451	1.17922	-0.544723	0.399723	1.31994	1.90874	1.37939	1.27936	0.897802	1.04625	-1.76907	0.379874	-1.05652	-1.48174	0.905174	-0.536017	0.645984	-2.28424	-0.755652	0.627344	-0.456367	0.859264	0.861986	0.944359	-0.457196
10.84_1294.1472m/z	1.58065	-0.266907	-0.599114	-0.175334	-0.158157	-0.94471	0.732018	0.662304	-0.698482	-0.666186	-0.937921	0.554713	-1.11875	-0.96415	-0.831762	-1.08439	0.504084	-0.972868	-1.81914	-1.62264	-1.25648	0.217941	-0.95577	-1.00508	-0.709996	1.38926	-0.270875	0.562341	1.41866	1.93266	1.61442	1.03364	0.0664073	1.33496	-0.778518	0.584318	-1.38971	-1.14097	0.552343	0.138616	1.27443	-1.01348	-0.773572	0.780457	-0.575836	0.366683	0.992011	0.344139	-0.610533
10.89_1341.2219m/z	0.512317	-0.766067	-0.0407068	-0.109745	0.201828	0.182862	0.571222	0.0472006	-0.680026	-1.11042	-1.23403	-1.39102	-1.07945	-0.309642	-0.610683	-1.03736	0.195368	-1.49261	-1.40206	-0.612977	-0.97968	-1.50184	-0.835346	-0.630357	-1.36048	1.51732	0.450311	1.25379	0.459793	1.32123	1.67617	1.68644	0.253605	1.5863	-1.65285	0.87002	-1.40473	-0.670648	-0.28477	0.282027	1.59226	0.155429	-0.853511	1.23076	-1.23061	-0.557365	1.3187	0.955363	0.368908
10.90_1346.1772m/z	1.1737	-1.25786	-0.269421	0.0874045	0.0425706	0.531102	0.506715	-0.0465617	-1.14129	-0.544495	-1.39316	-0.724839	-1.08455	0.31747	-0.142056	-1.12808	0.575223	-1.1044	-2.47438	-0.713134	-1.62981	0.176419	-0.513227	-1.13228	-0.911306	1.35569	0.656412	1.64412	0.253196	0.774917	0.89022	1.08094	1.13955	1.90612	-0.505231	0.633358	-2.2104	-0.620413	-0.642881	-0.193938	1.25724	-0.241345	-0.143053	0.983133	-0.0941265	-0.313011	1.09979	0.667083	0.169089
8.62_552.5699m/z	0.0358686	-0.278846	-0.400103	0.735275	1.24561	0.168916	0.854497	0.0124	0.307223	-1.99696	-0.525944	-0.447868	-0.800413	-0.956138	-0.969552	-0.681342	1.18449	-0.500692	-0.705577	0.470845	-1.45114	-0.342059	-0.884574	0.259196	-1.46583	2.47612	-0.343744	1.00267	1.92887	1.50121	0.260164	1.5504	0.947343	1.80794	-1.8604	0.972923	-0.778097	-1.1857	0.626345	-0.78546	0.89106	-0.194459	-0.609849	-0.0044813	-0.30699	0.931964	0.386623	-0.185612	-0.577529
9.02_580.6008m/z	1.48708	-0.0599874	-0.333763	0.517942	0.87147	0.0647003	1.10791	0.160273	-0.682741	-1.34359	-0.390178	0.158725	-1.32173	-1.31693	-0.71667	-0.844982	1.1576	-1.24828	-1.47761	-0.310052	-2.00115	-1.47247	-1.16074	-0.223276	-0.984367	1.9179	-0.173577	1.46381	1.80809	1.59525	0.753601	1.09577	1.01582	1.1013	-1.58013	0.410168	-0.11947	-0.815271	-0.00342196	-0.219084	0.93639	-0.253102	-0.521208	-0.123332	-0.0403389	1.17526	0.805487	0.330486	-0.649353
9.40_608.6336m/z	1.66598	-0.588202	-0.143324	0.42547	1.11796	0.86068	1.30625	1.01595	-0.532613	-1.8492	-0.585641	-0.568567	-0.347805	-1.15792	-0.105518	-0.783037	0.811302	-1.64489	-0.62592	-0.487044	-1.91787	-1.1235	-1.18679	-0.222383	-1.37239	2.05809	-1.06963	1.39378	1.43118	1.1217	0.677467	1.10719	1.31517	1.09012	-0.90365	0.0624283	-0.982916	-1.27894	-0.491861	-0.154146	1.37879	-0.00166708	-0.879079	-0.101572	-0.202913	0.208505	0.14686	0.57541	0.0186466
3.43_840.6413m/z	-0.0150319	-0.954266	-0.165663	-0.24793	-0.1426	0.357636	0.80546	-0.176894	-0.279342	-5.82233	-0.145841	-0.329035	-0.122124	-0.160844	-0.183509	-0.157614	-1.43152	-0.389944	0.148494	-0.0370476	0.201785	-0.0710014	-0.126232	0.740683	0.58427	0.246067	3.77612	0.691099	-0.0397351	0.253049	0.390979	-0.0872241	-0.238266	-0.101216	0.00703183	0.0162993	-0.222407	-0.0294207	-0.982325	0.0713464	0.204745	0.360852	0.622316	0.874118	0.697515	0.529043	0.13673	0.105782	0.0988809
5.13_780.8287m/z	1.00064	0.824343	0.436271	-0.0111316	0.543427	0.73025	0.598327	-0.171761	0.00495409	-2.63979	0.760436	0.637483	-3.66953	-2.55027	0.127848	0.0174855	0.215375	0.0786081	-0.118823	0.470583	-0.097291	-1.99402	0.315251	0.331755	0.649877	-0.0502964	0.620398	0.927462	1.4984	0.452122	-0.0604441	1.37567	-1.1485	-0.220094	-0.0128937	0.906462	-1.15969	-0.257872	0.130909	-1.03016	0.159789	1.02418	0.960851	0.99806	0.523759	0.70794	0.719881	0.509976	0.0183747
1.11_396.2412m/z	-0.587104	-0.747453	0.406314	-0.692326	-0.151738	-0.615693	0.381599	0.400584	-0.690643	-0.456534	-0.523725	-0.174293	0.127784	0.445235	-0.278651	-0.350626	-0.590589	-0.869076	2.4886	-0.643446	1.34477	-0.0548373	0.680381	-0.289484	2.31902	1.51434	-0.14992	1.5801	-0.453102	0.434401	0.148904	-0.100219	-0.63566	-0.749054	1.03342	-0.483814	0.257364	0.256341	-0.514376	-0.913553	0.113347	1.46864	1.67503	0.810672	1.82023	-0.445462	-0.437326	-0.282651	-0.645099
13.56_199.1033m/z	-4.03433	-1.17519	0.85762	-2.39485	-1.15037	-1.73333	0.155419	0.917815	-0.762785	-0.667667	0.100224	0.086871	1.00781	-0.258394	0.497463	0.247535	-0.592171	0.318802	0.239625	-0.386556	-0.494148	-0.492362	0.847386	-0.52636	0.744949	0.356434	2.88915	0.830552	0.0866817	0.330063	-0.154784	-0.063589	-0.781663	-0.53662	-0.5889	0.069223	0.727489	1.21213	0.492537	-0.304338	-0.774352	0.304383	1.22489	1.67065	1.07703	0.238278	0.251857	-0.607572	0.503293
5.83_805.6215m/z	-1.26445	-0.624244	-0.892822	-0.582598	-0.934886	-0.872414	-0.518646	-1.52628	-0.652008	-0.981727	-0.549601	-0.536791	-2.64878	0.372378	0.448723	-0.99495	-2.06646	-0.0305527	1.1356	1.17677	-0.0613712	0.725739	-0.280215	-0.0214287	1.70252	1.40458	1.88586	0.764733	1.6676	1.07881	0.412393	-1.14419	-1.158	1.70427	1.79903	0.389225	-0.13975	1.18507	-0.178467	0.884047	0.88793	0.0740151	0.626965	0.0453167	1.07581	-0.206099	-0.334059	-0.811746	-1.18916
8.52_813.9525m/z	-0.391606	-0.384086	-1.16943	0.34353	-0.897112	-1.0467	-0.376012	-0.3207	-0.439144	-0.274856	-0.699146	-1.51033	-0.434444	-0.253213	-0.763063	-1.01377	-0.700267	-0.601766	0.953923	0.267004	-1.77183	-0.83116	0.385565	-1.23142	1.51191	0.902915	2.55123	1.42723	-0.874234	2.6487	1.05208	-0.874875	0.330643	-0.235638	1.29843	0.237406	1.1962	2.4902	0.593363	-0.310664	0.362396	0.0778499	0.237153	-0.51941	1.56662	-0.422165	-1.44057	-1.19706	-0.645707
8.52_1625.3456n	-0.96641	-0.165201	-1.06497	0.244824	-0.692758	-0.384744	-0.221918	-0.549785	-0.0590315	-0.224591	-0.323482	-0.925148	0.0381499	0.0213052	-1.29632	-1.41969	-2.26348	-1.81275	0.588124	0.23818	-2.76072	-0.463612	0.572098	-2.10455	1.4747	0.639009	1.57435	0.801857	-1.01173	1.69827	0.676054	-0.617977	-0.204368	0.426836	1.71948	0.680246	1.60772	1.67693	0.632525	0.928637	0.953358	-0.0857885	0.0652156	-0.174232	1.02917	-0.525651	-0.446008	-0.591038	-1.12764
8.53_1599.3326n	-0.870754	-0.325438	-0.699983	-0.164995	-0.509271	0.580997	-0.220361	-0.537494	0.179611	-0.360332	-1.19431	-1.11629	0.212427	-0.111624	-0.982636	-1.08775	-2.67295	-1.64199	0.404094	-0.71538	-2.90526	-0.718267	0.105336	-1.73578	1.20852	1.04647	1.25495	1.0054	-0.512134	1.44326	0.914919	-0.594118	0.986326	0.682031	1.5882	0.750984	0.934962	1.04748	-0.228313	1.36937	1.6276	-0.530014	-0.0568061	0.0291984	0.37488	-1.44069	-0.719724	0.346268	-0.173746
5.93_729.6637m/z	-0.594715	1.24173	-0.0211002	-1.04416	-0.0195696	-0.277687	0.788581	1.17884	0.229018	0.104342	-1.61184	-0.150377	-2.60898	-0.988317	-0.472545	-2.03637	-0.926631	-0.974895	-0.0522107	-2.01021	-1.4159	0.0754701	0.438867	-0.343243	1.19269	-0.3709	0.900764	0.247726	-0.221476	1.76312	0.99497	-0.957647	-1.16824	-0.2078	1.73578	0.884802	0.699582	0.589214	0.397581	-0.0548602	0.874482	-0.45581	0.655676	1.45076	0.76494	0.646571	-0.113645	0.900805	-0.931973
8.32_799.9476m/z	-0.736113	-0.322712	-0.658693	0.55074	-0.708059	-0.376527	-0.210836	-0.862496	-0.430144	-1.61963	-0.568724	0.166747	-0.0525262	0.403833	-0.285193	-2.09818	-1.63651	-0.864803	0.188132	0.069191	-1.49147	-1.65229	1.35761	-1.49155	1.30038	1.00785	0.185002	0.458011	-0.880056	-0.425312	0.870344	0.362764	-0.629019	-0.481972	1.14398	0.238709	1.06067	0.159437	1.72941	-0.0845154	2.20877	-2.15886	0.282331	-0.0713243	0.856617	0.216744	1.1275	0.511191	-1.31303
0.49_637.7380m/z	-0.338546	0.059568	0.478503	0.498912	0.0168032	-0.775048	-0.549084	-0.879593	0.260942	-0.11138	-1.38498	0.324904	0.348039	-1.65757	-0.563102	-3.69816	-0.608282	0.309336	-0.640024	1.5021	1.99807	-0.66877	0.147783	-0.839443	0.497847	-2.99194	0.657918	1.91921	1.44625	0.200474	0.494056	1.73171	0.55059	-0.246958	0.0473693	-0.281854	1.23682	0.316157	-1.02801	0.209796	1.14946	-0.908807	0.937119	0.423053	1.57865	-0.265543	-0.248254	-0.261001	-0.522381
8.54_1216.9974m/z	-0.697616	-0.317916	-0.41448	-0.0332302	0.820992	0.514335	0.00244979	0.862535	1.18168	0.689826	-0.282366	-0.588204	1.21897	0.724925	-1.61652	-1.36386	-2.6147	0.725536	0.123061	0.50017	-0.246996	-0.564192	-0.692868	-1.21496	-0.00236422	0.473339	2.22395	0.817466	-0.377664	2.04876	0.213454	0.0388981	1.14675	0.664541	0.241725	-0.468706	-0.147064	2.10518	-1.72887	1.13379	1.23197	-0.0765762	0.079704	0.584123	-0.0500447	-0.449489	0.338438	0.524273	-1.65233
0.55_763.9711m/z	-0.404603	-0.633038	-0.00912893	-0.384844	0.47879	0.3846	0.2332	0.107783	0.1697	0.555478	0.23055	0.224403	-2.59889	0.507889	0.314603	0.332923	0.259653	0.305926	0.394656	0.124423	0.515317	0.194167	0.50531	0.2827	0.377756	0.276205	0.466208	0.460566	0.330592	0.167741	-0.0197056	0.130747	0.212771	0.0916993	-5.84998	-3.44275	0.473266	0.285083	-0.075938	0.274801	0.248705	0.539611	0.342312	-0.21933	0.280886	0.045059	-0.0940489	0.293127	0.315959
0.63_1340.0227m/z	0.938464	-1.51474	-0.221504	-0.925952	-0.874758	-0.0886363	1.16708	0.790742	-0.963777	-0.965953	-1.55737	-0.39561	-0.120826	2.30577	0.697406	0.032728	-1.38353	0.0901159	-0.541302	-0.365339	0.844717	-1.63232	0.188703	0.758462	-0.232133	1.81164	1.17548	1.0942	0.570094	-0.489395	-1.15824	0.738164	1.67342	0.15469	-2.23839	-0.881655	1.5053	0.199588	0.712732	0.844674	-0.215549	-0.611405	-0.199467	-0.863349	0.10839	1.57935	-0.967624	-0.840108	-0.618362
0.53_761.4825m/z	0.240889	0.228005	-0.623762	-2.71219	0.815087	-3.53069	0.66822	-0.610035	-0.21141	0.203127	0.715953	0.83153	-0.666915	-0.283738	-2.35797	0.554875	-1.47026	1.07131	-0.0259053	0.442987	0.403733	0.926458	0.00963404	0.967824	-0.115108	-0.354488	0.592204	0.670921	-0.942898	0.611939	0.0196636	0.830188	0.264946	-1.00688	-0.042733	0.924642	-0.424823	-0.996647	-0.193304	1.43603	0.861475	0.257379	0.593332	0.666123	0.436466	0.968217	0.493803	0.63501	-1.39692
0.61_1464.7115m/z	0.0211255	-0.575843	0.358589	-0.372955	0.297839	-0.898471	-0.517889	-0.274727	-0.29103	1.63208	0.651743	1.31591	-1.72233	0.998653	-3.96881	-1.87447	0.463944	0.422032	0.468114	0.837216	-0.0409942	-1.89256	0.439342	0.3954	-0.56325	-0.179359	0.70886	-0.417961	0.613198	0.387534	0.842532	0.884197	-0.212696	0.0803945	-1.31815	-0.00810215	-0.816348	-1.06101	-0.0069934	1.75112	2.28682	0.494043	0.0958809	-0.575769	-0.236668	0.40873	1.71512	0.914016	0.182499
6.91_601.5191m/z	1.13161	0.56837	0.598481	1.82478	1.04395	0.616696	1.25909	1.89447	-0.069555	2.25086	0.548021	-0.00229275	0.657592	-0.54398	0.925486	-0.555571	0.194004	-1.13778	-1.59896	-0.0781297	-0.219805	-1.82802	-0.900967	-0.539892	-2.5456	-0.983983	-1.23831	0.845983	0.8083	-0.58529	-0.0944998	0.675977	0.546034	-0.459728	1.47499	0.237242	-1.24822	-1.1777	0.734533	-1.28001	-0.693762	-1.294	-0.553057	0.124322	-1.85598	1.0632	-0.0416544	1.15917	0.459885
4.86_625.5193m/z	0.897577	0.594413	0.130022	1.3382	0.947734	0.410672	1.2669	3.17422	1.51697	1.25246	0.496506	0.186536	-0.505865	-1.7383	0.683409	0.0394324	0.357175	-1.20268	-1.75886	-0.333022	-0.509239	-0.128167	-0.693775	0.268151	-1.25617	-0.658531	-1.80825	-0.880929	2.31072	0.458076	0.475008	0.928647	-0.117191	-0.230549	1.35359	0.406721	-1.77431	-0.38495	-0.793595	-0.533591	-1.54761	-0.0347202	-0.257347	-1.23835	-0.457813	0.770283	0.40717	0.742268	0.633601
4.86_902.5761m/z	0.945194	0.751512	0.440769	1.44961	1.07353	0.56448	1.29231	2.81444	1.41697	1.40399	0.595139	0.0576317	-0.287153	-1.42949	0.784626	-0.503023	-0.0625728	-1.61814	-2.25304	-0.599808	-0.384379	-0.0177233	-0.629036	-0.0782889	-1.30901	-0.270676	-1.29404	-0.909159	2.06023	0.842474	0.53312	0.643007	-0.0524278	-0.631784	1.25576	0.55215	-1.8774	0.00271061	-0.49378	-0.40807	-1.54303	-0.247784	0.129755	-1.1297	-0.105813	0.540397	0.297987	0.551018	0.59422
0.38_1589.4056m/z	0.715132	0.481165	0.605966	0.888311	-1.12972	1.07213	-0.568429	-0.0616351	0.728158	-0.492214	0.564836	0.571665	-0.162841	0.512409	0.0957789	0.15438	1.1523	-0.150604	-1.16351	0.127305	-0.442426	-0.171239	0.199571	1.1406	-1.65557	-1.04207	0.770087	1.22491	0.688482	0.385595	-0.59431	1.1133	-0.122167	0.675539	-0.861007	-0.631304	-2.42561	0.596378	0.688577	-0.503977	-0.770738	-1.34519	0.642082	0.121592	1.14879	0.630264	-3.14976	1.39416	0.748191
6.49_786.4543m/z	0.663061	1.58085	1.02776	0.0900921	-0.845628	1.3449	0.903098	0.097254	0.428216	-0.293786	1.33212	-0.55997	0.956135	0.714747	1.47402	-0.624589	-0.610783	-0.94115	-0.993552	-0.390917	0.504209	-1.5244	0.130106	0.107461	-2.26736	-0.849676	-0.523565	0.808086	-0.865286	0.3103	0.39903	-1.08447	0.644061	-0.00669664	0.291008	-0.452406	-2.03227	0.540038	-0.305794	0.0413024	-0.558782	-1.65522	0.488173	-0.731704	-1.1209	0.94755	0.0368426	-0.886033	0.600646
0.67_512.3346m/z	1.80742	2.01134	1.35159	-0.00801659	1.04038	0.193724	0.737444	-1.44219	0.18325	0.849939	1.23632	0.281357	-0.19081	-0.606153	0.736756	-0.31247	1.38754	0.0501438	0.347917	-1.201	0.481121	0.835826	-0.426108	1.18966	-2.4072	-2.39268	-0.0791015	-0.715112	-0.219369	-0.967221	-0.680711	-1.67906	-1.36346	-2.12462	-0.973278	0.18219	-0.0691869	0.501568	1.31531	0.164257	-1.62828	0.595085	0.472464	1.52698	-0.909988	0.543609	-0.316185	0.985935	0.342579
1.73_1046.7300n	1.7788	1.16831	1.34143	1.35811	1.36293	1.12903	0.985642	1.42776	0.77697	2.00783	0.49845	1.08026	0.564965	-1.30256	-0.370345	-0.32949	-0.155108	-0.967094	-0.752957	-0.775057	-1.10552	-0.759393	-1.16609	0.308705	-3.00592	-1.5046	-0.881587	-1.56593	0.638849	0.23593	0.215274	-0.34801	-0.265953	-0.934275	0.515909	-0.297876	-0.657066	-0.657502	-0.274418	-1.10248	-0.975614	0.519468	0.676403	0.694518	-0.00114109	1.14132	-0.440995	1.01847	-0.117029
1.73_717.3928n	2.05414	1.27062	1.37558	1.16483	1.38775	1.26238	1.03276	1.8437	0.67887	1.92756	0.538159	0.875836	0.882283	-0.858156	-0.360249	-0.511804	-0.44656	-1.09536	-0.556549	-1.27183	-0.867656	-0.865455	-0.483229	0.398946	-2.3514	-1.60564	-1.15322	-1.48621	0.328705	-0.0787982	0.0757488	-0.396373	-0.502439	-0.979775	0.695279	0.101225	-0.278108	-0.299679	-0.574069	-1.91736	-1.35836	0.563923	0.658302	0.488354	0.236608	1.16193	-0.460228	0.585321	-0.295928
1.73_487.2800m/z	2.02953	0.931779	1.30772	1.22103	1.22984	1.32264	0.852849	1.58808	0.73527	1.78214	0.803305	1.15058	0.744568	-0.907175	-0.542025	0.0373301	-0.256061	-0.670434	-1.01165	-1.24494	-1.10743	-0.528119	-0.864428	0.264515	-3.06304	-1.7534	-1.28898	-1.17022	0.45187	0.204338	-0.0950655	-0.512074	-0.300173	-0.785775	0.408395	-0.190133	-0.852583	-0.338311	-0.534244	-1.9963	-1.16588	0.344101	0.71785	0.427297	0.108514	1.07574	-0.08954	0.721245	-0.185736
1.73_523.3652n	2.08289	1.16378	1.35889	1.19691	1.2025	1.27409	0.967686	1.69027	0.623806	1.93601	0.6232	1.07926	0.655305	-0.915944	-0.555346	-0.343462	-0.156346	-0.668584	-0.831039	-1.29792	-1.13219	-0.667255	-0.782362	0.350205	-2.70297	-1.97741	-1.16733	-1.53711	0.585735	-0.0589331	-0.076814	-0.303999	-0.308496	-0.814161	0.557056	-0.1411	-0.604898	-0.365116	-0.750658	-1.52571	-1.02547	0.572165	0.675455	0.44871	0.0753236	1.09057	-0.34104	0.777056	-0.196456
1.11_478.2939m/z	1.9229	0.862731	0.415057	1.08288	1.77283	1.62404	1.32236	1.68809	0.696868	2.01232	2.32647	1.22704	1.80482	0.311849	0.205468	-0.793188	0.276882	-1.33524	-0.847849	-0.980493	-0.498694	-0.76374	-1.31888	0.658527	-2.18224	-1.06306	-1.64499	-0.884853	-1.0052	-0.603905	-0.191127	0.161976	0.409861	-1.36204	-0.569324	-0.847658	-0.857005	-0.850847	-1.12285	-0.564159	-1.07332	-0.0472462	0.14289	0.393864	-0.0930701	0.768978	0.424785	-0.0222528	-0.579346
1.31_453.2845n	2.56463	1.03641	0.17643	1.43394	2.07131	0.2316	0.801869	1.35914	0.134427	0.938148	2.1263	0.912015	0.181927	-1.08374	-0.643494	-0.62568	0.892632	-0.899701	-1.00863	-0.955755	0.112603	0.483677	-0.0720791	0.860719	-2.69265	-1.48922	-1.44172	-0.604249	0.773744	0.0741133	0.0697971	-0.212009	-1.11548	-1.78707	1.0436	-0.411032	-0.828983	-1.28613	0.175526	-0.774685	-1.11668	-0.160909	-0.871233	0.990462	0.606049	1.51293	0.652445	-0.0430092	-0.306573
1.82_482.3247m/z	2.41419	1.38688	0.237915	1.58436	1.82324	0.632916	1.02961	1.39302	0.0758443	1.75749	1.36814	1.18256	0.55079	-0.868884	-0.705007	-0.435138	0.27224	-1.18917	-1.28293	-0.841681	-0.194242	-0.77824	-0.0289881	0.692461	-2.73702	-1.56856	-1.13105	-0.322251	0.835628	-0.506122	-0.143267	0.0382108	-1.1737	-1.52207	1.40004	-0.175895	-0.628993	-0.841517	-0.133381	-1.5268	-0.955104	-0.150532	-0.411215	0.770881	0.317307	1.4847	0.0562381	0.569178	-0.402577
1.24_515.8153m/z	1.35372	0.890845	0.972587	1.43595	1.54658	-0.0394717	-0.104824	-0.0462074	0.599699	1.62652	1.56502	1.80948	0.396139	-1.29466	-0.367794	-0.65361	0.0373244	-0.753723	-0.400947	-1.73523	-0.826885	0.775358	0.0280247	0.0825623	-2.03005	-1.47948	-1.62612	-0.280673	-3.19873	0.613395	0.293923	-0.698451	-1.38701	-1.65905	-0.0155966	-1.11845	0.198901	-0.211112	0.0503125	-0.0439604	-0.887879	-0.721792	0.834278	0.501573	1.58393	0.242075	0.591643	0.179818	0.206515
1.31_522.3563m/z	2.48877	1.12299	0.820012	0.323142	1.18099	1.23094	0.282305	0.660464	0.4055	1.38932	2.21492	0.955166	1.9085	-0.846841	-0.737229	-0.842627	-0.431514	-0.875428	-1.00125	-1.53451	-1.0499	-0.0971657	-0.374222	-0.59031	-1.94565	-1.84625	-1.91299	-1.43244	-0.869851	-0.364859	-0.25735	-1.1089	-1.26589	-1.57075	0.38449	-0.219684	0.261676	0.501341	0.232763	-0.40705	-0.821562	0.413307	0.0489456	0.277102	0.367302	0.646028	-0.0350689	-0.45866	-0.192344
1.31_606.3087m/z	2.457	1.27728	0.573738	0.121756	0.791391	1.50758	0.566	0.212924	0.0627131	1.76299	1.84116	1.32636	1.70173	-0.176859	-0.470767	-0.910343	-0.575224	-1.29474	-0.847078	-1.72462	-0.50766	-0.331519	-0.495782	-0.2849	-1.85048	-1.96558	-1.86052	-1.52628	-0.78289	-0.458882	-0.164006	-0.600581	-1.073	-1.97909	0.117324	-0.0540372	0.0991006	0.835536	0.136061	-0.857342	-0.865709	0.731264	0.138124	0.435951	0.501733	0.564043	0.119554	-0.296439	-0.547928
1.24_1016.6801n	2.69619	1.19102	0.789127	0.777453	1.43091	0.994914	0.670572	0.848589	0.348864	1.24607	2.1522	0.869705	1.3063	-0.656517	-0.6603	-0.958287	-0.365538	-1.17818	-0.810859	-1.00182	-0.946633	0.25995	-0.256871	-0.263261	-2.42947	-2.68554	-1.7621	-1.05613	-0.0150332	-0.0386779	0.228139	-0.758885	-1.14098	-1.74992	0.496726	-0.444146	-0.344222	-0.0526466	0.046797	-0.828972	-0.837332	0.452926	0.0161945	0.39645	0.77941	0.740442	-0.105421	-0.135515	-0.328516
1.31_716.3847m/z	2.4833	1.33099	1.18153	0.986004	1.22029	1.4502	0.536618	0.624485	0.54537	1.12346	1.80585	0.885651	1.7024	-0.941832	-0.161624	-0.458455	-0.502593	-1.22602	-1.19437	-1.09163	-1.30354	0.192056	-0.81358	0.0313422	-1.95925	-1.38548	-1.74927	-0.819309	-0.608242	-0.682365	0.680841	-0.480605	-0.583772	-2.13059	0.615888	-0.286793	-0.555905	-0.459172	0.475265	-0.913619	-1.13854	0.354833	0.214992	0.131055	0.085953	0.879453	0.0126185	-0.271019	-0.576444
1.24_1044.5977m/z	2.05318	0.532603	0.746767	0.798341	1.25737	0.419445	0.295813	0.338358	0.259193	1.39015	1.44108	0.564318	0.8545	-0.547243	0.337033	-0.598226	0.501847	-0.204026	-0.698965	-0.368631	-0.779364	0.2509	-0.493758	0.391148	-4.17501	-2.34887	-1.86618	-1.72575	-0.627309	0.354659	0.887737	-1.25657	-2.09091	-0.674086	0.853264	-0.712486	0.163215	-0.0274318	0.71449	-0.691794	-0.417724	0.0197218	0.400996	0.608037	0.263648	0.175826	0.154038	0.6208	0.309925
1.24_779.9836n	1.98753	0.854169	0.761101	0.712322	1.24922	0.441775	0.629097	0.519733	0.149757	1.64655	1.43676	1.04204	0.73723	-0.977989	-0.685763	-0.68539	0.182689	-0.451669	-0.744899	-0.96702	-0.451238	-0.0899117	-0.0732293	0.207402	-3.24648	-3.79466	-2.022	-0.362148	0.132404	0.0414821	0.666212	-0.795636	-1.14806	-0.416695	0.590267	-0.657751	-0.671145	-0.112081	0.245001	-0.516891	-0.771324	0.169412	0.0457659	0.197366	0.486229	0.70594	0.297993	0.464295	0.0287992
1.24_763.4809m/z	2.61661	0.578423	0.63149	0.952309	1.37748	0.261698	0.574934	0.453791	0.326257	1.79127	1.50426	0.657949	0.257763	-1.15576	-0.774174	-0.556274	-0.160961	-0.569813	-0.548758	-0.674338	-0.209292	0.0257589	-0.0678157	0.455842	-4.14307	-2.22867	-1.02839	-0.721181	0.199181	0.168065	0.579968	-1.08467	-1.34601	-0.921089	0.956921	-0.297989	-0.52345	-0.0316977	0.00932024	-1.28912	-0.889297	0.428608	0.171987	0.519186	0.640519	0.156848	0.252914	0.135668	0.0609482
1.24_990.6678n	2.34929	0.922088	0.917456	1.04305	1.68729	0.307335	0.629686	0.435828	0.233996	1.60798	1.70569	0.787038	0.814129	-1.07903	-0.621186	-0.838628	0.218972	-1.10787	-0.368446	-0.896273	-0.490716	0.132051	-0.268896	0.215947	-3.28916	-2.61026	-1.92389	-0.749258	0.0439312	0.299971	0.80878	-0.82506	-1.41613	-1.04452	0.640734	-0.422579	-0.385965	-0.0991119	0.220746	-1.01046	-0.889585	0.246486	-0.000179899	0.284681	0.712068	0.583133	0.153427	0.205922	-0.0647315
1.24_1010.6463m/z	1.98258	1.17959	0.87305	0.702305	1.27279	0.647582	-0.00220331	0.466105	0.276917	1.50619	1.30383	1.51818	0.609647	-0.682593	-0.547946	-0.297895	0.432809	-0.34129	-2.43857	-1.65467	-0.14605	-0.515902	-0.527688	0.132546	-2.15721	-2.47055	-1.7626	-0.972483	0.961134	-0.512901	0.479046	-0.12027	-1.65096	-0.421443	0.399766	-0.445195	-0.1901	-1.22123	0.612815	-0.166893	0.224894	-1.34891	-0.576278	0.574606	0.00289008	0.0121449	0.184463	0.198945	1.09801
1.29_1005.6307n	0.742096	1.46289	0.698645	0.506512	0.183169	1.4994	0.4737	0.497156	0.127356	0.783494	1.15519	1.32084	1.52448	-1.02491	-1.01254	-0.24502	-0.0296493	-0.492709	-1.89995	-2.35783	-0.997199	-0.123405	-1.63213	-0.807733	-1.33063	-2.1997	-0.390646	-1.32351	1.26492	-0.703279	-0.268329	0.371372	-0.175203	-0.721893	0.0191161	0.286966	-1.22304	-0.587904	-0.0290611	-0.321923	0.508713	-0.36787	-0.0986128	0.462683	-1.38123	0.321828	0.14582	-0.412508	0.610921
1.06_539.8154m/z	1.13891	0.927703	1.34169	0.385685	0.97639	0.897303	0.609563	-0.81014	0.221061	1.26738	1.79079	1.28303	1.26753	-0.252737	0.826938	0.210639	-0.623764	-0.641785	-2.32366	0.471445	-0.460104	-1.11857	0.669168	-0.615183	0.672633	-2.45429	-2.3642	-1.3681	-2.12562	0.622082	-0.951584	-1.53389	-0.0507435	-1.40966	0.0855493	-0.199737	0.0459613	-0.0224691	0.212093	0.751731	-0.839836	0.332404	0.618027	0.112168	0.0100751	-0.679532	-0.245251	-0.489166	-0.967269
1.31_522.5065m/z	1.59391	0.319002	1.02111	0.30897	0.453893	1.09619	-0.297653	0.967733	-0.00803942	1.27422	1.17765	1.24176	1.0917	-1.37489	-0.218273	-1.75883	-0.146409	-2.28235	-0.464859	-1.19762	0.142912	-1.50671	0.174208	-0.426653	0.174925	-0.598746	-0.89509	-1.57427	-1.34911	-0.316623	0.704794	-1.50173	-0.21706	-1.48974	0.422273	0.0286278	-0.0717727	0.298194	1.76139	-1.98754	-2.12328	0.474549	0.450559	0.28178	0.606758	-0.402631	0.653967	-0.0845693	0.383639
1.39_548.3712m/z	1.5789	0.834762	1.34065	0.212186	0.801346	1.86155	1.54171	1.36091	0.531952	1.29706	2.02397	1.32922	1.85547	-0.105315	0.344871	-0.0325783	-1.32222	-0.512689	-0.408432	0.103973	-0.981279	-0.943981	-1.1764	-0.25694	-1.1948	-1.42764	-1.56046	-0.871728	-1.71554	-0.925838	-1.02913	-1.55526	-0.0681827	-1.10453	1.02041	-0.0649421	-0.0995536	0.046427	-0.858589	-1.3337	-1.40615	0.680709	0.590584	0.0831916	-0.0371329	1.0214	-0.410596	-0.362513	-0.239758
2.06_538.3878m/z	1.09168	1.88319	0.864797	-0.169313	0.265771	2.0828	1.74611	1.04518	0.803589	1.47738	0.900496	1.22826	1.91977	-0.940002	0.662007	0.538269	-0.825047	0.0387483	-0.548637	-0.42983	-0.286565	-0.368888	-0.424274	0.277236	-1.24311	-2.2066	-0.966511	-2.19549	-0.290212	-1.19041	-1.62382	-0.616695	-1.49728	-1.04974	0.861213	-0.479097	-0.113235	0.380883	-0.557973	-0.883274	-0.77703	0.0574453	0.0234747	-0.0198295	0.939278	0.344554	-0.572024	0.326958	0.0517155
1.07_522.4127m/z	1.33823	1.51362	0.949487	-0.335385	0.594741	1.14878	0.474835	0.265688	0.275058	1.4808	1.04855	1.11446	1.30251	1.53391	1.27383	1.04613	-1.61828	-0.527173	0.0494586	-0.522066	-0.54343	0.569677	-2.379	-0.331876	-2.48918	-1.86778	-0.414282	-0.60493	-0.653788	-0.474644	-0.151196	-1.24667	-0.816703	-0.83886	-1.67135	-0.478703	-1.19813	-0.0710591	0.283918	-0.944518	-0.130478	1.55779	0.387677	0.18494	-0.0314706	-0.0892519	-0.301196	-0.423046	0.228193
1.07_104.1064m/z	1.16847	1.01626	0.876256	-0.160848	0.671751	1.08418	0.554698	0.342545	0.139404	0.862705	1.6589	1.32283	1.49966	0.353187	0.730329	0.847506	-1.38552	-1.95363	-0.293114	-0.0860518	-0.441586	-0.12123	-0.361219	0.00108881	-1.38781	-1.24276	-1.29573	-1.04319	-3.34967	-1.64358	-0.0525142	-2.01913	-0.551721	-1.94469	-0.0257924	-0.869809	0.0632266	-0.142001	-1.20921	0.552055	0.763142	1.23334	0.539568	-0.412873	0.0165459	-0.0653622	0.0740805	0.325218	-0.0461198
1.07_279.6468m/z	1.13777	0.929718	1.22182	0.1835	0.57748	1.06859	0.167099	0.148582	0.0572866	1.40014	1.85678	1.42394	1.50735	0.799408	1.08037	0.312521	-0.258558	-0.267367	-0.664594	-2.01107	-0.0711629	-0.479845	-0.226624	-0.713445	-2.85104	-1.83294	0.185606	-1.37365	-2.70903	-1.41121	-0.406079	-1.20991	-0.331675	-1.49128	0.315887	-1.41702	0.2302	-0.788695	-0.465203	0.481821	0.210898	0.800356	0.612948	0.0316416	-0.707688	0.0134417	-0.126778	0.330829	-0.104375
1.07_539.3138m/z	0.916871	0.885897	1.733	-0.372009	0.541645	0.946917	0.640782	-0.404949	-0.283247	1.90261	2.51643	2.2112	1.25341	0.309244	0.995623	-0.350799	-1.13781	-0.412352	-0.194981	-1.00857	-0.15315	-0.216144	-0.930453	-0.487434	-1.67145	-2.18713	-1.64885	-1.6599	-0.777702	-1.51684	-0.0892555	-1.2761	-0.204367	-1.37504	0.0486461	-0.14524	-0.26463	-0.511196	-0.792509	0.977705	0.443878	1.19993	0.304926	-0.376793	-0.394135	-0.00730976	-0.761808	-0.176036	-0.520383
1.06_184.0730m/z	1.46073	1.33705	1.67803	0.267335	0.631505	1.4851	0.419969	-0.105408	-0.0639967	1.65242	2.54332	1.75734	1.35609	0.472844	0.383291	-0.33405	-0.756438	-0.179066	-0.393117	-1.33179	-0.229059	-0.379007	-0.640767	-0.313389	-1.79022	-2.12256	-1.59808	-0.866417	-1.71456	-0.923886	-0.146575	-1.44192	-0.764685	-2.28302	0.117777	-0.0484598	0.00330344	-0.364585	-0.639453	0.418015	-0.25983	0.943326	0.54851	-0.0108826	0.203001	0.055151	-0.499018	-0.472952	-0.178879
1.06_1038.6670n	1.13723	0.919255	1.18556	0.327364	0.894732	1.12304	0.650924	-0.304266	-0.248239	1.63362	1.7772	1.59329	1.38288	0.448499	1.0567	0.305707	-1.48906	-0.500105	-0.677423	-1.54135	-0.0405744	-0.528532	-0.52474	-0.339144	-2.1837	-1.78801	-1.98371	-1.52938	-1.29781	-1.40881	0.0657647	-1.87071	-0.340607	-1.7715	0.159286	-0.367642	-0.173771	-0.788051	-0.531215	0.900831	0.286556	0.840826	0.684751	0.233722	-0.246237	0.279992	-0.545169	-0.148696	0.0453781
1.06_483.2488m/z	1.09765	0.949501	1.33041	-0.142733	0.871686	1.14206	0.502362	-0.212973	-0.249939	1.81437	2.09726	2.0457	1.39944	0.34484	1.05449	0.0554962	-0.823652	-0.180499	-0.778582	-1.21942	-0.378592	-0.286978	-0.712481	-0.38577	-2.26604	-2.12944	-1.9957	-1.31817	-1.00392	-1.58057	-0.161034	-1.47443	-0.255932	-1.72158	-0.173	-0.276274	-0.309233	-0.657133	-0.592226	0.947464	0.209412	0.734976	0.613521	-0.0379541	-0.18875	0.168402	-0.275609	-0.133521	-0.0509401
1.06_519.3335n	1.10466	0.933752	1.23926	-0.0709663	0.805167	1.17262	0.396568	-0.385124	-0.218327	1.77553	2.07702	1.99603	1.53362	0.296	1.01881	0.0890536	-0.707312	-0.197091	-0.802428	-1.27272	-0.263972	-0.310339	-0.502261	-0.458741	-2.18944	-2.30507	-2.06713	-1.31825	-1.16126	-1.64625	-0.225692	-1.41086	-0.30909	-1.4787	0.0298635	-0.36491	-0.0821955	-0.787322	-0.504575	0.951414	0.237214	0.724245	0.658487	-0.0469541	-0.198463	0.18892	-0.370652	-0.117615	-0.0411039
1.06_714.3691m/z	1.35195	0.931043	1.39848	0.0376938	0.776567	1.2473	0.353288	-0.322815	-0.0917691	1.89074	2.20912	1.78662	1.5201	0.377162	0.789463	0.0432145	-0.844617	-0.348907	-0.691619	-1.26697	-0.292249	-0.756787	-0.495204	-0.193201	-2.01374	-1.85467	-1.95408	-1.40354	-1.5221	-1.60644	-0.0215728	-1.6829	-0.34511	-1.90555	-0.00593057	-0.451648	-0.0214258	-0.294241	-0.459692	0.7303	-0.0898232	0.878326	0.677505	-0.0120764	-0.148058	0.0902589	-0.225561	-0.247846	-0.0306647
1.07_519.2986n	1.25127	0.925391	1.48777	-0.169382	0.591278	1.31856	0.286357	-0.470719	-0.150323	1.82284	2.39419	1.766	1.59362	0.613331	0.881253	-0.0434289	-0.808092	-0.202294	-0.444946	-1.2142	-0.197623	-0.396317	-0.558744	-0.225817	-2.00959	-2.22291	-1.86615	-1.20031	-1.41443	-1.58947	-0.440969	-1.49557	-0.462776	-1.64031	-0.0212078	-0.387295	-0.0677928	-0.371337	-0.599293	0.661686	0.0223241	0.892975	0.680354	0.0281383	-0.279578	0.135585	-0.415344	-0.373208	-0.0128365
8.63_842.6651m/z	1.02751	-0.132456	0.0878306	-0.238694	-0.27925	2.44032	1.26455	-0.198057	0.868146	3.06602	0.337385	0.315394	1.26219	-0.35902	1.70685	0.593488	-0.165627	0.251474	0.159707	-0.453574	-0.130186	-0.452442	-0.278178	-0.846623	0.6487	-0.928696	-0.489578	0.40084	-0.682608	-1.33392	-1.10476	-1.19091	0.943421	-0.705772	-0.103046	-1.37832	-0.424748	-0.48515	-2.1486	0.542337	-0.423523	0.716845	-0.179256	-0.404359	-0.584524	-1.26765	-0.770237	1.55621	1.8443
2.47_513.4368n	1.51233	0.530922	0.792895	0.0657832	1.05058	1.74373	1.21666	0.509212	0.806173	2.13403	0.962184	0.647042	1.70882	-0.921764	0.322553	0.825774	0.231745	0.0950087	0.0640859	-0.364355	-0.0259445	-0.291852	-0.090977	0.0363082	-1.62802	-2.86962	-1.57023	-1.36824	-0.378743	-1.31259	-1.01941	-1.86745	0.0631384	-1.33767	1.03892	-0.624749	-0.2242	-0.749732	-1.50184	-0.515501	-0.562023	0.784824	-0.0561792	0.0314575	0.30119	-0.677188	-0.821284	0.825833	1.66224
3.26_580.4345m/z	1.2917	0.196577	0.658498	0.208109	0.550272	3.08113	1.02508	-0.688742	0.441129	2.16252	0.434189	0.507168	1.97549	-0.517237	0.635117	1.3586	0.573614	0.427919	0.321342	-0.698379	-0.0342027	-0.164487	-0.0620538	0.15906	-0.972849	-1.63941	-1.28377	-1.19098	0.0436784	-1.93566	-1.20471	-1.6826	0.428547	-1.53135	0.312109	-1.41047	-0.146973	-0.409977	-0.978661	0.32965	-0.65549	0.441221	0.359521	-0.17346	-0.323501	-0.991664	-0.494171	1.03312	1.8544
6.47_784.8411m/z	0.82749	1.18577	0.822679	0.965774	-0.220678	2.19818	1.9419	-0.518471	0.0432393	1.65548	1.12044	0.133719	2.3168	-0.0349831	2.40441	0.534885	-0.965747	-0.521955	-0.667005	-0.604884	-1.19693	0.247379	-0.422371	0.0463316	-0.315855	-2.04436	-0.265462	-0.981	-1.67965	-1.19988	-0.355104	-0.274507	0.933378	-0.151525	0.820736	-0.833293	-0.941368	1.36622	-0.850271	0.276425	-0.0607173	-0.430886	0.161434	-0.869044	-1.03572	-0.51542	-0.436037	-0.238657	0.184413
6.46_804.0613m/z	0.670901	1.13186	0.909413	1.41406	-0.0296658	1.92855	0.76164	-0.960043	-0.0119271	1.9522	0.96654	0.294843	1.7243	0.281504	1.38652	0.0396912	-1.45338	-1.6461	-0.165355	0.380508	-1.0566	-0.444949	-1.27445	-0.142603	-0.536265	-1.82612	-1.47832	-1.01244	-1.80027	-0.502939	-0.4186	-0.843126	0.298861	-0.180237	0.803677	-0.931873	-1.12821	0.932791	0.216676	1.53776	-0.0718104	-0.820405	0.63093	0.269013	-1.61033	-0.538194	-0.364738	0.93134	0.798061
6.46_1567.1516n	0.730298	1.22564	0.533796	1.24603	0.206535	1.61135	1.72066	-0.0286714	0.182425	2.15369	0.819318	0.387481	1.4047	0.0433035	1.6364	-0.405143	-1.17931	-1.72797	-1.41291	-0.295382	-1.58382	-1.07089	-0.539888	-0.231135	-0.458393	-1.47976	-0.621168	-0.625855	-1.26806	-1.01405	0.0644624	0.0763761	0.4868	-0.689335	1.0941	0.105886	-1.59139	0.688261	-0.304511	1.34757	-0.165037	-0.232433	0.602923	-0.79471	-1.64015	-0.7414	-0.219545	0.837565	0.402075
6.47_783.5798n	0.409806	1.13171	0.618018	1.07875	-0.0811907	1.62395	1.75411	-0.0146441	0.247137	2.28677	0.918096	0.685097	1.59737	0.0722529	1.73424	-0.30873	-1.31191	-1.16239	-1.23524	-0.291217	-1.13634	-0.805434	-0.339422	-0.403989	-0.0522505	-1.70257	-1.05809	-0.831428	-1.29568	-1.24683	-0.184465	-0.254584	0.336573	-1.02014	1.20649	-0.139321	-0.986292	0.972449	-0.387826	1.2973	-0.229784	-0.103982	0.464235	-0.954785	-1.57612	-0.594741	-0.19708	0.817545	0.410526
5.03_601.5192m/z	-0.316722	0.428719	-0.147758	1.02094	0.521421	0.331846	1.26697	1.37117	1.32534	2.1539	1.17412	0.0483647	0.0566751	-0.512548	2.2581	0.407312	-0.89568	-0.975123	-1.00864	0.281318	-0.253935	0.161127	-0.811412	-0.286164	-0.486258	-2.54718	-2.44641	-0.483506	-0.932527	-1.09213	-0.202748	-0.560278	0.282624	0.0836238	1.65336	-0.525264	-0.80108	-0.155541	-1.61747	0.847375	-0.391578	0.17428	1.01693	-1.00711	-0.854211	-0.807963	0.256195	1.2691	1.03677
5.04_878.5757m/z	-0.605656	0.346044	0.0580056	0.775303	0.298307	0.257176	0.949794	0.880979	1.20675	2.36038	1.15399	0.43198	-0.296598	-0.616029	2.26153	0.558375	-0.0545697	-0.223544	-1.66485	0.286992	-0.445746	0.378529	-1.33302	-0.324713	-0.853808	-2.43113	-2.49098	-0.511196	-0.482064	-0.765614	-0.588693	-0.532296	0.496093	0.346546	1.21251	-0.431046	-1.19198	-0.376298	-1.64774	1.10926	-0.578446	-0.402253	0.846699	-0.674423	-1.04394	-1.04902	0.766932	1.56984	1.29128
5.33_782.6563m/z	-0.093303	0.861414	0.726727	0.820913	0.543838	1.7705	1.25375	0.357344	0.91412	1.68109	1.24026	-0.266731	0.473426	0.0620904	2.32871	-0.34865	-0.427806	-1.42938	-1.53866	-0.798999	-0.806072	-0.487788	-0.531042	0.07981	-0.876331	-2.12688	-1.75153	-0.838986	-0.0957165	-0.938478	0.366589	0.915267	-0.0556829	-0.589383	-0.974497	0.378873	-1.19536	0.531654	-1.05633	0.896443	-0.636949	-0.263163	0.830443	1.03166	-1.5762	-1.10416	-0.641144	1.39153	0.0247249
5.31_1563.1193n	0.378482	0.581748	0.784372	0.599355	0.38202	0.940476	1.45499	0.427622	0.622212	1.54796	0.909228	0.846968	0.267763	0.147522	1.76717	-0.0786882	-0.587226	-1.1469	-2.25455	-0.834527	0.0917246	-1.65951	-0.767039	-0.268244	-0.993461	0.504461	-2.24554	-1.92648	-0.265965	-1.2175	0.214636	0.486636	0.699333	-0.342743	-0.137936	-0.12768	-2.64734	-0.00378487	-0.808505	1.37933	0.231749	0.0032014	0.943927	0.583956	-1.78325	-0.990905	0.777784	1.35784	0.505126
5.31_840.6231m/z	0.211041	0.457371	0.827824	0.374371	0.267521	0.979508	1.42489	0.425617	0.611578	1.69633	1.02428	0.734694	0.153797	0.117836	1.98525	0.127838	-0.573628	-0.713742	-1.59701	-1.08128	0.0136276	-1.05424	-0.601091	-0.315978	-1.02917	-2.09263	-1.78459	-1.29596	-0.833311	-0.992349	0.140462	0.555378	0.818796	-0.183416	-0.0351907	-0.0175668	-2.09554	-0.225091	-0.650637	1.55462	0.11433	-0.244148	1.12259	0.490847	-2.32248	-0.66979	0.807093	1.68214	0.429601
5.31_975.5929n	0.358235	0.385621	0.796811	0.320855	0.317027	1.02528	1.79434	0.442034	0.68653	1.91799	0.912852	0.750248	0.238563	0.159024	2.23989	0.0832423	-0.712708	-0.807955	-1.27696	-0.932253	0.00881019	-1.06903	-0.575749	-0.365832	-1.08303	-2.30308	-1.5641	-1.31987	0.0419137	-0.970486	-0.0848889	0.393293	0.664664	-0.324023	-0.17886	-0.213384	-1.89558	-0.253682	-0.996284	1.66943	0.0277433	-0.284991	1.08923	0.637537	-2.02688	-0.77288	0.778287	1.62578	0.178287
0.42_1120.9942m/z	-1.05852	1.04707	0.132892	0.0467304	0.866748	-0.387649	-1.04033	-1.64464	-0.597252	0.12487	-1.18175	-2.51498	0.119966	-1.25112	0.429337	-0.101122	-3.04932	-0.803681	0.370272	1.10122	-0.449397	1.53356	-0.171133	-1.26144	0.662654	-0.769086	-1.26386	0.344422	-0.625063	0.151683	-0.381897	0.527838	1.06171	0.879943	-0.994184	-0.518631	-0.400255	0.0423259	1.15248	0.980127	1.69417	0.333951	0.754843	-0.184331	-0.328997	-0.395968	0.549986	-1.07154	1.29448
1.29_496.4057m/z	1.21622	-0.940906	0.102129	-0.458129	-0.110145	0.213872	1.6358	-0.716748	-0.695837	1.51927	-0.879619	0.806208	-0.655871	-0.780418	-0.044644	0.643832	1.31246	-2.0162	0.862291	-1.50892	1.23984	1.68475	0.0721405	-0.712325	-1.64371	-1.30624	-0.994984	-0.485461	-0.0772114	-1.67852	-0.782426	-0.520712	0.329832	0.847671	0.0710023	-0.647502	0.0583491	0.538793	2.69129	-0.666248	-0.534465	-0.800709	-0.677212	-1.09172	0.290409	0.437581	0.543809	0.162594	0.399628
7.51_460.3682m/z	-0.37604	2.68782	0.933312	1.24887	-0.958479	1.6337	0.908715	-2.21623	0.361357	0.345014	-1.27984	0.454507	0.293032	-0.445167	-0.779472	0.470769	-0.116006	-0.133283	-0.54786	0.802176	1.45385	-0.306911	-0.543306	-0.34824	-1.03253	-1.02398	-0.479256	0.727113	-0.993325	-1.49681	-1.65946	0.197547	-0.6684	-0.976144	-0.171236	-0.429841	-0.163215	2.12846	2.49448	-1.08435	-0.299764	-0.625517	-0.122491	-0.44433	-0.0957356	1.18336	-0.616096	0.071743	0.344766
7.51_552.4336m/z	0.0112314	2.48068	0.852333	1.28108	-0.932336	1.706	0.913142	-2.25614	0.336792	0.489552	-1.11634	0.273491	0.386263	-0.471669	-0.829023	0.226845	0.110481	-0.345318	-0.713117	0.684526	1.34898	-0.336533	-0.43644	-0.211073	-1.17595	-1.25554	-0.558018	0.876346	-0.92107	-1.47841	-1.5946	0.171297	-0.78141	-1.24936	-0.288074	-0.34706	-0.416033	2.17085	2.33817	-1.33612	-0.320908	-0.492263	-0.12718	-0.461149	0.267252	1.20051	-0.629442	0.220725	0.372183
0.62_1243.1207m/z	-0.719595	1.29876	1.09451	-0.129384	0.0862462	-0.569767	0.594964	-0.39653	-0.511814	0.282951	0.312462	-0.109654	-0.594473	1.19909	-0.69889	0.567371	0.215232	-2.0667	-0.89948	0.562045	0.785352	1.34763	0.305703	-0.212575	-0.529007	-0.385244	-2.05002	0.738384	0.137252	0.969931	-0.999849	0.35641	0.616521	1.23031	0.608236	-1.16254	-0.843832	0.557447	0.769991	0.901496	-0.613718	-0.370319	-1.14349	-2.16181	-1.75018	-1.00287	0.197016	-1.47413	0.252021
0.62_1345.9686m/z	-0.542797	-0.362064	0.0403193	-0.199199	-0.258981	-0.575356	0.353663	-0.648831	0.753264	1.73242	0.119722	-0.146969	0.166791	-0.373105	0.403583	1.61994	1.75884	0.12245	-1.48298	0.21419	-1.13035	-0.673974	0.657393	0.430994	-0.683428	-1.88877	-0.296107	-0.861524	0.312006	0.254514	-0.0544894	-1.10801	1.38164	0.371091	-0.90192	-0.512818	-2.6371	0.315072	1.17859	0.937838	0.548431	-0.841505	-2.02133	-0.367334	0.28301	0.431794	0.619352	0.821845	1.66052
6.90_772.5867m/z	-0.610398	0.803492	0.139358	-0.519582	-1.05551	2.6222	-1.29718	0.727779	0.820395	0.251294	-0.522339	0.551911	1.04514	-0.427395	-0.555573	-0.414423	-0.586228	0.220516	-1.0617	-0.343528	-0.269157	-1.20837	0.162223	-0.577533	2.20755	0.810556	-0.111094	-1.63981	-1.29429	-0.694812	-0.485928	1.33394	-0.975487	-1.07811	-0.140155	0.439073	0.238375	1.97199	1.69012	-0.663676	0.381616	-1.88856	-0.142156	-0.455589	-1.10781	-0.391935	0.709432	0.394064	-0.241009
1.07_482.3247m/z	1.96197	1.32337	1.86958	0.625461	-0.0666097	1.9244	-0.15494	0.949801	0.615196	0.939847	1.1157	1.99503	0.666855	-0.554536	-0.291494	-0.537281	-0.0162369	0.212221	-1.54307	-1.54453	0.120508	-0.981972	-0.305322	-0.279282	-0.33884	-1.55522	-1.03367	-1.21861	-0.972462	-0.748239	-0.775523	-0.379058	-1.99095	-1.57279	-0.390867	-0.46245	-0.54255	0.445549	0.635478	-0.632725	-0.540764	-0.779763	0.228605	0.325265	-0.318369	0.370565	1.0372	0.468946	-0.133808
1.14_508.3393m/z	1.07438	1.21583	0.0101269	0.0122368	-0.0861923	2.8666	-0.640142	2.08008	0.894537	0.299504	0.497842	0.80741	0.874806	-0.786912	-0.995986	-0.387344	-0.967648	0.346102	-2.02946	-0.607869	-1.00552	-0.856727	-0.947107	0.0981935	0.48859	-0.0545057	-1.49792	-1.8259	0.352901	-0.244651	-0.976497	0.281066	-1.40524	-1.31199	0.586927	0.321331	-0.495117	1.38122	0.915308	-1.15828	-0.0605925	-0.586694	0.482959	0.209787	-0.100077	0.575846	0.747449	-0.585201	-0.580612
1.46_510.3564m/z	0.527169	1.38978	0.864039	-0.0379772	-0.300296	2.73662	-0.407414	1.33791	0.808826	0.579901	0.405784	0.882492	1.35221	-0.94387	-0.792977	-0.423042	-0.296462	-0.113443	-0.79419	-0.985205	-0.170741	-0.714783	0.18718	-0.284278	0.661368	-0.685232	-1.28197	-1.43007	-0.990006	-1.26038	-1.115	0.147183	-1.84951	-1.46191	0.294657	0.0616628	0.176358	1.56824	1.59223	-1.38086	-0.597539	-0.989719	0.147944	-0.0988096	-0.201046	0.138332	0.38554	-0.151926	-0.274649
0.41_1164.5605n	-1.63169	1.1659	-1.13029	0.46874	-0.452058	1.91121	0.349008	0.555088	1.17127	1.97189	1.99754	-0.280786	0.520388	0.528451	-1.23939	-0.397864	-0.407629	-0.513306	0.508291	0.98086	-1.00127	0.161123	0.26471	0.592851	0.848963	-2.4995	0.105226	-0.0493662	-2.24694	-1.21566	-0.895776	-1.94776	-0.857866	-0.567122	1.21847	-0.502544	0.711263	-0.08582	0.395203	0.572814	0.00408106	0.433415	-0.200842	0.628689	0.416697	-1.0201	0.250897	1.29467	1.36752
0.55_511.8257m/z	1.60159	-0.95408	0.95976	0.347757	-0.380789	-0.327222	-0.792735	1.19375	1.1061	0.615692	1.34258	0.219042	1.02596	0.244784	-0.0599537	0.483661	0.811921	0.618142	0.309776	0.277869	0.761946	1.09122	0.529493	-0.0233153	0.655553	-1.8234	-1.98148	0.429582	-1.2269	-1.32784	-0.712064	-0.532887	-1.40434	-1.1179	0.0645953	0.593074	-0.335445	-1.27816	1.31119	0.886113	0.491195	-2.35184	0.878358	-1.40846	-0.0648331	-1.27038	0.0409839	-1.65486	0.0231099
10.09_195.2582m/z	-0.233335	-0.104851	0.17521	-0.323408	-0.234814	0.197748	-0.229905	-0.17389	-0.0452692	1.13623	0.0915099	2.09409	0.210532	0.293238	0.441361	-0.478211	3.30389	-2.66366	0.430489	0.255586	0.308144	0.36251	0.192397	0.154015	0.468062	-0.131974	0.13841	-0.0625433	-3.24652	-0.471798	0.185739	-0.502357	-0.329713	0.022346	0.37745	-0.586061	0.478394	0.0993597	1.39689	-0.403569	-2.44741	0.37806	0.339154	0.23256	-0.0317478	-0.997491	-1.98093	2.58027	-0.575691
13.72_362.9260m/z	-0.0906795	0.126633	0.690779	-0.186763	-0.147191	-0.312994	0.900013	1.10861	-0.559938	-1.81741	0.0639072	0.837333	0.717013	0.324545	0.295231	-1.89109	1.18467	0.304389	0.858091	0.640136	-0.115591	1.35576	1.68486	1.25231	0.798034	-0.847004	-0.531955	0.336427	0.665269	-0.552051	-0.861038	-0.371294	-1.74158	-1.58713	0.398409	1.02245	1.12995	1.38432	1.00136	-0.0687925	-1.15862	0.631117	0.263153	-0.024535	-0.00451616	-1.63001	-2.36547	0.425305	-1.42865
0.39_1276.5593m/z	-1.55279	1.00434	-0.17093	0.652009	1.06053	-0.341679	-0.0177917	0.872072	1.19746	0.999726	0.277557	-0.489723	0.0914715	1.21924	0.715858	-1.78674	1.14908	0.581216	-0.778016	-2.7307	0.463067	1.14539	0.628258	0.406094	0.635362	0.291817	-0.0294058	-0.419192	-1.80816	0.787141	-1.14374	-1.87925	0.51792	0.453139	-0.32495	-0.936889	0.200433	0.363744	1.38882	0.719635	1.13279	0.235566	0.650302	-0.670607	0.610545	-2.43869	-1.55798	1.63461	0.060033
0.39_1278.7103n	-1.10267	1.91888	0.278227	1.53	1.41033	-0.945187	0.892687	-0.124813	1.70045	-1.02033	1.37087	0.381917	0.211353	-0.903718	0.628969	-0.748956	1.27157	0.375441	0.409492	-1.96441	0.980951	-1.15511	1.10986	-1.12342	-0.00520734	-0.471871	0.101238	-3.00578	-0.880954	-0.645486	-0.0817862	0.0335434	-0.877279	-0.0141997	0.824436	0.324423	0.403791	0.0772206	-0.0100904	-0.473035	-1.69392	1.15093	-1.28193	0.97871	-0.9267	-0.291854	-0.00181076	1.37494	-1.59452
1.25_497.2378m/z	1.26156	-0.731009	0.169713	1.56153	0.857755	1.02395	0.0578309	-0.482576	1.12309	-0.685173	1.86016	0.682333	0.469813	0.187848	-0.345066	-0.545594	-2.73353	-0.956243	0.498673	0.819253	-1.64609	0.712294	0.0646918	0.525628	-1.6714	-1.55251	-0.362548	-1.01939	-0.0756166	1.01134	-0.0132918	0.0329194	-0.712041	-0.531714	0.574825	0.509174	-0.44659	-0.538095	0.803094	0.364328	-0.597357	0.0823292	0.874909	0.585391	0.607537	-0.831449	0.961625	-0.0452865	-1.13854
0.41_1407.9970n	0.9329	0.0803036	0.562856	0.229004	0.233434	0.277891	0.256012	0.522379	0.852286	0.322987	0.425123	0.516608	0.36282	1.2754	-0.182752	-0.153397	0.259539	-0.726992	-0.277776	0.302188	0.677142	-0.166733	0.825441	0.328768	-0.227751	0.255768	-5.31681	-1.1672	-1.06766	0.460071	0.54639	0.559487	-0.323127	-0.29931	0.409321	-0.0940322	0.521818	0.701277	0.287618	-0.51418	-1.91965	0.907492	-0.0402932	-0.658744	0.681182	-0.762419	0.612484	0.156973	0.522265
0.56_160.1330m/z	1.22307	0.0631995	1.42598	-0.198998	-0.620124	1.11904	0.894705	-0.367485	-0.0109918	-0.795073	-0.0459107	-0.517263	0.831466	-0.68322	-0.785611	-1.00212	-0.450652	1.45628	-0.610416	-0.546022	0.203655	-0.137205	0.495293	0.999828	-1.95329	-0.437044	-2.32094	-2.3754	-0.53109	-1.25712	0.142211	1.49281	1.06411	1.07372	-0.145937	1.9976	0.285558	0.104343	-0.332208	-2.0073	1.08186	-0.387492	0.164523	-0.405863	-0.279443	-0.288108	-0.422093	1.87431	-0.293226
4.66_1297.8413m/z	1.38456	0.932512	-0.609612	-0.185896	0.907976	1.14169	-1.50466	0.611668	1.11435	0.00932016	-1.16773	0.895348	-0.561729	0.465909	1.94395	0.0863543	-0.284413	-0.215491	0.0397479	-0.844997	0.946199	0.852722	-0.319672	0.167547	-0.345236	0.44971	-0.869852	0.672736	-2.54108	-1.3249	1.26712	1.2996	0.414608	-0.261671	0.916817	0.965532	-3.39367	0.0613522	0.0589306	0.239067	0.249233	0.862643	-0.530607	-0.359669	0.367728	-0.100697	0.0244653	0.250994	0.804613
4.91_575.5039m/z	0.369057	-0.81619	-0.988741	0.176531	1.20293	1.39291	1.67077	1.88835	1.68026	0.0389906	-0.598629	-0.836873	-1.6279	0.48997	1.42418	1.23875	-0.492418	-2.03064	-1.43737	-0.452303	0.351344	0.759006	-0.207126	0.170812	-0.205425	0.52495	-0.871054	-0.179801	0.904157	0.961963	0.0784269	1.3984	1.18097	1.0458	1.30386	0.596569	-0.978902	-0.909108	0.203284	-1.35432	-0.917075	-0.968957	-0.583975	-1.01828	-1.00801	-0.763138	-0.121038	0.274772	-0.066223
4.84_1060.8027n	-0.639306	-0.549672	-0.0244768	-1.22602	-1.06464	1.39811	1.48419	0.488621	0.948416	-0.970609	-0.27725	0.969681	-0.0722225	1.71184	1.35591	1.49004	-1.11279	-1.6277	-0.289235	-0.360847	1.63685	1.22417	1.35047	0.162038	0.099465	0.666666	0.0272201	0.0871091	-0.351449	-0.523076	-0.735307	-1.22917	-0.432055	-0.581124	1.30749	1.3908	1.204	-0.392418	1.12381	-1.94329	-1.12678	-0.274722	0.0708995	-0.591227	-0.408529	-0.269862	-1.72191	-0.538103	-0.350602
4.96_592.4547m/z	-0.632588	-0.763171	-0.16098	-0.712079	-0.848862	1.40585	1.3221	0.267891	0.664386	-0.856568	-0.117961	-0.895677	-0.205269	2.31202	1.8828	0.848073	-0.73551	-0.735224	-0.359331	-0.581752	1.7741	2.07723	1.1454	0.103527	-0.0733868	0.44563	-0.307218	0.231213	-0.770906	-0.746881	-0.444742	-0.661092	-0.842637	-0.652599	0.926347	2.03575	0.99285	-0.594466	1.35209	-0.723797	-0.832376	-0.214211	0.173194	-0.629031	-0.538702	-0.622452	-0.881626	-1.00667	-0.793601
4.96_546.3962n	-0.763384	-0.80032	0.126805	-0.814482	-0.818214	1.44956	1.51551	0.656867	0.80702	-0.910029	-0.0550839	-0.9738	0.102583	2.21547	1.43963	0.376118	-0.887089	-0.887727	-0.302281	-0.487615	1.94888	1.56373	1.44966	0.514819	0.200165	0.927961	-0.0385492	0.635287	-0.9567	-0.607206	-0.306532	-0.636874	-0.988099	-0.782542	1.22789	1.65214	1.44638	-0.716201	1.10949	-0.95082	-0.864538	-0.262784	0.493352	-0.516845	-0.557571	-0.490649	-0.996359	-0.880992	-1.03515
4.96_623.4787n	-0.880795	-0.945513	0.0461746	-0.970998	-1.0096	1.42141	1.53451	0.65555	0.710997	-0.849804	-0.107977	-0.967463	-0.0506275	2.27338	1.50201	0.345353	-0.891253	-0.901408	-0.234546	-0.467548	2.02687	1.6172	1.46951	0.47484	0.161104	0.887678	-0.160205	0.573819	-0.766399	-0.687966	-0.296923	-0.698801	-0.845811	-0.631361	1.24358	1.63784	1.43087	-0.675572	1.13898	-0.900844	-0.971075	-0.239622	0.453965	-0.575191	-0.673538	-0.344374	-0.861327	-0.991204	-0.995855
4.84_646.5025m/z	-0.956399	-0.370884	-0.159065	-0.866792	-0.792774	1.45406	1.52468	0.0148999	0.679571	-0.537441	-0.39324	-0.48274	-0.109954	2.0687	1.44994	1.60043	-0.576597	-0.876807	-0.360008	-0.981247	1.9407	1.55443	1.5006	0.109147	-0.788429	0.517935	-0.183213	-0.103457	-0.445642	-0.55721	-0.315069	-0.642725	-0.949534	-0.312886	1.38917	1.58224	1.4095	-0.952701	1.19316	-1.09852	-0.750584	-0.221435	0.046903	-0.675405	-0.383417	-0.861511	-0.719697	-0.572821	-0.514995
4.84_604.4953m/z	-0.261392	-0.671786	-0.130629	-0.654669	-0.676905	1.60543	1.50129	0.434468	0.843054	-0.872106	-0.182174	-0.433672	-0.143444	1.91496	1.47236	1.66559	-0.824731	-0.292721	-0.554753	-0.813555	1.82089	1.49261	1.39993	0.249689	-0.281307	0.676839	0.0661449	0.14066	-1.01847	-1.36757	-0.462733	-0.88901	-0.944596	-0.443262	1.46738	1.54261	1.33608	-0.598814	1.28836	-0.683909	-0.782036	-0.352271	0.249256	-0.410999	-0.937885	-0.651685	-0.852465	-1.09572	-0.633912
4.84_576.4638m/z	-0.41839	-0.927168	-0.358796	-0.707672	-0.351956	1.49976	1.43992	0.781622	0.916564	-0.741231	-0.163053	-0.971485	-0.374766	1.89331	1.73524	1.90839	-0.8354	-1.07751	-0.42327	-0.494366	1.60643	1.67103	1.15277	0.161992	-0.00281118	0.414359	-0.37461	0.0243125	-0.578122	-0.424183	-0.465833	-0.286127	-0.413339	-0.369244	1.23516	1.74263	0.906561	-0.692941	1.34053	-0.850239	-0.906913	-0.384659	-0.075947	-0.889566	-0.743984	-0.760514	-0.787444	-0.799761	-0.778822
4.84_530.4012n	-0.815857	-0.923065	0.0833868	-0.952118	-0.885177	1.45056	1.49753	0.577162	0.937946	-0.858618	0.128837	-0.697038	0.0840516	1.84942	1.52033	1.66217	-0.884704	-0.75662	-0.377747	-0.483701	1.78655	1.4878	1.46656	0.435423	0.132684	0.606378	0.0538903	0.31418	-0.911713	-0.705228	-0.396712	-0.702768	-0.894823	-0.810344	1.35221	1.55986	1.3387	-0.782879	1.29496	-0.866205	-0.959746	-0.386133	0.233359	-0.631509	-0.772109	-0.479867	-0.629084	-0.941469	-0.864186
4.84_724.4336n	-0.729735	-0.549788	-0.135634	-0.547847	-0.788901	1.50085	1.6826	0.370034	0.74518	-0.949121	-0.201877	-0.850245	-0.238188	2.06593	1.60776	1.83515	-0.641926	-0.842409	-0.706164	-0.533896	1.88687	1.65493	1.4625	0.239433	-0.190997	0.442363	-0.452866	0.100417	-0.825649	-0.631975	-0.132183	-0.546789	-0.435373	-0.789591	1.4526	1.66175	1.16907	-0.653885	1.18122	-0.572141	-0.818978	-0.611167	-0.284961	-0.668657	-0.692185	-0.642167	-0.622713	-0.936971	-0.785242
[truncated: 8 more columns]
