# Supplementary material for: Lipidomic profiling reveals distinct differences in plasma lipid composition in overweight or obese adolescent students
Source: BMC Endocr Disord. 2021 Oct 13;21:201. doi: 10.1186/s12902-021-00859-7 (PMC8513241; doi:10.1186/s12902-021-00859-7)
Supplement: Supplementary file 11 — Additional file 11. Different negative features between the control and obese group. [file 12902_2021_859_MOESM11_ESM.xlsx]

## Sheet: obesity-B_control-diff-heatmap-
Additional file 11. Different negative features between the control and obese group.
	control_13	control_15	control_12	control_101	control_19	control_32	control_35	control_72	control_42	control_25	control_29	control_52	control_58	control_75	control_39	control_68	control_9	control_95	obesity_47	obesity_57	control_81	control_22	control_91	control_88	obesity_90	control_85	obesity_94	obesity_70	obesity_34	obesity_51	obesity_61	obesity_64	obesity_74	obesity_77	obesity_14	obesity_24	obesity_103	obesity_54	obesity_18	obesity_21	control_48	control_98	obesity_31	obesity_67	control_62	control_55	control_78	control_6	control_45
7.98_1261.8133m/z	1.1757	0.691755	0.819276	1.5872	2.47409	2.32903	0.0202658	-0.444664	0.604016	0.625218	0.987678	0.192685	-0.472471	0.497746	0.323937	0.101488	-0.523323	0.398867	0.152199	-1.16267	-0.539422	-0.259974	0.257959	-1.37058	-1.30124	-0.270406	-1.82754	0.0920577	-0.649916	1.22394	-0.0306793	-3.20993	-1.40008	-1.59766	-0.727433	0.0972916	-0.438499	0.0883329	0.000759308	-1.37674	0.53572	0.455431	2.06517	0.230345	1.42364	-0.849851	-0.388279	-0.0374187	-0.393132
7.23_913.5800m/z	1.33318	0.812853	1.09556	1.08467	1.29471	1.62526	1.18267	1.12992	0.210781	-0.267581	-1.05432	0.718716	-0.375097	0.749993	-0.124865	-0.135284	0.446069	-1.27353	1.45152	-0.0723422	-0.0597493	0.323952	0.303543	-0.605336	-1.4873	-0.28226	-0.92889	1.19866	1.47291	0.570548	0.687819	0.72636	-0.907682	-0.56626	-1.07946	0.166264	-2.76061	-1.02447	-0.65994	-0.765341	0.222739	0.411	0.0057882	0.886892	-0.403321	-0.441435	0.69263	0.89956	0.310829
7.82_1642.1792m/z	0.964469	0.450902	1.91212	0.805759	2.26147	1.12972	1.1847	1.34183	2.80409	0.376023	-0.0383011	0.352498	0.166087	1.27408	0.130354	-0.347293	-0.179841	-1.83169	0.110956	0.518756	-2.17979	0.861713	-1.09549	-0.688481	0.255838	-0.280603	-0.516321	-0.406377	-0.137931	0.461367	0.583045	-0.659892	-0.653686	-1.70849	-0.286266	1.10737	-3.16581	0.034649	-0.0883004	-0.973667	-0.205095	-0.0169421	-0.37314	0.00258661	0.262832	0.198599	0.274892	0.253445	-0.0668914
2.10_464.3162m/z	2.18131	1.66484	1.84787	0.484053	1.65087	1.29005	0.326918	1.18326	0.306822	0.829374	0.283944	-0.0664664	0.674232	1.49626	-0.265672	1.55849	0.0325529	-0.0329357	0.787236	0.111052	-0.163087	0.0068586	-0.815563	-2.46962	-1.88186	-0.05468	-1.03509	-0.973768	-1.22607	-0.0429432	-0.438087	0.151756	0.548911	1.06219	0.21624	0.0073859	-0.116345	0.741278	-0.639811	0.531283	0.271089	-0.467326	1.07646	-0.203089	-0.954266	-0.221034	0.781319	-1.47429	-1.19899
1.39_592.3611m/z	1.81636	0.885916	0.330901	0.896544	2.13835	1.06873	0.963707	1.24858	0.923686	1.18051	-0.919429	0.209063	1.51014	1.33324	0.0679398	0.826404	-0.521815	0.676494	1.18519	0.758181	-0.0213551	0.298788	0.932409	-0.885331	0.13143	-0.0849233	-0.0481795	-1.11844	-0.324358	-1.37487	0.0739244	-1.09774	-0.544172	-0.897115	-0.403891	0.0120524	-0.551068	-0.160113	0.219099	0.821204	-0.0247268	-0.383085	0.676861	1.37056	0.197712	-1.79458	-1.65915	-1.28891	-0.996013
1.25_540.5270m/z	4.18978	0.952492	0.644763	1.05359	1.06712	1.14211	1.31096	0.709611	-0.665498	0.663745	0.424265	0.169533	0.314216	0.501712	0.242626	0.958474	1.21935	0.449685	1.66164	0.540886	-0.578081	0.281042	-0.483665	-0.46585	-0.184564	-0.045533	-0.161862	-0.0309109	-2.0162	0.159826	0.657126	-1.21118	-1.46787	-1.02638	0.490134	-0.252191	-1.53388	-1.29554	-0.475692	0.246411	-0.636798	0.383838	1.04108	0.079179	-0.06251	-0.788892	-0.527207	-0.497187	-2.41847
1.73_698.3190m/z	2.25657	1.1275	0.879334	0.595901	0.908262	1.56018	0.504905	1.01881	-0.473104	0.671593	-0.206314	1.06547	0.771996	0.672699	0.920248	0.947735	-0.140277	-0.138985	0.921782	0.938621	0.258917	0.3799	-0.143341	-0.221893	-0.211994	0.0831848	-0.279609	0.728927	-1.56243	-0.220949	0.0298135	-1.55329	-1.41537	-0.508369	-1.61764	-0.238064	-0.490875	-2.00888	-0.174455	0.94731	0.695943	0.31754	1.02357	0.832384	-0.157481	-0.588472	-0.272654	-1.83573	-0.515112
8.34_826.6401m/z	1.2508	0.127295	0.68294	-0.412486	1.57003	0.234777	0.725211	0.615758	-0.0816547	0.927206	1.12829	1.02675	0.967325	0.467863	1.11028	-0.00715067	0.95384	-0.52884	0.832196	-0.124146	0.728188	0.446822	1.43599	-0.694413	-1.02676	-0.854514	-1.44101	-1.79404	-1.69595	-0.655735	0.0478784	-1.37507	0.510536	-0.241625	-1.67018	0.769417	-0.930476	0.191778	-0.915212	1.46401	0.851887	0.678923	0.586322	1.05272	-0.334282	-0.0532874	0.308076	-1.19369	-1.2358
8.53_840.6541m/z	1.74026	-1.48242	1.25891	0.342248	1.90979	0.36121	0.734563	0.860276	0.679197	1.4338	1.26769	0.438721	-0.00403398	0.293881	-0.0127949	0.0993739	0.631786	0.261361	0.0544339	-0.27263	0.868979	0.406787	2.31868	-0.76201	-0.796808	-2.44047	-0.589781	-1.74525	-1.08561	-0.0990438	0.393743	-0.788242	-0.705016	-0.775545	-1.1866	-0.635816	0.0542979	0.488893	-1.15107	0.25456	0.623651	0.547728	-0.133036	1.03766	-0.424015	-0.770752	1.38176	-0.0749923	-0.74698
1.51_552.3669m/z	2.64061	1.4798	-0.119312	1.49889	0.95931	0.797264	0.292271	1.01113	0.389935	1.1369	0.366536	0.816098	1.56529	1.1705	0.525153	0.313266	-1.04282	0.239106	0.526312	0.61925	0.00422018	-0.0536875	0.0684353	-1.96131	-0.168718	-1.85993	0.00104763	-1.80443	-1.72321	-0.713776	-0.15435	-1.04754	-0.229527	-0.699462	-0.669841	0.646834	-1.39326	-0.186806	-2.18648	0.617244	-0.679766	0.888774	0.594072	0.0246709	0.151525	-0.635154	-0.467162	0.515396	-1.7953
1.39_524.3355m/z	1.38386	0.30258	0.220658	1.66736	1.12167	0.338629	0.269099	0.939111	0.166187	1.20364	0.689282	0.868131	1.06771	1.28116	0.56162	0.509165	-0.108376	0.442402	1.2204	1.07117	0.530369	-0.0605522	0.299635	-2.09589	0.0537282	-0.312962	0.19841	-1.59879	-2.59774	-0.93849	-0.333174	-0.92155	-1.82848	-1.1268	-2.70905	-0.66007	-0.991976	-0.987315	0.047858	0.91175	-1.31894	0.491808	0.791473	0.263527	0.604718	-0.262484	0.0284413	-0.477964	-1.12021
1.44_526.3511m/z	2.37083	1.26509	-0.135831	0.83419	0.79146	1.00191	0.928084	0.861285	0.571588	1.5807	1.22467	-0.389237	1.46107	0.637802	0.323807	0.812174	-0.342792	0.628397	0.542683	0.957308	0.676675	-0.484779	0.122336	-0.134762	-0.412346	-0.786636	-0.892318	-1.40955	-2.35455	-1.10928	0.108402	-0.838197	-0.837857	-0.219799	-1.63886	0.0627002	0.284166	-1.15393	0.253519	0.759129	-0.586352	0.329593	1.05824	-0.150546	-0.774241	-0.218227	0.161718	-1.2476	-1.78216
2.35_537.4158m/z	2.17623	2.61745	-0.659207	0.382223	1.30984	1.61886	-0.901065	-1.07087	-0.712354	0.840459	-0.19238	0.280555	0.903582	0.25859	0.137311	0.483412	-0.389414	1.4732	0.10197	0.686942	0.048244	1.12301	0.290748	-0.776771	0.432903	-0.354988	-1.08721	-0.401767	-1.51127	-1.72491	-0.460777	-1.12594	-1.20588	1.22145	-0.0179176	1.62039	1.04358	-0.11929	0.134701	-0.459122	1.19534	0.65087	0.0703748	-0.232693	-1.285	-0.508399	1.03526	0.0617048	-0.454626
2.48_467.3743m/z	2.13861	3.05618	0.195527	0.626043	1.18889	1.13994	-0.00660773	-0.801594	0.344581	0.674061	-0.163977	0.328897	0.632667	-0.727977	-0.0142438	0.139182	-0.247326	1.68194	-0.199125	1.17193	-0.51689	0.833625	0.783208	-0.802728	0.347533	-0.206265	-1.07985	-1.08622	-2.31789	-1.86367	-0.349275	-0.635888	-1.07142	0.729597	0.502768	1.07956	0.5351	-0.921491	-0.139969	-1.07965	1.80734	1.17735	0.319738	-0.686052	-0.466511	0.0620356	0.633813	0.597939	-1.01867
2.68_467.3742m/z	1.8849	1.84908	0.0998055	0.850979	1.51843	1.59674	0.204272	-0.985482	0.385684	-0.00306413	-0.203374	-0.633099	-0.795943	-0.526429	0.146169	-0.0137205	-0.545958	1.55643	-1.2284	0.752299	-0.490494	-0.422414	0.848751	-0.825535	0.571732	0.0111623	-0.720687	-0.211241	-0.791468	-1.25427	-0.554234	-0.282267	-0.155703	1.64373	-0.646796	2.02248	-0.184699	-0.700116	-0.761671	0.193981	1.34892	1.11537	0.151784	-0.449554	-0.521627	0.238769	1.32699	0.402499	-1.32085
2.67_539.4313m/z	2.5	1.75089	-0.588528	0.764644	1.30701	1.61279	-0.0714117	-0.607301	0.0464528	0.602201	-0.445045	-0.452247	0.732974	-0.47491	0.452583	0.352749	0.661208	1.50919	0.00942625	0.790057	-0.526133	0.709903	0.407834	-0.760364	0.195126	-0.713973	-1.07816	-0.323403	-1.10526	-1.59873	-0.620295	-0.536773	-1.04724	1.03864	-0.64465	2.04131	-0.151277	-0.481476	0.407124	-0.123067	1.20918	1.13693	-0.576735	-0.0187282	-0.360342	0.312129	1.28579	0.238529	-0.900442
2.77_539.4314m/z	2.21284	1.65098	-0.949904	0.797354	1.2493	1.48336	0.138615	-0.370574	0.0280922	0.237257	-0.211236	-0.283902	0.635918	-0.232137	-0.0497237	-0.190038	0.83242	1.25461	0.211347	0.83124	-0.316264	0.26577	0.349901	-1.3207	0.856642	-0.982792	-0.899238	-0.773212	-1.14788	-2.27332	0.196925	-0.332137	-1.2463	1.51365	-0.697362	1.95843	-0.374482	-0.241288	0.260407	0.401737	1.3539	1.08066	-0.401355	-0.280354	-0.329207	0.181055	1.26182	0.424464	-1.12409
1.16_530.3235m/z	1.41234	-0.303132	-0.506571	0.638201	-0.0318401	0.690473	1.74547	0.356692	-0.174461	0.252666	0.160248	-0.494416	-0.164486	1.49115	-0.558309	1.42589	0.81829	3.05999	0.920714	0.592997	-1.00849	-0.0174249	0.610792	0.0320819	0.217073	0.443362	0.305649	-0.062585	0.507156	0.432423	0.194857	0.458123	-0.218305	-0.315562	-2.66865	0.120498	-1.53048	-0.785181	-1.85594	0.827386	0.37737	-0.0755663	0.203563	1.16481	0.752886	-0.924077	-0.685546	-0.655082	0.227993
1.31_506.3249m/z	1.47931	1.20043	-0.074667	0.996562	1.49665	1.20874	1.41109	1.0293	1.59444	0.400804	1.35561	0.612104	1.40886	1.16726	0.580654	1.35394	0.197594	1.79249	0.916192	0.377923	-0.286084	-0.311341	-0.120212	0.0690315	-0.0703842	-0.409083	-0.336426	-0.858955	-1.96796	-0.634551	-0.27179	-1.25139	-1.66947	-1.59102	-2.17482	-0.811066	-0.464433	-1.31125	-1.23269	0.280292	0.367653	0.558033	0.145134	0.380131	0.715294	-1.46565	0.0783953	-0.468469	-0.939741
1.31_566.3458m/z	1.45456	1.2306	0.0152168	0.906811	1.49836	1.32227	1.55475	0.963577	1.64052	0.496754	1.44006	0.602933	1.37045	1.02695	0.744968	1.34302	0.487279	1.76707	0.873812	0.411727	-0.407181	-0.321352	-0.106219	0.0753829	-0.0777294	-0.571586	-0.301852	-0.947302	-1.81457	-0.542602	-0.346832	-1.24866	-1.67674	-1.8714	-2.12366	-0.807004	-0.685999	-1.23827	-1.088	0.315566	0.360464	0.445057	0.151305	0.273532	0.768931	-1.3481	-0.00506702	-0.408091	-0.747879
1.11_476.2781m/z	0.932333	1.84618	-0.424106	0.310862	1.94776	2.36487	1.39269	0.121281	-0.35088	0.781041	0.865568	0.192953	1.00797	1.04727	1.6288	1.97146	0.431379	1.25313	1.50081	-0.0860189	-0.545649	-0.24381	0.603267	0.585804	0.19151	0.0293666	0.57377	-0.747859	-1.07217	-0.675179	-0.523574	0.000130919	0.335875	-1.31357	-2.62642	0.0170676	-1.18225	-0.990104	-1.02356	-0.181515	-0.40237	-0.0523073	-0.27107	0.676385	-0.00221398	-0.580458	-0.729644	-1.06631	-0.809171
1.38_478.2939m/z	0.928677	1.43841	-0.0528304	0.533252	1.11699	1.60962	1.88094	0.905194	0.837401	0.170535	0.830954	0.394276	0.983518	0.711365	1.2894	1.55166	0.0446446	1.2043	1.53621	0.833244	-0.414838	-0.228926	0.479355	0.50251	-0.102359	-0.388214	0.224245	0.154446	-1.11116	-0.471222	0.104174	-0.333064	-0.38033	-0.471101	-1.71007	-0.674592	-2.0138	-1.99787	-2.98101	-0.349607	-0.299508	-0.138079	-0.161857	0.253609	-0.314822	-0.165837	-0.203548	-1.02124	-0.307257
1.25_540.4430m/z	2.63593	0.535576	-0.606119	0.765087	0.646291	0.921439	1.32093	0.336014	0.333125	-0.0566023	-0.238697	0.100127	0.194034	0.901507	1.12301	1.65436	0.13683	0.139195	1.52398	1.03251	-0.43192	0.103602	0.607649	0.941974	0.134289	-0.0966273	-0.23179	0.0670445	-2.35019	-0.0611454	0.292323	-0.747992	-1.96224	0.0608579	-3.77515	-0.76836	-1.1664	0.336395	0.264003	-0.394061	-0.485725	0.172366	0.625069	0.732522	0.295215	0.385333	-1.14741	-0.140971	-1.2385
1.25_481.2569m/z	2.55069	0.808781	0.087169	0.333534	0.525324	1.33779	1.17995	-0.321273	-0.424468	0.477515	0.426038	0.0562468	0.978478	0.978609	0.722048	1.92073	1.38099	1.13332	0.869014	0.646791	-0.535052	-0.581699	-0.155838	1.14611	0.0689498	0.328618	0.457258	0.163567	-1.52678	-0.438735	0.61255	-0.267973	-1.63141	-1.22901	-3.94703	-1.05423	0.198787	0.00346104	-0.380731	0.200663	-1.2241	0.35125	0.599205	0.223275	0.347565	-0.147836	-0.941451	-0.510794	-1.52984
1.25_1035.6620m/z	3.07266	0.642927	0.51588	1.08113	0.856954	1.17839	1.26736	0.676626	-0.403378	0.599472	0.389979	0.437447	0.505644	0.484756	0.484788	1.19612	0.856835	0.917851	1.65933	0.760759	-0.339109	0.143133	-0.0141384	-0.0910353	0.203857	0.187628	0.129566	0.0788128	-1.76663	0.218625	0.803642	-0.701446	-1.62128	-1.12489	-3.75927	-0.900681	-0.670837	-0.897432	-0.110613	0.215398	-0.57906	0.662738	0.85565	0.400902	0.151592	-0.583528	-0.656442	-0.428145	-1.8458
1.25_480.3094m/z	2.938	0.685585	-0.0335478	0.592153	0.655684	1.34423	1.33627	0.155937	-0.151241	0.707996	0.586923	0.380422	0.581907	0.732618	0.834404	1.4775	1.0213	1.00724	1.72522	0.63128	-0.168003	0.280693	0.0483257	0.277138	0.391388	0.271074	0.0579676	-0.10763	-2.1351	-0.142189	0.349762	-0.725145	-1.80147	-1.16523	-3.39981	-1.15406	-0.180926	-0.630082	-0.0178746	0.1772	-0.450461	0.518861	0.704831	0.302309	0.265242	-0.504123	-0.932728	-0.381537	-1.7601
1.31_452.2782m/z	2.44824	1.9182	0.648597	0.475251	0.89001	0.863337	1.10845	-0.0489659	-0.858527	0.511078	0.43404	0.515319	0.730274	1.03836	1.32265	1.30363	0.349331	0.275483	1.94226	-0.406444	-0.420276	0.6725	-0.528457	0.181059	-0.358116	0.440099	0.575359	0.608065	-1.6368	0.327342	0.0309577	-0.593608	-1.33126	-1.23839	-3.58979	-0.696924	-0.51895	-0.339946	-1.10245	-0.246401	-0.256432	0.685828	0.154175	0.965802	0.869428	-0.309684	-0.779049	-0.161304	-1.3612
1.82_480.3095m/z	1.89518	1.17702	0.714952	1.18464	0.454574	1.57048	1.06538	0.407032	0.028514	0.33678	0.374671	0.454029	0.797194	0.671065	1.63663	1.13755	0.588826	0.824932	1.72682	0.159375	-0.459062	0.45782	0.078394	-0.127622	-0.238049	0.485587	0.164381	0.441679	-1.24397	-0.305497	-0.166716	-0.281248	-1.15676	-1.65102	-4.16056	-0.761872	-0.593298	-0.729677	-1.59942	-0.880552	-0.296081	0.925157	0.203252	0.722681	0.389462	-0.372446	-0.420671	-0.230687	-1.04209
1.60_508.3408m/z	2.7956	1.54222	1.27023	0.948605	0.922938	1.26174	1.21212	0.462226	0.277087	0.679233	0.0824069	0.304625	0.539291	0.667171	1.0762	1.50957	0.774082	0.741741	0.862267	1.09919	-0.327829	0.504185	-0.0552744	0.0949655	1.00167	0.453775	-0.195357	-0.0562983	-1.87439	-0.26161	-0.387527	-1.0659	-0.941137	-0.68472	-2.12766	-0.464872	-0.447597	-0.575301	-0.631712	-0.165454	-1.17774	0.351937	0.518989	0.50207	-0.595242	-0.94583	-0.180805	-0.570761	-1.80708
1.60_568.3615m/z	2.60894	0.902463	0.791622	1.2861	0.295336	1.74969	0.961684	0.396074	0.53621	0.399191	0.108658	0.406063	0.537327	0.348266	0.941923	1.58232	0.724124	0.676202	1.1268	1.00517	-0.247056	0.241346	0.118968	0.0635388	0.394474	0.675543	-0.210055	0.212132	-1.86602	-0.217397	-0.248839	-0.240056	-0.48796	-1.09965	-3.54622	-1.16613	-0.0865414	-0.847066	-0.476652	0.432952	-0.431306	0.00328952	-0.16085	0.816844	-0.118576	-0.450246	-0.0268566	-0.42532	-1.86424
1.73_508.3406m/z	2.76809	1.08548	0.797974	1.29687	0.333388	1.68236	0.905018	0.544286	0.476937	0.490969	0.307202	0.424175	0.371144	0.386431	1.10792	1.60772	0.699968	0.88185	1.31313	1.11114	-0.333295	0.183293	0.0425595	0.0388837	0.289139	0.369991	-0.336427	0.158314	-1.6204	-0.21548	-0.052647	-0.501551	-0.708811	-0.984818	-3.37443	-1.24382	-0.146254	-1.03043	-0.515465	0.617442	-0.604024	-0.0515737	0.133365	0.682429	-0.352612	-0.294143	-0.0866059	-0.615924	-1.68399
1.73_568.3618m/z	2.6951	1.1145	0.838155	1.10987	0.335231	1.70115	0.890067	0.424347	0.593629	0.530558	0.398839	0.43834	0.19757	0.289041	1.23654	1.54228	0.652731	0.912781	1.41258	0.990013	-0.346079	0.278111	0.20763	0.233836	0.425188	0.503743	-0.223439	0.123383	-1.66652	-0.18939	-0.292707	-0.631296	-0.72367	-1.21163	-3.16839	-1.27094	-0.227582	-0.956574	-0.453926	0.669165	-0.411377	-0.115809	0.145149	0.560721	-0.351324	-0.34654	-0.271996	-0.750023	-1.60266
1.07_500.2780m/z	1.42394	1.14251	0.62926	1.4765	0.454615	2.3568	0.590332	0.811608	-0.297243	0.337985	0.500436	0.400348	1.17783	0.9688	-0.0363073	0.524636	0.527982	1.15798	1.89581	0.364253	-1.7275	-0.213089	-0.512312	-0.774368	-0.628946	0.0765525	-0.794177	-0.718795	-0.723556	-0.333386	0.0488939	-0.699881	-3.0514	-1.23624	-2.24208	-1.08267	-1.25683	-1.2987	-0.904933	0.639733	0.702967	0.176463	1.46284	1.51013	0.667631	-0.581959	0.00623262	0.30993	0.427484
1.02_528.3091m/z	1.15574	-0.221285	0.247306	1.11135	0.094709	0.819237	0.867035	0.7074	0.295343	0.172977	1.32631	0.0340338	1.09836	1.15404	-0.747271	0.550325	0.87877	1.92086	1.40856	1.43857	-1.03165	-0.485859	-1.06192	-1.33785	-0.378414	-0.1251	-0.547941	-0.155637	-1.28626	-0.0426534	0.734629	-2.24184	-2.18889	-1.36519	-2.28458	-2.1165	-0.0812985	-1.40625	-0.894313	1.34508	1.2455	0.325133	0.914128	0.958195	0.800311	-0.951997	0.122068	0.165721	-0.12478
1.02_588.3299m/z	1.17129	-0.0456672	0.445141	1.28385	0.270589	0.851911	0.851876	0.309816	0.104631	0.313042	1.28886	-0.0682319	0.947373	0.954856	-0.64365	0.39939	1.03819	2.37776	1.29347	1.30424	-1.48579	-0.58128	-0.915239	-1.02637	-0.239436	-0.315024	-0.549993	-0.610251	-1.36329	-0.229736	0.591415	-2.07035	-2.55305	-1.70766	-1.58817	-2.08135	-0.0444255	-1.50264	-0.538975	1.45173	1.05887	0.418658	1.09329	0.875282	0.507379	-1.16448	-0.432827	0.263551	0.0400579
1.08_526.3119m/z	2.37633	-0.591502	0.97243	0.238026	-0.424349	1.35262	2.12477	-0.424799	-0.0418424	1.035	-0.0789836	0.0785485	-0.461181	0.530828	-0.0103784	1.34925	1.45627	1.5821	0.574234	0.65499	-0.757987	0.179871	-0.270418	0.303702	0.515306	1.16088	0.714292	1.1137	0.208301	0.222077	0.299134	0.169895	-2.5922	-1.06479	-0.794971	-1.67539	0.449969	-1.21563	-2.07826	-0.989359	-0.186922	0.253669	0.432191	1.25939	-0.813581	-1.31968	0.0850468	-1.01095	-0.0152173
1.46_554.3459m/z	1.78298	-0.144691	1.28798	1.26886	0.700885	2.04077	1.41538	0.79325	0.944842	1.15474	0.537802	0.0465717	0.524782	0.910244	0.0371168	1.05015	0.234588	0.652787	0.499525	0.998827	-0.131872	0.756907	-0.0800536	-0.939397	0.241401	0.913228	0.324408	-0.49989	-0.889646	-0.818553	-0.681941	0.181562	-2.53807	-1.65421	-1.18515	-1.49738	-0.470447	-0.545544	-1.51469	-0.945025	-0.36475	0.370741	0.409905	0.663188	-0.0838026	-0.430579	1.3061	-0.317465	-0.481783
6.10_953.5348m/z	-1.48634	1.3375	-0.247325	0.0341156	-1.04989	2.30643	-0.293477	-0.449147	0.737179	0.329047	-0.00859142	0.952398	0.606154	-0.112273	1.20182	0.179315	-0.0432981	-1.67971	-0.274729	-0.226781	1.09665	0.902412	1.60677	-0.337169	-0.138912	-0.212209	1.48037	0.233526	-0.990388	-1.39816	-0.178107	1.21169	0.0394276	-1.01992	-1.58291	0.228377	0.759525	1.06518	0.0385512	-0.893822	0.138242	-0.470632	0.0314509	-0.809884	-0.0745153	2.66822	0.713263	0.394569	0.876195
11.05_932.8602m/z	-0.595927	0.172824	-1.17312	1.24974	-0.397977	0.333764	-1.34397	0.43607	0.247418	-1.54741	1.12882	0.846943	0.925489	0.746019	-0.524247	0.404898	0.63736	0.934979	0.0185532	-0.0290769	0.593723	0.706329	1.69746	-0.837459	1.90331	-2.01719	-0.892907	-0.558531	-0.868782	-1.26342	-1.90621	-0.299984	-0.0112822	0.500417	-0.935037	0.00485465	-1.06545	0.991163	-1.51471	-2.64638	-0.271429	1.79405	0.180605	-0.199904	0.0994937	1.76283	0.980851	0.651504	0.387268
11.31_960.8887m/z	-1.62578	-1.35755	-1.41362	0.436028	-0.23826	1.62345	-0.175293	0.257804	0.632343	-0.145162	0.715163	1.00352	1.65836	0.79609	-0.0841526	1.01367	-1.24883	1.12502	-0.743514	0.826936	0.631318	-0.632873	1.05058	-0.160511	1.10905	-0.824879	0.200725	-1.69736	-0.117981	-1.70077	-1.3076	0.182652	-0.713012	0.427145	-1.17689	-1.20859	-1.94208	1.161	-0.965923	-1.73657	0.756932	0.996175	-0.159369	-0.696006	0.179501	1.92115	1.14259	1.13129	0.979887
7.96_886.5774m/z	-1.29067	-1.00576	1.38276	0.768455	0.940762	1.92234	2.26854	0.746722	1.43632	1.15575	0.263722	0.277137	0.803555	0.0349153	0.370471	0.0808053	-1.33722	0.283998	0.335256	0.215558	-0.0403234	-0.867618	0.217295	0.448371	-1.37754	0.317532	-0.0505131	-1.42406	-0.928503	-1.1894	-0.182546	0.250298	-1.42109	-1.62386	2.26869	-1.66253	-1.29698	0.270709	-0.53906	-1.94457	0.327725	0.262074	0.211252	-0.0629947	0.133204	1.0651	1.63043	0.941139	-0.0906589
7.94_904.6176m/z	-1.59349	-0.324625	0.91718	1.30474	2.34861	0.569316	-0.0762241	1.06521	0.990437	0.471891	1.29589	0.271579	1.81508	0.8595	0.802481	0.0862758	-0.396682	0.134835	0.00902902	0.679678	-0.0543831	0.488585	0.180347	0.0192613	0.437504	-1.4509	0.320181	-1.88237	-1.52499	-0.533096	-0.530364	-2.89889	-1.46497	-2.25882	0.908681	-0.519031	-0.319866	0.60414	-0.530988	-0.222358	-0.258209	0.234649	1.47652	-0.31138	-0.356589	-0.398356	0.182963	-0.689294	1.02945
7.96_878.6017m/z	-0.530612	1.09789	-0.349122	0.715263	0.751606	1.59256	0.315557	1.26927	0.368323	1.12647	0.0749881	1.04432	1.69733	1.04222	0.840811	1.2029	-0.625809	0.546819	0.461295	0.767428	0.680567	1.24433	0.713255	-0.452083	-1.48097	-0.592251	0.6302	-1.00553	-1.42491	-0.793249	-0.0726013	-0.177813	-0.873262	-2.08693	0.12818	-0.566883	-3.09671	0.329152	-1.9576	-1.52035	-0.0942136	0.724932	0.225077	0.385998	-0.891318	1.17905	-0.0901977	-0.619179	0.451783
5.11_1271.7460m/z	1.16106	-0.263428	0.82382	1.72365	2.09826	0.868082	0.363187	1.13397	-0.412868	0.649407	0.432858	0.474297	0.801558	0.940848	-0.183323	-0.677682	-1.32638	-0.317847	-0.119483	-1.05273	0.359735	-0.0200453	0.30743	-0.946686	-0.391341	-0.623664	-0.468956	-4.65801	-0.291284	0.822768	-0.287187	-1.49141	-0.245626	-1.17029	0.0581932	0.228918	-1.70228	-0.436214	-0.416847	-0.797997	0.658236	0.841124	0.901907	-0.969827	0.241192	1.25495	1.00134	-0.0242106	1.11852
5.47_1068.6681m/z	0.938074	-1.07354	0.854743	1.92031	1.99141	0.572792	0.103802	1.66798	-0.247247	0.760283	0.977651	0.432612	0.225529	0.336415	0.0520841	-1.33232	-0.407764	0.268344	0.0749282	-0.969374	-0.184935	-0.537011	-0.0874823	-1.95597	-0.458526	-1.1252	-0.351988	-3.33125	0.0145302	0.846471	-0.620437	-2.03411	-0.276139	-0.772344	0.417522	0.839373	-1.66632	-0.631574	-0.547305	-0.759853	0.239411	0.295018	0.942223	-0.572669	-0.0882863	1.06153	1.0533	0.796191	1.23256
8.34_816.6125m/z	0.325892	-0.227067	0.536379	1.4263	1.89064	0.223439	0.491927	1.64715	0.1238	1.54189	1.40225	1.18933	1.35534	0.779295	1.19537	0.285312	-1.43679	0.713133	-0.245978	-0.311741	0.837731	0.224872	-0.0706922	-0.364405	-0.901308	-0.758733	-0.633136	-2.7808	-1.44546	-1.22217	-1.3742	-2.53186	-0.345465	-0.622426	0.207844	0.944791	-0.915912	0.118025	-0.829787	0.668362	1.26925	0.48278	-0.251407	-1.36371	0.431977	-0.0506275	0.904116	-0.490088	-0.0430701
7.94_728.5584m/z	-0.00526727	-2.04374	0.515794	1.97666	2.55097	0.000640614	0.265889	1.76339	0.668974	1.1606	1.29605	1.82656	1.23637	0.144758	-0.44644	-1.03448	-1.42932	0.116002	0.532848	-0.2503	0.146639	0.346617	0.226541	-0.645277	-0.190643	-0.279909	-0.130943	-1.3279	-1.76278	-0.0236435	-0.500451	-2.28926	-0.439873	-1.84204	0.808945	1.06071	-0.196766	-0.373352	-0.4448	-0.493367	0.537451	1.15361	-0.781175	-1.55335	0.226541	0.0664083	0.281069	-0.576036	0.777664
7.94_788.5801m/z	-0.0257387	-0.710486	0.145198	1.73617	2.48697	-0.454434	0.338531	1.47077	1.0972	1.24753	1.1585	1.56183	0.954803	0.767502	0.514243	-1.04177	-0.934271	0.272059	-0.710097	-0.180024	0.668121	-0.151184	-0.316374	-1.20383	-0.395058	-0.876429	-0.963431	-2.53518	-0.871686	-0.636473	-0.536503	-1.99446	-0.883008	-2.35824	0.899544	0.918916	-1.54722	-0.739123	0.0863556	-0.24608	1.08146	0.741901	-0.157816	-1.09024	0.110646	0.592852	0.896633	-0.313385	0.554739
8.00_904.6141m/z	0.658247	-1.17279	1.09296	1.03805	1.85571	0.648848	0.718984	0.317274	0.15967	-0.536877	0.0972675	1.20632	0.755966	-0.843345	0.965309	0.258307	0.620439	1.28851	-0.23638	-0.335994	0.799846	0.582984	-0.541599	0.521339	-0.855873	0.0701863	-0.0821055	-2.0278	-0.298962	-0.426957	0.620088	-1.44674	-1.21511	-1.59343	0.767722	0.814067	-3.47386	-1.16357	-0.744492	0.328723	0.62322	-0.157642	0.480714	-1.11841	0.481895	0.729751	0.11673	-2.8344	0.458483
8.07_888.6217m/z	0.466328	-0.828177	2.08788	1.09777	1.71301	-0.200351	0.153078	1.10031	0.32767	0.375229	-0.153818	0.46589	0.18518	-0.180201	0.0590922	-0.0333501	1.41083	1.7575	0.940932	-0.213202	1.51709	-0.911726	0.374961	0.203826	-0.381888	0.627543	-0.540176	-1.34251	-2.00879	-0.238102	-0.586038	-2.59135	-1.49326	-0.326664	0.582584	0.125929	-0.906624	-1.53657	-2.39484	-1.9219	0.0359352	0.265939	-1.04328	-1.54936	0.107076	0.16787	0.740167	0.956529	0.847547
7.81_862.5960m/z	-0.479106	-1.22919	1.64652	1.65398	1.16808	-1.53995	-0.408379	1.3922	0.37271	2.35525	0.939872	-0.379439	0.716086	0.341521	-0.651391	-0.140725	-0.304236	-0.0609995	-0.435272	0.00806345	0.746487	0.028289	-0.824094	-0.41045	-0.906768	-1.0949	-0.2325	-1.25946	0.754551	-0.055725	-0.751407	0.0998036	-0.59694	-1.42635	-0.266479	-3.42785	0.0105124	-1.21294	-0.16289	-0.426961	0.0765431	0.270287	0.823769	-1.27561	0.758492	1.40438	0.724763	1.10553	0.601701
7.90_890.6245m/z	-0.473332	0.726277	1.21498	1.36263	0.991451	-0.466276	0.141889	1.11593	1.00091	1.8805	1.17944	1.19219	1.22214	-0.374196	-0.295607	1.10727	-0.754074	-1.44287	-1.71562	-2.4617	-0.0429742	1.0408	-1.21561	-0.516837	-1.42914	-1.07202	-0.190763	-2.20523	-0.192949	1.14551	0.108321	-0.511592	-0.861453	-0.91206	0.00738944	0.208802	0.359787	0.175377	1.13434	-0.986794	-1.4677	0.185955	0.176445	-0.425774	0.756839	0.69106	0.267888	0.458611	-0.206218
8.34_944.6743m/z	0.0473439	0.387055	1.69941	1.15825	0.987702	-0.774398	0.205729	0.0826813	1.68572	1.94822	0.255915	0.381047	0.291609	0.997505	-0.264367	0.0754585	-0.443856	-0.549219	-0.776423	-2.13521	0.123416	1.26518	-1.76775	1.16513	-0.289725	-1.47611	-1.10552	-1.38521	-0.175927	0.601007	-0.214514	-1.256	-0.162051	-1.50886	-0.898455	-0.479335	-0.0724623	0.0813065	-0.104873	-2.05211	-0.494701	-0.510541	0.963286	-0.644339	0.269574	-0.0501972	1.38876	1.93854	-0.158135
9.13_900.7065m/z	2.30086	0.670009	0.694887	0.806756	1.03419	-1.28611	-0.802065	0.974158	0.202278	0.590588	0.530368	0.0146188	1.25426	0.793955	-1.1708	-2.28575	-0.11168	-0.137352	-1.30801	-2.68358	1.14766	-0.302903	-0.402794	1.28868	-0.439912	-0.281047	0.304005	-2.19872	-1.34715	-0.156118	-0.430542	-0.506416	-0.222006	-0.533344	0.692659	1.71485	-1.12845	-0.195897	-1.24904	0.220556	-0.462832	-0.12388	-0.824284	-0.633796	0.257183	0.301572	0.878586	0.310963	0.959335
9.16_924.7069m/z	1.66635	1.45355	0.755702	1.38785	0.0725382	-0.994058	-0.0567234	0.982355	0.235112	1.12951	0.343424	0.0500045	1.61545	0.953842	-1.52194	-0.641737	-0.599106	0.375833	-0.792331	0.0372055	1.4472	-0.586936	-0.122384	0.189704	-0.992445	-0.655234	-0.596338	-2.63655	-0.864195	-0.0645379	0.770321	-0.166369	-0.791244	0.144978	-2.11776	-0.180242	-1.12919	-2.24778	-0.983784	-0.117405	-0.386717	-0.902736	-0.317485	-0.667091	0.300042	-0.648831	1.55068	0.886112	0.698438
8.89_1018.7408m/z	-0.464532	0.0734832	0.9993	1.99694	0.280566	1.36337	0.711711	-0.196497	0.707957	-0.525696	1.67287	-1.4746	0.772971	0.411192	-0.00847324	-0.982154	-2.17749	-0.00512224	-0.208135	-0.533046	1.11181	0.567307	0.45629	-0.985356	-0.983188	-0.130002	0.156584	-0.310376	0.00983514	-0.138302	-0.870382	-1.80196	0.487595	-0.164104	1.28719	-0.167667	-2.53244	-0.728008	0.19336	-0.743256	1.12385	0.708738	-0.391342	-1.11024	1.00981	0.471086	1.46966	-2.0636	0.914255
8.48_1006.6944m/z	-0.938871	2.10419	0.479474	0.769386	1.36769	0.960442	-0.380803	0.195053	0.73055	1.32388	1.08546	0.495362	1.11809	-1.13969	-0.444809	-0.0277014	-1.37157	-0.351004	-0.36175	-2.15766	0.77176	-0.521487	-0.0777256	-1.00753	-0.607748	-0.858239	-1.24711	-0.853357	-2.10177	-0.196854	-0.288057	-1.20822	-1.05811	-0.473803	0.165718	1.63783	-1.36692	-1.00292	-0.816544	0.497774	0.748143	0.589119	0.22437	-0.812682	0.841826	1.21034	1.31654	1.19175	1.22185
8.17_1014.7089m/z	0.0575126	-0.187795	0.381421	0.877799	1.11426	0.679299	-0.846791	0.370844	-0.158366	0.754841	-0.579385	0.205891	0.338803	-0.14705	-0.391732	-0.708555	-2.5475	-0.343429	-1.32987	-1.59606	1.00409	0.183285	0.969091	-0.273258	0.302406	0.294122	-0.730315	-2.08057	-0.731768	-0.495849	-2.11329	-2.09404	-0.587721	-0.491928	1.21746	0.543801	0.189535	0.161522	0.234961	1.22706	2.4024	0.475257	1.05036	-1.7082	0.622261	1.07036	0.616165	1.04443	0.975435
8.49_1016.7247m/z	0.0189625	1.78547	-0.380496	1.93928	0.815073	1.04682	-0.0548589	0.638922	0.285194	0.457687	0.774064	-0.0593618	0.983913	-0.622564	-1.01084	-0.502302	-2.84569	-0.453571	-1.31523	-1.99503	0.383579	-0.592651	0.601284	0.344702	-0.0937414	-0.16672	-1.43503	-2.55284	-0.410034	-0.00903869	-0.727375	-0.627716	-0.428947	-0.274619	0.0849825	1.17074	-0.710853	-1.47865	-0.856216	0.219841	1.75464	1.19972	0.816562	-1.08676	1.15815	0.893681	1.04779	0.532397	0.485863
1.06_694.2873m/z	-1.12464	0.200874	0.30346	1.28259	1.35279	1.03438	1.04323	0.922079	-0.0769296	0.200362	1.49142	0.916792	1.24503	0.722934	-0.824467	1.32449	0.720498	2.16577	0.295354	0.460249	0.345999	-0.754065	0.508488	0.350239	0.207258	-0.408759	0.263783	-0.697285	-1.69865	-1.10704	0.331496	-3.43718	-0.23748	-1.56202	-2.17473	-0.964555	1.01045	-0.0431619	-0.223516	0.746618	0.52581	0.256885	-0.171258	0.0451391	0.0986631	-0.455013	-0.296825	0.100211	-0.513954
1.06_505.2566m/z	-0.125026	0.284986	0.207648	1.19679	1.85994	0.902078	1.08274	0.626751	1.01274	1.16683	1.96366	0.365276	0.888503	1.10544	-1.0506	0.814942	1.26174	1.73647	0.663331	1.4382	-0.12347	-0.72278	-0.455202	-0.11296	-0.11431	-0.752526	-0.157889	-1.12753	-2.21812	-1.15778	0.503444	-1.31218	-1.25205	-0.613391	-1.18593	-1.01177	0.196295	-0.981007	-0.790992	1.21926	0.964036	0.66472	-0.486725	0.619706	-0.278386	-2.05124	-0.156359	-0.933456	-0.344868
1.06_519.3322n	-0.547319	0.114033	0.0627895	0.971825	2.22466	1.47317	1.32197	0.715859	0.414298	0.842003	1.96417	0.312453	1.31163	1.3558	0.108349	1.04947	0.720048	2.45128	0.678021	1.14292	0.269456	-0.527802	0.351195	0.0350766	0.0516123	-0.33062	-0.397672	-1.22729	-2.0331	-1.47559	-0.406362	-1.56469	-0.804842	-1.60758	-2.24628	-1.08795	0.122957	-1.03305	-0.33926	0.914178	0.313155	0.389922	-0.237833	-0.0681841	-0.10483	-0.943389	-0.492158	-0.79976	-1.09389
1.06_564.3304m/z	-0.640457	0.126035	0.0257585	0.894486	2.21864	1.46975	1.33403	0.70658	0.506779	0.861965	1.99483	0.310252	1.32346	1.35055	0.26098	1.03879	0.732277	2.45771	0.611615	1.14492	0.215234	-0.547113	0.398342	0.0444649	0.114959	-0.386323	-0.454441	-1.31525	-2.05036	-1.53387	-0.45416	-1.48473	-0.759539	-1.61601	-2.10981	-1.24582	0.132035	-0.96095	-0.333645	0.863736	0.404462	0.343667	-0.301353	-0.111705	-0.073522	-0.924223	-0.560383	-0.730568	-1.06156
1.07_1083.6619m/z	-0.341228	0.289059	0.450558	1.40238	1.95483	1.34615	1.30605	1.28179	-0.1795	0.750519	1.70135	0.430253	1.29685	1.38218	0.0617676	1.16701	0.666552	2.18462	0.786246	1.1872	0.442274	-0.349402	0.188513	-0.374207	0.194862	-0.35124	-0.31077	-1.83614	-0.305645	-0.73258	-0.0290436	-1.00646	-1.60784	-2.27408	-0.0693283	-1.5205	-0.14119	0.0848917	-1.96404	0.787825	-0.211779	0.617766	-0.523826	-0.449307	0.105425	-1.06093	0.0244322	-1.02109	-1.57378
1.07_632.3172m/z	-0.592963	0.0918574	0.38344	1.0616	1.90758	1.53839	1.03122	0.707632	-0.442864	0.604363	1.70657	0.0663198	1.37848	1.63822	0.00846116	1.16411	0.680994	2.20874	0.843071	0.781677	-0.0658141	0.353045	0.264688	0.068069	0.307862	0.190611	-0.169244	-0.452615	-0.763585	-0.591298	0.49275	-1.218	-0.168826	-1.99182	-0.852572	-2.12316	-0.270488	-1.61866	-0.408697	1.33848	0.187603	-0.0469174	-0.445362	0.124209	0.113215	-1.22561	-0.547825	-2.83603	-0.536739
8.56_754.5746m/z	-1.08282	0.262086	1.29029	0.519292	1.40707	-0.348073	1.45819	1.33968	1.88005	0.513544	0.947017	0.772473	-0.0415483	-0.234359	0.775	0.512643	-1.64155	1.08404	-0.123642	0.176327	0.484367	-0.0884089	0.507873	0.83487	0.0528318	0.92219	0.31131	-0.870165	-1.85495	-0.839243	-1.99038	-1.66579	0.180869	0.175896	0.728539	0.365514	-0.629251	0.066682	-0.86264	0.446144	-0.408456	-0.190958	-1.47399	-1.96119	-2.20525	-0.307048	0.999465	-0.411732	-0.966081
6.49_1094.5079m/z	-1.22469	0.362758	-0.276436	0.394981	0.530597	1.18061	0.406524	0.744915	1.39262	0.41621	-0.278835	-1.22091	0.93782	1.08837	0.659956	0.13982	-0.696184	1.31465	1.03008	-0.296854	1.30265	-0.144751	1.81757	1.48626	1.11193	0.603192	0.827742	-1.76889	-3.16311	-0.909965	-1.28637	-0.178684	-1.28605	0.0745661	0.453119	0.393368	-0.845001	0.141014	-1.8961	-0.394345	0.365113	0.138629	-1.49787	-0.349032	-0.646654	-0.372663	0.363672	-0.536047	-0.0523895
5.32_1092.4924m/z	-0.512378	0.0323065	0.940375	1.25715	1.23334	1.54375	1.15554	1.15883	0.867834	0.840084	0.87409	0.351759	0.858292	1.25647	0.229428	-0.152457	-0.205493	1.10242	0.702706	0.329921	0.278578	1.18233	0.736954	0.401655	0.384105	0.0129318	0.35055	-0.758855	-2.69185	-1.68207	0.652953	0.534182	0.022074	-0.45923	-0.326493	-0.0415641	0.233547	-0.35731	-2.2148	-0.374263	-0.567422	-0.428147	-2.14785	-0.257504	-2.45688	-1.07894	0.755213	-1.10848	-0.541629
5.33_956.5174m/z	-0.652239	-0.000850575	-0.0679992	1.49628	1.7654	1.31728	1.75492	1.48924	0.73356	-0.385671	0.452737	0.674101	1.26192	0.883514	0.514455	0.513613	-0.186895	1.38786	-0.0868651	0.518371	0.600977	0.934422	1.19363	0.382245	0.579159	0.326374	0.455255	-2.69866	-2.64661	-1.29482	-0.0420326	-0.0841761	0.307794	-0.496807	-0.888456	-0.156803	-1.09416	0.0990349	-0.1257	-0.103851	-0.595423	-1.06798	-1.42228	-0.738812	-0.591232	-0.562275	0.177977	-1.72261	-1.01886
5.31_962.5351m/z	-0.752997	-0.550967	0.182481	1.382	1.45785	0.955682	1.83571	1.37155	0.490203	0.343495	0.952515	0.112722	1.20928	0.753213	-0.172104	0.607402	-0.144738	1.30818	0.48602	0.668841	0.628749	0.904423	0.889254	0.807726	-0.14386	-0.0120285	0.728893	-1.61837	-2.54952	-1.04885	0.16598	-0.423715	0.34612	0.109785	-2.28897	0.901286	0.0775427	-0.752376	-1.10419	0.0641014	-0.841367	-0.487254	-1.91516	-0.872946	-0.882461	-0.904459	0.403243	-1.00209	-0.928961
5.32_894.5472m/z	-0.656287	0.136648	0.668836	1.15972	1.68586	1.06692	1.50961	0.967202	0.748614	0.448757	0.844789	0.684059	1.12757	0.520373	0.519569	0.348341	0.472949	1.18361	0.33779	0.47325	0.586961	1.01031	1.17387	0.477502	0.129871	0.10003	0.52287	-1.13547	-2.84364	-0.94577	-0.207326	0.321346	0.400828	-0.371955	-1.5521	0.441282	-0.655306	-0.450041	-1.08024	0.454506	-0.381892	0.0985005	-2.2276	-0.825062	-1.48271	-0.962658	0.406764	-2.09907	-1.1134
5.32_766.5382m/z	-0.949386	-0.133646	0.243959	1.14658	1.82789	1.09169	1.67905	1.0391	0.606074	0.31091	0.592407	0.582026	1.09017	0.754838	0.526835	0.443019	0.135912	1.22641	0.104274	0.56513	0.940635	0.780131	1.35825	0.650415	0.516843	0.0208598	0.601429	-0.951377	-3.24328	-1.30147	-0.364817	0.218498	0.447817	-0.319569	-1.16428	0.36812	-0.383722	-0.54661	-0.840159	0.0320647	-0.705901	-0.201636	-2.23011	-0.808103	-1.3346	-0.694528	0.563741	-1.57399	-0.871415
5.32_826.5596m/z	-1.20838	-0.165388	0.232612	1.06874	2.00463	1.19864	1.79238	0.932811	0.812766	0.345849	0.59438	0.606938	1.09794	0.782508	0.65145	0.491546	0.146627	1.27165	0.0927638	0.541562	0.950941	0.902176	1.42977	0.625347	0.511059	-0.0397343	0.579228	-0.790868	-2.71572	-1.29137	-0.381695	0.199865	0.447365	-0.497281	-1.08654	0.27468	-0.376947	-0.571376	-0.886599	-0.117428	-0.645754	-0.270434	-2.18815	-0.846043	-1.39306	-0.875954	0.421748	-1.45372	-0.850211
6.49_818.5493m/z	-0.935223	-1.23098	1.59065	1.15798	0.320784	0.368543	0.45199	1.66712	2.7405	0.905234	1.04735	0.316973	0.441933	1.49851	0.440146	-0.213894	0.295899	-0.64458	0.537405	0.331817	-0.508916	0.216612	0.922683	-1.8491	0.335154	-0.0437704	-0.745197	-1.27273	-1.64545	-1.36982	0.173922	-1.21419	-0.398171	-1.05323	0.717066	1.79187	-0.15848	0.378873	-2.38768	0.521879	1.25647	-0.0992793	0.266981	0.17106	-0.669153	-1.35224	0.829844	0.105725	0.422418
6.48_964.5502m/z	-0.109909	-0.0542622	0.481892	1.13213	2.18828	0.301838	0.710431	0.86928	2.04231	0.409915	0.781486	-0.157876	1.14533	0.811009	0.888487	0.435349	-0.273565	0.78155	-0.172496	0.0991827	0.752586	1.44257	2.01917	-0.207818	0.0373072	-0.585374	-1.22142	-1.81787	-1.97784	-1.79487	-0.745042	-1.32935	0.180172	0.189594	-0.111235	0.0464828	-0.031228	-0.42803	-0.719873	0.751246	0.681919	0.887598	-0.852771	-0.80887	-0.683656	-1.09063	-0.130247	-2.12529	-1.08033
5.05_859.5331m/z	0.65532	0.645208	1.22259	1.12569	1.58044	1.35434	1.16699	1.17485	2.22082	0.00378506	0.110361	0.629707	1.38938	1.18061	0.650031	0.561663	-0.902319	0.326068	0.486154	0.0802229	0.572382	1.38712	1.62214	-0.254051	0.444463	0.0161854	0.251098	-0.739874	-2.91085	-0.753265	-0.383442	-0.685986	0.00983343	-0.16414	-1.01799	-0.544924	-0.921516	0.470346	-1.30109	-0.278993	-0.265909	-0.305113	-0.733143	-1.17611	-1.23276	-0.0268785	0.27328	-1.22801	-0.39633
6.48_1026.5208m/z	-1.0759	-0.0174755	0.354786	1.32146	1.9464	0.655014	0.729867	1.36809	2.73899	0.0859911	0.601517	0.445909	1.76415	1.10892	0.775953	0.704816	0.118607	0.762697	0.536211	0.745375	0.793475	1.35151	1.34558	-1.96858	-0.699875	-0.622012	-0.898256	-1.31069	-2.75939	-0.124755	0.205471	-0.426137	-0.462532	-0.984235	-1.01702	-0.455897	-0.473742	0.681215	-0.874761	-0.0933558	0.961879	0.422876	-1.23389	-1.32372	-0.0306442	-0.210343	0.259405	-0.856354	-0.669079
6.49_958.5333m/z	-0.840924	-0.414746	1.32974	0.82103	2.42804	1.42712	0.94281	1.66173	2.93761	0.229358	0.416785	0.796902	1.40398	1.01258	0.464159	0.646263	0.219756	0.150063	0.0124082	0.482313	-0.0298021	1.33723	1.46577	-0.51325	-0.796345	-0.966142	-0.273428	-1.5861	-1.88902	-1.69716	-0.287166	-0.474992	-0.110107	-0.51606	-0.347952	0.267652	-1.3563	0.442706	-0.837892	-0.683034	0.589858	0.314053	-1.24367	-0.544909	-1.30474	-1.10686	0.343252	-1.5159	-0.0785934
6.48_896.5629m/z	-1.23711	-0.590884	0.75778	0.756965	2.35912	1.16003	0.916006	1.39944	3.0539	0.382	0.337868	0.710633	1.73978	1.08829	0.386616	0.750155	-0.852251	0.643333	0.029553	0.17781	0.333752	1.27441	1.57737	-0.5852	-0.211672	-0.494592	-0.1508	-1.68903	-2.27976	-1.62735	-0.315772	-0.456747	0.387038	-1.04262	-0.424522	0.127325	-0.806261	0.332249	-0.485741	0.398236	0.375904	0.247508	-1.61533	-0.789323	-0.442021	-0.850686	0.0841895	-1.58438	-0.192314
6.48_768.5537m/z	-1.23368	-0.66887	0.917844	0.701999	2.4627	1.22552	1.04743	1.44871	3.16802	0.288839	0.450548	0.47098	1.46213	1.33065	0.360108	0.573036	-0.489025	0.484295	-0.115783	0.353788	0.658069	1.1263	1.6841	-0.202285	0.173011	-0.263943	-0.297822	-1.93002	-2.10756	-1.45934	-0.476351	-0.651416	-0.0404095	-0.873567	-0.591844	0.407367	-0.48735	0.149248	-0.838041	0.0558881	0.330278	0.34754	-1.44473	-0.923061	-0.821583	-0.854759	0.152799	-1.19317	-0.348348
6.48_828.5754m/z	-1.45623	-0.640749	0.747107	0.420169	2.51483	1.20385	0.984068	1.29219	3.22847	0.368747	0.522275	0.466238	1.28687	1.25349	0.408003	0.533046	-0.508574	0.557812	0.0529452	0.202548	0.600943	1.09437	1.76552	-0.0808766	0.447337	-0.33083	-0.26555	-2.02669	-2.04356	-1.43977	-0.681336	-0.559089	-0.103166	-0.893349	-0.433527	0.257352	-0.436056	0.36331	-0.627277	0.195919	0.412885	0.314817	-1.53373	-0.880226	-0.850362	-1.02328	0.0341266	-1.21763	-0.0198165
7.18_756.5540m/z	-0.0313288	-1.55892	1.97006	1.39951	1.5933	2.13583	1.53162	0.865784	0.636992	0.62454	-0.990553	0.560724	-0.587824	0.310063	-0.76448	-0.0515149	0.123576	-0.382127	-0.600918	1.1045	-0.151624	0.699853	0.296922	-1.0308	0.121481	0.795861	0.0566366	-0.0877069	1.36793	-0.482992	-0.714059	0.903854	-0.204823	-0.0252626	1.70849	-1.01038	-0.341312	0.0817768	-0.712692	-2.53466	0.12291	0.699388	-1.25526	-0.54901	-1.51952	-0.207922	1.43104	-0.724084	-0.215807
7.98_868.6088m/z	0.469119	-1.49041	2.02372	1.48508	0.0333533	0.367275	0.205824	1.03406	0.756661	0.572384	-0.410244	0.445706	-0.840106	0.827014	-0.684965	0.849289	0.990482	0.881217	0.318183	0.594034	-0.926712	0.315499	-0.0137127	-2.36682	-0.436812	0.013083	-0.191609	0.25669	0.305332	0.578658	0.0681613	-1.06706	-1.89162	-1.58587	0.275731	-1.50335	0.523635	-0.610696	-1.42264	-2.30049	0.303913	0.683487	-0.588668	-0.271685	0.0128893	0.464855	0.935323	0.927269	2.11195
8.88_1008.7213m/z	0.940682	0.542187	1.19093	2.76409	0.947517	-0.4618	0.294212	0.559694	-0.894752	0.510483	0.251547	-0.518136	0.111229	0.290128	-0.502408	0.236956	-0.508711	1.41161	-0.933103	-1.18453	-0.933872	0.0270411	0.984814	-1.01089	-0.563976	-0.248517	0.896738	-0.406924	-1.01064	-0.787221	-0.0653386	-0.805016	-0.345384	-0.732013	-1.15498	0.265775	0.616352	-1.22784	-0.0981394	0.436156	0.177979	2.452	-0.783846	0.406904	-0.28733	-0.971785	-0.711909	1.02396	0.0475094
1.38_554.3461m/z	0.91405	0.257488	0.790328	1.54592	0.127915	2.36536	0.717942	1.1179	0.228764	1.51847	0.326582	0.239099	-0.339421	-0.227169	-1.09727	0.569131	0.986921	0.599755	0.13399	-0.366642	0.126277	-0.53498	-0.0685876	-0.801192	-0.0640154	-0.0211357	1.03467	-1.54868	0.137407	-2.63332	-0.259592	0.617524	-2.75726	-1.82242	0.692835	-1.91332	0.382659	-1.21004	-0.232226	-0.520944	-0.0367594	1.01493	-0.58298	-0.627538	-0.000854148	-0.484438	1.68239	-0.599139	0.351295
8.03_934.6165m/z	1.26129	0.689011	0.652435	1.42088	-0.375784	-0.0860433	1.65386	0.0901421	0.70526	1.1215	1.06068	1.29532	1.83764	0.00127761	-0.831909	0.0931838	-1.81565	0.294082	-1.29882	0.420542	0.00327484	-0.28362	-1.69346	-0.991332	-0.987586	-1.01596	1.10002	-1.1763	-0.116822	-1.96294	-0.0109957	-0.303055	-1.55571	-0.836236	0.225574	-0.494581	0.951556	-0.43803	0.482999	-1.41344	0.478243	1.52667	-0.72168	-0.211921	-0.659539	-0.243736	1.24012	1.18202	-0.291546
7.95_1736.1722m/z	1.23104	0.105537	0.128775	-0.609922	-0.729698	0.260144	0.728438	-0.200639	0.489349	-1.4159	-2.12923	-0.0625682	-0.509818	0.0207856	0.0759504	0.780587	0.359705	0.0887059	-0.0194898	0.00709053	-1.23748	0.312091	-1.59747	-0.955458	-0.703284	0.666381	0.77028	1.6802	1.88159	1.81725	1.59108	1.98703	1.55011	0.956844	-1.13331	0.793406	-1.43462	-0.380836	0.0275992	0.0639808	-1.08896	-1.04484	0.0348047	0.897911	-0.678372	-1.84288	-0.127614	0.203331	0.453835
6.65_764.5274m/z	1.49262	0.601303	1.41153	0.607115	-1.12199	1.28537	1.16342	0.822568	-0.0443929	0.497486	-1.18435	0.921156	0.539151	0.674443	-0.423808	0.227317	0.30197	0.591243	1.03904	0.548824	-1.00516	0.753785	0.310662	-0.739727	-0.747806	0.981779	-0.500431	2.18074	0.200739	0.23465	0.373188	-0.0968434	-1.86348	-1.04839	-1.22839	-0.619853	-1.39693	-0.0030914	-2.09637	-1.97464	-0.914195	1.27231	-0.493381	1.77816	0.133892	-0.0171496	-0.0393217	0.119547	0.818476
6.94_740.5227m/z	0.755589	1.28732	0.871627	0.195549	0.0283972	1.54996	1.39759	1.01409	0.671461	0.614355	-0.195539	0.604787	0.956781	0.599221	0.638445	1.11896	-0.143443	0.911045	1.07803	0.486386	-0.512909	1.17882	1.55001	0.342707	-0.230625	0.480515	0.103215	0.512031	-1.16022	-0.617468	0.00154803	0.418698	0.409377	-0.0353002	-2.49261	0.265711	-1.17659	0.294834	-1.8257	-1.74197	-2.00344	0.62235	-1.32561	0.640737	0.11172	0.556555	-1.05551	-0.573192	-1.19186
4.46_881.5178m/z	2.50033	0.40866	1.33326	0.76114	0.375645	0.724504	1.37352	0.182121	-0.24825	0.0418437	-0.288856	0.17143	0.336199	1.20024	0.929706	0.723415	0.230222	-0.998873	1.12277	-1.39338	-0.823762	0.867196	0.199409	0.685374	-0.0738169	1.05351	0.104449	1.70965	0.211875	1.46952	-0.267692	0.585451	1.59739e-05	0.696822	-1.56246	-0.951131	-0.503253	-0.60252	-1.8031	-1.72795	0.145144	0.0614296	-0.672419	-1.31884	0.823638	1.16597	0.936259	0.455142	0.447539
5.69_909.5484m/z	2.88852	0.68035	2.17331	1.64171	0.900234	0.397483	0.544853	0.152285	-0.708642	-0.417071	-1.31086	-0.609583	-0.403903	0.316897	-0.148428	0.18901	0.0990765	-1.5012	0.838882	-1.43478	-1.20516	0.844164	-0.38121	0.255017	-0.123462	0.704488	-0.349011	1.73875	0.609634	1.69668	0.127676	0.54476	-0.636091	0.78868	-1.81061	-0.688942	-1.48062	-0.319835	-1.09964	-1.42625	-0.138165	0.403624	-0.0889277	-0.308056	0.556121	1.58835	0.640231	0.794267	-0.363424
4.86_883.5334m/z	1.63218	0.591557	0.977378	1.14027	0.0599786	1.01489	1.72827	1.09256	1.95225	-0.954899	-0.858441	0.382753	1.10229	1.0777	1.13421	0.752021	0.0746346	0.139613	1.18191	0.108749	-0.273606	0.482221	0.989392	-0.870895	0.456526	0.808682	-0.0614526	1.89276	0.149195	0.925037	0.295397	0.58322	-0.412694	-0.054067	-1.8732	-0.502407	-1.46676	0.0466396	-1.98612	-0.587254	0.635953	-0.339829	-0.371579	0.445437	-0.0756409	-0.561705	0.421232	-0.768548	0.22634
5.95_835.5332m/z	2.38381	2.06606	0.179645	0.881051	0.782231	0.564417	2.09872	0.188398	-0.0315996	-1.03076	-0.547503	0.503406	0.647159	-0.258597	1.52857	0.906198	0.218906	-0.416829	1.11425	-0.364643	-0.28023	0.140954	-0.423799	1.6049	0.108998	0.640019	0.0581577	1.3794	0.945063	0.843475	0.217947	1.32043	0.0954651	0.914711	-0.283141	0.111044	-1.39743	-0.633727	-2.78869	-1.56563	-1.07435	-1.02857	-1.10433	-0.960314	-0.32661	-0.450221	0.538544	-0.523021	0.00468692
4.74_857.5176m/z	2.45648	1.56247	0.566143	0.476035	-0.231972	1.0063	2.05849	-0.0801235	-0.11332	-0.547231	-1.46852	-0.142654	0.129137	0.342858	1.00612	0.605175	0.608928	-0.248626	1.0214	-0.515631	-1.01934	0.172482	-0.390481	0.492156	0.55654	1.13576	0.789929	1.43743	0.593062	1.68205	0.783492	1.22316	0.0958644	-0.306052	-1.29752	0.289116	-1.65534	-0.975358	-1.86476	-1.1513	-0.104363	-0.483115	-0.234004	0.182127	0.147224	0.49453	0.717586	-0.619727	0.944652
5.24_859.5333m/z	1.40155	0.732425	0.440161	0.134497	0.625955	1.39702	1.51548	-0.00135724	0.715986	-0.0155504	-1.21816	-0.0522462	0.265812	0.608325	0.277396	0.811567	0.380504	0.394349	0.291436	-1.70918	-0.0228987	0.621792	0.327738	0.437365	0.669752	0.691467	0.8976	0.931528	0.958737	0.995892	0.467958	1.53159	0.768265	0.468817	-0.163765	0.933207	-1.39287	-0.555993	-2.66994	-1.81012	0.307481	-0.451813	-1.04382	-0.200255	-0.224207	0.0245831	0.697757	-0.671809	0.657445
7.76_889.5785m/z	-0.108433	1.55372	-0.152511	-0.864162	2.26262	1.42597	1.1044	0.275712	1.15539	0.555526	-0.603139	0.302979	0.68273	1.0895	0.767054	0.173732	-1.20359	-1.09664	-0.987394	-1.62735	0.693593	1.27075	1.00054	1.30006	-0.227017	0.0349346	-0.394411	-0.0758722	0.389589	-1.13586	-0.587842	0.56605	0.925606	0.283119	0.860468	0.890732	-0.598412	1.0035	0.737917	-0.179208	-0.890406	-1.39032	-1.09092	0.19369	-0.0642691	0.612462	0.616563	-1.54131	0.143575
8.64_886.6567m/z	-0.944724	0.459963	0.779868	0.0689552	1.63935	0.683323	0.21931	1.14704	1.64756	1.86732	1.09461	1.49604	0.020308	1.17216	0.224996	-0.641083	-0.879564	-0.637677	-0.38322	-0.520823	0.843457	1.62017	0.599208	0.805434	-0.892394	1.11612	-0.799844	-1.7282	-0.171767	-1.82227	-1.00603	-1.3733	0.962517	-0.488148	-0.209783	1.28206	0.101979	-0.741835	-0.486097	0.760037	-0.254254	-1.2273	-0.676465	-1.0573	-2.26098	-1.5927	0.529177	-0.993131	-0.482775
9.00_914.6826m/z	0.23054	0.812326	1.29199	0.124001	1.19772	0.645614	1.01002	0.320144	1.64464	0.50181	-0.0481411	1.82932	1.57582	0.4054	0.258745	0.0279089	-0.101835	-0.89071	0.145593	0.366958	0.940249	1.38215	0.656867	1.26408	-0.013115	0.357347	-0.646098	-0.415719	-0.38568	-1.96209	-0.580359	-1.7221	0.812503	-0.0368742	-0.28381	1.80292	-0.140405	0.224615	-0.794055	0.485579	-1.6006	0.522943	-1.81897	0.414349	-0.195137	-0.149928	-1.14765	-2.16915	-0.629489
0.56_245.0492m/z	0.277235	0.44529	-1.97335	0.0538312	0.807214	1.29449	0.64188	1.1	1.98315	0.641208	0.319195	-0.34288	-1.31515	-0.870389	-0.273451	-0.146762	1.34653	0.113519	1.35711	0.0854918	0.919798	0.840404	0.812807	0.400597	-1.29913	0.508317	0.75248	0.777273	-0.631346	-1.85484	0.335038	-0.204673	0.254115	-0.926126	-0.216835	-2.17223	0.505252	-0.396313	0.445086	-0.426874	-0.234188	-0.743589	-0.166995	-2.18314	1.27888	0.579902	-0.249016	0.322155	-0.861703
0.68_447.1655m/z	0.77722	0.721462	-0.347222	0.67368	0.608153	-1.27979	-0.255208	0.36534	0.752473	0.506441	0.537181	-0.490756	0.821971	0.672226	0.355978	0.688208	0.733761	0.460968	0.187029	-0.441526	0.213785	-0.146946	0.808853	0.957089	-3.10256	0.0705741	0.4813	-0.280686	-0.766089	-1.3272	0.741534	-0.722302	0.198612	0.62246	0.861642	0.200054	0.788204	0.912699	0.881571	-2.48735	-0.439482	-0.0762371	0.619862	-1.72802	-0.462953	0.752129	0.654886	1.26827	-2.07376
1.72_467.2425m/z	0.794716	0.980684	0.633732	-0.0366885	0.846157	0.684575	0.905734	-1.06477	2.2754	1.1287	1.54272	0.809491	-0.728365	0.0988533	1.76113	-0.106868	1.74231	0.632055	-0.0496591	0.447377	-1.54768	0.886538	-0.719372	-0.102763	-1.53659	0.526074	-0.0241873	-2.57335	0.17968	-0.671201	-0.579297	0.425799	-0.451161	-1.20125	-0.375291	-0.546582	0.386789	-0.16079	0.148489	1.17792	0.489989	-1.45903	0.49038	-0.11382	0.605429	-0.607618	-0.851029	0.454339	-2.64405
6.10_861.5490m/z	0.962516	1.50281	0.954764	1.48074	1.14853	1.20446	1.6925	1.65038	2.33759	-0.490272	0.711974	0.893721	1.20566	0.0758704	1.48501	0.979804	0.104441	-0.377674	0.133475	-0.12772	0.0416908	0.430496	0.254428	1.03082	-0.483115	-0.55382	-0.0665718	-0.715307	-1.57836	-1.53466	-0.572471	0.361003	-0.624413	-0.485551	0.00462743	-0.582714	-0.913454	-0.493488	-2.57793	-1.04712	-1.06333	0.13289	-0.50831	-0.825859	-0.0969219	-0.34832	0.920921	0.123537	-1.63165
7.60_863.5637m/z	0.408961	2.00345	0.58976	1.14087	1.87319	0.988881	1.76011	0.747314	1.92191	0.205917	-0.0319497	1.05018	1.10917	-0.307578	1.65309	0.961461	-0.0692807	-0.235642	0.4057	-0.286505	0.389694	0.550463	-0.127138	1.6861	-0.131321	-0.120114	-0.305133	0.701674	-0.47559	-1.02638	-0.683697	1.07018	-0.11495	0.564321	0.391335	-1.06502	-1.45482	-0.240524	-2.2942	-1.02766	-1.53573	-1.02055	-1.59461	-1.30976	-0.566688	-0.714658	0.934163	-0.678225	-0.467173
1.72_509.2884m/z	2.90711	2.47197	1.5828	0.427624	1.65571	0.179169	-0.575493	0.72959	-0.332736	-0.175155	-0.348255	-0.0670496	0.351398	0.223206	0.118019	0.726548	1.10119	0.274177	0.510798	0.493635	-0.347775	0.262129	0.296053	-0.206272	0.217653	0.554505	-0.0263247	0.251581	-3.29284	-0.318903	-0.0654433	-0.873724	0.0172022	-0.627795	1.15708	-1.12478	-0.0972309	-3.05263	1.17676	0.769362	-0.79561	-0.211888	-0.532895	-0.212921	-0.404724	-0.334382	0.0622318	-0.907315	-0.892426
4.78_874.5600m/z	0.490638	0.251991	2.08687	1.28032	1.44541	-0.229943	1.80713	0.629217	0.827401	0.712171	0.49387	0.348923	-0.0487532	0.719618	0.294814	0.77384	0.752894	-0.157949	-0.383074	0.309756	0.0303766	1.38743	0.999663	1.14503	-0.506237	0.233859	-0.75705	0.943023	-0.747746	0.0568616	-0.787194	-1.0217	-0.710241	-0.697189	-1.82402	-0.270286	0.380086	-2.76195	-0.64869	-1.74676	-0.821597	0.307131	-0.0608782	0.0837114	-0.548484	-0.403121	-0.237058	-0.415502	-2.62388
4.58_813.5369m/z	1.13496	-1.39598	1.06269	0.983223	1.5758	0.469732	0.067672	0.101574	-2.48823	-1.74091	-1.15617	-0.601966	-0.487887	-0.355033	-0.527083	-1.35951	-0.0357725	-0.494429	0.959995	-0.0547041	-0.276028	-0.60676	-1.38245	0.0306074	0.0464633	-0.409449	0.372862	-1.23908	0.473921	0.837754	0.0987282	-0.663731	0.738279	0.0677192	1.051	0.291469	-1.0158	-2.3851	-0.491136	-0.107457	0.0833905	0.7452	0.400768	0.0377307	-1.08248	0.177887	0.605643	-1.69669	-1.27907
7.43_911.5712m/z	0.719624	-0.870893	-0.0115378	-0.274957	0.848118	-0.449103	0.0771211	0.0763545	-0.332433	0.00375764	-1.402	-0.551989	-2.35312	0.543856	-0.122016	0.0628627	0.261381	-1.34382	-0.860054	-1.01052	-2.07506	-0.0516	-2.21782	-1.39447	0.0180841	-0.895995	0.194586	0.265022	0.816778	1.74828	1.20042	-0.140636	0.353103	0.0209816	0.537737	0.857485	-3.46038	-0.50562	0.886315	0.382203	-1.13807	0.58671	-0.0457858	-0.192213	0.318403	0.487085	0.573661	-0.220418	0.108812
8.51_857.8129m/z	0.198916	-1.39162	0.0155844	1.43478	1.87534	0.545226	0.830866	-0.382213	0.106958	0.216061	-0.361394	-1.10702	-0.638585	-0.446081	-0.31418	-1.8137	-0.45821	-2.76866	0.116504	-1.31582	-0.77529	0.697854	-0.10704	-1.43039	0.233341	-0.429113	-0.613664	-0.513698	1.04148	1.62536	1.23411	-1.3259	-0.793636	0.589658	0.459606	-0.245702	-1.55893	0.49359	0.818864	-0.533469	-0.54439	-0.218957	1.65301	-0.853837	0.689353	0.258099	0.183237	-2.15462	-0.549689
8.53_1644.3154m/z	1.13461	-1.22211	1.18261	1.63259	1.39423	0.565993	0.375345	0.192715	-0.485831	-0.403541	-0.513156	-0.346606	-0.484544	-0.378711	-1.54398	-1.92568	-1.38927	-0.951666	0.260692	-0.546536	-0.410503	-0.631391	-0.799547	-1.05381	-0.795204	-2.09642	-0.916043	-0.659254	1.60102	1.95282	1.54459	-0.669586	0.806635	0.3378	0.728686	0.691962	-2.62856	-0.0747368	0.43172	-0.349841	0.00687553	-0.539824	0.758754	-1.22081	-0.119576	0.366405	0.603103	-0.25104	-0.913424
9.15_706.6320m/z	-0.145977	-1.26757	1.16588	1.58425	-0.131734	0.929942	0.00246167	-0.0693289	-0.418377	0.233912	-0.883921	-0.33467	-2.74889	-2.24994	-2.00788	-0.176348	1.25401	-0.118873	-0.471219	0.221876	-1.60914	-1.02548	-0.960864	0.183144	-0.025193	-0.337336	-0.221371	0.156736	1.53334	0.639094	1.88287	2.06024	0.137615	0.400776	-0.324253	-0.350019	0.295165	-0.199501	-1.10195	-1.64584	-0.397567	0.473111	-0.0554906	1.00355	0.39742	0.437819	0.364357	-0.895567	-0.297683
9.17_694.6334m/z	-0.583417	-0.91067	0.138962	0.294995	-0.897101	0.0417418	0.38548	-0.385566	-0.0352541	-0.784591	-1.07389	-1.15221	-2.26317	-1.69791	-2.13749	-0.378748	0.438246	-0.690611	-0.00504144	0.0891649	-1.32706	-0.926927	-1.7099	0.172761	0.352094	-0.798732	-0.433658	1.03299	2.17958	1.47888	1.84894	1.72597	-0.0418245	1.44638	-0.235114	0.882582	0.0764828	0.0836894	-1.23835	-0.596883	-0.553356	0.101476	0.262776	0.702612	-0.0859867	0.102871	0.356895	-0.523823	-0.438747
5.95_841.5682m/z	0.904809	-0.687869	0.968463	-0.229793	1.21558	0.8664	-0.0573355	-0.557581	-0.668287	0.825016	-1.02901	-0.157314	-1.10341	-0.246811	0.520705	0.26991	-1.08925	-1.38662	-0.564926	-0.254167	-1.84885	-0.177759	-1.88537	-1.29992	-1.63686	-1.51064	-0.752901	0.892122	0.994198	0.958047	1.91508	-0.123761	-0.159433	-0.416184	-0.331464	-0.396475	-0.878465	-0.992372	-0.484384	0.640138	0.0612264	0.0648835	1.753	2.47917	0.747585	0.517446	0.874997	-0.0143173	-1.64601
5.95_713.5592m/z	0.717578	-1.42645	0.0959577	0.403444	1.2261	0.929571	-0.091633	-0.87044	-2.15811	-0.260276	-1.6541	-0.198952	-1.77156	0.0442278	0.579789	-0.741731	-0.635422	-1.10721	-0.484004	0.409062	-0.769599	-1.4578	-1.88113	-1.23068	-0.4306	-0.658206	-0.482535	-0.0425243	0.721964	1.21427	1.20152	-0.503751	-1.07539	-0.403045	-0.178739	-0.159266	-1.24822	-1.02474	0.359371	-0.498583	0.868646	0.417826	1.70751	1.33221	0.770964	0.434739	0.537207	0.218336	-1.06692
7.43_843.5848m/z	0.859657	-1.92222	0.54737	0.984561	0.603467	1.3716	0.383042	-0.440802	-1.52928	0.442333	-0.889538	-0.778991	-2.76634	-0.715397	-0.469025	-1.15353	-0.225195	-0.725354	-0.367927	-0.682783	-1.02239	-0.571501	-1.58125	-1.20499	-0.839844	-1.33136	-0.441111	-0.359288	1.75913	1.93226	1.72179	0.649746	0.0391746	-0.322921	0.164494	0.17846	-1.16142	-1.23076	0.0349339	-1.62902	0.554038	0.514067	0.871391	0.657143	0.41113	0.655926	0.76233	0.793366	0.0341526
2.75_742.6302m/z	0.489324	0.947684	0.592775	-0.524152	-1.29744	-0.343201	-1.55336	0.33916	0.0892051	-1.72415	-1.35803	-2.75004	-0.428588	0.462591	-1.62	-1.16509	1.24981	-1.28473	-0.663776	-0.972878	-0.337144	-0.420425	0.0869127	-1.53311	0.0351196	0.38733	0.112875	0.750354	1.60506	0.46487	1.05649	-0.148024	-0.0841799	1.45861	1.41573	-0.270225	0.529668	0.271256	0.927379	1.58133	-0.696485	0.728231	1.84028	0.847538	0.347816	1.36238	0.240572	0.241985	0.322287
2.11_379.1585m/z	-0.0343904	-0.182859	0.647425	0.749571	-0.845095	-0.41959	-1.00417	-1.31043	-0.338349	-1.31224	-1.44883	-1.63608	-0.334437	0.387401	-1.61617	-0.514756	-0.0154687	-1.29076	-0.494085	-2.00589	-0.164222	0.61639	1.02935	-1.42392	1.07555	-0.0820416	-0.698932	-0.0790562	0.101573	0.70139	-0.777957	0.908585	0.689072	1.29442	1.49242	1.09912	1.71689	0.721031	0.60084	0.937838	0.857138	-0.783058	1.5024	1.02934	0.0821624	0.323813	0.571578	0.481133	1.01616
2.78_381.1741m/z	0.587873	0.0406186	0.514969	0.792001	-1.73774	-0.15667	-0.90149	-0.883039	0.608947	-0.854111	-2.88907	-0.795988	0.10417	0.139231	-2.47914	-0.528035	0.684951	-1.60614	-0.769984	-0.852595	-1.4303	-0.439171	0.0726918	-1.0783	0.470279	0.287156	0.0380655	0.308241	0.328186	0.492581	-0.493909	0.374654	-0.754148	1.13776	1.17881	1.00663	1.13207	0.569203	0.909445	1.13148	1.23664	0.914489	0.976066	1.03573	-0.115166	0.78892	0.890392	-0.0316016	0.621124
2.75_819.6490m/z	0.443955	0.913039	0.369231	0.250857	-1.35748	0.142207	-2.16318	-0.49711	0.246506	-0.822266	-1.73596	-1.33757	-0.862925	0.103036	-1.34319	-0.777095	0.371493	-1.94507	-0.921866	-1.7312	-1.02886	0.296329	-0.200742	-1.57333	0.38163	0.552519	-0.0642238	-0.0134678	1.58387	0.620183	-0.0807807	0.249693	0.287453	1.35773	1.26697	0.548482	0.553724	0.0190393	1.27496	1.58422	0.60482	0.770305	2.23233	1.04002	-0.0895954	1.01055	0.583419	-0.00358296	0.274685
2.76_725.6402m/z	0.321497	0.672961	0.268122	0.48473	-1.56742	-0.68829	-2.06456	-0.354835	0.197812	-0.498804	-1.76607	-1.20703	-1.02689	0.0749855	-1.58896	-0.598001	0.638006	-1.47224	-0.699947	-1.5848	-0.951952	0.111498	-0.0819123	-1.25424	0.533196	0.253527	-0.235441	-0.0962179	1.06964	0.553532	-0.628014	0.286372	0.259816	1.27585	1.57742	1.48002	0.698639	0.15381	1.11597	1.57542	1.09161	0.763501	1.78692	1.48913	0.0493413	0.980108	0.257495	0.149183	0.668452
1.97_303.2336m/z	1.30771	-0.895019	0.854528	0.474247	-2.21621	-1.63524	-2.09187	-0.375005	0.416838	-0.27686	-1.7746	-0.439755	-0.306794	0.610725	-2.54262	-0.752778	0.464241	-0.774531	0.427434	-0.2402	-1.12723	0.770595	0.243909	-1.52469	1.07337	0.815081	0.452178	0.123226	0.761537	0.671067	-0.483941	-1.03283	0.156159	0.798761	0.962168	-0.113543	0.854926	0.679348	0.194877	1.0225	0.768165	0.252364	0.976944	1.37838	-0.0225166	-1.42366	0.430984	0.969686	0.940278
2.78_297.1536m/z	0.668053	-0.395581	-0.432221	1.02792	-1.12908	-0.0446669	-1.13117	-0.961724	0.574428	-0.604175	-1.61849	-2.70764	-0.232495	-0.0190284	0.032642	-1.9839	0.351963	0.0525545	-0.383657	-1.12673	-0.717254	-0.408059	-0.0484598	-0.969659	0.0478338	1.09401	-0.579398	0.683826	0.240666	0.766899	-0.237085	0.837673	0.593787	1.74524	0.162962	1.21354	-0.226611	1.19734	0.575087	0.502241	0.963977	0.6747	1.14049	0.637184	0.420931	-2.96423	0.51989	-0.89578	1.09117
0.59_103.0405m/z	-0.812178	-1.41262	0.634047	0.616422	-0.895212	-1.43882	-0.847082	-1.05346	-0.163097	-1.09912	-1.04369	-0.741884	-1.183	-0.0607736	-1.11815	-0.510395	0.306174	-1.18066	-0.300022	-1.11309	-0.217076	-0.592034	0.0845221	-1.70648	-1.08361	-1.48618	-0.26492	-0.188294	2.52063	0.951736	1.49361	1.59823	0.517689	0.36671	1.60354	-0.951066	0.964805	1.17715	0.248722	0.302053	0.578319	-0.156928	1.53936	0.915779	-1.25482	1.0954	1.09086	1.27093	0.920757
0.59_171.0281m/z	-1.46628	-2.6185	0.573616	1.12031	-1.87144	-0.706036	-0.948266	-0.860391	0.314554	-0.649706	-1.15462	-0.391178	-0.616039	0.414358	-1.30987	-0.67252	0.273477	-0.462215	-0.48884	-1.29023	0.288432	-0.0613914	0.484474	-1.21934	-0.690865	-0.399807	-0.655804	-0.707272	1.64529	0.295389	0.61228	1.18458	0.352955	0.577422	1.69497	-1.37783	1.40442	1.42272	0.435113	0.431587	0.711531	-0.874713	1.37519	0.863246	-1.63435	1.22789	1.7884	0.0247637	1.27326
8.37_873.6670m/z	1.17682	0.696877	0.663933	0.695889	-0.0887035	-1.09904	0.378535	-0.362999	0.081709	-0.77947	-1.21981	-1.13838	-1.94891	-0.627059	-0.593259	-1.28127	0.488091	-1.42375	-0.905693	-1.5898	-0.473059	0.365335	-0.486354	-0.13191	-0.49084	-1.14312	0.0243707	-0.846183	1.53387	1.96694	0.459198	0.787605	0.903627	1.36971	2.30628	-0.366198	-0.808086	-0.253333	0.297619	1.08832	-0.185426	-0.789401	-0.436972	-1.56881	-2.02804	-0.532415	0.746009	-0.071573	0.783914
8.86_708.6138m/z	0.920973	-0.662675	0.180857	-0.151754	-1.30306	-1.37507	0.71196	0.0677101	-0.96825	-0.487526	-1.39932	-0.310811	-0.907284	-1.69283	-1.87855	-0.752325	-0.451849	-0.526169	0.149055	0.173374	-1.91146	-0.0074912	-0.963477	0.745243	0.176122	-0.641325	0.607539	0.0525532	1.30176	2.25026	0.88588	2.07489	1.35446	1.61014	-0.624952	-0.179944	-0.15549	0.140092	-0.436794	0.732769	-0.0489907	-0.627652	0.200589	-0.971682	-1.97757	0.331129	0.424117	0.789158	-0.900956
8.66_861.6891m/z	-0.889195	-0.867454	-0.847409	0.774755	-0.7504	-0.00247412	0.586524	0.48959	0.0172995	0.801198	0.28611	-1.27518	-1.41318	-0.225036	-1.03544	-0.919583	-1.30548	-2.15327	-0.656813	-1.62526	0.115995	-0.766334	-0.0767974	-0.241903	-0.118779	-1.91148	-0.319764	0.277163	2.35622	1.22701	2.05794	1.05358	0.866497	1.91136	0.0600004	1.09193	0.299627	-1.20203	-0.691057	-0.222204	-1.3004	0.0684978	0.25598	-0.382701	-1.1708	-0.438575	0.84209	0.36753	-0.00761998
7.85_717.5902m/z	-0.421906	-0.287551	-0.690098	0.0852765	-1.14723	-0.364438	0.158918	-1.06912	-1.36819	-0.279725	-1.50319	-1.1483	-1.64062	-1.22468	-0.19907	-0.990328	-0.260323	-1.4724	0.301634	0.0491359	-0.223973	-1.69339	-0.78689	-0.478163	0.300317	-1.49103	-0.37548	0.529272	1.8147	2.27527	2.81234	1.25487	0.143059	1.78519	-0.124831	0.129241	-1.05257	-0.38789	-0.464468	-0.528839	-0.369327	-0.0356079	-0.210142	0.197317	-0.32418	0.894035	0.133978	0.371161	0.0353739
7.85_777.6112m/z	-0.266023	-0.755127	-0.0648434	-0.287757	-0.310179	-0.419017	0.188887	-0.770559	-0.750375	0.260091	-0.583622	-1.12765	-1.25563	-1.27432	-0.567389	-1.46435	-0.484771	-1.45219	-0.350784	-0.297598	-0.583709	-1.54384	-1.48356	-0.998064	-0.32237	-1.87409	-0.997467	0.157613	2.0968	1.97135	2.9337	1.22593	0.305211	1.54147	0.696993	0.285926	-0.103357	-0.600266	-0.0785356	-0.414465	-0.117103	-0.42235	0.216617	-0.389858	-0.345084	0.547593	0.375858	0.329007	-0.0565466
8.29_745.6200m/z	-1.16615	-0.2661	-0.696002	-0.448373	-1.47078	-0.623259	0.100045	-0.182389	0.203736	0.400474	-0.785443	-1.16038	-1.19953	-1.29046	-0.119894	-0.469398	0.00513176	-1.00532	0.364098	0.6562	-0.654176	-1.26476	-0.968672	0.262656	0.0654004	-1.18387	-0.317146	1.2068	1.64498	1.91745	3.30154	1.80404	1.16151	1.93083	0.345341	0.398077	-0.323144	-0.403594	-1.57281	-0.556126	-1.44702	-0.58464	-1.15157	-0.153354	-0.319757	0.570389	0.337133	-0.731635	-0.235979
8.69_834.6768m/z	-0.786639	-0.582909	0.10367	-0.0676324	-1.91147	-0.630129	0.310807	-0.756852	-0.333314	-0.0274181	-0.5089	-1.08385	-1.34827	-1.52342	-0.65775	-1.19121	-0.47307	-1.47758	0.436485	0.451643	-0.00671265	-0.610295	-0.77735	-0.108527	0.12628	-1.5583	-0.850138	0.42453	2.42651	1.71094	2.67427	1.24172	1.53862	1.99878	0.715964	0.31286	-0.670169	-0.508098	-0.52191	0.259371	-1.03477	-0.725953	-0.561306	-0.959624	-1.08428	0.486102	0.171036	0.115594	-0.311794
9.21_836.6076m/z	-0.694488	-0.834207	-1.1008	-1.48895	-1.05233	-0.0931082	0.188967	0.848396	-0.247439	-0.850336	-1.21682	-0.50628	-0.495304	-0.459005	-1.90859	0.0678692	-0.647998	-0.813814	0.30663	1.09435	0.565431	0.857371	-0.0440728	0.0147109	0.599788	0.197381	-1.52191	1.30115	0.71185	0.295572	2.43131	0.344388	1.05805	2.41952	-0.884859	0.311583	-1.53971	-0.326932	-0.876178	0.244034	-1.11922	-1.64347	-1.0832	-0.131778	-0.248175	1.65144	1.41546	0.102127	-0.646664
9.57_686.6214m/z	-1.14303	-0.505144	-1.40575	-0.154664	-1.23471	-0.299172	0.0158032	0.502989	0.351714	-0.851318	-0.673326	-0.844103	-0.543182	-0.179787	-0.675612	-0.310503	0.171439	-0.47208	-0.0646852	1.09796	0.0788459	-1.38574	-0.742317	0.678969	0.240238	0.108853	-0.44143	0.951533	0.997305	0.417989	2.67588	1.68765	1.24576	1.97345	-0.609111	-0.044752	-3.41912	-0.090234	-1.28002	-0.954816	-1.19148	-0.0692319	-1.02968	0.464665	0.783882	0.707941	1.09873	-0.11942	-1.0518
9.57_696.6504m/z	-1.53768	-0.518478	-1.36526	0.345639	-1.4328	-0.425109	-0.0329258	0.0510085	0.45756	-0.92339	-0.436968	-0.896721	-0.914365	-0.896846	-0.925932	-0.266886	0.399361	0.143505	0.399068	0.753856	0.125046	-0.864014	-0.562994	0.795436	0.816702	-0.42643	-0.162257	0.965983	1.3091	0.344539	1.79823	1.19034	1.0187	1.71672	-0.168241	0.391771	-4.25841	-0.253781	-1.45167	-0.511141	-0.702106	0.151851	-1.2463	-0.137961	0.0414279	0.619463	0.59991	0.199703	-0.594814
9.20_668.6192m/z	-1.38749	-0.573868	-0.890564	-0.0714363	-2.60283	-0.644894	0.308853	-0.0866933	0.102356	-0.89882	-0.459888	-0.860479	-1.12579	-1.14086	-1.56594	-0.510069	0.767712	0.206811	0.721672	0.660694	-0.290143	-0.720238	-0.689721	0.705272	0.68736	-0.29842	-0.730658	1.21832	1.52643	0.755041	1.88753	1.54048	1.13846	1.59583	-0.512079	0.634984	-2.94595	-0.117187	-0.540139	0.175915	-1.14083	0.0673483	-0.777521	0.0137615	0.058909	0.427925	0.154388	-0.133963	-1.71832
9.39_682.6347m/z	-0.387724	-0.419708	-1.24134	0.344975	-1.35033	-0.184027	0.445353	0.373257	0.40431	-2.44197	-0.953215	-1.52492	-1.60231	-0.926268	-0.806445	-0.233816	0.878298	0.160822	0.639639	0.232398	0.0884896	-0.190359	-0.678816	0.669194	0.663953	-0.13418	-0.032194	1.20727	1.44794	0.857461	1.61089	1.77924	1.06148	1.32787	-0.644043	0.0853356	-2.60743	-0.0347	-1.47306	-1.42687	-1.04717	0.343348	-1.6556	-0.213721	-0.4495	0.7209	0.6397	0.361916	-0.786944
0.51_266.0184m/z	-0.328797	0.02195	-0.354157	-0.62181	-0.929199	-1.15187	-0.433078	1.20134	1.29253	0.319866	1.04044	-2.7807	-1.89948	0.0902514	-0.012555	-0.143223	0.105941	1.31581	-0.864474	-0.19867	0.18631	-0.865207	-0.341816	-0.155722	-0.845649	-3.30399	0.357517	1.04696	1.31961	0.0797652	0.558579	0.926588	-0.113931	-0.608289	-0.551805	-0.958649	1.16834	0.936942	-0.585606	0.872595	-0.378562	-0.28237	0.251401	-0.234285	-0.221792	-0.977774	0.214125	-0.101664	1.22947
0.56_129.0565m/z	-1.97544	-0.684298	0.418545	-2.23507	0.251848	0.0562193	-0.181932	-0.119478	0.353166	0.00110824	-0.0409064	0.117081	0.102892	0.639435	-0.387534	0.38207	0.705037	0.736714	-0.761131	1.13019	-1.31637	-0.777213	-1.05218	-0.20069	-1.69834	-0.965808	0.535795	1.13306	1.27376	0.942102	0.322184	1.5211	0.742862	1.24844	0.388612	-0.7436	0.210114	1.37782	-0.0650719	0.285427	1.07135	-0.870013	-1.35545	-1.35815	-3.41034	0.659249	0.0171052	-0.145955	0.263969
6.14_720.4964m/z	-1.13093	-1.46918	0.755195	1.08375	0.155297	-0.910328	1.03003	1.81512	-0.0261082	-0.69149	0.913981	-1.43695	-1.24962	-0.788126	-0.145082	1.19174	0.751255	0.611194	0.139107	0.651397	-0.533988	-1.07975	-0.146447	-0.149442	-0.996813	-0.311727	0.114615	2.57779	1.07194	-0.500491	0.545104	0.596202	0.0573393	1.02104	0.994625	-1.49232	1.40996	1.15972	-0.200785	0.020017	-2.59214	-0.217446	0.638648	-0.257816	0.269872	-0.314934	0.302995	-1.68746	-2.26762
5.13_764.5226m/z	1.20572	-0.557122	0.754178	0.477836	-1.35929	-0.647907	0.933417	0.0319134	-0.646052	-2.05743	-0.203257	0.0207255	-0.866909	-1.05365	-0.417773	0.310267	1.42148	1.18188	1.08303	0.102783	-2.35963	-0.196322	-0.908971	0.500812	-0.78608	1.18887	0.458965	3.6864	1.42374	0.950849	0.677844	-0.0441626	-1.23022	0.344277	-0.253784	-0.228383	1.43113	0.51801	-0.985473	0.0773784	-0.290685	0.108998	-0.202053	1.32858	-1.69568	-0.288336	0.301078	-1.07749	-1.63917
5.13_824.5437m/z	1.02305	-0.416034	0.379943	0.0590063	-1.8258	-0.533884	0.885366	-0.292967	-0.590548	-1.59222	-0.139049	-0.233804	-1.21736	-0.648653	-0.329357	0.360103	1.35294	1.37129	1.08352	0.271776	-1.82577	-0.0843578	-1.2116	0.493147	-0.634551	1.22952	0.320883	4.30936	1.43743	0.910932	0.592536	-0.0821877	-1.03773	0.358483	-0.148251	-0.5643	1.55957	0.685519	-0.93055	0.0679783	-0.216591	-0.0342657	-0.0540702	1.43857	-1.34698	-0.496571	0.164467	-1.09541	-1.15015
0.57_465.9484n	-0.133615	-2.27529	-0.921708	-0.772942	-0.752097	-0.125472	-1.1928	0.329393	1.77051	-0.863292	-2.24153	-1.65176	-0.838313	1.20728	0.393316	0.482313	-0.521561	0.813642	0.525641	0.601221	0.275559	-1.21834	0.370961	0.317546	-0.39001	0.839661	1.77036	0.624146	-0.330102	0.668508	0.255	0.316526	0.704139	0.38064	-0.673039	-3.29511	1.21338	0.818797	1.36729	0.588241	0.685175	-1.69888	0.953315	-0.360507	-0.697664	0.174589	0.453643	-0.393257	-0.0896404
0.55_167.0217m/z	-1.59537	-0.850972	-0.887081	-1.95753	0.148673	-0.377366	-0.166185	-0.691433	0.104984	-0.623917	0.866431	0.303454	0.00408771	0.353526	0.114003	-0.712962	-0.136441	-0.169027	0.30233	0.560448	0.39922	-0.315387	-0.236125	0.292262	-0.256021	0.792662	0.942392	0.994667	0.872857	0.140256	0.121268	-0.29797	0.509289	0.328277	0.633271	-5.30011	1.7119	1.11759	1.02264	1.484	0.320614	-0.985193	1.02595	0.0681571	-0.986816	0.14014	-0.752135	0.113327	-0.482761
0.57_235.0090m/z	-1.25627	-1.99587	-0.230221	-0.954158	0.059753	-0.714466	-0.303698	-0.552427	1.53718	-0.424207	0.458169	0.41726	0.0153924	-0.250083	-0.449528	-0.821733	0.181315	-0.368329	0.480534	0.851793	0.239014	-1.20671	-0.2549	0.551633	-0.504781	1.09548	0.795844	0.804707	1.14427	0.364299	0.297339	0.471048	-0.00403035	0.425159	0.372406	-4.86447	1.22787	0.984529	0.55161	0.910266	0.326304	-0.627416	0.843562	-0.528401	-1.67687	-0.0272669	-0.0616551	-1.01817	-0.545777
0.69_239.0932m/z	-1.26911	-0.93001	0.823983	-0.061115	-0.482408	-1.90195	-0.909389	0.998736	-0.0588887	0.824879	0.22387	-0.376306	-0.157198	-0.247256	1.03601	0.97236	-0.861894	-1.09892	0.245924	-0.918627	-0.34755	-1.37245	-1.77183	-0.489597	-0.370686	-0.125539	1.0009	1.70384	0.792027	0.780701	0.356847	0.627855	1.03589	-1.17287	-0.853504	-1.75847	1.66311	2.15083	0.632957	0.658348	0.0452102	0.909354	0.826966	-1.35366	-0.161139	-0.145283	-1.91017	-0.0746452	-0.810929
0.78_267.1244m/z	-1.24258	-1.79418	-1.5924	-0.293057	0.581855	0.213392	-0.563131	0.370383	-0.855846	-0.713047	0.0401553	0.412425	-0.493779	-0.183731	0.431903	0.507764	-1.4058	-1.18527	-0.229419	-0.8667	0.275642	-0.52755	0.702882	0.233465	0.198443	0.799619	0.829644	1.62938	1.22789	0.406771	-0.372257	0.834677	0.730171	0.00254049	-0.0151121	-1.86664	2.26162	1.09591	0.58682	0.708942	0.142725	0.64818	0.481797	-0.451204	-3.51834	-0.307041	0.118689	-0.362137	0.439283
0.55_124.0529n	-1.66401	-0.336924	-0.982405	0.0704667	-1.22706	-1.24761	-0.325886	0.724412	0.958655	-0.289744	1.04702	0.0941742	-0.254578	-0.554346	-0.780335	0.181103	-0.130886	0.910233	-0.014276	2.74814	-3.7566	-0.959805	-0.105942	0.401271	0.29701	-0.400018	0.27414	-0.489577	-0.274303	-0.0518155	0.996237	-0.0555353	0.750829	-0.407607	0.0754464	2.71468	0.0010617	1.52227	-0.748155	0.154574	0.366254	-0.331196	-0.246309	0.76198	1.07309	1.35649	-1.11584	-0.228119	-0.392573
0.55_287.0238m/z	-0.125657	1.07844	-2.75183	-0.760432	-0.889616	0.354543	0.267676	0.332618	1.88489	-2.86157	-0.522587	-0.267821	-0.0593841	-1.09994	0.296696	-0.345223	0.624681	0.432374	-2.7232	-0.0304198	-0.0748551	-1.24827	-0.338533	-0.708004	0.941363	-0.23066	1.26926	0.293424	0.500161	-0.734133	-0.0652662	-0.0335579	1.2446	0.0136572	1.13778	2.32217	0.950897	0.488124	0.445132	0.415906	-0.365704	0.218073	-0.139196	0.700903	-0.657046	-1.31068	0.15881	-0.0593235	0.1205
0.58_256.9908m/z	-1.46206	-1.53869	0.0412046	-3.29353	0.494616	-0.294515	-1.40239	-0.721727	0.546639	-1.3683	0.305467	-0.195899	-0.397484	0.463471	-1.04005	-2.66324	-0.217542	-0.291385	-0.123543	0.470358	0.798285	-0.94328	0.627639	0.748258	-0.908165	-0.997235	0.695176	1.08989	1.1163	0.184123	0.128024	0.455999	0.131502	0.953663	0.954773	0.590197	1.72723	0.165176	1.06835	2.15248	0.67291	-0.253168	0.488357	0.41154	-0.854885	-0.481215	-1.44784	0.226515	-0.0543286
0.58_460.9541m/z	-1.10847	-1.95197	-0.506172	-2.75398	0.244411	-0.202881	-0.281678	-0.0908039	1.10417	0.495882	-0.184572	0.201379	-0.428902	-0.232255	0.112053	-1.95684	0.221699	0.321884	-0.149027	0.934259	-0.343957	0.523601	0.0373886	1.02967	-1.51848	0.795464	0.999739	-0.0850876	-0.284238	0.909366	-0.193382	0.208796	0.531381	0.522206	0.477642	0.0863459	2.1297	0.621001	0.633793	2.31418	-1.14168	-0.170671	1.27305	0.122006	-0.94461	-0.467428	-0.481604	-2.44772	-2.36804
0.52_494.1079m/z	-0.662565	-0.454379	0.414701	-0.453289	0.0475511	-0.647915	-0.0799833	-1.54198	-1.67948	0.0297218	-0.0162038	-0.273936	-0.589728	0.694198	0.0467961	-0.800403	-0.857889	0.144203	-1.20391	-0.448073	0.0377461	-0.080999	0.958744	-0.0345265	-0.811908	-0.401324	-0.12292	0.0829216	1.28734	-0.587259	-0.386491	-0.563518	-0.401888	0.58009	0.00489161	4.78435	0.0574412	-0.203049	1.62507	0.432871	0.789498	-0.566675	0.146243	-0.269392	0.102389	-0.00103303	-0.70505	-0.832807	-0.646199
0.58_390.9761m/z	0.274384	-1.40433	1.64296	-1.58466	0.590742	-0.449767	-1.61538	0.102288	1.90399	0.387697	-0.330246	0.278298	-0.0284638	-1.64923	-0.892149	-0.708095	1.12508	-0.0689289	-0.0980445	1.72764	0.105787	-0.505996	0.111102	-1.25111	-1.11542	-1.12458	0.367848	0.378136	0.241562	0.980197	0.543862	0.208838	-0.141748	-0.770968	0.288691	3.0781	0.337967	-0.654026	0.347845	0.806783	-0.697175	-1.31324	-0.0698752	0.00490673	-1.73905	0.203984	0.0395104	0.130769	0.203236
2.78_573.4515m/z	0.337204	0.620339	-0.221653	-0.869012	-1.44139	-1.25225	-0.385669	-1.46387	-0.290848	0.318762	-0.00642549	1.97452	0.297667	0.332849	-0.240002	-0.319476	-1.53966	-1.79077	0.27889	0.806351	0.493986	1.00539	-0.157134	-0.703554	0.052952	0.151146	-1.38249	1.6917	-0.0681919	-1.74974	0.860164	0.296211	0.0441383	0.973406	1.42927	1.31389	1.45232	0.912315	0.831881	0.807374	0.728859	-1.01816	1.0029	0.505668	0.931128	-0.378011	-1.70535	-1.50112	-1.16761
3.06_575.4669m/z	0.394677	0.0789577	-1.43009	0.262559	-1.21777	-0.522164	-0.99677	-0.796308	0.160818	-0.632027	-1.30612	1.99419	-0.847123	0.39848	0.398443	-0.832117	-0.915494	0.525275	-0.299559	0.140612	1.66769	-0.0446771	-0.169131	-0.920024	0.985711	1.29636	-0.377811	1.13641	-1.5545	-0.616418	-0.774072	-0.475478	0.0712145	1.67336	1.13984	0.87633	1.39607	1.06515	0.368913	0.437521	0.429278	0.302155	0.642474	-0.886475	-3.08971	-0.687049	-1.10361	-6.65623e-06	-0.899326
4.60_557.4570m/z	-0.555364	0.462392	-0.72625	-0.15956	0.151623	-0.0342909	-0.692523	-0.736778	-1.07149	-0.417401	-0.572892	1.16351	-0.708668	0.911807	-0.474619	-0.611127	-1.12605	0.46253	-0.387442	-0.196816	1.65409	-0.169796	0.989354	-0.363912	0.852084	1.69153	0.0365179	0.534956	0.095292	-0.854849	-1.2977	-1.87459	0.483754	1.69745	0.212776	1.31432	1.42657	1.70767	1.16508	1.62413	-0.329787	-0.260228	0.90885	-1.38978	-2.51917	-1.21899	-1.05567	-1.06893	-1.77607
5.14_557.4571m/z	-0.360199	0.594028	-0.905036	-0.146155	-0.0702261	0.00562939	-0.510663	-1.044	-0.158053	0.422564	-0.599177	1.28956	-0.100051	0.621908	-0.472972	-0.901426	-1.00066	0.499382	-0.0278757	0.106863	1.30123	0.625026	0.944609	-0.13231	1.11707	1.16305	-0.735103	0.635601	0.444566	-1.15569	-1.26011	-1.53922	0.760296	1.14818	0.581159	0.952796	1.03786	1.22364	0.953673	1.32352	-0.0748991	-0.106054	0.36486	-1.13511	-4.09006	-0.846394	-1.30997	-0.698637	-2.01391
0.56_304.9287n	-3.07412	0.214112	-0.278775	0.620394	-0.892308	-1.55289	0.779102	-0.585935	-2.8605	0.166952	-0.0530902	-0.88179	-0.641687	-1.0571	0.721566	-0.350162	0.639494	0.249877	0.4119	-0.3218	-0.3172	0.38905	1.66113	0.241947	1.21748	0.320686	1.65723	-0.911896	-0.192659	-0.264236	-1.60642	-0.576476	-0.117319	0.801362	0.773872	2.03393	1.38732	0.222392	0.0134865	0.36308	0.528541	-0.638246	0.629539	-1.24768	-1.07241	-0.809903	-0.848823	0.515495	0.811737
12.21_621.3192m/z	-4.06673	-0.826026	0.990333	-0.448639	-0.5578	-0.863364	-0.661402	-2.25126	-0.697494	1.39618	-0.222974	0.0278674	0.446843	0.585148	1.23557	0.857426	-0.435322	-1.3626	-0.388948	0.527552	-1.2311	-0.242347	0.443013	-0.307637	-0.599361	-0.984859	-0.0528208	0.208735	-1.70461	0.0348208	0.261688	0.501113	1.20028	1.20496	1.39393	0.93024	-0.418886	0.645824	0.538411	1.59357	0.0959239	1.04492	1.19744	0.598682	-0.888928	0.11487	-1.39801	0.501482	-0.205738
1.20_489.3582m/z	0.356767	2.22305	-1.70032	-0.459193	0.544032	-0.84365	-1.10267	0.146412	-1.11249	-0.0719736	-0.29482	0.209776	-0.780754	0.24667	0.373151	0.0940457	-2.94007	-0.893649	0.356414	-0.143556	-0.439301	0.625034	-1.93877	-1.7704	0.591902	0.473826	-0.107765	0.7368	-0.0860694	0.233128	0.410313	0.680647	1.61959	0.585025	0.39212	0.683318	1.87235	-0.49604	-1.85435	-0.271783	0.066852	-0.287518	1.87417	-0.2822	-0.825589	-2.0439	0.089487	-0.323975	-0.960701
2.97_967.5700m/z	-1.00552	1.62946	-0.980621	1.03217	-0.875293	0.618546	-0.0239319	0.230852	-1.49637	-0.842423	-0.0287186	-0.13518	-0.593626	-0.712536	-0.764178	-2.14322	0.168284	-1.06684	1.42458	-1.09061	0.582087	-0.57132	-2.40986	-1.09082	-0.663659	0.47263	-0.56565	1.11057	1.39901	1.40439	2.37106	1.21469	0.383081	-1.10013	0.596954	1.76571	1.19208	-1.00231	-0.00353763	-0.00559148	-0.3257	1.83895	0.367759	-0.896015	-0.294842	-0.95979	-0.893106	0.707932	0.283804
0.57_314.9498m/z	-0.639147	-1.63396	-0.266937	-0.107498	0.541985	-2.29793	0.754949	-0.88697	-2.2177	-0.309518	-0.108958	0.740903	-0.456359	0.525758	-0.13474	-0.833177	0.651883	0.286181	-0.517524	-0.465008	0.249662	-1.10816	-2.91937	0.875071	0.270987	0.287876	1.20086	0.790817	0.904871	0.730102	1.31836	-2.19875	0.22375	0.694825	0.370836	-1.50698	2.13144	1.09324	1.0734	1.08178	-0.0827373	-0.626028	0.663334	-0.139809	-0.305504	0.752266	-0.248028	-0.115024	-0.49778
0.86_619.2880m/z	0.12298	-0.454864	0.26347	0.138017	0.131635	-0.411888	0.490426	-1.48612	-0.822694	-3.00823	-0.485733	-0.896993	0.621987	0.0902457	-1.22869	-0.0269066	0.383881	0.0334569	-0.0250213	1.3804	-1.60676	0.282827	-2.51105	-1.01046	-0.154683	-0.0291818	0.131753	0.913533	1.46571	0.662535	1.45168	-0.866301	0.157372	0.500075	-0.0298668	-0.030352	1.0963	0.610893	0.564322	0.793951	1.73394	0.297892	1.38095	0.059914	-0.318671	-0.413569	1.07979	0.219333	0.146694
0.89_595.2882m/z	-0.573487	-2.09587	-0.134742	-0.226709	0.659134	-2.21764	0.398229	-0.978122	0.225286	-3.27293	-1.32529	-0.657412	0.753449	1.04306	-0.534893	0.104817	0.318671	-0.967551	0.553493	0.525486	0.197979	-0.0774383	-0.130925	0.213943	0.176908	0.998517	0.703172	1.53087	0.725135	0.753961	1.04682	0.622752	1.60567	1.84175	-0.234359	-0.770877	0.697819	1.65109	-0.958318	0.125626	0.863228	-0.442003	-0.22526	-1.08286	-0.815536	0.0399279	0.668707	-0.77928	-0.3843
0.51_239.5868n	0.0498062	-0.244841	-0.848221	-0.421736	0.158611	0.381222	-0.391619	-0.779212	-0.164077	-1.42222	1.84209	0.776248	0.266188	-2.35461	-0.850977	0.462699	0.623101	-1.51281	-1.42851	-1.19299	-0.172652	-0.280521	0.228366	-2.48198	-1.06618	1.79744	-0.200106	-0.11178	1.03341	-0.436975	-0.00896255	-0.234308	-0.0426607	0.612858	1.24614	-0.366027	0.288237	1.37998	1.27019	-0.417673	1.03252	-0.584171	1.85347	0.685443	-1.6946	-0.837553	-0.451191	-1.55456	-0.243656
0.59_369.1734m/z	-1.83569	-0.634218	-0.679278	0.475621	0.183428	-0.290039	0.763247	0.676269	-0.085544	-1.92275	0.553735	1.47872	-0.144591	-0.93695	-2.10201	-0.907723	-1.1713	-0.815097	-1.21049	-0.198434	-0.315787	-1.25811	-0.733999	0.0672532	-1.9895	1.15587	-0.124588	-0.0227844	0.617488	0.216136	-0.414083	-0.291878	-0.0434202	1.22481	1.74235	-0.0428082	-1.23125	1.90236	1.08666	0.215835	1.08632	0.152283	0.691164	0.75664	-1.63357	-1.34007	-0.673436	-0.0902965	0.966702
0.60_437.1606m/z	-0.806308	-0.519301	-0.591224	0.00320089	0.133904	-0.196615	0.788775	0.551179	1.02249	-1.1992	0.572697	1.3366	0.180578	-0.869636	-1.21742	-0.501304	-1.151	-0.139068	-0.62501	-0.00111432	-0.219263	-0.572245	-0.700697	-0.21869	-1.38698	0.611671	-0.153555	0.055797	0.809728	-0.112304	-0.235936	-0.0609772	0.0942756	0.831574	1.12433	-0.0569892	-0.793478	1.64286	0.743451	0.129066	1.18012	-0.0991077	0.613057	0.538266	-5.1353	-0.874858	-0.815753	-0.276639	0.992486
0.89_449.2546m/z	-0.279331	-1.10536	-1.30932	-0.363371	-0.15243	0.222464	0.401139	-0.362116	-0.692271	-1.40588	0.821751	0.314254	0.432981	0.535711	-2.81085	-1.37765	-1.19651	-0.962599	-0.273158	1.56685	0.359206	-1.20727	-0.550941	-0.143671	-0.5903	0.948611	0.251146	0.119872	0.929516	0.639155	-0.229289	-2.80333	-0.139644	0.783221	0.94455	0.286069	0.00345473	1.81804	1.62677	1.10152	0.674297	-0.448577	1.24423	0.110783	-0.357071	-2.18668	-0.705442	-0.747467	0.55978
0.58_397.2050m/z	-0.0553703	-0.245897	-0.335381	0.0499198	1.06048	-0.801094	-0.492417	-0.00796809	0.491467	-1.19283	-0.344042	0.123481	0.22247	-0.558334	-1.14064	-1.89825	-3.05716	-0.32959	-0.225969	-0.22163	0.335489	0.21316	-0.313643	-0.345807	0.204016	-0.411978	0.360736	-0.710085	1.23149	-1.06305	-0.247833	-0.799189	-0.215521	-0.167425	2.22838	-0.638719	-0.621706	0.811716	1.12734	0.00110016	0.601324	0.42616	0.116844	0.160368	-1.62455	-0.723953	-0.941269	-0.230448	-0.243724
0.51_239.0853n	-0.171721	-0.428553	-1.29211	-0.855448	0.350997	-0.122902	0.352102	-0.525189	0.176345	-0.884336	1.55857	0.786121	0.481657	-1.802	-0.363912	-3.13422	-2.57591	-1.36862	-1.50911	-0.485193	-0.0180154	-0.254229	-0.711568	-0.744981	-0.242533	1.34275	0.096108	-0.315303	1.07332	-0.385128	-0.46083	-0.0835182	0.493259	0.409889	1.32814	0.455874	0.0770156	1.62463	1.31017	0.278994	0.884349	-0.506605	1.69759	0.73678	-0.222493	-0.519897	-1.57593	-0.935956	-0.0718961
0.58_367.1586m/z	-1.06177	-0.977629	-0.95923	-0.763799	0.743612	-0.192853	0.444287	-0.102699	-0.411571	-1.52855	0.440485	1.50316	-0.036318	-1.84768	-1.35326	-2.07281	-1.12047	-1.51618	-1.32077	-0.0111428	0.474974	-1.09072	-0.382627	-0.3457	-0.673252	1.0072	0.592239	0.281801	1.46472	-0.426432	-0.158263	-0.511314	0.0712226	-0.0403065	2.23493	-0.500979	-0.373635	1.59246	1.02767	0.548152	0.823914	0.00778194	0.994308	0.389017	-0.870031	-1.74388	-1.33288	-0.523907	0.414423
0.58_435.1457m/z	-0.695532	0.00023611	-0.806478	-2.84832	0.490875	-0.165673	0.464593	0.317125	0.67802	-1.1793	0.513573	1.39053	-0.119518	-1.60168	-1.232	-1.77355	-1.20965	-1.20606	-1.48249	-0.140521	0.664461	-0.491955	-0.173922	-0.0431833	-1.5207	0.967643	0.661811	0.562279	1.31806	-0.525832	-0.555477	-0.113448	0.0952843	-0.255522	1.89917	-0.405746	-1.20685	1.344	0.895088	0.648872	0.614341	-0.365515	1.07016	0.209215	-0.765661	-1.05609	-1.95809	-0.27929	0.44748
[truncated: 11 more columns]
