# Supplementary material for: Lipidomic profiling reveals distinct differences in plasma lipid composition in overweight or obese adolescent students
Source: BMC Endocr Disord. 2021 Oct 13;21:201. doi: 10.1186/s12902-021-00859-7 (PMC8513241; doi:10.1186/s12902-021-00859-7)
Supplement: Supplementary file 13 — Additional file 13. Different negative features between the obese and overweight group. [file 12902_2021_859_MOESM13_ESM.xlsx]

## Sheet: obesity-A_obesity-B-diff-heatma
Additional file 13. Different negative features between the obese and overweight group.
	obesity26	overweight_10	overweight_53	obesity_11	overweight_63	overweight_7	overweight_83	obesity_8	obesity_84	obesity_80	obesity_87	obesity_100	obesity_21	obesity_31	obesity_67	overweight_33	overweight_40	overweight_89	overweight_99	overweight_50	obesity_57	obesity_41	obesity_44	overweight_20	overweight_23	overweight_46	obesity_47	overweight_102	overweight_43	overweight_56	overweight_76	overweight_86	obesity_59	obesity_66	overweight_73	obesity_90	obesity_94	obesity_97	overweight_30	obesity_69	overweight_96	overweight_17	overweight_36	overweight_92	obesity_18	obesity_54	overweight_79	obesity_103	obesity_14
1.97_303.2336m/z	0.623053	0.331423	0.56711	-0.271606	-2.01817	-0.832033	-0.00374008	-0.608769	1.28203	-0.29931	0.779975	1.83114	1.12773	1.07483	1.54099	0.173599	-0.604845	0.695572	1.19326	0.669812	-0.33854	-0.0745688	-2.43657	-0.872858	-1.87483	-0.694682	0.436729	-1.10045	-0.19129	-0.409785	0.43179	-0.362327	-0.899877	0.688995	-2.22257	1.1868	0.465463	-1.15692	0.481594	0.136696	0.914754	-2.21182	-0.43777	-1.61538	0.16668	0.729256	0.84723	0.93314	1.05767
2.68_355.1592m/z	0.758812	-1.22466	0.316267	-0.719541	-0.814877	-0.853057	-0.653547	-0.877241	1.88669	0.126858	0.75751	-0.0442522	0.128177	0.450335	1.43612	0.773125	1.10613	0.730369	1.1369	0.0366052	-0.0338781	0.227469	-3.32718	0.722232	-1.85435	-1.2277	-0.740343	0.0178283	-0.17942	-1.44782	-1.58777	1.21749	-0.928454	0.799189	0.248399	0.474848	0.751855	-0.0944714	-0.516899	-2.29293	-0.954741	-1.00193	0.68049	-0.919292	1.26083	1.05696	-0.158507	0.529024	0.0285409
2.75_742.6302m/z	-0.448345	-1.18554	0.195801	-1.13441	-1.11646	-0.15792	0.219239	0.338649	0.55695	0.840861	0.458244	-0.0334412	1.75368	2.04409	0.930733	-1.09012	0.2364	0.235433	0.369227	0.208492	-1.11086	-2.09034	-1.45462	-1.22567	-1.37132	-2.57508	-0.764204	-0.595913	0.726429	-0.68956	0.313155	0.763284	0.163415	0.99081	-0.182854	0.0196071	0.106809	-0.235487	-0.109217	-0.700649	-1.23456	-2.07736	-0.321551	-0.536662	1.02027	0.284433	0.547198	0.574243	1.56795
2.78_297.1536m/z	-0.482174	-0.929879	-0.751605	-0.389522	-0.0683593	-1.43913	0.060661	-1.15029	2.55813	0.957821	0.867897	0.922793	0.562465	1.34595	0.728114	-0.543841	0.349237	0.190921	1.1843	1.23108	-1.43717	-1.46659	-0.867611	-0.510791	-2.01057	0.32778	-0.525014	-1.3626	1.10612	0.116461	0.372115	0.00533207	-0.248415	0.932087	-0.649142	0.00466006	-0.765295	-0.1682	-1.12377	-1.66856	-0.759873	-1.60567	-0.206606	-0.630719	0.651886	1.41573	-1.00308	-0.332233	0.145985
1.20_489.3582m/z	-0.199418	0.0362488	-0.883458	0.159262	-2.58842	-3.98439	-1.23531	-0.595084	0.26603	0.365033	0.118419	0.729239	-0.396162	1.68539	-0.406267	-0.91604	-0.0117598	0.0244407	-0.198316	0.441085	-0.271784	0.193074	0.964006	0.5661	-0.183587	-1.06573	0.21318	1.20895	0.851588	0.171628	1.19565	0.321143	-0.18182	-1.61518	0.438255	0.441601	-0.237068	0.935782	-0.609572	-1.79849	-0.43356	-0.246275	0.795432	-0.0924082	-1.93123	-0.613689	1.20297	1.68361	0.247814
1.53_382.2066m/z	-0.984043	-0.170773	-0.827506	-0.485564	-0.376213	-0.870944	0.045528	0.150025	-1.13241	0.717496	-0.0661427	0.636371	-0.553026	0.329879	0.803988	0.473805	-1.12988	-1.03862	1.39178	-0.83951	1.68633	-1.76198	-2.37054	0.572591	-0.244277	0.842748	0.331108	-0.515071	-0.698126	-1.0322	0.4425	-1.06475	0.837301	0.365346	1.50379	0.232513	1.91577	0.619571	-2.02161	-0.111873	-1.73647	-0.0380025	0.342095	-2.50802	0.733031	-0.743329	1.14801	0.985312	-0.146991
0.56_122.9872m/z	-0.131596	-0.732254	-0.374284	-0.879643	-1.13254	-0.259787	0.164167	0.635139	0.298542	0.0775027	0.834145	0.798542	1.39662	0.844726	0.898112	0.978931	0.128008	0.769244	-0.91329	-1.54875	0.509524	0.244868	-0.084466	-0.522126	0.785485	-0.347135	-0.686494	0.0112944	-1.06807	-0.698371	-2.0951	-0.234191	1.84822	-0.316507	-0.265032	1.86404	1.36231	-0.624686	-0.0131424	0.260697	-0.849319	-0.930062	-0.554492	0.04529	0.120872	-0.15372	1.38261	1.19074	-0.154164
0.57_465.9484n	-1.32276	-0.263359	-2.71298	-0.508559	-1.69506	-1.36092	0.132574	0.367021	-0.71746	0.406273	-0.637024	0.597175	0.589753	0.954408	-0.357906	0.760898	2.04822	0.377923	0.495673	-0.565182	0.602718	1.78749	0.790117	0.52407	-0.30729	-0.585924	0.527224	-0.192397	0.0273812	-0.259024	-0.411854	-1.69486	1.35997	0.523068	0.0633628	-0.387375	1.77051	0.188702	-1.58621	0.0225652	-0.924837	0.316223	-1.2778	0.138762	1.36791	0.820044	0.271734	1.21417	-0.67008
6.61_793.5576m/z	-1.46289	1.63338	0.724647	0.872552	0.352923	-0.0587951	0.19215	-0.671771	0.816988	-0.0464463	0.29013	-0.34234	-0.211292	0.0926922	0.997068	1.03533	0.00409705	0.193212	-0.277805	0.447843	0.522758	-1.20174	0.245073	-0.430304	1.42196	0.548429	0.417226	-0.794752	-3.30951	-0.387342	-0.305521	-1.30954	-1.99806	-1.39374	-1.19989	-0.141458	0.396542	-0.403877	-1.02087	-0.469317	0.797667	-0.223475	0.15787	-0.652893	-0.957084	-0.400125	0.839454	0.744389	0.445646
7.95_1668.1913m/z	-0.946495	-0.186393	0.77167	0.357062	0.938034	-1.58818	-0.153994	-0.839016	0.992088	0.647792	-0.367194	-0.13833	0.224459	-0.289778	0.985481	0.956218	1.06482	-0.450378	-1.26607	-0.0230539	0.471446	-0.798501	0.394264	1.10626	1.28484	0.63601	0.330035	-0.267698	-2.42377	-1.47866	-0.533368	-0.332733	-1.83484	-1.09411	-0.980919	0.30385	0.592909	-2.1938	-0.0917879	0.593982	0.942887	-1.45136	-0.122967	0.241151	-1.80042	0.0471518	-0.58841	-1.08022	-0.644332
7.95_1736.1722m/z	-0.341046	-0.778843	0.71827	0.0963962	0.786059	-0.848385	-0.176234	-1.41652	0.894521	0.665115	-0.390585	-0.136433	0.111897	0.0873315	0.814055	1.066	1.39211	-0.477869	-1.04634	-0.0527236	0.0639965	-0.219507	0.480369	1.23319	1.70496	0.672312	0.0416163	-0.707329	-1.29358	-1.03389	-1.40227	-1.38204	-2.09188	-1.0173	-1.42035	-0.534129	0.706591	-1.68711	-0.022616	0.715173	1.07276	-1.11537	-0.131727	-1.14831	0.0812645	-0.262632	-0.344771	-1.1499	-0.896205
8.24_610.5412m/z	0.686664	-0.237911	-0.324558	-0.826322	1.55986	-0.442116	0.532911	0.151612	1.07747	0.408337	0.799908	0.340925	-0.533958	0.909887	1.07331	0.00953177	-1.3832	-0.181358	-0.0163592	0.0561082	0.0135638	0.293072	0.959163	0.263676	-0.181878	1.20808	0.135628	-3.66581	-1.86725	-1.04943	-1.98834	-0.971092	-0.853174	0.142252	-0.366527	-0.030222	0.30176	-0.03104	0.401813	0.174062	0.337458	-1.174	0.489637	0.720513	-0.0999368	-0.225548	-1.31016	-1.55582	-2.32811
9.22_706.6339m/z	0.580822	-1.02608	-0.395378	-0.313698	0.277702	1.31982	1.14742	0.971103	0.92517	-0.670209	0.319761	0.462161	-0.512087	0.618008	1.25533	-0.249235	-1.12754	-0.50538	-0.782095	0.417367	-0.329923	0.75153	0.923966	0.957334	-0.454846	1.99183	0.671463	-2.92097	0.210405	-0.788851	-1.03233	-1.68393	-0.596211	-1.12245	-1.81567	0.154183	-0.769479	-0.615111	0.0663889	0.168252	0.0501911	-0.431533	-0.0556844	-0.578895	-0.588446	-0.122985	-1.96831	-0.8994	-1.13364
5.95_841.5682m/z	1.57698	-1.05718	-0.273013	0.200592	1.01069	0.0136959	0.338617	0.127989	1.43766	0.0401391	0.926934	-0.251018	0.626424	1.63341	2.29049	-0.337208	0.249166	-1.32546	-1.61345	0.680088	-0.1828	-0.171346	-0.436217	0.89944	0.433705	0.592114	-0.463994	-1.24806	-1.40301	-0.136251	-1.83419	-1.734	-0.596272	0.402593	0.524835	-1.43395	-0.634086	0.169977	-0.177581	0.558968	-0.364831	-0.436293	0.474894	-2.30528	-0.391115	-0.850774	-1.92502	-0.747704	-0.252743
5.95_713.5592m/z	1.64139	0.488839	0.368077	0.380702	1.65023	0.0444886	0.525302	0.33189	2.10942	0.944156	1.41889	0.229719	-0.450138	1.58867	1.24182	-0.833708	-0.111452	-1.14078	-0.388089	0.495192	0.388681	0.695209	0.391259	0.447317	-0.307026	0.376969	-0.436664	-0.835786	-2.0764	-1.03809	-2.42664	-1.49027	-0.933467	0.341617	-0.145303	-0.38731	-0.435306	0.307688	-0.743598	0.194325	0.406812	-1.28616	0.0692444	-1.55065	0.342758	-0.936397	-2.30652	-1.14293	-0.154547
7.43_715.5750m/z	1.47553	0.256023	-0.151874	0.284166	2.02953	0.390771	0.235778	0.685435	1.27886	0.990364	0.985323	0.502979	-1.0252	0.865386	0.377317	-0.6756	-0.454871	-0.697692	-0.636737	0.15563	-0.0514695	0.326247	0.915272	0.322117	-0.876561	0.323133	-0.373252	-1.23266	-1.20443	-0.667216	-2.60726	-1.26825	-0.696323	-0.0902984	-0.146528	-0.598349	-0.904042	-0.0197766	0.304712	0.391433	-0.0442927	-2.06617	-0.208788	-1.5565	0.51856	-0.638149	-2.2774	-0.993618	-0.458919
7.43_843.5848m/z	1.19152	0.616944	0.123492	0.262174	1.68173	0.463606	0.676915	0.672498	1.20462	0.656082	0.989584	0.69449	-1.24967	0.834347	0.655778	-0.300834	0.671755	-1.1804	-0.32245	0.362391	-0.46101	0.1877	0.663136	0.620755	-0.771429	0.341451	-0.198587	-1.45027	-1.44125	-1.10627	-2.9138	-1.2924	-0.576592	-0.395493	-0.563488	-0.591916	-0.259584	-0.166967	0.174979	0.272585	0.467498	-2.1605	-0.468974	-1.2439	0.137185	-0.917731	-2.47151	-0.859944	0.24517
9.21_836.6076m/z	0.0928443	-1.48863	0.646573	-0.162613	-0.00269861	-0.484689	1.55946	-0.838227	1.27946	1.00667	1.36905	-0.220244	0.208404	-1.01255	-0.137315	-0.257328	-1.22774	0.110115	-1.00852	-0.343455	0.99063	0.123888	1.1037	0.676328	-0.314679	0.397856	0.265988	-3.045	-0.165622	-0.16077	1.19124	0.51928	-0.121906	-0.219049	-0.662881	0.535672	-1.41613	-0.484677	-1.33198	-0.476729	-1.19802	0.00893747	-2.21743	-0.484266	-0.822108	-0.316842	0.005869	-1.43251	-0.830093
9.39_682.6347m/z	-1.05965	-0.745532	-0.0458848	-0.102022	0.78346	-0.336185	0.616441	-0.564206	1.00651	0.243313	0.940985	1.22102	-1.33925	-1.55315	-0.204753	-0.222284	-1.40763	-0.216796	0.310728	-0.455431	0.212442	0.194696	0.911953	0.32822	-0.273441	0.686581	0.59328	-2.96145	-0.899894	-1.44346	0.958809	-0.0679028	-0.236332	-1.64635	-0.598508	0.616018	-0.0349954	0.675076	0.526742	-0.173409	0.673395	-0.105735	-0.755719	-0.738826	-1.38245	-0.0373389	-1.17783	-2.44327	-0.607176
9.20_668.6192m/z	-0.426727	-1.76516	-0.395996	-0.146802	0.515118	-0.483882	0.0952295	-0.0207357	0.613622	0.273526	0.747365	0.870751	0.0782333	-0.740945	-0.0610866	-0.0703371	-0.513237	-0.036296	0.0198015	-0.820876	0.494749	0.611661	1.00787	0.0953397	-0.717705	0.469876	0.54714	-4.73632	-0.317206	-1.09822	0.598631	0.539599	-0.118975	-0.658686	-0.642048	0.517659	-0.700682	0.347087	0.407845	0.0414858	0.860239	-0.27558	-0.67474	-0.826808	-0.53699	-0.173595	-0.87969	-2.60403	-0.512881
9.57_696.6504m/z	-0.466867	-1.49255	-0.394491	-0.44524	0.530823	-0.813387	0.190811	-0.315102	0.784111	0.586952	0.851563	0.937456	-0.43877	-1.07776	-0.114405	-0.444364	-0.88303	-0.0916924	-0.0151915	-0.845542	0.660756	0.629968	1.25661	0.236476	-0.558031	0.351443	0.352377	-3.72137	-0.918739	-0.343636	0.69388	0.544046	0.141774	-0.675174	-0.17002	0.715382	-0.135523	0.499057	0.486021	0.271588	0.757281	-0.343478	-0.692802	-0.533481	-1.25627	-0.215074	-0.752392	-3.69587	-0.140724
6.29_689.5595m/z	0.892635	-0.323908	0.322015	0.575949	0.193827	-0.232729	-0.445338	-0.681105	-0.0679399	0.961356	1.02568	0.252462	-0.848968	-0.32919	-0.817522	-0.25603	-0.187754	-1.60785	-0.943377	-0.135545	0.0707286	-0.254067	0.925342	0.801747	-0.477423	0.784802	0.633361	-1.28971	-0.508359	0.206364	0.233713	0.205844	0.692384	-0.370197	-0.281507	0.127321	-0.247193	0.481246	0.554955	-0.683838	-0.130639	-1.31124	-2.01257	-3.1287	-1.40475	-2.1749	-1.46272	0.464337	0.490069
8.29_745.6200m/z	-0.744636	-0.0102355	-0.116329	0.361833	1.43563	-1.1044	0.33925	-0.0361467	0.140276	0.485527	0.873561	0.0955015	-0.726428	-1.3269	-0.320259	-0.471448	-0.51297	-0.526529	-1.85297	-1.20842	0.496121	-0.193502	0.975657	0.0538173	-1.01828	0.207736	0.201556	-1.05701	-1.42405	-0.104101	-0.179973	-0.385025	-0.381309	-1.35459	-0.140849	-0.0996602	-0.485432	-0.79216	0.440438	-0.405693	0.122175	-0.904479	-0.521243	-0.927395	-1.75168	-0.57261	-0.844459	-0.491481	0.182641
8.69_834.6768m/z	0.148463	-0.00683315	0.461454	0.69373	0.446313	-0.993071	-0.550544	-0.0645629	0.677987	0.157753	0.406681	0.320155	0.0648009	-0.847235	-1.28989	-0.602967	0.342115	-1.07888	-1.19897	-0.529643	0.278477	-0.130728	1.13044	-0.486048	-0.582097	0.261024	0.261631	-2.06085	-0.532956	-0.68421	-0.171049	0.402608	-0.0981788	-0.999726	-0.343119	-0.0831056	-1.16822	0.610202	0.319522	-1.22168	0.0230494	-1.35991	-1.20799	-1.57723	-0.803454	-0.788103	-0.860144	-0.968216	0.572222
8.66_861.6891m/z	1.10585	-0.548301	0.384058	-0.28423	-0.0525417	-1.16822	0.709412	0.746005	0.962674	0.927309	0.655164	0.76288	-0.181223	0.295734	-0.341308	-0.830309	-0.945421	-1.0991	-0.870241	-1.56728	-1.58068	-0.371559	-0.384633	-0.156667	-0.80824	-0.0366426	-0.614716	-0.683657	-0.579092	-0.857369	0.389574	-0.640566	-0.81099	-1.14615	0.0254352	-0.0780633	-0.278533	0.880008	0.95699	-0.722636	-0.301285	-1.4278	-1.70362	-1.15507	-0.648872	-1.15853	-0.952284	0.339268	0.100257
9.17_694.6334m/z	0.428891	-0.315957	-1.26946	-0.429705	1.04262	-0.13759	1.05833	0.0259914	0.857358	0.454442	0.756372	0.440394	-0.544865	0.226091	0.620543	-0.523948	-0.743088	-0.487033	-0.599485	-0.926345	0.0703939	0.307404	0.854254	0.328537	-0.737155	0.981056	-0.0140918	-1.77394	-0.555133	-1.21979	-0.412966	-0.766989	-1.2906	-0.832919	-0.769498	0.306193	-0.398482	-0.300056	0.103992	0.19972	-0.393027	-2.94287	-1.33084	-0.99943	-1.12014	0.0654834	-1.66202	0.0590204	-0.220425
7.85_717.5902m/z	0.462388	-0.132854	-0.456631	0.000534615	1.37299	-0.564119	1.13265	0.373699	0.402206	0.973848	1.35151	0.62856	-0.591504	-0.283294	0.110758	-0.0547769	-0.991407	-0.682492	-0.560369	-0.807889	-0.0325471	-0.0773244	1.24472	-0.784605	-0.694979	0.53086	0.211643	-1.15127	-1.07186	-0.0908528	-1.53008	-1.23338	-0.887838	-1.02971	-0.327037	0.210369	-0.443191	0.231245	0.185284	-0.698757	-0.583446	-1.47427	-0.74849	-0.784171	-0.529251	-0.455192	-2.50842	-1.098	-0.20079
7.85_777.6112m/z	0.776809	-0.410834	-0.661734	0.4011	1.43672	-0.2721	0.509189	1.10859	-0.203014	0.527121	0.953399	0.309182	-0.420981	0.163655	-0.398185	-0.294532	-0.810866	-0.834336	-0.762264	-0.754528	-0.312715	0.430432	1.16128	-0.374997	-1.13773	0.167367	-0.361987	-1.67491	-1.09916	-0.654012	-1.32081	-1.11157	-0.352314	-0.820895	0.0633163	-0.335664	-0.961076	0.289839	0.716675	-0.493482	-0.774809	-1.54298	-0.938991	-1.82279	-0.109775	-0.593108	-1.48978	-0.13277	0.608678
8.47_873.6798m/z	-0.254373	2.05631	0.832362	0.229862	0.0519181	0.594613	-0.531494	1.46922	2.19652	-0.885932	0.262713	0.238252	0.165815	0.937151	0.255106	-1.18665	-0.252126	-0.937185	-2.98669	-0.134363	0.638994	-0.126794	-2.0387	0.727956	-1.94915	-0.274436	-0.157498	0.459963	-0.702735	0.359848	0.326263	0.0394878	-0.0246748	-0.784363	0.179776	-0.494818	-0.335748	1.79136	0.112398	0.544997	-0.579605	-1.2661	-0.674739	-1.07596	-0.497693	-0.305568	-1.619	0.398782	0.993639
8.89_885.7061m/z	1.51069	1.38036	-0.161851	0.387821	0.17295	0.558757	1.25731	0.423177	0.819898	2.47033	2.28557	0.159293	0.729058	-0.0689744	-0.4113	-1.48103	-1.77007	-0.726916	-1.26546	-0.879881	-0.873401	-0.468252	-0.892379	0.529755	-0.986445	0.327594	-0.340666	-1.19476	0.505464	-0.984758	-0.101831	0.25331	-1.08269	-0.168582	-0.530599	-0.485981	-1.80905	0.0192811	0.449197	-0.847297	-1.27016	-0.52098	-0.979014	-0.768907	1.34665	-0.781115	0.511076	-0.680666	1.36474
8.53_1644.3154m/z	1.32751	1.40955	0.178831	1.15108	0.681902	-0.0080052	-0.359231	0.82762	1.02042	0.460912	0.167584	0.607438	-0.26056	0.764374	-1.0658	-0.0604084	0.641194	-0.218023	-1.69601	-0.0603296	-0.442411	-0.301925	0.402746	-0.0228622	-0.417447	0.403289	0.303899	-0.648485	0.533016	-0.461726	-1.54879	-0.398132	-0.414559	-0.0765191	-0.951747	-0.672313	-0.784034	0.738562	0.272203	-0.149966	-0.249202	-2.54652	-1.20551	-2.9719	0.46202	-0.0062169	-1.26803	-2.36731	0.736575
8.51_1738.3096m/z	1.70197	1.20917	0.208178	0.0979618	0.711835	-0.305661	0.91311	0.984932	0.993778	1.06513	0.400288	1.20484	-0.355958	1.51311	-0.260058	-0.749911	-1.67453	-0.446441	-0.640764	-0.37871	-1.71082	0.237669	0.16727	-0.508825	-0.290325	0.570019	0.36203	-0.172614	-0.393516	-0.533227	-1.65111	-0.8421	-0.372825	0.698359	-1.78366	-1.38448	-0.389349	0.176273	0.518037	0.216865	-0.957638	-2.26883	-2.36752	-1.57281	0.340991	0.423687	-0.700947	-0.684309	0.271755
8.51_1670.3289m/z	1.54751	1.08853	-0.00360059	0.492283	0.658427	0.432724	0.596038	1.18733	0.767138	1.02769	0.305256	0.524233	-0.162497	1.23779	-0.298593	-0.531237	-1.09993	-0.266111	-0.900147	-0.14453	-1.16247	0.152665	-0.00611532	-0.224709	-0.38871	0.582769	-0.0682914	-0.355431	0.193642	-0.222439	-1.34997	-1.28826	-0.349796	0.554401	-0.319882	-0.135731	-0.193403	0.672825	0.530815	0.425235	-0.726777	-3.79644	-2.01724	-2.38246	0.217226	0.519057	-1.72187	-0.929855	0.721531
8.51_857.9253m/z	1.32589	1.20563	-0.157785	0.650311	0.410714	0.530916	0.484136	1.1144	0.713809	0.805322	0.259694	0.483207	-0.11701	1.04938	-0.233307	-0.530562	-0.753655	-0.187966	-0.811584	-0.107453	-0.722377	0.0260542	-0.314877	-0.215263	-0.407086	0.330914	-0.17055	-0.230757	-0.0770329	-0.106164	-0.648529	-0.686467	-0.383981	0.378447	-0.0927029	-0.100423	-0.206823	0.481583	0.321654	0.281371	-0.593268	-5.62015	-1.9271	-1.17907	0.377191	0.240228	-0.682471	-0.763445	0.826856
8.17_1666.2974m/z	1.6689	1.77665	-0.129921	0.288369	0.114621	-0.226471	0.761756	1.03597	1.50408	0.954981	0.859466	0.728984	-0.531662	1.71893	0.424789	-1.18553	-1.86133	-0.492634	0.10904	0.598476	-0.727375	0.452568	0.0333671	0.407134	-1.10753	0.0569399	0.0689883	-0.115149	-0.867322	-0.331796	0.0093116	-0.979099	-0.574014	1.12346	0.00611349	0.29849	-0.219078	1.39326	-0.726949	0.351659	-0.699257	-1.42098	-2.54787	-1.80231	0.419995	0.14241	-1.04627	-2.14052	0.947788
8.51_857.8129m/z	1.35991	-0.0011962	-0.947776	0.602132	0.678835	-0.0403094	0.600603	1.68734	0.585589	0.981421	0.106352	0.285608	-0.407143	1.63302	-0.706073	-1.52758	-1.39495	-0.346816	-1.53436	-0.0947636	-1.13715	0.364778	0.63525	-0.802471	-1.96957	0.781216	0.199336	0.187175	0.561372	0.557261	-1.39924	-0.803558	0.709827	1.07028	0.173431	0.308354	-0.481972	0.588486	-0.650187	0.378759	-0.679571	-2.62587	-0.427447	-1.66094	0.854695	0.551188	-1.30841	-1.36398	0.519478
8.37_873.6670m/z	0.294311	1.15849	0.0954378	1.44971	-0.853468	-0.400969	1.01672	1.60865	1.14263	0.681344	-0.645956	-0.270669	1.13774	-0.376264	-1.49973	-0.816007	-0.0627679	-2.02394	-1.24347	-0.657176	-1.52056	0.347395	0.163379	0.520164	0.914364	0.150291	-0.841514	-0.570703	-1.343	-1.67299	-0.326567	-0.290119	-1.19288	-1.32156	-0.674289	-0.429733	0.0816635	0.455507	0.363762	-1.00975	0.14199	0.468675	-0.638896	-1.1589	0.352888	-0.193984	-0.27323	-0.74463	2.34667
8.86_708.6138m/z	-0.161829	-1.18895	0.52799	-0.864355	-0.445267	1.24233	1.22896	1.66348	1.88316	0.522781	-0.80659	0.323158	0.663883	0.0417553	-1.32865	-1.1237	-0.70714	-0.498305	-0.877772	-0.704583	0.00994032	-0.352628	0.0814357	-0.463344	0.48582	0.0542717	-0.0184894	-2.05412	-1.09817	-1.67891	-0.0651961	-0.0844399	-1.80064	-0.822635	-1.06189	0.013153	0.517488	-0.164053	-0.0923871	-0.553853	-0.128525	-0.243864	-0.706269	0.617183	-0.703357	-0.0289664	-0.248964	-0.374507	-0.923317
4.88_771.5648m/z	1.69966	0.717003	0.495519	0.0695277	0.204468	0.108173	-0.454435	0.245922	1.26477	-0.580253	0.732438	1.1014	0.179895	0.217165	-1.63476	-0.241361	-0.0920113	0.465661	0.813602	0.707536	0.257527	0.163499	-0.164816	-0.873022	-1.38523	-0.373652	-1.19857	0.2816	-1.22338	-0.967888	0.837214	0.38019	-0.469313	-0.478537	-1.79943	0.172342	-0.209572	0.215811	0.0570282	-1.42435	-0.587618	-0.269524	-1.72348	-3.42393	0.710444	-0.430754	-0.152771	0.635512	2.21976
6.26_834.5646m/z	0.663106	-1.15045	0.429997	2.05006	-0.926955	0.604133	0.189555	1.02912	1.07156	0.225372	0.384183	0.44574	0.566975	0.370732	-0.17849	-0.225768	-0.647843	1.68689	-0.141007	0.946925	1.0744	1.13517	0.827094	-1.82864	-0.142136	-0.357258	0.454191	-0.404621	-0.574085	0.412349	0.0510718	0.859145	0.383679	-3.33264	-1.12335	-1.11831	0.160346	0.82232	-1.37575	-0.918537	-1.06606	-0.274632	-0.630369	-1.72039	0.320498	-0.765253	1.31883	0.86529	0.44624
7.24_864.6117m/z	1.85604	0.0682385	-0.321778	0.466953	0.209974	0.146035	-0.304895	0.520725	-0.568734	-1.15785	-0.235448	0.613642	0.430521	2.69641	0.306887	0.780866	1.59333	-0.483205	-1.23618	0.735754	1.37178	0.294808	-0.983486	-1.03317	-1.70494	0.648444	0.488414	0.320457	0.183603	0.347556	-0.502971	-1.37537	-1.07274	0.106767	-1.1735	-1.10128	0.0687678	0.165917	0.288058	0.898954	-1.7975	-1.78475	-0.558945	-1.54192	0.448109	0.530938	0.106306	-1.06511	0.797659
4.58_813.5369m/z	1.19642	0.846782	0.644039	0.0140734	-0.601293	0.89314	-0.98634	0.0829318	1.89347	1.08883	1.30566	0.245819	-0.0571042	0.417187	0.078389	-0.471237	0.392751	-0.989562	-0.440727	0.695451	-0.00787403	1.07543	0.749493	0.255432	-1.40615	0.740985	0.939074	1.28003	-1.34568	-0.425199	-0.703926	0.642015	-1.36492	0.0498134	-1.14403	0.0865385	0.391144	1.25528	-1.59967	-0.330498	0.723565	-1.54291	-1.49666	-2.68437	-0.415166	-2.18267	-0.840995	-0.904799	1.02401
5.68_504.3765n	0.457702	-0.0581927	0.969246	0.896871	0.424679	0.279903	-0.557913	0.102615	1.80092	-0.125609	0.4436	0.575133	-1.62426	0.0999741	-0.134995	0.460978	0.935472	-0.537964	-1.00099	0.109944	-0.235377	0.382546	0.262116	1.45985	1.01631	1.28484	0.764645	0.906156	-0.306868	-0.841815	-0.878439	-0.484216	-1.44045	-0.217782	-1.54554	-0.261398	-0.408351	-0.0855989	-1.51455	-0.443851	0.625635	-2.62993	-0.411843	-1.68783	-1.38942	-1.17549	-1.39044	-1.66429	-0.746564
8.13_918.6526m/z	0.0290823	-0.0633777	-0.00574285	0.0246918	0.444151	-3.30841	-0.724684	-0.723049	-0.200285	-0.847205	-0.812764	0.305772	2.0753	1.59052	0.688712	-2.17066	0.58347	-0.0300099	0.0602335	-0.444289	-0.477224	-0.00392749	-0.023558	1.81295	0.644825	1.09346	-0.141649	-1.11251	0.370066	-2.33912	-0.710122	-0.0763447	-0.581964	-0.603998	0.652628	-0.218017	-0.785316	0.266313	-0.21719	0.716452	0.169021	0.286637	-1.17125	-1.57839	0.601863	0.352338	-0.158431	-0.264637	0.902331
9.03_676.6235m/z	-0.10571	0.277356	-0.308388	-1.17608	-0.442973	-0.50889	-0.00220925	0.227891	1.16769	-0.349523	-1.23108	0.40357	-0.0128239	0.609888	0.970526	0.999383	0.514659	1.03298	-0.765562	-0.555576	-1.3221	0.156115	-0.183089	2.15075	0.576434	1.08177	1.61728	-0.15553	-0.0147526	-0.622193	-1.07762	-1.03392	-1.42886	-0.319373	-1.19762	-0.38214	0.290976	-0.64578	-1.28381	-0.805857	-0.625305	-1.73024	0.601311	-0.646306	-0.33421	0.512668	-1.20567	-0.398307	-1.42376
0.71_448.3065m/z	0.549476	-1.43655	-1.82393	-1.06	-0.578973	0.302955	-0.470742	-0.0255661	0.671629	1.02435	-0.375929	0.178192	-1.12856	-2.67354	-0.111498	-2.28413	0.349891	-1.76174	-0.381005	0.437042	1.36426	0.638956	0.317335	0.781619	1.59317	0.226792	1.6152	0.474071	0.62181	0.68193	-0.338821	-1.29302	0.838917	-0.38753	-0.404636	0.318587	-0.929927	0.780833	0.352509	-0.138604	0.853377	0.858562	-2.31101	-1.00504	1.01661	0.884472	0.111168	0.590547	1.0979
3.21_313.0790m/z	0.603354	0.637709	-1.71231	0.622169	-2.03418	0.616627	0.477369	0.611977	0.528264	0.497894	0.477419	0.447683	0.558721	0.53845	0.518481	-1.91353	-1.78297	0.469748	0.456795	0.54138	0.537162	0.546022	0.543174	-1.88572	0.611396	0.572851	0.561057	0.515549	-1.91044	-1.93066	-2.40987	-1.60547	0.475693	0.502707	0.461603	0.490813	0.463346	-1.60207	0.538028	0.520305	0.499269	0.549729	0.567124	-2.125	0.565296	-1.43962	0.474544	-1.72705	0.596154
3.55_493.3870m/z	0.919048	-0.129892	0.0741283	-0.813117	-0.679035	0.720175	1.05817	-0.290821	0.435411	1.3784	0.508448	0.715182	0.41024	0.160172	0.245554	-2.24402	-0.0389643	0.923206	-0.044105	0.506907	0.654408	0.550592	-0.372964	-0.475984	-1.82087	0.22044	0.00183231	0.492419	-1.10241	0.235723	-1.00467	-4.69537	0.0742189	0.0983599	-1.73149	0.923395	-0.124162	0.450195	0.610916	0.262796	-0.733799	1.27749	0.209518	0.211848	-0.420865	-0.299703	-0.557249	-0.785785	-0.179853
5.04_877.2144m/z	1.31995	-1.17534	-0.666841	1.44973	-0.603769	-0.236662	-1.1056	1.62294	-1.1073	-1.24036	1.17987	0.511563	-0.233507	-0.193553	1.09023	1.63776	-0.0670858	-0.720209	-0.397737	-1.27557	-0.696551	1.01527	-0.849965	-1.01954	-0.951652	-1.10117	1.33476	-0.449128	0.128183	-1.41824	-0.745146	-0.690064	-0.480219	-0.753611	-0.300158	-0.181212	-1.04169	-0.503169	-1.11211	0.951403	-0.418782	1.7143	1.2365	0.973339	1.202	-0.024694	-0.116336	-0.251569	-0.562671
6.36_387.0973m/z	-1.68299	-0.251156	-0.300145	0.903372	-3.60813	-1.15697	0.405604	0.761056	0.419917	-1.09202	-1.14171	0.48385	0.767291	0.404582	0.0356904	0.21721	0.772536	-0.520986	-0.575533	0.287181	0.209541	1.89837	0.673696	0.810914	0.570279	-0.00707907	-2.36908	-0.832758	0.0158105	-1.41786	-0.326766	-1.30562	0.330349	0.815188	-0.214949	1.12613	0.561517	0.322331	-0.340938	0.125397	0.517766	-1.82659	0.656802	-0.122431	-0.0740129	-0.727562	0.915224	0.284218	0.551648
0.72_373.0460m/z	-0.615375	-0.263262	-0.957892	-1.98303	-1.85128	0.395736	-0.238796	-0.0633206	-0.495902	0.674631	1.15212	1.36415	-0.0782318	-0.389413	-0.762246	-0.667488	-0.428121	-0.168926	0.380878	0.820924	0.956755	1.6465	0.351563	-0.26856	0.29145	-0.109668	0.187198	-0.0110418	0.0460451	-0.5912	0.0975215	0.430596	-0.0870013	-0.895343	-0.2057	-0.13371	0.306052	1.56092	-1.2489	0.124891	0.171794	-2.48212	0.42962	-0.114381	-0.0117835	-0.553848	0.403401	0.103767	-0.388384
1.01_477.0667m/z	0.201171	-0.0445896	-0.416356	0.927883	-0.426404	0.972259	-0.168734	0.754129	-0.197763	-0.184829	0.148471	-1.07862	1.04259	0.217646	-1.32225	-1.53336	-0.599525	-0.813927	-0.926104	-1.14599	0.977974	2.45959	-0.206808	0.720755	-0.381653	-0.506372	-0.123598	-1.06425	-0.49682	-0.796534	-0.628561	-1.25084	0.0610577	0.0888371	0.945713	0.850242	-0.784789	0.883976	-1.33966	0.247693	-0.181921	-0.609723	-0.794243	0.347927	0.451269	0.121351	0.40565	-0.301296	0.350149
0.84_429.0476m/z	-0.116166	0.324887	-0.628258	1.04332	-1.87342	1.17875	-0.541129	0.638218	-0.466803	-0.00456455	-0.0814926	1.71337	0.494413	0.745017	-0.556944	-0.265688	1.71236	-1.51975	0.525979	-0.861418	1.25262	1.41924	-0.312197	0.752055	-0.0168529	-1.57374	-0.19208	0.753231	-0.581185	-1.20291	-0.303824	-0.810837	-1.24718	-0.294413	0.200749	0.421458	-1.3326	0.109572	-0.584739	-0.369852	-0.123342	-0.407118	0.00495505	0.306304	0.481295	-0.267897	0.314436	0.866847	0.409359
1.01_532.0192m/z	-2.47006	-0.0142144	-0.250697	0.901751	-0.549069	1.10952	-1.24692	0.575701	-0.27144	-1.50669	-1.04792	0.183046	0.636169	0.446962	-0.620886	-0.285013	-0.142964	-0.08649	-0.294449	-1.08669	1.74925	2.72226	-0.0591087	0.259894	0.494733	-1.09733	0.318161	0.340288	-0.0797039	-0.783804	-0.833357	0.0192808	-0.691515	-0.878502	-0.953968	0.633748	0.690596	-0.158401	0.176657	0.319524	-0.385586	-0.380277	0.418003	-0.436674	0.568111	0.74873	0.617436	-1.27812	-0.491348
14.97_157.8720m/z	0.359251	1.0129	-0.15268	-0.180012	0.140121	1.1191	0.161039	0.0375545	-0.101834	-1.67884	-0.0682882	-2.04823	-0.185705	-0.164263	1.77374	1.19995	0.932226	0.53865	0.77383	-0.235148	-1.6657	1.35421	1.36857	0.226139	1.09646	1.37966	0.470712	-1.94356	0.264517	-0.371213	0.517105	0.925599	-0.107249	-0.56093	0.188417	-2.83969	0.0302387	-0.996899	-0.390754	0.11285	-0.442732	0.196023	2.03009	-0.871298	0.589404	-2.24332	0.886104	-0.807115	0.198966
7.98_868.6088m/z	1.44874	1.30412	-0.239788	0.801934	-0.242583	1.11749	0.200711	0.92123	1.06565	-2.79974	0.123977	0.920969	-2.59753	-0.649718	-0.289036	1.03079	0.875077	0.984711	-0.5582	1.62522	0.69603	-0.51717	-0.168462	0.0767715	0.851641	0.381047	0.38215	0.693128	0.302612	0.300473	0.466034	-0.962668	0.807234	1.39262	-0.239692	-0.476927	-0.197921	0.440137	-1.49756	0.070495	0.183455	-0.610658	-0.305398	-0.303764	-1.59866	-0.674783	1.2253	0.615926	0.333846
7.96_886.5774m/z	1.92592	0.744709	1.19309	0.946646	1.51515	0.191509	1.30247	0.819338	-1.55653	0.221593	-0.472636	0.264319	-1.92734	0.301033	0.0175577	1.01111	1.59646	0.284641	-0.0731332	0.582808	0.305484	-1.08896	-0.722393	0.300816	0.484676	0.640156	0.42921	0.34967	0.420978	-0.00101062	-1.19654	-0.797698	2.0336	1.64122	-0.0383655	-1.34122	0.0304593	-0.0743025	-0.99521	-0.0557223	-0.945757	0.973832	-0.718395	-0.652322	-0.474527	0.36249	-0.406164	-1.25795	2.42771
1.38_554.3461m/z	1.8597	0.106323	0.601711	0.358697	-0.303964	0.365647	1.90534	0.283659	1.1086	-0.469929	1.3674	0.253423	-0.425764	-0.482238	-0.522801	0.424539	2.14095	1.05145	0.692795	1.09288	-0.285294	-0.0122735	0.0111637	-0.460073	1.25809	-0.792217	0.170455	0.704476	0.91725	-0.531744	-0.708384	-0.589523	2.23079	-0.187191	-0.014235	-0.00979896	0.990388	-0.480163	-0.433785	-0.435401	-0.421002	-0.866051	-1.13196	-0.591542	-0.162929	-1.05309	-0.272609	0.396831	0.679199
6.92_816.5752m/z	1.7741	0.0416128	0.788847	0.453095	0.335482	0.385647	1.56146	0.190629	1.17586	-1.75236	1.27912	0.290016	-2.5117	-0.808811	-0.319475	-0.275183	2.12149	0.415723	0.499346	0.850243	0.087605	-0.205269	-0.212263	-1.4753	0.639804	-0.350989	-1.20513	0.380823	1.05136	-0.451141	-0.543355	-0.104618	1.77243	0.955114	-2.03381	-0.400961	0.745042	-0.780588	-0.239347	0.17417	0.493424	-0.0856524	-0.286552	-0.453328	-1.09748	-0.331067	-0.236034	0.428761	1.89195
7.82_1752.1281m/z	0.723164	-0.869247	-2.19321	-0.862518	-0.771149	-0.24817	0.653055	0.55565	-1.35066	0.0426083	0.0129098	0.67779	-0.267484	0.300487	-0.89709	-0.397362	-0.193293	0.967291	1.71873	0.425231	-1.90086	0.304455	0.0994938	-0.954522	0.0991933	-0.825911	-1.59066	0.272912	-0.0437718	0.115138	0.828894	1.31906	0.207989	-0.147537	1.72907	1.87045	1.50948	1.21064	0.361172	0.227571	0.227786	0.330704	0.890872	1.93776	0.223561	0.530334	1.69136	1.23805	-0.191621
7.96_685.4706m/z	0.305715	-0.434267	-1.61077	0.0287214	-0.881166	0.712348	0.662803	0.328585	-2.00503	-0.0787187	1.09265	0.619429	-0.612078	0.721007	-0.305053	-1.19817	-0.758546	0.56052	1.28371	0.312343	-0.163656	-1.08226	-0.604032	-2.1179	-1.38134	-1.26958	0.603818	0.0866064	1.18107	1.72716	1.19078	0.880466	1.8808	0.816849	1.16495	-0.545508	0.920932	0.0644807	0.885036	-0.412894	-0.16517	1.21117	1.10324	0.642194	0.857042	0.499581	1.21373	1.10416	0.141566
7.92_695.5030m/z	0.337275	-0.177854	-0.877847	-0.564754	-0.513909	0.517475	0.381125	-0.256559	-0.0349416	0.193151	0.159187	0.110182	-0.215026	0.0552204	-0.21395	-0.563436	-2.10066	1.06179	1.24984	-0.450268	-0.288925	0.294681	0.000398235	-0.0865017	-1.00534	-0.798788	-0.249538	-0.22454	0.730116	1.11757	0.516695	0.910125	0.512656	0.747529	1.16566	0.00940093	0.101307	0.879606	0.591077	0.510121	-0.539387	1.78504	0.543907	0.982138	1.38456	1.34808	1.16351	0.626936	-0.364413
7.93_594.5026m/z	-0.369613	-0.0273416	-0.80514	-0.743303	-0.422486	1.33085	0.159808	0.817114	-0.845666	-0.296881	0.187154	-0.0462572	0.0754524	0.467859	0.0615231	-0.772283	-0.583728	-0.0835806	0.931687	-0.000892492	-0.453604	0.411049	0.894112	-1.29545	-1.10467	-0.162016	0.184805	-0.465795	2.16404	1.21116	0.513814	0.242171	1.49567	1.51113	1.41288	-0.798268	-0.153458	1.07391	0.532556	0.0143446	-0.609465	2.05484	0.339347	0.618565	0.15076	1.0631	0.53165	1.24783	-0.536018
1.23_467.2427m/z	1.67235	0.657646	0.821162	-0.698061	0.0503377	-0.0272629	1.26588	1.04191	-1.12363	-0.832019	-2.11867	-1.40682	-0.408983	0.354946	0.0267064	-0.0972397	-0.0660343	1.1072	1.1891	-1.17202	0.530492	1.15943	-1.32239	1.28156	0.0535449	-0.038071	-1.88221	-0.0825407	-0.79719	0.542639	-0.167589	0.786817	-1.10039	-0.642045	-0.130683	0.00445768	0.445912	-0.353376	1.02264	0.331909	-0.957662	-1.01198	0.80782	1.96491	1.28731	1.38209	1.19449	1.31976	0.371077
0.55_164.9281m/z	1.30875	0.190127	2.02693	-0.362794	0.0994707	0.576892	-0.161697	0.865328	-1.55023	-2.12235	-0.66644	-0.223731	0.141187	1.6324	-0.537855	-1.13591	-1.08058	-0.376648	0.673806	1.44097	0.276537	-0.6946	0.0777483	0.529345	0.452257	-0.471181	-1.38408	0.480301	-0.420707	0.553765	-1.01229	-0.24266	1.4712	0.791274	0.380668	-0.213134	-2.12463	-0.509213	2.16112	-1.14826	-0.241841	1.16974	1.7105	0.17451	1.00402	0.669476	-0.914144	-0.173589	0.0215628
7.81_1034.5538m/z	1.50777	-0.12309	0.765872	0.828841	-0.279543	0.350338	0.0201474	1.72533	-1.00439	-2.45031	0.145524	-0.134783	0.719733	0.998158	0.453277	-0.420765	0.492642	0.546378	0.179716	0.387395	0.0647946	-2.32926	-1.72726	-0.538373	-0.72921	0.599714	-1.12539	-0.00166723	1.20288	2.08869	1.04097	-0.0436817	-0.5536	-0.0485697	0.558585	0.635609	1.21636	0.313518	0.782979	-1.11526	-0.351336	1.9237	-0.377343	-0.191675	1.20323	-0.028008	0.637423	0.00250271	-0.00843355
1.39_592.3611m/z	0.779933	0.72047	-1.05172	0.017492	0.0839309	-1.01152	-0.158633	0.87246	0.73951	0.0597545	-2.00739	-2.08469	0.964192	0.802911	1.57801	1.4046	1.22749	1.33883	1.09159	-1.71994	0.893774	-2.40164	-0.420349	0.852977	0.416427	-1.46819	1.37089	1.26423	1.22601	1.03709	0.944216	-0.208556	0.859968	-1.04723	0.248126	0.193473	-0.00721487	-0.783563	0.158828	0.947873	0.299801	0.197247	-0.675809	-0.583775	0.291429	-0.132284	-0.0119563	-0.569119	-0.404669
1.06_694.2873m/z	-0.0946747	-0.249079	-0.492813	-0.889637	0.189587	-0.0870903	-0.199878	0.537689	-1.34313	-0.0625159	0.528932	0.618922	0.837414	-0.129375	0.0985537	0.658096	0.595851	1.51038	1.55904	0.579186	0.535785	0.196265	-0.050673	0.382695	-0.484568	-0.207121	0.362103	1.95291	1.31609	2.20845	0.568362	0.23697	1.02065	0.00971619	0.240253	0.269312	0.328849	0.39352	0.715826	0.480048	-0.152954	-0.24337	-0.778932	0.441464	-0.184418	0.00554702	0.0819308	1.11531	-2.23961
1.06_505.2566m/z	-0.369915	-0.135396	-0.616247	-1.38518	-0.827549	-1.6253	-1.21996	-0.920001	0.943292	-0.229396	0.816929	0.410203	1.46188	-0.390111	0.811011	1.0565	0.345299	0.912712	1.6541	0.437138	1.69956	0.26896	0.433827	0.999198	-1.49792	-0.411637	0.858369	1.25131	2.08293	1.51294	0.495301	-0.465972	1.32443	0.983005	-0.385262	0.0141755	-0.0331326	0.589736	0.743152	1.04734	-0.41463	0.0958015	0.264356	-0.27253	-0.720418	-0.926695	0.689632	0.351363	-1.14916
1.07_632.3172m/z	-0.986772	0.355779	-0.435238	-1.26564	-0.883828	-0.206694	-0.973078	-1.17676	0.30114	-0.148628	-0.123288	-0.142255	1.45448	-0.508425	0.118319	1.22165	0.862163	1.67975	1.74211	0.999725	0.841784	0.138421	0.401188	-0.0568804	-0.0502299	-0.160212	0.909341	1.93611	1.85263	2.11722	0.662419	-0.58898	1.09719	0.422042	0.358771	0.320407	-0.204591	0.437329	0.806755	0.904246	-0.0127614	-0.676605	0.311783	-0.360278	-0.46808	-1.7995	0.653582	-0.315997	-0.956511
1.06_519.3322n	-0.324067	-0.0356447	-0.163773	-0.46079	-0.613571	-0.410938	-0.597644	-0.0982483	0.187186	0.105182	0.556566	-0.237459	1.06948	-0.18011	0.00390857	1.35589	0.959813	1.73247	1.65184	0.66904	1.31759	0.448238	-0.0129911	0.490647	-0.43185	-0.324184	0.813318	1.93257	1.73354	2.60299	0.793907	0.015424	1.01138	0.277836	-0.377948	0.133852	-0.353487	0.610939	0.72089	0.692593	-0.384912	0.295782	-0.112975	-0.665401	-0.290128	-1.04269	0.178346	0.211239	-2.35867
1.06_564.3304m/z	-0.308383	-0.0652446	-0.172754	-0.469988	-0.548177	-0.331799	-0.66697	-0.0980079	0.159725	0.160776	0.591227	-0.30576	1.00407	-0.255916	-0.0508202	1.35247	0.939612	1.73904	1.63851	0.670293	1.30815	0.460001	0.0231902	0.482883	-0.418676	-0.309445	0.731414	1.92519	1.8225	2.64147	0.706299	-0.0584834	1.02082	0.347667	-0.2762	0.194305	-0.421473	0.551206	0.68554	0.816232	-0.417505	0.310828	-0.0208637	-0.617859	-0.290837	-0.969236	0.150168	0.212772	-2.21167
1.11_476.2781m/z	-0.83353	-0.649759	0.621729	-0.0261007	-0.966013	-1.14029	-1.11381	-0.984793	-0.0561869	0.560987	-0.476796	-1.32549	-0.0615234	-0.157492	0.857812	1.81248	1.23315	0.13128	1.16914	0.561776	0.0408108	-0.0263018	0.398753	1.38579	1.62172	0.862187	1.74128	2.02397	1.66045	2.18496	0.431551	-0.284292	0.174964	0.0653148	-0.715227	0.338214	0.747848	-0.58742	0.460639	0.293636	0.160489	-0.0950397	0.861181	0.368642	-0.963871	-0.928018	-0.412894	-1.13392	-2.68152
1.38_478.2939m/z	0.101129	-1.50657	0.614878	0.713466	-0.492134	-0.550393	-0.130198	-1.00237	0.231436	1.34528	-0.329196	-0.883691	-0.189382	-0.000841674	0.416374	1.91325	1.00442	0.576303	1.37246	0.298727	0.998449	-0.569298	0.269672	0.81558	1.39931	1.12915	1.70437	1.79783	1.2777	1.95882	0.431325	-0.554768	0.256429	-0.403039	-0.475136	0.0589074	0.386886	0.368978	-0.406691	0.468977	-0.669195	-0.261251	-0.723583	0.515533	-2.83187	-1.84459	-0.411134	-1.86058	-1.55557
1.08_526.3119m/z	0.33197	-0.34628	0.973108	-0.552274	-0.0962784	-0.0610825	0.42045	-0.205131	0.836646	0.616164	-0.184098	-0.789665	-1.01229	0.461634	1.31931	2.37465	1.12114	0.587965	1.08051	1.09169	0.692641	-1.46934	0.383526	0.173389	1.68638	1.00758	0.60891	-0.340517	-0.408472	0.8761	-0.686542	0.336774	-0.466327	-1.91056	-0.446075	0.547811	0.754128	-1.4067	-0.841396	-0.706086	0.357693	-0.0784838	0.379964	0.333899	-2.14131	-1.2469	0.0845499	0.480067	-0.810741
1.46_554.3459m/z	0.622519	0.704391	0.999643	0.381037	-0.396889	0.326385	0.68646	-0.576403	1.34591	-1.39465	0.274032	-1.06067	-0.914976	0.466737	0.725027	0.986794	1.43357	0.53494	0.872816	1.25159	1.0673	0.361231	0.289032	0.225479	1.59203	0.76318	0.558129	0.922767	1.47385	0.690878	-0.631151	0.0906358	1.51596	0.946947	-0.259498	0.294903	0.37955	-2.16184	-1.16789	-0.562853	-0.277044	-0.190496	0.136538	-0.524498	-1.4959	-0.507598	0.0562257	-0.431016	-1.15984
1.31_506.3249m/z	0.594331	0.158472	0.277231	-0.134794	-0.640961	-0.174506	0.303561	-0.0419451	0.384521	1.0625	0.0452534	-0.554725	0.524119	0.373531	0.635357	2.46876	0.96447	1.65385	1.10761	0.727788	0.632897	-0.2643	0.295715	0.329398	0.58392	0.0968513	1.23262	1.52234	1.96641	2.45891	-0.362314	-0.230892	1.02355	-0.1184	-0.0191841	0.133407	-0.163009	-0.182627	-0.513507	0.200757	-0.590766	-0.669899	-0.36422	-0.522509	-1.1616	-1.24913	-0.606025	-0.30563	-2.21129
1.31_566.3458m/z	0.63526	0.223612	0.357819	-0.0100015	-0.372023	-0.323002	0.332547	0.040102	0.379783	0.971691	-0.00890184	-0.995204	0.575677	0.392619	0.528832	2.58631	1.00749	1.52205	0.970978	0.86479	0.682842	-0.310548	0.376947	0.397333	0.659413	0.261906	1.19781	1.50172	2.03479	2.39727	-0.688572	-0.442589	1.06754	-0.0830801	-0.0581825	0.137374	-0.112396	-0.54466	-0.471117	0.376208	-0.804431	-0.594968	-0.243884	-0.431593	-0.988505	-1.15597	-0.678925	-0.540503	-2.14268
1.02_528.3091m/z	0.1672	0.191086	-0.749682	-0.105103	0.378704	-0.134828	0.0671396	0.311378	0.122036	0.366749	0.573004	0.22187	1.33612	0.919626	0.962215	1.84078	0.0169266	2.18987	1.01447	1.46372	1.42648	0.289051	-0.304272	-0.799227	0.220221	0.810812	1.39747	0.919602	0.300343	2.51153	0.039664	-0.560001	0.243407	-0.549695	-0.0302784	-0.329556	-0.493396	-0.154845	-0.765423	-0.0515779	-0.512255	-0.771574	-0.0847589	-0.969334	-0.828148	-1.32291	0.200863	-0.0424073	-2.17178
1.07_500.2780m/z	0.396675	0.493957	-0.617394	-0.320626	0.0805157	-0.448335	-0.0748027	0.272282	0.511258	0.392733	-0.0402207	-0.466162	0.734153	1.53324	1.57916	1.8861	0.315642	0.849564	1.17541	1.8562	0.466711	0.0505238	-0.772624	0.11325	0.780556	1.40469	1.95358	1.58157	1.08478	2.4312	-0.171845	-0.552	-0.796226	-0.432491	-0.322531	-0.497507	-0.657917	-0.90225	-0.910361	-0.588396	-0.558714	-0.829329	1.1707	-0.520226	-0.765442	-1.14772	0.0268837	-1.10707	-2.06357
1.31_452.2782m/z	-1.38894	1.03863	0.335417	0.732248	-0.652215	0.387186	-0.0274107	-0.73341	0.19013	0.207509	-0.909502	-0.930942	-0.0952588	0.325498	1.17801	1.97919	-0.142878	0.355187	0.820627	0.938385	-0.263364	-0.826058	0.674046	0.788321	1.33386	1.45984	2.20367	0.926601	0.0802475	2.15872	-0.214061	-0.410332	0.113611	-0.643774	0.349189	-0.212601	0.767901	-0.66609	-1.35934	-1.02807	-0.0963596	0.572177	0.804622	0.83199	-0.994432	-0.193517	-0.415334	-0.381538	-3.60709
1.82_480.3095m/z	-0.674322	0.860983	0.310522	0.57989	-0.681117	0.113345	-0.0120361	-0.983421	0.515828	-0.11485	-0.366418	-0.578074	-0.717455	0.432485	0.98361	2.19037	0.571439	0.0812194	0.982658	1.0235	0.38593	-0.399577	1.08432	0.404487	0.942364	1.74958	2.04902	1.48407	0.737745	1.24365	-0.557569	-0.214978	-0.226482	-0.0436483	-0.561734	-0.0357456	0.391242	-1.3365	-0.897614	-0.58654	0.56881	-0.709714	0.79379	0.638448	-1.48019	-0.557373	-0.116456	-0.412672	-4.19761
1.25_1035.6620m/z	0.0057583	0.58109	-0.0468307	-0.150445	-0.702588	-0.186749	-0.162276	-0.360025	0.546467	-0.445308	-0.391003	-1.10928	0.335518	1.02527	0.535363	2.56227	0.00883068	0.71278	0.727108	0.601062	0.923039	-0.312565	0.329152	0.843094	0.465684	0.767218	1.89108	1.39068	0.582682	1.95779	-0.935235	0.0257737	-0.339542	-0.362309	0.165252	0.323084	0.243051	-0.938531	-0.80158	-0.50777	0.00503323	0.14161	0.238082	0.187314	-0.0156962	-0.863341	-0.583146	-0.619229	-3.94641
1.25_481.2569m/z	0.0792751	0.424279	-0.434577	-0.914822	-0.809912	0.219358	0.492339	-0.3146	0.857479	-0.696093	-0.366379	-1.40874	0.176131	0.599191	0.200134	1.79686	-0.00426425	-0.117513	1.50122	0.370023	0.649705	0.362299	-0.498001	-0.303061	0.264707	0.201203	0.885599	1.60755	0.570141	2.11932	-0.237649	0.944087	-0.177393	-0.137398	0.775433	0.0363141	0.448511	-0.39843	-0.305547	0.528804	0.645428	0.433271	0.255994	-0.116318	-0.441032	-0.0332037	-0.527028	0.174139	-4.22674
10.45_316.9482m/z	-1.18531	1.1251	-0.430953	-0.679041	0.772456	-0.498365	-0.012568	-0.181782	0.273106	-1.2107	-0.558689	-2.17295	0.951493	0.17013	0.961063	1.4847	-0.547163	-0.419194	-0.199794	-0.40006	-0.513645	0.432226	-0.673987	1.66537	1.55706	0.919335	0.337942	1.00209	0.749643	0.68207	0.256764	-0.111292	0.167412	0.657649	0.288951	-0.105506	-0.931358	-3.30178	-0.605286	0.329736	0.406646	-0.800341	1.76226	0.915256	0.454715	1.25526	0.161987	-1.37371	-2.21011
6.94_740.5227m/z	-1.07777	1.48028	-0.500847	0.516611	0.0229464	-0.75987	0.818242	-1.66481	0.386545	-0.235276	0.514614	-0.89996	-1.50558	-1.12066	0.697185	1.40308	0.522743	-0.446801	0.325324	0.366204	0.55449	-1.00077	-0.0220966	1.43209	1.74495	1.65023	1.10145	1.82699	0.697073	0.729864	0.956256	0.346391	-0.12034	0.681839	-2.43771	-0.108371	0.200256	-1.85486	-0.578622	0.665436	0.950488	0.108381	-0.206399	0.241192	-1.58299	0.377404	-0.965097	-0.9829	-2.19953
6.48_1026.5208m/z	0.780017	1.39341	0.00467294	-0.188559	0.0359118	0.273206	-0.700854	-1.01561	-0.246703	-1.03612	-0.549584	-0.979377	-0.01777	-1.28442	-1.38418	0.516835	0.634674	0.107619	0.849163	0.523506	0.9137	0.920586	-0.500515	1.75506	0.544457	0.75712	0.681409	2.2324	2.22047	0.606866	1.7318	0.129038	0.812948	1.09195	-0.10312	-0.691353	-0.911669	0.869654	0.246972	1.04991	0.859291	-1.21164	0.0429654	-0.65875	-0.885576	0.842447	-0.286144	-0.440216	-1.04357
6.49_958.5333m/z	1.16276	1.07484	0.534723	-0.351179	-0.13729	-0.0617501	-1.11744	-0.796623	-0.370293	-0.800667	0.377185	-0.582662	-0.631454	-1.24421	-0.480488	0.251629	0.626599	-1.04832	0.237552	1.10917	0.642229	0.66914	0.0280745	2.03358	0.519784	1.04116	0.12864	1.92098	1.69773	1.05185	1.2694	0.38638	1.39149	1.06563	-0.968835	-0.755299	-0.183769	1.17229	0.469592	0.967498	0.212373	0.0390958	-0.344556	-0.46916	-0.800707	0.59894	0.395764	-1.3673	-0.265221
6.48_896.5629m/z	1.12172	1.20037	0.435511	-0.538587	-0.204058	-0.0103732	-0.671431	-0.803153	-0.33038	-0.515567	-0.0864926	-0.285552	0.507559	-1.67481	-0.779554	0.349129	0.486045	-1.14963	0.373692	0.993391	0.268654	0.406256	-0.520344	1.56334	-0.297637	1.04847	0.107969	2.4489	1.88369	1.06625	1.5545	0.337066	1.26175	1.05141	-0.425887	-0.153478	-0.0875029	1.52738	0.335087	1.02921	0.724496	-0.728809	0.0912471	-1.16078	-0.450522	0.436041	0.130652	-0.797912	-0.384171
6.48_768.5537m/z	0.936712	1.09119	0.214577	-0.627932	-0.190158	-0.440465	-0.341928	-1.14857	-0.0751483	-0.233122	0.41092	-0.709245	0.17403	-1.52888	-0.936883	0.221986	0.884781	-1.06005	0.425238	1.21081	0.512087	0.525018	-0.612567	1.72445	-0.0835831	0.818843	-0.020783	2.49586	1.79422	1.32455	1.72663	0.614695	0.748111	1.1206	-0.697577	0.30694	-0.227361	1.29681	0.411697	1.16936	0.554837	-0.421655	0.10601	-0.89051	-0.840402	0.279974	0.0252885	-0.442437	-0.561017
6.48_828.5754m/z	1.09654	0.978793	0.379316	-0.733854	-0.266128	-0.395303	-0.498647	-1.1743	-0.195962	-0.329074	0.4026	-0.890263	0.307254	-1.6608	-0.917224	0.270446	0.868599	-1.02366	0.291383	1.23673	0.314797	0.610457	-0.438273	1.68625	-0.0749202	0.932205	0.144573	2.3886	1.98316	1.23987	1.57854	0.651397	0.656722	0.953746	-0.574865	0.593327	-0.217822	1.239	0.437297	1.23229	0.503277	-0.440565	0.140911	-0.715552	-0.629408	0.497718	-0.0373911	-0.41183	-0.408952
5.05_859.5331m/z	-0.0994083	1.39251	1.31331	0.846396	-0.558389	-1.39495	-1.79992	-0.85219	0.0210113	-1.53844	-0.247317	-0.861341	-0.170322	-0.637537	-1.09324	0.00480227	0.329217	-0.947237	0.0904384	0.411115	0.199228	1.0889	-0.718734	1.22614	1.27107	0.971121	0.616838	1.91423	0.271565	1.33443	1.80415	0.902202	1.12427	1.45087	0.0648101	0.573947	0.37502	0.848306	-0.0087844	0.995286	1.10966	-0.10293	-0.177224	-0.294836	-1.22182	0.600575	0.538777	-0.831329	-0.930582
5.31_962.5351m/z	-0.839242	-0.19725	0.215884	0.0197092	-0.792656	-0.96269	-1.43486	-1.26635	0.166484	-0.431301	0.850993	-0.264638	0.131948	-1.86535	-0.813638	0.365954	0.804974	-0.234714	0.990745	0.88864	0.742198	1.13637	0.961265	1.02904	0.387784	0.601793	0.557712	1.38811	0.692209	1.23958	1.7978	0.773599	0.548712	0.941453	-0.677154	-0.0779087	0.802797	1.56052	0.499139	0.534276	1.45872	0.247869	-0.366189	-0.323362	-1.04699	-0.69197	0.231897	0.145512	-2.24257
5.32_894.5472m/z	0.137798	0.499953	0.350542	0.60301	-0.348973	-0.26277	-1.04103	-1.16291	-0.21438	-1.19181	0.763366	0.0145495	0.584606	-2.2817	-0.782842	0.432362	0.6969	-1.00185	0.753071	0.478131	0.604637	0.86002	0.81482	1.65811	0.551938	0.375303	0.459874	1.71673	0.380872	0.741241	1.70256	0.130171	0.0331989	0.892381	-0.719037	0.237676	0.657665	1.36883	0.520589	0.592236	1.52595	0.708898	-0.0837385	-0.443225	-1.05554	-0.382065	0.426168	-0.601427	-1.55982
5.32_766.5382m/z	-0.0110364	-0.0189098	0.522286	0.541182	-0.251399	-0.21264	-0.830199	-1.34976	-0.163447	-0.977443	0.786246	-0.179344	0.11984	-2.31894	-0.785916	0.275154	0.608675	-0.601161	0.649847	0.341293	0.69452	1.02157	0.708102	1.5605	0.320143	0.163464	0.197686	1.94026	0.520772	1.09755	1.98866	0.284091	0.265047	0.881182	-0.792272	0.642463	0.733652	1.48035	0.313209	0.637919	1.472	0.42378	-0.196217	-0.502953	-0.820475	-0.504009	0.387676	-0.328406	-1.1699
5.32_826.5596m/z	0.00849174	-0.0491976	0.673674	0.50466	-0.308392	-0.294811	-1.0056	-1.48592	-0.324109	-1.08387	0.747679	-0.355738	-0.0469663	-2.27676	-0.831553	0.342172	0.704594	-0.649051	0.681794	0.342717	0.662646	1.03952	0.822669	1.66434	0.402439	0.182381	0.179372	2.02211	0.567046	1.18511	2.09828	0.27739	0.301991	0.928654	-0.780211	0.629801	0.703207	1.49337	0.373323	0.618136	1.44441	0.360865	-0.0414564	-0.492673	-0.875225	-0.535786	0.363349	-0.326422	-1.09052
6.10_861.5490m/z	0.74609	0.687778	0.932011	1.75852	-0.194533	-0.562892	-0.597166	0.609893	-0.276573	-0.701416	-1.29281	-1.673	-1.01564	-0.343816	-0.739755	0.948902	0.321157	-1.55487	1.58611	-0.26688	0.130727	0.11109	-0.404868	-0.338863	1.04461	1.08859	0.456401	2.64025	0.958596	1.07249	-0.093054	0.26092	1.45538	1.01306	-0.272409	-0.312401	0.20697	1.55255	-0.861796	1.5407	1.101	-0.383513	0.171925	0.139139	-2.92434	-0.325335	-0.294586	-0.848973	0.295746
7.96_878.6017m/z	-0.271869	1.84168	0.302425	1.11153	0.0863907	1.38474	0.247284	-0.0252607	0.559818	-1.48484	0.0675225	-0.807488	-1.55203	0.285717	0.45515	0.304658	-0.605224	-0.550017	0.709752	0.241938	0.856754	-0.873194	0.687394	-0.212069	0.513647	1.02697	0.534429	0.192079	1.42227	0.833747	1.04309	1.62907	1.20699	1.62028	-0.160801	-1.51056	0.712268	0.795819	0.221702	-0.541636	0.31312	0.787726	-0.237133	-0.0526063	-2.0124	0.395297	0.368811	-3.21176	0.183696
11.31_960.8887m/z	0.256449	0.309696	0.749702	-1.16495	-0.55031	0.672831	0.165801	-0.352354	1.44754	-0.361794	1.62896	-0.26619	-1.91344	-0.120976	-0.730854	-8.61561e-06	-0.815265	1.22155	-1.05764	0.796621	0.99994	-0.470773	-0.335977	0.257278	-1.14178	-0.128937	-0.784846	-0.384873	1.14325	-0.71948	0.159814	1.64116	1.92638	1.43187	0.726663	1.32055	0.288264	0.450727	-0.129308	1.147	1.25229	-1.08461	0.232706	0.631441	-1.03761	1.37959	0.271752	-2.14699	-1.27737
6.10_953.5348m/z	-0.0228771	0.517051	0.424295	-2.22585	1.21603	-0.0789153	-1.09855	-0.464811	0.032534	-2.088	-0.1717	-1.76482	-0.915865	0.0638699	-0.826987	-0.470561	1.72952	-1.36409	0.538104	-0.78175	-0.209561	1.32362	-0.00790486	1.52531	-0.279584	0.426463	-0.260332	0.809436	1.82638	-0.519792	-1.33529	0.490085	0.57741	1.50707	1.15208	-0.116521	1.59807	-0.364503	-0.407165	1.05946	0.245037	-0.632736	1.58277	0.737903	0.0713882	1.15844	0.649953	0.834799	-1.64551
[truncated: 11 more columns]
